# Supplementary material for: Quantitative genomics of locomotor behavior in Drosophila melanogaster
Source: Genome Biol. 2007 Aug 21;8(8):R172. doi: 10.1186/gb-2007-8-8-r172 (PMC2375002; doi:10.1186/gb-2007-8-8-r172)
Supplement: Additional data file 1 — Raw microarray data. [file gb-2007-8-8-r172-S1.zip]

Archive with 1 entries (1 files):
- Additional data file 1.xls
