# Supplementary material for: Quantitative genomics of locomotor behavior in Drosophila melanogaster
Source: Genome Biol. 2007 Aug 21;8(8):R172. doi: 10.1186/gb-2007-8-8-r172 (PMC2375002; doi:10.1186/gb-2007-8-8-r172)
Supplement: Additional data file 1 — Raw microarray data. [file gb-2007-8-8-r172-S1.zip › Additional data file 1.xls]

## Sheet: Sheet1
Table S1. Raw microarray expression data.
Probe Set ID	High 1 Female, Replicate 1			High 1 Female, Replicate 2			High 1 Male, Replicate 1			High 1 Male, Replicate 2			High 2 Female, Replicate 1			High 2 Female, Replicate 2			High 2 Male, Replicate 1			High 2 Male, Replicate 2			Low 1 Female, Replicate 1			Low 1 Female, Replicate 2			Low 1 Male, Replicate 1			Low 1 Male, Replicate 2			Low 2 Female, Replicate 1			Low 2 Female, Replicate 2			Low 2 Male, Replicate 1			Low 2 Male, Replicate 2			Control 1 Female, Replicate 1
	Signal	Detection	P value	Signal	Detection	P value	Signal	Detection	P value	Signal	Detection	P value	Signal	Detection	P value	Signal	Detection	P value	Signal	Detection	P value	Signal	Detection	P value	Signal	Detection	P value	Signal	Detection	P value	Signal	Detection	P value	Signal	Detection	P value	Signal	Detection	P value	Signal	Detection	P value	Signal	Detection	P value	Signal	Detection	P value	Signal
1616608_a_at	14900.4	P	0.000491	14430.6	P	0.000491	13187	P	0.000491	13165.2	P	0.000491	15186.7	P	0.000491	10457.5	P	0.000491	12616.2	P	0.000491	15507.8	P	0.000491	14512.1	P	0.000491	17075.6	P	0.000491	16735.3	P	0.000491	15324.3	P	0.000491	13114.2	P	0.000491	14628.6	P	0.000491	14029.4	P	0.000491	16210.7	P	0.000491	18593.6
1622892_s_at	358.2	P	0.001165	392.1	P	0.000944	684.3	P	0.000491	597.6	P	0.000491	387	P	0.001432	434.5	P	0.000944	850.5	P	0.000613	679.6	P	0.000762	455.7	P	0.001165	434.9	P	0.002607	639.1	P	0.001165	710.1	P	0.000613	498.3	P	0.000944	443.3	P	0.000613	641	P	0.000491	861.3	P	0.000613	368.4
1622893_at	12328.8	P	0.000491	15236.8	P	0.000491	11612.5	P	0.000491	12097.3	P	0.000491	17100.4	P	0.000491	10076.2	P	0.000491	10726.5	P	0.000491	8889.6	P	0.000491	10743.8	P	0.000491	12329.7	P	0.000491	10052.2	P	0.000491	12371	P	0.000491	8689.2	P	0.000491	7099.5	P	0.000491	7254.9	P	0.000491	15360.1	P	0.000491	12748.6
1622894_at	60.3	A	0.318883	114.9	A	0.088557	84.3	P	0.03202	170.8	P	0.042142	99.6	A	0.34162	173.8	A	0.110449	133.3	M	0.062021	79.8	A	0.181343	189	M	0.054711	272	P	0.009283	116.3	A	0.122747	204.1	P	0.023995	245.3	P	0.023995	188.9	P	0.048099	183	P	0.012921	97	M	0.054711	150.2
1622895_at	662.8	P	0.004591	649.1	P	0.005504	186.2	P	0.007827	220.3	P	0.009283	657.4	P	0.007827	652.7	P	0.005504	207.1	P	0.012921	197.6	P	0.007827	709.8	P	0.005504	659.8	P	0.005504	144.3	P	0.010972	164.4	P	0.012921	790.2	P	0.003159	759.3	P	0.002607	188.1	P	0.012921	178.1	P	0.012921	717.9
1622896_at	462.9	P	0.000491	620.7	P	0.000491	445.5	P	0.000491	522	P	0.000613	441.8	P	0.000613	451.9	P	0.000762	397.5	P	0.000613	319.9	P	0.000613	428.2	P	0.000491	490.8	P	0.000491	351.9	P	0.000491	385.1	P	0.000491	452.4	P	0.000491	425.2	P	0.000491	358.9	P	0.000491	361.2	P	0.000491	440.3
1622897_at	65.5	A	0.165268	6.9	A	0.864026	31.5	A	0.413046	32.6	A	0.413046	100.8	A	0.388782	71.5	A	0.413046	40.7	A	0.364945	68.5	A	0.216313	22.9	A	0.296809	63.8	A	0.318883	12.7	A	0.296809	38.6	A	0.318883	30.8	A	0.388782	19.6	A	0.48748	44.1	A	0.235169	45.4	A	0.275462	64.6
1622898_a_at	854.4	P	0.000491	767.6	P	0.000491	350.6	P	0.000491	444.1	P	0.000491	845.1	P	0.000491	823.5	P	0.000491	426.1	P	0.000491	410.7	P	0.000491	784.2	P	0.000491	743.3	P	0.000491	457.7	P	0.000491	375.7	P	0.000613	857.4	P	0.000491	813.9	P	0.000491	386.8	P	0.000491	372.9	P	0.000491	832.1
1622899_at	50.1	A	0.099061	30	M	0.054711	30.1	M	0.054711	3.9	A	0.462489	28.6	A	0.150145	45.7	P	0.036797	35.1	A	0.122747	32.5	P	0.042142	58.2	P	0.001755	43.3	P	0.020663	5	A	0.388782	38.3	A	0.181343	51.1	P	0.005504	58.8	P	0.03202	18.2	A	0.296809	20.1	A	0.216313	48.8
1622900_at	18.4	A	0.135974	5.3	A	0.562354	13.5	A	0.388782	35.1	A	0.216313	20.4	A	0.099061	14.3	A	0.537511	22.6	A	0.122747	3.6	A	0.537511	22.7	A	0.296809	12.1	A	0.462489	30.9	P	0.042142	3.1	A	0.437646	33.1	P	0.036797	38.2	M	0.054711	15.7	A	0.198363	10.7	A	0.48748	6.3
1622901_at	345.4	P	0.003159	318.7	P	0.003815	254	P	0.000762	312.2	P	0.002143	324	P	0.015164	304.5	P	0.010972	350	P	0.000944	282.7	P	0.001432	398.7	P	0.005504	343.2	P	0.002143	270.3	P	0.000491	260.2	P	0.000491	404.3	P	0.005504	387.8	P	0.003159	380.7	P	0.000491	310.6	P	0.000613	323
1622902_at	496.5	P	0.007827	712.8	P	0.001165	673.5	P	0.002607	592.9	P	0.003815	757.6	P	0.005504	899.6	P	0.003159	643.4	P	0.004591	735.8	P	0.003815	595.7	P	0.027766	505.5	P	0.020663	501.7	P	0.017732	538.7	P	0.012921	471	P	0.012921	388.4	P	0.036797	588.4	P	0.006575	304.3	P	0.023995	500
1622903_s_at	551.6	P	0.000491	562.6	P	0.000491	263.6	P	0.000491	231	P	0.000491	565.2	P	0.000491	647.2	P	0.000491	240	P	0.000613	223.8	P	0.000491	644.2	P	0.000491	625.8	P	0.000491	255.3	P	0.000491	262.8	P	0.000491	661.2	P	0.000491	596.4	P	0.000491	223.5	P	0.000491	201.5	P	0.000491	595
1622904_at	48.4	A	0.296764	23.3	A	0.34162	25.1	A	0.437646	27.1	A	0.275462	67.8	A	0.198363	29.6	A	0.235169	38.6	A	0.275462	26.9	A	0.48748	50	P	0.027766	42	A	0.318883	46.9	A	0.078906	15.3	A	0.413046	39.9	A	0.216313	36.2	P	0.036797	31.3	A	0.198363	36.8	A	0.150145	30.5
1622905_at	7	A	0.681117	3	A	0.900939	2.1	A	0.921094	7	A	0.703191	7.2	A	0.801637	4.5	A	0.929927	2.5	A	0.929927	2	A	0.972234	5.7	A	0.724538	4.7	A	0.877311	3.3	A	0.724538	4.5	A	0.801637	4.9	A	0.724538	8.8	A	0.801637	1.9	A	0.877253	2.9	A	0.801637	3.9
1622906_at	758.6	P	0.000613	769.4	P	0.000613	584.2	P	0.000762	472.9	P	0.001165	1072.5	P	0.000613	902.2	P	0.000613	632.6	P	0.000613	544.5	P	0.000762	944.4	P	0.000762	955.9	P	0.000944	529.5	P	0.002607	455.6	P	0.002143	874.7	P	0.000762	1008.1	P	0.000613	467.1	P	0.000944	432.4	P	0.000613	735
1622907_at	670.5	P	0.000613	656.7	P	0.000491	511.3	P	0.000491	721.3	P	0.000613	683.2	P	0.000944	639.7	P	0.000762	648.3	P	0.000613	531.6	P	0.000762	692.6	P	0.000613	746.4	P	0.000613	493.4	P	0.000613	685.9	P	0.000944	652.8	P	0.000613	534.3	P	0.000613	518.6	P	0.000762	553.1	P	0.000613	649.9
1622908_a_at	210.6	P	0.017732	174.1	P	0.023995	116.9	P	0.027766	124.8	P	0.03202	198.6	P	0.023995	240.2	P	0.023995	88.6	P	0.036797	114.8	P	0.036797	238.3	P	0.017732	224.7	P	0.027766	138.8	P	0.03202	33.1	A	0.235169	202.1	P	0.009283	166.8	P	0.015164	101.4	M	0.054711	105.3	P	0.009283	191.6
1622909_at	1188.1	P	0.000491	1151.9	P	0.000491	530.9	P	0.000491	506.4	P	0.000491	968.5	P	0.000491	1320.2	P	0.000491	425.9	P	0.000613	363.1	P	0.000944	1308.4	P	0.000491	1224.6	P	0.000491	516.9	P	0.000613	611.6	P	0.000762	1303.2	P	0.000491	1365.3	P	0.000491	414.4	P	0.000491	372.5	P	0.000944	1200.9
1622910_at	5.6	A	0.801637	5.4	A	0.681117	24.8	A	0.437646	32.4	A	0.318883	18.9	A	0.635055	35.2	A	0.437646	44.7	A	0.181343	33.7	A	0.364945	22	A	0.611218	7.5	A	0.703191	42.4	A	0.296809	34.1	A	0.235169	13.6	A	0.724538	64.7	A	0.198363	16.4	A	0.364945	29.7	A	0.34162	30.9
1622911_at	3.5	A	0.889551	16.7	A	0.388782	19.4	A	0.34162	13.8	A	0.51252	3.4	A	0.889551	4.3	A	0.703191	3.7	A	0.889551	3.2	A	0.889551	5.5	A	0.818657	36.8	A	0.181343	3.5	A	0.724538	5.3	A	0.834732	33.8	P	0.048099	25.3	A	0.364945	3.4	A	0.818657	2.1	A	0.982268	1.5
1622912_at	502.6	P	0.000491	642.3	P	0.000491	538.6	P	0.000491	396.4	P	0.000613	502.3	P	0.000944	436.4	P	0.000491	484.1	P	0.000613	372.1	P	0.000944	580.7	P	0.000613	661.4	P	0.000491	440	P	0.000944	426.1	P	0.000491	509.2	P	0.000762	452.5	P	0.000613	363.5	P	0.000613	370.8	P	0.001165	717.2
1622913_a_at	82.6	A	0.070073	137	P	0.009283	116.4	P	0.017732	107.8	A	0.099061	104.3	M	0.062021	73.5	A	0.150145	128.4	P	0.020663	108.9	P	0.027766	103.9	P	0.017732	158.2	P	0.007827	81.3	P	0.048099	102.5	A	0.135974	71.5	A	0.078906	109.2	P	0.017732	119.5	A	0.088557	103	P	0.020663	122.5
1622914_at	16	A	0.48748	18.2	A	0.413046	19.5	A	0.254899	9.8	A	0.611218	68.5	A	0.216313	21.8	A	0.34162	6.1	A	0.51252	14	A	0.48748	10.2	A	0.34162	4.9	A	0.437646	11.8	A	0.364945	10.2	A	0.48748	3.1	A	0.783687	9	A	0.586955	14.9	A	0.364945	26.6	A	0.388782	9.2
1622915_at	12.5	A	0.437646	29.7	A	0.165268	454.4	P	0.000762	505.6	P	0.003815	23.7	A	0.51252	27.9	A	0.413046	669.6	P	0.002143	473.9	P	0.001432	8.9	A	0.635055	56.6	A	0.462489	536.8	P	0.000613	624.1	P	0.001432	37.4	A	0.413046	18.9	A	0.586955	588.4	P	0.000944	677.2	P	0.000613	14.7
1622916_at	12.8	A	0.586955	6.3	A	0.864026	11.8	A	0.635055	6.6	A	0.900939	27.2	A	0.586955	25.5	A	0.537511	14.3	A	0.681117	21.9	A	0.462489	5.3	A	0.877253	16.5	A	0.703191	28.3	A	0.388782	26.3	A	0.681117	37.6	A	0.48748	68.8	A	0.275462	10.6	A	0.703191	9.1	A	0.562354	10.6
1622917_a_at	5.9	A	0.801637	4	A	0.801637	1682	P	0.000491	1189.5	P	0.000491	6.1	A	0.764831	24.6	A	0.388782	1702.2	P	0.000491	1386.1	P	0.000491	5.8	A	0.745101	7.4	A	0.65838	1000.5	P	0.000491	898.8	P	0.000491	24.2	A	0.318883	34.8	A	0.681117	1541.3	P	0.000491	1747.3	P	0.000613	4
1622918_at	35.2	A	0.122747	15.9	A	0.364945	19	A	0.135974	41.4	P	0.023995	10.4	A	0.462489	15	A	0.216313	36.8	P	0.006575	23.4	A	0.165268	3.4	A	0.635055	5.4	A	0.635055	24.7	A	0.235169	25.5	A	0.254899	16.3	A	0.181343	22.8	A	0.198363	41.2	P	0.023995	28.7	P	0.03202	3
1622919_at	11.2	A	0.586955	6.8	A	0.849855	37.6	A	0.088557	6.4	A	0.945289	11.9	A	0.724538	5.3	A	0.979337	7.5	A	0.764831	3.2	A	0.783687	7.5	A	0.877253	9.2	A	0.818657	2.8	A	0.900939	24.4	A	0.462489	5.4	A	0.957858	3.3	A	0.937979	4.8	A	0.745101	32.5	A	0.318883	3
1622920_at	1092.2	P	0.000491	1094.5	P	0.000491	1139.7	P	0.000491	1084.2	P	0.000491	787.8	P	0.000491	715.6	P	0.000491	1270.9	P	0.000491	1163	P	0.000491	1086.3	P	0.000491	1227.9	P	0.000491	1250.3	P	0.000491	1534.3	P	0.000491	1123	P	0.000491	1104	P	0.000491	1859.7	P	0.000491	2030.4	P	0.000491	1115.3
1622921_at	640.9	P	0.000491	579.8	P	0.000491	876.7	P	0.000491	929.8	P	0.000491	576.3	P	0.001165	701	P	0.000491	893.6	P	0.000491	741.5	P	0.000491	634.2	P	0.000613	529.9	P	0.000613	620.6	P	0.000762	691.6	P	0.000613	842.5	P	0.000491	856.9	P	0.000491	869.9	P	0.000613	904.7	P	0.000491	714.6
1622922_at	21.5	A	0.181343	3.7	A	0.611218	21.5	A	0.254899	35.7	A	0.364945	5.3	A	0.724538	34	A	0.254899	35.4	A	0.070073	2.6	A	0.611218	25.8	A	0.388782	27.1	A	0.413046	20.5	A	0.235169	52.4	P	0.042142	23.8	A	0.364945	7.5	A	0.586955	33.7	A	0.165268	24	A	0.275462	21.4
1622923_at	66.3	P	0.003159	52.9	P	0.048099	69.3	P	0.002607	71	P	0.004591	48.7	P	0.03202	57.5	P	0.001755	67.9	P	0.001755	91	P	0.003815	41.3	P	0.017732	53.5	P	0.023995	108.6	P	0.001165	103.3	P	0.001755	79.2	P	0.009269	59.1	P	0.003153	92.4	P	0.003159	87.2	P	0.001432	80.1
1622924_at	261.7	P	0.001432	245.8	P	0.002143	219.9	P	0.001432	219	P	0.006575	217.4	P	0.010972	211	P	0.015164	240.4	P	0.003815	209.7	P	0.009283	218.7	P	0.005504	253.7	P	0.004591	295.9	P	0.003159	305.9	P	0.003815	181.2	P	0.007827	166.8	P	0.004591	279.9	P	0.001432	226.1	P	0.001755	295.1
1622925_at	1056.3	P	0.000613	922.7	P	0.000613	462.5	P	0.000944	678.6	P	0.000944	1215.3	P	0.000613	1327.9	P	0.000613	549.1	P	0.000944	419.8	P	0.000762	1155.1	P	0.000762	1305.5	P	0.000762	400	P	0.000762	532.6	P	0.000762	1057.5	P	0.000491	1281.6	P	0.000613	424.6	P	0.000613	355.2	P	0.000762	963.9
1622926_at	303.8	P	0.000491	263.3	P	0.000491	35.2	M	0.062021	60.4	P	0.012921	344.2	P	0.000491	460	P	0.000491	50.3	P	0.000944	43.1	P	0.000491	373.8	P	0.000491	342.1	P	0.000491	48.1	P	0.002143	48.2	M	0.062021	572.2	P	0.000491	539.4	P	0.000491	63.1	P	0.001165	58	P	0.001432	308.2
1622927_at	7.2	A	0.724538	11.8	A	0.65838	4.3	A	0.921094	27.5	A	0.413046	7.6	A	0.849855	5.9	A	0.801637	4.8	A	0.937979	4.7	A	0.900939	8.5	A	0.635055	6.6	A	0.889551	22.4	A	0.611218	7	A	0.764831	30.3	A	0.462489	22.5	A	0.562354	7.1	A	0.849855	24.8	A	0.56237	10.8
1622928_at	238.5	P	0.007827	289.3	P	0.007827	259.6	P	0.006575	272.4	P	0.010972	219.1	P	0.036797	225	P	0.012921	201.3	P	0.017732	219.6	P	0.009283	282.7	P	0.007827	231.5	P	0.015164	281.5	P	0.010972	252.7	P	0.036797	330.6	P	0.005504	316.2	P	0.006575	295.7	P	0.010972	373.9	P	0.004591	224.2
1622929_at	53.8	A	0.135974	79.5	P	0.03202	108.6	P	0.007814	108.3	P	0.03202	74	A	0.135974	75.4	A	0.122747	169.5	P	0.012921	89.8	P	0.03202	64.4	A	0.088557	61.5	P	0.017732	96.9	P	0.017732	84.2	P	0.042142	59.2	P	0.03202	88.5	P	0.027766	78.7	A	0.078906	84.5	P	0.017732	64.6
1622930_a_at	299.1	P	0.001165	354.8	P	0.000762	178	P	0.000762	159.7	P	0.004591	355.1	P	0.001432	383.7	P	0.003159	151.6	P	0.003159	140.5	P	0.004591	317.2	P	0.001755	323.8	P	0.001755	145.9	P	0.004591	138.6	P	0.007827	407	P	0.000762	357.8	P	0.000944	197.1	P	0.001165	126.6	P	0.002607	316
1622931_at	245.3	P	0.000944	192.6	P	0.000762	139.6	P	0.000613	106.1	P	0.003815	309.7	P	0.000944	298.5	P	0.001432	123.3	P	0.003159	123.4	P	0.003159	401.6	P	0.000491	316	P	0.000762	125.1	P	0.002607	118.1	P	0.007827	341.3	P	0.000491	299.8	P	0.000491	146.9	P	0.001432	128.3	P	0.002607	208.6
1622932_s_at	820.4	P	0.000491	712.8	P	0.000491	443.6	P	0.000491	471.8	P	0.000491	956.9	P	0.000491	1091.6	P	0.000491	479.4	P	0.000491	443.9	P	0.000762	841	P	0.000491	692.7	P	0.000613	282.7	P	0.000491	355.5	P	0.001165	1001.7	P	0.000491	976.2	P	0.000491	364	P	0.001755	340.8	P	0.000613	791.4
1622933_at	176.4	P	0.000491	190.9	P	0.000491	153.4	P	0.000491	118.3	P	0.000613	159.2	P	0.001165	208.3	P	0.000491	184	P	0.000491	139.8	P	0.000613	215.9	P	0.000491	161.3	P	0.000491	215.4	P	0.000491	129	P	0.000491	288.6	P	0.000613	289.8	P	0.000491	194.4	P	0.000491	180	P	0.000491	129.2
1622934_at	169.9	A	0.070073	201.6	P	0.027766	41.8	A	0.388782	158.5	A	0.122747	138	A	0.122747	133.8	A	0.070073	137.9	A	0.235169	140.3	A	0.165268	58.9	A	0.254899	88.4	A	0.296809	148.3	A	0.165268	153.3	A	0.150145	227.4	P	0.017732	203.6	P	0.048099	133.1	A	0.235169	127.1	A	0.181343	185.2
1622935_at	23.9	A	0.413046	27.5	A	0.34162	996.1	P	0.000613	890.8	P	0.000613	22.8	A	0.413046	44.2	A	0.296809	1186.9	P	0.000613	1431.5	P	0.000613	48.9	A	0.296809	11.2	A	0.48748	1530.3	P	0.000613	1227.6	P	0.000613	42.4	A	0.254899	13.2	A	0.364945	1333.3	P	0.000613	1322.4	P	0.000491	35.7
1622936_at	6.9	A	0.413046	7.1	A	0.745101	16.8	A	0.135915	41.8	P	0.027766	17.4	A	0.849855	5.4	A	0.834732	11.4	A	0.48748	18.1	A	0.34162	2.3	A	0.995409	26	A	0.462489	21.8	A	0.364945	5.3	A	0.801637	18.2	A	0.681117	5	A	0.900939	4.7	A	0.834732	1.8	A	0.65838	4
1622937_at	519.5	P	0.000491	474.2	P	0.000491	317.1	P	0.000613	298	P	0.000613	457.4	P	0.000491	487.5	P	0.000491	360	P	0.000491	329.3	P	0.000491	576.5	P	0.000491	588.7	P	0.000491	331.6	P	0.000491	264.9	P	0.000944	518.7	P	0.000491	578.2	P	0.000491	355.3	P	0.000491	386	P	0.000491	587.1
1622938_at	33.6	A	0.235169	37	A	0.110449	24.2	A	0.235169	10.4	A	0.681117	39.9	A	0.745101	4	A	0.681117	3.1	A	0.703191	22.3	A	0.562354	20.3	A	0.413046	29.7	A	0.235169	18.7	A	0.388782	51.3	A	0.135974	19.6	A	0.437646	27.9	A	0.318883	32.2	A	0.099061	24.3	A	0.388782	49.7
1622939_at	1377.2	P	0.000491	1611.2	P	0.000491	808.3	P	0.000491	848.7	P	0.000491	1181.8	P	0.000491	1536.5	P	0.000491	699.6	P	0.000491	714.7	P	0.000491	1464.9	P	0.000491	1276.7	P	0.000491	617.8	P	0.000491	660.4	P	0.000491	1501.6	P	0.000491	1340.9	P	0.000491	856.6	P	0.000491	668.5	P	0.000491	1676.1
1622940_at	19.1	A	0.65838	5.7	A	0.783687	282.9	P	0.000944	228.7	P	0.002607	39.2	A	0.562354	4.2	A	0.963203	280.8	P	0.002607	199.4	P	0.001165	5.5	A	0.900939	9.7	A	0.801637	202.1	P	0.001755	247.8	P	0.001165	1.8	A	0.979337	5.7	A	0.818657	261.4	P	0.002143	258.8	P	0.000944	3.4
1622941_at	2631.6	P	0.000613	3052.8	P	0.000491	1982.6	P	0.000491	2053.8	P	0.000613	2872.3	P	0.000491	2961.8	P	0.000491	2307.2	P	0.000491	2066.3	P	0.000491	2627.6	P	0.000491	2560.4	P	0.000491	2085.9	P	0.000613	2053.4	P	0.000491	2715.3	P	0.000491	2599.3	P	0.000491	1979.6	P	0.000491	1970.9	P	0.000491	2518.1
1622942_at	8.6	A	0.586955	45.5	P	0.027766	73	P	0.048099	58.4	P	0.048058	64.5	A	0.150145	45.1	A	0.235169	85.8	P	0.020663	60.4	A	0.110449	39.7	A	0.135974	86.1	A	0.099061	60.4	A	0.099061	76.3	A	0.135974	37.7	A	0.198363	28.9	A	0.275462	80.3	M	0.054711	28.5	A	0.275462	43.1
1622943_s_at	199.7	P	0.007827	148.2	P	0.017732	160.8	P	0.023995	109.5	P	0.048099	299.5	P	0.012921	307.3	P	0.009283	196.4	P	0.03202	170.4	P	0.009283	350.7	P	0.012921	310.5	P	0.015164	173.9	P	0.012921	162.8	P	0.027766	397.6	P	0.007827	387.2	P	0.007827	187.9	P	0.036797	157.8	P	0.017732	247.4
1622944_at	575	P	0.000491	552.9	P	0.000491	704.1	P	0.000491	583.9	P	0.000491	658	P	0.000491	736.4	P	0.000491	640.1	P	0.000491	634.2	P	0.000491	575.4	P	0.000491	557.3	P	0.000613	561.2	P	0.000491	522.5	P	0.000491	599.9	P	0.000491	593.9	P	0.000491	559.4	P	0.000491	539.4	P	0.000491	594.6
1622945_a_at	1871.8	P	0.000491	1778.6	P	0.000491	505.8	P	0.000491	530	P	0.000491	1892.5	P	0.000491	1864.9	P	0.000491	494.2	P	0.000491	540.2	P	0.000491	2224.7	P	0.000491	2130.3	P	0.000491	601.2	P	0.000491	467.1	P	0.000491	2107.5	P	0.000491	2200.3	P	0.000491	674.8	P	0.000491	614.1	P	0.000491	2010.7
1622946_at	5867.2	P	0.000491	8488.8	P	0.000491	6970.2	P	0.000491	8343.5	P	0.000491	2577.9	P	0.000491	2807	P	0.000491	3587.7	P	0.000491	3294.3	P	0.000491	552.7	P	0.000491	454.4	P	0.000491	1074.3	P	0.000491	761	P	0.000491	385.8	P	0.000491	307	P	0.000613	770.6	P	0.000491	644.2	P	0.000491	2038.1
1622947_s_at	8881.3	P	0.000491	8574.3	P	0.000491	7127.3	P	0.000491	6882.5	P	0.000491	8857.7	P	0.000491	8479.7	P	0.000491	7356.1	P	0.000491	8177.7	P	0.000491	8558	P	0.000491	8855.5	P	0.000491	7825.6	P	0.000491	7997.1	P	0.000491	7243.1	P	0.000491	7304	P	0.000491	6330.9	P	0.000491	6663.6	P	0.000491	10249.6
1622948_at	400.2	P	0.000491	339.6	P	0.000613	329.6	P	0.000613	277.8	P	0.000762	449.4	P	0.000762	483.4	P	0.000762	305.5	P	0.000613	236.8	P	0.000613	389.1	P	0.000613	403.7	P	0.000613	327.5	P	0.000491	290.1	P	0.000611	463.6	P	0.000613	381.6	P	0.000613	354.4	P	0.000613	301.9	P	0.000613	306.9
1622949_at	310.3	P	0.010972	418.5	P	0.003159	297.8	P	0.006575	248.7	P	0.03202	257	P	0.017732	376.1	P	0.003159	299.8	P	0.007827	211.4	P	0.015164	309.3	P	0.007827	353.1	P	0.003159	268.2	P	0.020663	199.8	P	0.009283	317.6	P	0.003159	260.3	P	0.012921	298.1	P	0.010972	192.3	P	0.004591	281.2
1622950_a_at	1437.5	P	0.000491	1481.1	P	0.000491	749.2	P	0.000491	760	P	0.000491	1799.3	P	0.000491	1632.5	P	0.000491	797.4	P	0.000491	733.1	P	0.000491	1541.8	P	0.000491	1654.4	P	0.000491	706.3	P	0.000491	805.5	P	0.000491	1788.8	P	0.000491	1824.9	P	0.000491	862.1	P	0.000491	719.5	P	0.000491	1806.1
1622951_at	4.5	A	0.801637	7.8	A	0.818657	1.9	A	0.937979	3.8	A	0.849855	6.7	A	0.900939	1.4	A	0.987079	1.4	A	0.987079	3.4	A	0.864026	17.8	A	0.53752	12.2	A	0.611218	10.5	A	0.724538	2.8	A	0.911443	3.4	A	0.586955	3.1	A	0.801637	4.4	A	0.681117	2.9	A	0.957858	1.7
1622952_at	126.8	A	0.070073	264.3	P	0.03202	693.9	P	0.000762	662.1	P	0.001432	14.8	A	0.413046	65	A	0.165268	819.1	P	0.001755	536.6	P	0.001165	8.4	A	0.745101	19	A	0.65838	554.4	P	0.000491	362.3	P	0.000491	54.5	A	0.254899	57	A	0.135974	671.3	P	0.001755	709.4	P	0.001432	6.9
1622953_at	4.4	A	0.818657	24.3	A	0.254899	2.9	A	0.818657	6.8	A	0.724538	30.9	A	0.462489	8.1	A	0.681117	21.3	A	0.364945	30.5	A	0.437646	8.7	A	0.51252	10.5	A	0.48748	20.9	A	0.537511	41.6	A	0.275462	15.9	A	0.586955	5	A	0.724538	16.7	A	0.364945	4.1	A	0.586955	9.3
1622954_at	10	A	0.586955	6.2	A	0.635055	3	A	0.834732	6.1	A	0.818657	52	A	0.364945	7.6	A	0.48748	10	A	0.537511	14.5	A	0.51252	32.8	A	0.437646	31.4	A	0.216313	5.5	A	0.635055	6.4	A	0.611218	12.8	A	0.745101	34.7	A	0.165268	25.5	A	0.437646	6	A	0.635055	9.8
1622955_at	40.9	A	0.198363	11.6	A	0.462489	6.2	A	0.724538	2.8	A	0.783687	83.3	A	0.135974	59.9	A	0.34162	33.3	A	0.413046	39.5	A	0.34162	62.5	A	0.135974	50.3	A	0.181343	16.5	A	0.586955	10.6	A	0.65838	46.6	A	0.254899	62.9	A	0.150145	17.9	A	0.537511	11.8	A	0.586955	38
1622956_at	5.3	A	0.889551	9.2	A	0.783687	1592.3	P	0.000613	1433.6	P	0.000762	10.5	A	0.900939	7.9	A	0.818657	1346.6	P	0.000613	966.6	P	0.001432	14.7	A	0.611218	8.8	A	0.818657	1163.6	P	0.001432	1157.5	P	0.001432	6.3	A	0.849855	19.6	A	0.635055	1411.9	P	0.000613	1596.2	P	0.000613	11.2
1622957_s_at	70.3	P	0.009283	110.3	P	0.010972	198.2	P	0.000491	188.3	P	0.000613	76.8	A	0.088557	79.8	P	0.020663	262.1	P	0.002138	181.2	P	0.000491	110.7	P	0.007827	75.3	P	0.005504	172.3	P	0.000491	175.1	P	0.000944	96.8	P	0.010972	58.8	P	0.027766	200.5	P	0.000491	201.7	P	0.000491	66.6
1622958_at	7.2	A	0.53752	2.4	A	0.900939	1.3	A	0.864026	25.1	A	0.783687	5.9	A	0.900939	4	A	0.945289	2.4	A	0.889551	1.7	A	0.996185	3.1	A	0.951902	4.6	A	0.945289	18.4	A	0.586955	2.5	A	0.911443	3.7	A	0.957858	4.3	A	0.929927	2.3	A	0.911443	4.6	A	0.745101	5.6
1622959_at	1106.7	P	0.000491	1008.5	P	0.000491	77.9	P	0.036797	114.3	P	0.023995	1242.9	P	0.000613	1277.7	P	0.000613	121.9	P	0.017732	92.8	P	0.03202	1205.1	P	0.000491	1198.4	P	0.000491	100.1	P	0.027736	103.1	P	0.042142	1210.1	P	0.000613	1310.2	P	0.000491	125	P	0.027766	118.8	P	0.020663	1171.7
1622960_at	1030.2	P	0.000491	1009.2	P	0.000491	802.7	P	0.000491	864.4	P	0.000491	984.7	P	0.000491	976.2	P	0.000491	758.1	P	0.000491	892.9	P	0.000491	929.8	P	0.000491	958.1	P	0.000491	780.9	P	0.000491	924.2	P	0.000491	696.2	P	0.000491	620.6	P	0.000491	761.1	P	0.000491	817.1	P	0.000491	1001.9
1622961_at	20.8	A	0.150145	25.6	A	0.150145	27.8	P	0.020638	8.7	A	0.834732	41.2	A	0.296809	4.5	A	0.877253	17.3	A	0.413046	26.6	A	0.318883	6.9	A	0.51252	26.3	A	0.296809	35.3	A	0.078906	12.5	A	0.48748	55.5	P	0.042142	17	A	0.681117	27.6	A	0.413046	23.9	A	0.135974	40.8
1622962_a_at	357	P	0.001165	363.9	P	0.000491	348.6	P	0.000944	408.8	P	0.001432	391.6	P	0.001432	493.1	P	0.001165	400.5	P	0.001429	425.2	P	0.001165	336.3	P	0.001165	380.3	P	0.000944	367.2	P	0.001755	335.4	P	0.003815	413.1	P	0.000613	459.5	P	0.012921	532.5	P	0.000762	395.7	P	0.000613	369.7
1622963_at	20.3	A	0.388782	8.7	A	0.388782	23.7	A	0.122747	21.3	A	0.318883	39.1	A	0.364945	10.7	A	0.834732	25	A	0.48748	34	A	0.296809	8.1	A	0.562354	37.5	A	0.296764	8.2	A	0.681117	41	A	0.364945	9.1	A	0.462489	8.3	A	0.724538	28.7	A	0.56237	17.5	A	0.611218	29.3
1622964_at	7.6	A	0.783744	7.3	A	0.65838	16.3	A	0.364945	16.7	A	0.611218	54.5	A	0.462489	25.9	A	0.586955	25.4	A	0.364945	12.5	A	0.51252	5.2	A	0.911443	4.4	A	0.900994	31.9	A	0.34162	47.5	A	0.181343	6.1	A	0.783687	8.2	A	0.681117	58.9	A	0.198363	10	A	0.51252	5.2
1622965_s_at	5.2	A	0.635055	26.5	A	0.078854	847.1	P	0.000491	723.5	P	0.000491	19.8	A	0.296809	22.6	A	0.318883	820.9	P	0.000491	873.2	P	0.000491	18.6	A	0.216256	20.4	A	0.198363	1275.1	P	0.000491	1084.3	P	0.000491	3.6	A	0.65838	25.2	A	0.216313	875.4	P	0.000491	828.2	P	0.000491	28.6
1622966_at	15.6	A	0.48748	31.1	A	0.48748	241.9	P	0.03202	263.4	P	0.048099	19.5	A	0.562354	63.3	A	0.388782	329	P	0.048099	277	P	0.042142	97.9	A	0.34162	169.8	A	0.216313	184.2	A	0.099061	284.7	M	0.062021	92.8	A	0.254899	21.6	A	0.388782	269.2	P	0.042142	216.7	P	0.042142	103.1
1622967_at	45.5	A	0.275462	6.9	A	0.51252	7.4	A	0.48748	60.5	A	0.181343	18.9	A	0.254899	77.1	A	0.34162	90.9	A	0.150145	7.6	A	0.462489	90.3	A	0.135974	73.8	A	0.254899	101.3	A	0.088557	66.1	A	0.318883	77.8	A	0.181343	49.4	A	0.34162	63.3	A	0.181343	36.6	A	0.235169	45.6
1622968_at	419.9	P	0.002607	430.1	P	0.001755	271.9	P	0.005504	180.9	P	0.005504	269.7	P	0.020663	311.4	P	0.009283	226.7	P	0.005504	203.8	P	0.012921	278.5	P	0.005504	454.7	P	0.005504	205	P	0.027766	268.7	P	0.027766	376.1	P	0.004591	337.5	P	0.005504	273.8	P	0.020663	270.2	P	0.002143	356.4
1622969_at	16.1	A	0.611218	11.5	A	0.745101	24.1	A	0.48748	32.7	A	0.388782	8.7	A	0.724538	3.4	A	0.745101	48.5	A	0.275462	15.1	A	0.51252	2.2	A	0.818657	1.5	A	0.945289	40.9	A	0.34162	16.1	A	0.635055	1.8	A	0.911443	3.2	A	0.783687	21	A	0.462489	26.2	A	0.437646	5.5
1622970_at	706.3	P	0.005504	758.3	P	0.002607	923.4	P	0.000491	929.7	P	0.000491	715.9	P	0.005504	525.7	P	0.007827	979.2	P	0.000491	733.9	P	0.000613	579.1	P	0.006575	713.3	P	0.005504	758.1	P	0.000491	767.2	P	0.000491	571.3	P	0.006575	452.5	P	0.007827	902.1	P	0.000491	901	P	0.000491	697.2
1622971_at	247.8	P	0.000762	230.3	P	0.000944	227.1	P	0.000944	212.3	P	0.000762	306.9	P	0.000944	323.1	P	0.000944	242.1	P	0.000613	246.1	P	0.000944	348.1	P	0.000762	293.9	P	0.000491	214.9	P	0.000491	275.5	P	0.000613	335.6	P	0.000613	358.9	P	0.000491	232.4	P	0.000944	224.7	P	0.000944	244.6
1622972_at	50.1	A	0.150145	40.6	A	0.318883	10.4	A	0.413046	25.7	A	0.537511	62.7	A	0.216313	53.9	A	0.198363	23.1	A	0.388782	32.1	A	0.216313	78	P	0.042142	52.9	P	0.042142	26	A	0.413046	55.6	A	0.364945	39.6	A	0.216313	30.5	A	0.181343	70.7	A	0.122747	37.3	A	0.275462	75.2
1622973_at	620.7	P	0.000613	550.1	P	0.000762	400.3	P	0.000944	413	P	0.000944	550.9	P	0.000762	505.2	P	0.000762	350.5	P	0.001165	419	P	0.000762	628.7	P	0.000491	615.1	P	0.000613	442.3	P	0.000944	430.5	P	0.001432	700.9	P	0.000762	670.4	P	0.000613	471.1	P	0.000762	458.4	P	0.000944	499.2
1622974_at	11311.7	P	0.000491	8108.7	P	0.000491	7917.4	P	0.000491	5834.7	P	0.000491	11572.9	P	0.000491	7287.5	P	0.000491	10231.1	P	0.000491	11289.8	P	0.000491	7674.9	P	0.000491	9871.5	P	0.000613	7628.9	P	0.000491	6449.7	P	0.000613	3935.6	P	0.000491	5352.2	P	0.000491	4644.5	P	0.000491	7507.1	P	0.000491	7702.1
1622975_at	6.7	A	0.877253	2.6	A	0.972234	2269.3	P	0.000491	2066.9	P	0.000491	9.3	A	0.889551	1.8	A	0.951902	2815.5	P	0.000491	2459.9	P	0.000491	7.7	A	0.818657	5	A	0.963203	2134	P	0.000491	1826.3	P	0.000491	7.7	A	0.764831	3.6	A	0.96798	2745.7	P	0.000491	3197.2	P	0.000491	3.5
1622976_at	119.6	P	0.000491	94.5	P	0.000491	49.2	P	0.000491	40.8	P	0.001432	112.3	P	0.000491	151	P	0.000613	82.4	P	0.000491	61	P	0.001165	129.3	P	0.000613	92.8	P	0.000613	42.1	P	0.001751	49	P	0.002607	185.4	P	0.000491	150.8	P	0.000491	54.7	P	0.005504	53.1	P	0.002607	119
1622977_at	21.6	A	0.296809	27.7	A	0.296809	188.6	P	0.000491	223.1	P	0.000613	67.8	A	0.099061	34.6	A	0.198363	233.8	P	0.000762	213	P	0.000613	20.7	A	0.51252	40.5	P	0.042142	189.8	P	0.000613	192.7	P	0.000491	2.7	A	0.724538	16.8	A	0.51252	235.8	P	0.000613	191.1	P	0.001165	10.8
1622978_at	7	A	0.65838	14.8	A	0.235169	116.8	P	0.002143	219.4	P	0.003159	3.7	A	0.48748	15.4	A	0.216313	142.8	P	0.001432	261.2	P	0.001755	2.5	A	0.764831	13.9	A	0.388782	258.6	P	0.001432	174.4	P	0.000944	16.3	A	0.198363	0.7	A	0.889551	122.6	P	0.001165	174	P	0.003815	14.4
1622979_a_at	3313.1	P	0.000491	3587.8	P	0.000491	4989.6	P	0.000491	5303.3	P	0.000491	3509.8	P	0.000491	3487	P	0.000491	5805.6	P	0.000613	6237.9	P	0.000491	2789.5	P	0.000491	2892	P	0.000491	6098.8	P	0.000491	5445.1	P	0.000491	2635.6	P	0.000491	2452.3	P	0.000491	5325.9	P	0.000491	5440.6	P	0.000491	3504.4
1622980_at	1048.9	P	0.000491	915.7	P	0.000491	467.2	P	0.000491	476.8	P	0.000491	1022.1	P	0.000491	1311.5	P	0.000491	437.7	P	0.000491	379.3	P	0.000491	1284.9	P	0.000491	1027.3	P	0.000491	392.4	P	0.000491	389.3	P	0.000491	1196.7	P	0.000491	1323.4	P	0.000491	424.1	P	0.000491	412.1	P	0.000491	1131.4
1622981_at	837.6	P	0.000944	643.9	P	0.000491	444	P	0.000762	390.4	P	0.001432	753.8	P	0.001165	795.5	P	0.000491	388.7	P	0.002607	308	P	0.004591	719.1	P	0.000491	816.7	P	0.000613	268.7	P	0.004591	363.9	P	0.002143	865.7	P	0.000491	800.3	P	0.000491	468	P	0.001755	283.4	P	0.004591	734.8
1622982_at	1495.1	P	0.000491	1436	P	0.000491	970.9	P	0.000491	1089.4	P	0.000491	1444	P	0.000491	1512.9	P	0.000491	995.8	P	0.000491	949.1	P	0.000491	1547.6	P	0.000491	1500.2	P	0.000491	951	P	0.000491	974.1	P	0.000491	1550.6	P	0.000491	1483.7	P	0.000491	970.2	P	0.000491	973	P	0.000491	1619.2
1622983_a_at	786.2	P	0.000491	618.9	P	0.000491	157.5	P	0.010972	180.2	P	0.006575	614.6	P	0.000491	826.6	P	0.000491	151.9	P	0.005504	181	P	0.001432	862.1	P	0.000491	916.2	P	0.000762	174.6	P	0.012921	144.9	P	0.015164	1008.4	P	0.000491	1083.6	P	0.000613	252.6	P	0.006575	219.5	P	0.010972	755.7
1622984_at	4315.5	P	0.000491	3566.4	P	0.000491	4252.7	P	0.000491	4035.3	P	0.000491	4275.5	P	0.000491	4817	P	0.000491	4696.5	P	0.000491	4092.9	P	0.000491	5590.1	P	0.000491	4292	P	0.000491	4955	P	0.000491	4920	P	0.000613	3949.4	P	0.000491	4373.5	P	0.000613	3801	P	0.000762	4433.3	P	0.000491	4927.7
1622985_at	7.2	A	0.611218	68.8	A	0.296809	32.3	A	0.364945	29	A	0.611218	118.2	A	0.275462	66.1	A	0.388782	25.8	A	0.437646	24.9	A	0.462489	30.2	A	0.216313	43.2	A	0.413046	20.2	A	0.51252	7.5	A	0.900939	43.2	A	0.34162	46.8	A	0.462489	27.3	A	0.437646	11	A	0.921094	41.5
1622986_at	18.8	A	0.413046	19.7	A	0.216313	23.2	A	0.150145	16.5	A	0.318883	47.8	A	0.122747	61.5	A	0.165268	28.5	A	0.122747	28.2	A	0.070073	37.5	A	0.135974	29.9	A	0.34162	45.3	A	0.110449	31	A	0.318883	36.4	P	0.023995	41.5	M	0.054711	50.3	A	0.181343	22.6	A	0.235169	18.4
1622987_at	5.5	A	0.724538	41.1	A	0.296809	19.6	A	0.818657	6.9	A	0.724587	23.8	A	0.53752	7.7	A	0.681117	14.9	A	0.681117	28.1	A	0.462489	9.5	A	0.51252	42.3	A	0.413046	7.6	A	0.849855	36.3	A	0.34162	36.3	A	0.364945	5.8	A	0.834732	12.7	A	0.681117	6.3	A	0.783687	5.1
1622988_at	6.5	A	0.834732	6.7	A	0.801637	7.3	A	0.611218	6.9	A	0.877253	27.6	A	0.745101	9.8	A	0.724538	14.2	A	0.51252	5	A	0.963239	7.5	A	0.818657	5.4	A	0.889551	57.8	A	0.413046	9.1	A	0.65838	31.2	A	0.537511	21.6	A	0.724538	7.6	A	0.783687	8.3	A	0.834732	5
1622989_at	227.6	P	0.001432	189.8	P	0.000762	136.3	P	0.000491	130.7	P	0.005504	200.8	P	0.003159	154.2	P	0.001165	171.7	P	0.000944	136.4	P	0.000613	182.4	P	0.000944	163.4	P	0.000613	117.8	P	0.001165	122.6	P	0.001755	197.1	P	0.000491	234.6	P	0.000613	160	P	0.001432	177.2	P	0.001755	179.6
1622990_at	1244.8	P	0.000491	1314.1	P	0.000491	1522.2	P	0.000491	1529.9	P	0.000491	1102.2	P	0.000491	1189.2	P	0.000491	1390.7	P	0.000491	1370.8	P	0.000491	1167.7	P	0.000491	1196.6	P	0.000491	1422.3	P	0.000491	1178.3	P	0.000491	1142	P	0.000491	1179.4	P	0.000491	1389.3	P	0.000491	1494	P	0.000491	1399.9
1622991_s_at	38.7	P	0.017732	52.2	P	0.004591	24.5	M	0.062021	30.7	P	0.017732	64	P	0.020663	77.7	P	0.003159	22.9	M	0.054711	30.2	P	0.003815	45.8	P	0.005504	40.1	P	0.000944	26.4	P	0.010972	26.4	P	0.048099	94.7	P	0.000491	91.1	P	0.015164	22.7	A	0.150145	22.6	P	0.048099	44.8
1622992_at	284.3	P	0.000491	135.4	P	0.000613	60.7	P	0.005504	108.8	P	0.001432	355.9	P	0.000491	500.3	P	0.000491	93.2	P	0.005504	98.1	P	0.002607	484	P	0.000613	374.1	P	0.000491	63.3	P	0.003159	63.2	P	0.002607	719.9	P	0.000491	743.2	P	0.000491	107.9	P	0.003159	102.3	P	0.001432	240.7
1622993_at	64.5	P	0.012921	31.7	A	0.216313	37.7	M	0.054711	46	P	0.048099	38.6	A	0.122747	56.3	M	0.054711	36.4	A	0.181343	32.8	P	0.023995	39.4	A	0.135974	18.3	A	0.318883	37.3	A	0.110449	64.2	P	0.020663	34.6	P	0.048099	13.5	A	0.388782	43.4	A	0.078906	27.1	A	0.181343	40.7
1622994_at	76.6	A	0.235169	39.5	A	0.388782	66.7	A	0.235169	117.3	A	0.122747	94.7	A	0.364945	21.2	A	0.437646	15.1	A	0.235169	73.5	A	0.181343	93	A	0.110449	79.9	A	0.135974	35.9	A	0.254899	79.7	A	0.099061	21.5	A	0.462489	62.6	A	0.181343	20.4	A	0.462489	19.5	A	0.235169	52.5
1622995_at	874.8	P	0.000762	910.1	P	0.000613	659.2	P	0.000762	828.4	P	0.001165	1155.6	P	0.001165	883.9	P	0.000762	935.7	P	0.001165	976	P	0.000944	871	P	0.000762	816.9	P	0.000762	890.2	P	0.001432	777.4	P	0.001165	1198.9	P	0.000762	931.4	P	0.000762	834.7	P	0.000944	735.7	P	0.000762	871.6
1622996_at	179.1	P	0.005504	284	P	0.000762	228.4	P	0.000491	236.3	P	0.002143	229.7	P	0.007827	178.9	P	0.004591	209	P	0.002607	132.8	P	0.001755	118.1	P	0.010972	192.9	P	0.012921	114.9	P	0.010972	101.6	P	0.042142	155.9	P	0.003159	147.6	P	0.009283	126.1	P	0.003159	154.3	P	0.001755	151.3
1622997_at	7.7	A	0.849855	24.4	A	0.635055	87.5	A	0.235169	76	A	0.165268	55.7	A	0.586955	22.6	A	0.586955	108.4	A	0.135974	80	A	0.254899	5.7	A	0.635055	77.8	A	0.296809	39.6	A	0.275462	11.5	A	0.537511	38.9	A	0.437646	36.1	A	0.611218	132.8	M	0.062021	113.3	P	0.023995	9.4
1622998_a_at	513.4	P	0.000491	377.7	P	0.000491	180.8	P	0.000491	273.9	P	0.000491	565	P	0.000491	571.7	P	0.000491	251	P	0.000613	193.6	P	0.000762	591.6	P	0.000491	577.5	P	0.000491	175.2	P	0.000491	234	P	0.000944	684.7	P	0.000491	749.5	P	0.000491	216	P	0.000613	185.3	P	0.000491	391
1622999_at	1138.6	P	0.001165	987.2	P	0.001165	396.6	P	0.001432	431.3	P	0.003815	1168.5	P	0.000944	1272.7	P	0.001165	454.5	P	0.002607	415.1	P	0.004591	1232.8	P	0.000944	1143.8	P	0.000762	312	P	0.003815	295.8	P	0.006575	1249.2	P	0.001755	1503.6	P	0.000762	402.2	P	0.001755	403.5	P	0.002607	1073.3
1623000_at	7.5	A	0.929927	10.6	A	0.818657	10.7	A	0.703191	44.1	A	0.65838	17.7	A	0.764831	42.8	A	0.611218	34	A	0.51252	12.3	A	0.724538	9.4	A	0.929927	18.6	A	0.635055	34.7	A	0.34162	5.6	A	0.818657	15.8	A	0.635055	5.4	A	0.911443	26.9	A	0.275462	25.3	A	0.437646	21.6
1623001_at	13	A	0.635055	13.4	A	0.437646	7.1	A	0.537511	18.9	A	0.254899	6	A	0.681117	16.8	A	0.48748	7.9	A	0.562354	5.4	A	0.783687	6.6	A	0.562354	10.5	A	0.611218	13.2	A	0.437646	13.3	A	0.51252	13.4	A	0.611218	6	A	0.703191	7.3	A	0.562354	8.2	A	0.437646	3.6
1623002_at	28.3	A	0.296809	7.8	A	0.537511	251.2	P	0.005504	262	P	0.006575	71.6	A	0.254899	53.3	A	0.275462	360.9	P	0.002143	296	P	0.002143	33.3	A	0.388782	7.3	A	0.703191	264.9	P	0.004591	246.9	P	0.010972	31	A	0.364945	31.4	A	0.388782	303.9	P	0.006575	334.6	P	0.001755	20.2
1623003_at	22.5	A	0.724538	11.3	A	0.562354	1.9	A	0.957858	6.2	A	0.937979	4.7	A	0.849855	4	A	0.929927	34.8	A	0.462489	6.6	A	0.703191	2.7	A	0.921094	17.9	A	0.635055	24.5	A	0.364945	2.3	A	0.900939	8.6	A	0.65838	7.6	A	0.764831	13.6	A	0.537511	5.4	A	0.764831	8.2
1623004_a_at	49.3	A	0.198363	5.4	A	0.611244	3987.6	P	0.000491	3683.8	P	0.000491	49.1	A	0.318883	52.1	A	0.254899	4222.4	P	0.000491	3441	P	0.000491	2	A	0.703191	27.9	A	0.413046	3811.5	P	0.000491	3778.6	P	0.000491	22.9	A	0.48748	25	A	0.388782	4364.9	P	0.000491	5072.6	P	0.000491	40.1
1623005_at	27.5	A	0.216313	23.6	A	0.235169	10.2	A	0.462489	33	A	0.254899	4.8	A	0.537511	55.3	P	0.03202	19.3	A	0.318883	27.6	A	0.122747	17	A	0.296809	40.8	A	0.198363	23.8	A	0.216313	23.1	A	0.318883	35	A	0.165268	30.8	A	0.181343	16.4	A	0.296809	5.6	A	0.388782	1.3
1623006_at	97.5	P	0.010972	148.6	P	0.003815	141.9	P	0.003159	151.3	P	0.005504	160.6	P	0.015164	113.7	P	0.007827	147.6	P	0.003815	152.1	P	0.001755	124.8	P	0.005504	105.2	P	0.017732	138.1	P	0.020663	211.2	P	0.002143	103.3	P	0.023995	102.7	P	0.042142	172.4	P	0.002607	133.9	P	0.002143	139.9
1623007_a_at	175.7	P	0.003159	114.6	P	0.012921	58.4	A	0.150145	49.1	A	0.48748	86.9	A	0.070073	142.2	P	0.009283	66.1	A	0.235169	15.8	A	0.586955	226.2	P	0.001755	162	P	0.012921	25.9	A	0.51252	37.8	A	0.462489	135	P	0.003815	158.8	P	0.005504	10.3	A	0.65838	12	A	0.51252	124.4
1623008_at	33.1	A	0.198363	31.9	A	0.318883	1482.8	P	0.000491	1317.5	P	0.000491	35.5	A	0.198363	38.7	A	0.318883	1552.5	P	0.000491	1368.1	P	0.000491	3.8	A	0.764831	28.3	A	0.235169	1141.9	P	0.000491	1165	P	0.000491	23.5	A	0.388782	28.9	A	0.150145	1738.1	P	0.000491	1897.3	P	0.000491	36.7
1623009_at	522.8	P	0.001755	503.5	P	0.007827	230.7	P	0.000944	256.9	P	0.000613	487	P	0.001755	578.2	P	0.000762	264.5	P	0.003159	293.3	P	0.002143	499.6	P	0.001165	409.9	P	0.002143	255.9	P	0.002607	227.4	P	0.001755	575.1	P	0.000944	570.8	P	0.000762	239.8	P	0.001165	237.6	P	0.002143	473.2
1623010_at	14.8	A	0.34162	19.2	A	0.34162	42.2	A	0.165268	20.7	A	0.318883	25.4	A	0.48748	16.2	A	0.48748	34.6	A	0.235169	25.6	A	0.235169	34.1	A	0.198363	65.6	A	0.165268	44.5	A	0.135974	53.5	A	0.296809	12	A	0.462489	21.5	A	0.198363	21.8	A	0.296809	55.5	A	0.099061	4.2
1623011_at	43.5	A	0.150145	43.3	A	0.165268	54.3	P	0.042142	37.9	A	0.216313	99.3	P	0.036797	82.4	A	0.070073	43.7	P	0.042142	33.7	A	0.181343	77.5	A	0.078906	66.3	P	0.027766	41.6	M	0.054711	44.1	A	0.078906	64.2	P	0.012921	59.6	M	0.054711	50.8	M	0.062021	20.4	A	0.135974	48.8
1623012_at	889.9	P	0.000491	858	P	0.000491	491.8	P	0.000491	448.4	P	0.000613	884.9	P	0.000491	719.6	P	0.000491	411.6	P	0.000491	641.2	P	0.000613	939.4	P	0.000491	744.7	P	0.000491	675.6	P	0.000491	531	P	0.000944	807.5	P	0.000491	762	P	0.000491	366.5	P	0.000491	624.2	P	0.000491	959.6
1623013_s_at	869.7	P	0.000491	990.1	P	0.000491	1081.1	P	0.000491	962.4	P	0.000491	1035.6	P	0.000613	952.8	P	0.000491	1140.9	P	0.000491	1074.6	P	0.000491	778.5	P	0.000491	867.6	P	0.000491	1025.1	P	0.000491	937.8	P	0.000491	828.2	P	0.000491	730.4	P	0.000613	858.9	P	0.000491	865.9	P	0.000491	820.4
1623014_at	211.6	P	0.000944	191.8	P	0.000613	202.4	P	0.000491	209.9	P	0.000762	143.5	P	0.007827	99.6	P	0.003159	224.8	P	0.000613	130.3	P	0.000491	149.2	P	0.002607	95.3	A	0.099061	200	P	0.001165	142.5	P	0.006575	93	P	0.017732	100.9	P	0.006575	189.8	P	0.002607	165.4	P	0.000944	155.5
1623015_at	585.2	P	0.001165	522.2	P	0.001432	275.5	P	0.010972	342.6	P	0.010972	709.5	P	0.001755	787.5	P	0.000944	246.4	P	0.012921	218.8	P	0.015164	724.5	P	0.000613	560.7	P	0.001165	272.7	P	0.009283	258.5	P	0.009283	889.1	P	0.000613	901	P	0.000613	260.5	P	0.007827	240.8	P	0.017732	507.4
1623016_at	711.7	P	0.001755	832.3	P	0.002143	683	P	0.001755	560.5	P	0.002143	593.8	P	0.001755	586.9	P	0.003159	530.7	P	0.001755	609.5	P	0.001432	739.9	P	0.000613	670.4	P	0.002607	721.8	P	0.002607	756.7	P	0.001432	632.2	P	0.002143	553.3	P	0.002607	754.2	P	0.001165	727.4	P	0.001432	720.6
1623017_at	629.5	P	0.000762	607.2	P	0.000944	582.7	P	0.001755	591.2	P	0.000944	529.7	P	0.001165	587.2	P	0.000944	525.4	P	0.000762	539	P	0.001432	564.4	P	0.000944	498.1	P	0.001755	519.2	P	0.000944	438.3	P	0.002143	614.4	P	0.000944	587	P	0.000762	541.9	P	0.002143	538.1	P	0.000762	653.9
1623018_at	684.7	P	0.000491	996.9	P	0.000491	689.5	P	0.000491	889.5	P	0.000491	588.1	P	0.000491	611	P	0.000491	738	P	0.000491	706.9	P	0.000491	406.1	P	0.000491	492.9	P	0.000491	654.6	P	0.000491	997.7	P	0.000491	422.3	P	0.000491	389.9	P	0.000489	908.2	P	0.000491	567.1	P	0.000491	653.2
1623019_a_at	1843.7	P	0.000613	1477.7	P	0.000613	1835.7	P	0.000491	1133.8	P	0.000613	1599.3	P	0.000613	858	P	0.001165	1604.7	P	0.000613	1722.5	P	0.000613	1189.4	P	0.001165	1712.1	P	0.000613	1516	P	0.000613	1296.8	P	0.000613	849.2	P	0.001755	1028.6	P	0.001165	1298.8	P	0.000613	1472	P	0.000613	1550.1
1623020_at	1738.2	P	0.006575	1846	P	0.003159	1538.8	P	0.002143	1568.7	P	0.002607	1397.2	P	0.009283	1416.4	P	0.007827	1178.9	P	0.007827	1308.4	P	0.007827	1784.2	P	0.007827	1855.2	P	0.007827	1700.2	P	0.007827	1632.4	P	0.007827	1474.1	P	0.007827	1685.1	P	0.007827	1715.5	P	0.009283	1477.3	P	0.007827	1988
1623021_at	5560.8	P	0.000491	5003.4	P	0.000491	4525.9	P	0.000491	5083.2	P	0.000491	5564	P	0.000491	5465.7	P	0.000491	4307.2	P	0.000491	5255.8	P	0.000491	5175.7	P	0.000491	5491.4	P	0.000491	5007.9	P	0.000491	4767.5	P	0.000491	5003.6	P	0.000491	5594.5	P	0.000491	4857.2	P	0.000491	4850.8	P	0.000491	5024.5
1623022_at	116.6	P	0.010972	83	P	0.005504	3.9	A	0.724538	6.3	A	0.764831	160.7	P	0.007827	162.8	P	0.001432	5.6	A	0.586955	19.9	A	0.51252	83.1	P	0.048099	117.5	P	0.020663	3.5	A	0.745101	17.7	A	0.34162	74.7	A	0.110449	81.2	P	0.006575	2.5	A	0.877253	2.8	A	0.945289	92.1
1623023_at	1303.3	P	0.000491	1075.9	P	0.000491	771.2	P	0.000491	822.2	P	0.000491	1306.7	P	0.000491	1423.7	P	0.000491	888.4	P	0.000491	807.1	P	0.000491	1214.2	P	0.000491	953.9	P	0.000491	782.4	P	0.000491	734.2	P	0.000491	1606.4	P	0.000491	1440.5	P	0.000491	842.3	P	0.000491	789.9	P	0.000491	1174.1
1623024_at	11.5	A	0.537511	4.5	A	0.562354	12.7	A	0.462489	33.9	A	0.275462	73	A	0.165268	37	A	0.364945	13.4	A	0.462489	2.9	A	0.818657	35.5	A	0.388782	10.7	A	0.586955	27.7	A	0.296809	12.1	A	0.437646	5.1	A	0.681117	7.1	A	0.562354	28.4	A	0.275462	21.6	A	0.388782	35.1
1623025_at	80.7	A	0.135974	83.5	A	0.150145	8.1	A	0.681117	8.8	A	0.703191	125.8	A	0.088557	95.1	A	0.122747	4.5	A	0.818657	21.8	A	0.537511	235.2	P	0.005504	304.6	P	0.003159	10.1	A	0.801637	9.1	A	0.745101	167.8	P	0.036797	145.5	M	0.054711	20.4	A	0.537511	8.6	A	0.65838	126.4
1623026_a_at	13.8	A	0.635055	1.8	A	0.703236	220.6	P	0.001755	142.3	P	0.004591	6	A	0.635055	18.2	A	0.318883	130.7	P	0.007827	128.6	P	0.001755	1.8	A	0.681117	31.9	A	0.462489	199.6	P	0.001755	172.5	P	0.007827	4.2	A	0.65838	6.2	A	0.51252	157.7	P	0.001165	166.8	P	0.003815	16.2
1623027_s_at	475.8	P	0.002607	331.7	P	0.004591	690.1	P	0.001165	663.9	P	0.001432	117.4	A	0.110393	226.7	P	0.036797	107.1	M	0.054711	397.4	P	0.003159	147.3	M	0.062021	101.5	P	0.036797	708.2	P	0.001165	558.8	P	0.002143	108.1	A	0.070073	128.7	A	0.099061	308.2	P	0.003815	122.7	P	0.017732	657.1
1623028_at	1407.8	P	0.000491	1667.3	P	0.000491	1126.9	P	0.000491	1342.7	P	0.000491	1683.2	P	0.000491	1321.1	P	0.000491	1295.9	P	0.000491	1502.2	P	0.000491	305.2	P	0.000491	377.8	P	0.000491	250.1	P	0.000491	413.4	P	0.000491	593.8	P	0.000491	478.1	P	0.000491	406	P	0.000491	700.5	P	0.000491	637.8
1623029_at	68.6	P	0.009283	129.6	P	0.012921	66.7	P	0.020663	51.6	P	0.03202	90.8	P	0.015164	107.8	A	0.078906	86.5	P	0.006575	60.1	P	0.048058	46.8	M	0.062021	67.9	M	0.054711	79.6	P	0.048099	74	A	0.235169	55.4	A	0.070073	71.3	P	0.036797	73.7	A	0.099061	52.3	P	0.048099	91.9
1623030_at	35.7	A	0.122747	26.5	A	0.275462	513.7	P	0.000491	408.5	P	0.000491	46	A	0.135974	55.9	P	0.042142	536.8	P	0.000491	420.2	P	0.000613	63.8	P	0.015164	76.1	A	0.088557	510.7	P	0.000491	469.4	P	0.000491	51.1	A	0.070073	32.3	M	0.062021	450	P	0.000491	510.6	P	0.000491	52
1623031_a_at	250.2	P	0.000613	163.7	P	0.000613	5.8	A	0.51252	26.9	A	0.275462	253	P	0.000613	247.6	P	0.000491	14.6	A	0.198363	33	A	0.296809	306.7	P	0.000491	274.4	P	0.000491	31.4	A	0.165268	49.8	P	0.048099	303	P	0.000613	383.4	P	0.000491	40.1	P	0.048099	26	A	0.150145	215.3
1623032_at	6	A	0.849855	4.7	A	0.834732	777.1	P	0.000491	665.6	P	0.000491	36.4	A	0.413046	8.4	A	0.783687	1015.2	P	0.000491	816	P	0.000491	8.6	A	0.849855	10.2	A	0.65838	802.8	P	0.000491	751.8	P	0.000491	3.1	A	0.968111	4.5	A	0.945289	872.8	P	0.000491	1080.5	P	0.000491	6.4
1623033_at	15	A	0.198363	17.9	A	0.216313	3.9	A	0.586955	5	A	0.65838	24.4	M	0.062021	41.5	A	0.165268	29.4	A	0.254899	20.5	A	0.318883	29.8	A	0.235169	18.1	A	0.34162	24.9	A	0.275462	25.5	A	0.235169	30	A	0.275462	34.4	A	0.235169	32.5	A	0.275462	4.9	A	0.512523	36
1623034_at	22.6	A	0.611218	6.4	A	0.877253	287.6	P	0.001755	161.3	P	0.003815	35.9	A	0.703191	8.7	A	0.818657	254.8	P	0.006575	255	P	0.007827	44.5	A	0.586955	14.6	A	0.724538	262.2	P	0.009283	223.1	P	0.009283	20.6	A	0.681117	11.7	A	0.818657	265.4	P	0.003159	248.9	P	0.001755	7.2
1623035_at	126.9	P	0.001165	98	P	0.002143	69.7	P	0.001432	120.5	P	0.001165	112.7	P	0.003159	83.3	P	0.001165	123.4	P	0.000762	149.5	P	0.001755	128.7	P	0.000944	124.8	P	0.001165	262.8	P	0.001755	135.6	P	0.001755	162.7	P	0.000944	130.8	P	0.000491	169.1	P	0.000944	186.9	P	0.000944	171.8
1623036_a_at	1061.1	P	0.000762	1230.8	P	0.000762	1380.2	P	0.000613	1379.7	P	0.000613	723.9	P	0.000613	951.5	P	0.000613	1326.5	P	0.000491	1271.7	P	0.000613	821.9	P	0.000613	869.5	P	0.000613	1245.9	P	0.000613	1382.1	P	0.000613	935.6	P	0.000762	806.3	P	0.000762	1375.3	P	0.000613	1703.5	P	0.000613	1007.9
1623037_a_at	1455.7	P	0.000613	1519.7	P	0.000491	1927.5	P	0.000491	1508.5	P	0.000491	1636.7	P	0.000613	1240.7	P	0.000613	1868	P	0.000491	1829.3	P	0.000491	1461.3	P	0.000613	1517.5	P	0.000613	1793.5	P	0.000613	1816	P	0.000613	1293.7	P	0.000613	1229.4	P	0.000613	1817.9	P	0.000613	1867.3	P	0.000491	1658.1
1623038_at	5.5	A	0.951902	7.8	A	0.801637	5.1	A	0.929927	3.1	A	0.982268	13.6	A	0.834732	6.9	A	0.889551	3.6	A	0.929927	6.3	A	0.945289	8.9	A	0.937979	6.8	A	0.972234	9.1	A	0.911443	5	A	0.929927	10.9	A	0.611218	8.4	A	0.864026	7.8	A	0.937979	4.8	A	0.963203	8.8
1623039_at	1297.8	P	0.000613	1455.6	P	0.000613	1453.9	P	0.000613	1408.3	P	0.000613	1335.5	P	0.000613	1520.9	P	0.000613	1669.6	P	0.000613	1268.4	P	0.000491	1424.7	P	0.000491	1537.2	P	0.000613	1246.1	P	0.000491	1351.6	P	0.000491	1728	P	0.000613	1546	P	0.000613	1619.9	P	0.000613	1491.8	P	0.000613	1660.9
1623040_at	655	P	0.000491	599.7	P	0.000491	733	P	0.000491	624	P	0.000491	676.2	P	0.000491	762	P	0.000491	620.3	P	0.000491	539.1	P	0.000491	800.2	P	0.000491	651.9	P	0.000491	479.5	P	0.000491	462.8	P	0.000491	979.2	P	0.000491	1023.7	P	0.000491	616.7	P	0.000491	687.5	P	0.000491	555.6
1623041_at	77.1	P	0.03202	44.4	A	0.135974	54.9	P	0.023995	43.3	M	0.062021	126.8	P	0.03202	79	P	0.048099	45.8	P	0.048099	38.9	A	0.165268	112	P	0.002143	83.5	P	0.003159	20.2	A	0.318883	26.7	A	0.34162	75.3	P	0.002143	86.6	P	0.017732	37.9	M	0.062021	28.8	A	0.235169	78.1
1623042_at	26.1	A	0.235169	68.1	P	0.031987	57.6	P	0.03202	53	A	0.088557	72.6	A	0.122747	49.5	A	0.235169	33.3	P	0.027766	50.2	A	0.135974	49.9	A	0.099061	55.8	A	0.070073	70.1	A	0.088557	42.9	A	0.150145	54.5	P	0.007827	53	A	0.165268	55.2	A	0.078906	18.8	A	0.275462	23.6
1623043_s_at	918	P	0.000613	764.1	P	0.000944	773.1	P	0.000613	682.8	P	0.001432	837.3	P	0.000944	703.9	P	0.000762	663.9	P	0.000762	622.9	P	0.000613	801.8	P	0.000613	836.9	P	0.000613	508.9	P	0.001165	504.4	P	0.000944	831.1	P	0.000944	802.5	P	0.000613	566.3	P	0.000762	541.5	P	0.000944	661.2
1623044_at	740.4	P	0.000613	115.6	A	0.070073	24.6	A	0.388782	70.6	A	0.364945	431.9	P	0.000944	586.1	P	0.000491	107.2	A	0.122747	77.6	A	0.099061	6907	P	0.000491	3839.5	P	0.000491	98.6	A	0.165268	101.7	A	0.254899	6442.4	P	0.000491	10997.8	P	0.000491	81.6	A	0.110449	95.6	A	0.099061	408.6
1623045_at	8542.6	P	0.000491	9708.4	P	0.000491	5125	P	0.000491	5389	P	0.000491	9208.3	P	0.000491	10022.5	P	0.000491	4863.9	P	0.000491	3808.5	P	0.000491	9138.7	P	0.000491	8247.4	P	0.000491	4257.9	P	0.000491	5412.8	P	0.000613	10114.3	P	0.000491	9920	P	0.000491	6276.6	P	0.000491	5318.1	P	0.000491	9835.2
1623046_at	19.2	A	0.65838	10.2	A	0.783687	398.1	P	0.000613	272.8	P	0.000762	12.5	A	0.724538	25.4	A	0.462489	425.3	P	0.000491	355.7	P	0.000762	9.8	A	0.818657	12.8	A	0.51252	296	P	0.000491	300.7	P	0.000613	10.8	A	0.745101	40.6	A	0.413046	353.1	P	0.000491	368.2	P	0.000491	8.2
1623047_at	4.5	A	0.911443	7.7	A	0.388782	13.2	A	0.413046	17.5	A	0.165268	4.2	A	0.889551	7.1	A	0.764831	18.4	A	0.34162	18.1	A	0.51252	26.9	A	0.122747	35.6	M	0.062021	24.1	A	0.165268	13.2	A	0.122747	24.1	A	0.235169	26	A	0.198363	4.5	A	0.724538	1.2	A	0.990717	13.9
1623048_a_at	228.4	P	0.015164	212.2	P	0.003815	236.8	P	0.015164	280.6	P	0.009283	223.7	P	0.005504	188.6	P	0.002607	302.8	P	0.001432	249.6	P	0.006575	205	P	0.002607	196.9	P	0.005504	281.1	P	0.002607	219	P	0.017732	176.8	P	0.001755	139.4	P	0.006575	298.9	P	0.002607	266.3	P	0.002607	200.7
1623049_at	49.6	A	0.388782	8.6	A	0.764831	6.2	A	0.562354	46.7	A	0.34162	12.5	A	0.703191	33.3	A	0.364945	27.4	A	0.537511	4.3	A	0.929927	11	A	0.635055	11.2	A	0.724538	9.1	A	0.586955	4.8	A	0.849855	23.6	A	0.681117	11.5	A	0.65838	11.3	A	0.586955	4	A	0.849855	51.2
1623050_at	8.5	A	0.801637	27.6	A	0.611218	32.4	A	0.34162	8.6	A	0.834732	12.6	A	0.818657	38	A	0.562354	32	A	0.388782	55.3	A	0.296809	9.3	A	0.586955	24.1	A	0.681117	3	A	0.703191	13	A	0.681117	11.4	A	0.764831	10.3	A	0.745101	32	A	0.462489	35.3	A	0.318883	28.3
1623051_at	64.4	A	0.135974	33.5	A	0.586955	24.3	A	0.724538	6.9	A	0.921094	30.4	A	0.611218	10.5	A	0.818657	7.1	A	0.921094	6.8	A	0.703236	40.6	A	0.48748	21.9	A	0.703191	9.3	A	0.783687	8.1	A	0.834732	12.3	A	0.745101	12.4	A	0.745101	7.7	A	0.877253	8.9	A	0.783687	7.2
1623052_at	10	A	0.586955	36.9	A	0.296809	32.6	A	0.181343	16.4	A	0.611218	45.6	A	0.388782	5.1	A	0.801637	39.1	A	0.275462	14.4	A	0.537511	16.2	A	0.462489	8.1	A	0.703191	23.1	A	0.48748	40.9	A	0.254899	12.1	A	0.635055	26.4	A	0.413046	1.8	A	0.703191	36	A	0.275462	22.7
1623053_a_at	1873.9	P	0.000491	1922.7	P	0.000491	1465.5	P	0.000491	1531.7	P	0.000491	1689	P	0.000491	1904.8	P	0.000491	1568.4	P	0.000491	1386.2	P	0.000491	1831.5	P	0.000491	1833.6	P	0.000491	1334.1	P	0.000491	1150.8	P	0.000491	1724.9	P	0.000491	1745.7	P	0.000491	1366.1	P	0.000491	1422.6	P	0.000491	1847
1623054_at	53.1	A	0.216313	9.6	A	0.364945	36.6	A	0.198363	69.3	A	0.275462	36	A	0.235114	27.5	A	0.462489	30.5	A	0.181343	46.7	A	0.078906	12.1	A	0.48748	16	A	0.437646	45	A	0.254899	7.2	A	0.611218	19.3	A	0.413046	11	A	0.562354	50.3	A	0.235169	32.8	A	0.235169	30.1
1623055_at	8.8	A	0.611218	32.8	A	0.318883	3488.9	P	0.000491	2868	P	0.000491	111	A	0.135974	67.7	A	0.275462	3468.3	P	0.000491	3005.5	P	0.000491	12.9	A	0.65838	55.6	A	0.165268	2948.7	P	0.000491	2981.8	P	0.000491	47.7	A	0.296764	33.2	A	0.216313	3150.9	P	0.000491	2991.6	P	0.000491	38.8
1623056_at	2.7	A	0.783687	10.2	A	0.703191	22.5	A	0.611218	11.8	A	0.681117	12.7	A	0.783687	12.8	A	0.783687	14.5	A	0.611218	8.2	A	0.65838	10.6	A	0.783687	9.4	A	0.764831	4.8	A	0.849855	5	A	0.745101	12.1	A	0.864026	12.6	A	0.724538	8.4	A	0.764831	3.3	A	0.783687	7
1623057_at	16.3	A	0.198363	40.8	A	0.078906	13.5	A	0.48748	35.6	A	0.216313	31	A	0.070073	39.8	A	0.254899	30.5	A	0.318883	8	A	0.562354	34.6	A	0.318883	6.2	A	0.681117	27.9	A	0.254899	9.9	A	0.48748	23.4	A	0.165268	42.7	A	0.110449	22.6	A	0.413046	4.1	A	0.586955	34.5
1623058_at	805.8	P	0.000613	859.4	P	0.000491	472.3	P	0.000613	472.8	P	0.000762	818.6	P	0.000762	880.8	P	0.000491	468.5	P	0.000613	433.2	P	0.000613	937.5	P	0.000491	833.2	P	0.000491	455.1	P	0.000762	575.1	P	0.000491	1052	P	0.000491	880	P	0.000613	513.7	P	0.000491	421.1	P	0.000613	987.1
1623059_at	12.9	A	0.462489	12.2	A	0.388782	18.3	A	0.51252	3.3	A	0.764831	12.8	A	0.462489	19.1	A	0.110449	6.5	A	0.562354	2.8	A	0.911443	26.4	A	0.388782	38.9	A	0.088557	4.1	A	0.724538	6.3	A	0.437646	14	A	0.437646	27.2	A	0.34162	3	A	0.586955	23.7	A	0.34162	14.6
1623060_at	33.3	A	0.216313	29.1	A	0.34162	46.8	A	0.165268	45	A	0.254899	54	A	0.165268	45	A	0.235169	40.4	M	0.054711	57.2	A	0.110449	30	A	0.275462	29.4	A	0.364945	56.2	A	0.198363	63.3	A	0.235169	24.1	A	0.296809	35.1	A	0.34162	27.9	A	0.318883	11.1	A	0.437646	43.5
1623061_at	859.1	P	0.000613	915.3	P	0.000613	1737.8	P	0.000491	1533.3	P	0.000491	1008.5	P	0.000944	828.9	P	0.000491	1891.4	P	0.000491	1604.6	P	0.000491	739.6	P	0.000613	755.9	P	0.000491	1604.5	P	0.000613	1572.1	P	0.000613	803.5	P	0.000762	696.3	P	0.000491	1646.6	P	0.000491	1734.6	P	0.000491	879.1
1623062_at	46.1	A	0.34162	22.9	A	0.51252	33.7	A	0.198363	27.8	A	0.437646	31.4	A	0.437646	36.5	A	0.462489	4.1	A	0.562354	2.8	A	0.834732	54	A	0.437646	48.1	A	0.296809	4.6	A	0.703191	36.7	A	0.51252	32.7	A	0.364945	38.7	A	0.562354	13.3	A	0.562354	7.3	A	0.586955	5.7
1623063_at	78.5	P	0.000762	89.5	P	0.002143	138.5	P	0.000613	137.9	P	0.000491	156.7	P	0.000762	79.1	P	0.000762	187.2	P	0.000491	137.6	P	0.000491	79.6	P	0.000613	115	P	0.001165	150.4	P	0.000613	206.1	P	0.000944	89.6	P	0.000613	96	P	0.000762	142.7	P	0.000762	122.8	P	0.000491	100.8
1623064_at	43.2	A	0.254899	25.3	A	0.364945	24.5	A	0.703191	43.4	A	0.318883	53.5	A	0.34162	63.9	A	0.318883	35.2	A	0.437646	14.2	A	0.635055	44.4	A	0.318883	55.3	A	0.364945	22.5	A	0.783687	45.7	A	0.198363	59.7	A	0.181343	35.6	A	0.437646	51.7	A	0.275462	38	A	0.34162	34.1
1623065_at	65.8	A	0.254899	40.6	A	0.181343	75.3	A	0.088557	108.6	M	0.054711	131.1	A	0.122747	103.3	M	0.062021	78.8	A	0.088557	90.8	A	0.099061	53.3	A	0.364945	119.4	A	0.078906	57.5	A	0.181343	69.7	A	0.318883	57.1	A	0.198363	15.4	A	0.388782	75.7	A	0.150145	70.1	A	0.110449	46.7
1623066_at	915.1	P	0.000491	1186.3	P	0.000491	1275.7	P	0.000491	1211.2	P	0.000491	1021.5	P	0.000491	997.2	P	0.000491	1101.5	P	0.000491	1282.7	P	0.000491	951.2	P	0.000613	633.2	P	0.000491	704.7	P	0.000491	759	P	0.000491	664	P	0.000491	662.2	P	0.000491	1060.1	P	0.000491	1062.7	P	0.000491	749.2
1623067_at	24.2	A	0.703191	8.6	A	0.783687	6.5	A	0.929927	8.1	A	0.764831	19.2	A	0.764831	42.3	A	0.681117	19.8	A	0.586955	4.6	A	0.911443	5.2	A	0.96798	8.4	A	0.937979	11.6	A	0.681117	8.1	A	0.783687	11.5	A	0.703191	5.8	A	0.945289	4.9	A	0.745101	6.6	A	0.900939	6.5
1623068_at	208.9	P	0.017732	252.8	P	0.006575	214.3	P	0.002143	218	P	0.007827	204	P	0.01771	241.4	P	0.009283	265.8	P	0.009283	320	P	0.007827	196.2	P	0.009283	304	P	0.006575	442.1	P	0.003815	347.9	P	0.012921	418	P	0.002143	551.6	P	0.000613	493.6	P	0.001165	791.5	P	0.001165	252.2
1623069_s_at	686.1	P	0.000491	717.8	P	0.000491	616.2	P	0.000491	633.5	P	0.000613	903.6	P	0.000613	694	P	0.000491	819.2	P	0.000491	828.2	P	0.000491	1047.9	P	0.000491	982.9	P	0.000613	740.4	P	0.000491	703.6	P	0.000762	721	P	0.000613	687.8	P	0.000491	874.6	P	0.000613	659.4	P	0.000491	799
1623070_a_at	161.7	M	0.062021	187.3	P	0.020663	204.8	P	0.007827	207.4	P	0.010972	249.9	P	0.048099	176.6	P	0.036797	209.1	P	0.009283	181.5	P	0.020663	258.3	P	0.03202	192.4	P	0.017732	226.9	P	0.017732	245.8	P	0.010972	200.4	P	0.027766	160.3	P	0.027766	181.1	P	0.015164	169.9	P	0.023995	190.1
1623071_at	29.3	A	0.462489	2.7	A	0.864085	6.7	A	0.724538	3	A	0.864026	7.7	A	0.724538	8.4	A	0.562354	12.2	A	0.65838	15.1	A	0.364945	2.7	A	0.801637	12	A	0.537511	3.5	A	0.877253	18.4	A	0.462489	13.5	A	0.586955	4.3	A	0.635055	2.4	A	0.911443	4.1	A	0.562354	6.1
1623072_at	15.9	A	0.764831	44.8	A	0.635055	45.4	A	0.537511	17.4	A	0.611218	89.9	A	0.437646	19.3	A	0.635055	36.3	A	0.318883	26.8	A	0.611218	13.1	A	0.745101	34.7	A	0.51252	10.8	A	0.537511	19.6	A	0.635055	5.3	A	0.849855	16.5	A	0.724538	34.1	A	0.562354	42.8	A	0.437646	19.2
1623073_s_at	7571.1	P	0.000491	7356.9	P	0.000491	6052.7	P	0.000491	5880.9	P	0.000491	6328	P	0.000491	6295.3	P	0.000491	5239.8	P	0.000491	5803.2	P	0.000491	7089	P	0.000491	6282.9	P	0.000491	5743.6	P	0.000491	5830.4	P	0.000491	6943.7	P	0.000491	6669.9	P	0.000491	5574.9	P	0.000491	5541.2	P	0.000491	6834.3
1623074_at	10.6	A	0.864026	10.9	A	0.818657	9.6	A	0.801637	60.8	A	0.135974	28.5	A	0.48748	71.4	A	0.165268	42.7	P	0.036797	31.3	A	0.318883	37.1	A	0.48748	17.7	A	0.724538	64.7	A	0.198363	53.8	A	0.275462	19.4	A	0.611218	15.9	A	0.586955	17.8	A	0.537511	30.6	A	0.296764	34.8
1623075_at	0.9	A	0.849855	14.2	A	0.462489	17.9	A	0.235169	15.5	A	0.65838	2.1	A	0.834732	7.6	A	0.51252	0.2	A	0.998835	14.3	A	0.413046	16.3	A	0.635087	3.7	A	0.834732	0.2	A	0.968111	1.4	A	0.937979	14.5	A	0.611218	1.2	A	0.951902	1.8	A	0.963203	0.5	A	0.951902	0.6
1623076_at	523.2	P	0.001165	523.1	P	0.001755	390.8	P	0.000613	389	P	0.000762	566.1	P	0.001432	592.6	P	0.001755	367.1	P	0.001432	395.4	P	0.001165	529.5	P	0.001755	658.8	P	0.000762	434.7	P	0.001755	342.3	P	0.000762	498.5	P	0.005504	536.4	P	0.009283	369.1	P	0.006575	297.2	P	0.001165	414.1
1623077_at	1.8	A	0.972234	2	A	0.951902	2.7	A	0.834732	3.7	A	0.929976	4.8	A	0.877253	5	A	0.921094	2.1	A	0.938025	4.9	A	0.900939	3.1	A	0.963203	5.3	A	0.745101	3.4	A	0.929927	4.5	A	0.937979	2	A	0.864026	4.3	A	0.889551	2	A	0.96798	2.1	A	0.929927	11.2
1623078_at	13.8	A	0.34162	28.2	A	0.364945	18.5	A	0.275462	23	A	0.388782	4.1	A	0.65838	42.5	A	0.181343	5.5	A	0.462489	14.1	A	0.235169	25.8	A	0.254899	29.6	A	0.122689	30	A	0.216313	45.8	A	0.088557	15.5	A	0.413046	18.5	A	0.388782	17.9	A	0.296809	4.9	A	0.562354	17.9
1623079_at	10.3	A	0.296809	26.8	M	0.054711	7	A	0.48748	9.8	A	0.135974	3.3	A	0.413046	15.7	A	0.181343	14.1	A	0.34162	1.6	A	0.877253	33.5	A	0.078906	22.7	P	0.042142	14	A	0.413046	12.9	A	0.135974	2.4	A	0.745101	4.7	A	0.635055	12.1	A	0.235169	16.4	A	0.070073	23.7
1623080_at	473.5	P	0.000613	549.8	P	0.000613	671.6	P	0.000613	638.1	P	0.000613	479.4	P	0.000613	451.4	P	0.000762	742.2	P	0.000613	648.6	P	0.000613	481	P	0.000944	416.5	P	0.001165	573.9	P	0.000613	634.2	P	0.000613	426.5	P	0.001755	407.4	P	0.002143	776.4	P	0.000613	837.6	P	0.000613	678.2
1623081_at	1526.3	P	0.000491	1500	P	0.000491	1151.1	P	0.000491	1098.5	P	0.000491	1441.8	P	0.000491	1460.4	P	0.000491	1154.3	P	0.000491	1202.6	P	0.000491	1540	P	0.000491	1402.4	P	0.000491	1346.6	P	0.000491	1047.9	P	0.000491	1571.2	P	0.000491	1481.1	P	0.000491	1091.2	P	0.000491	1196.5	P	0.000491	1476.1
1623082_s_at	0.9	A	0.972234	0.6	A	0.982268	2.6	A	0.849855	1.3	A	0.995409	1.9	A	0.979337	1.8	A	0.968013	1.2	A	0.993425	5.5	A	0.611218	2.2	A	0.982268	2.2	A	0.998568	1.7	A	0.945333	0.9	A	0.992186	2.2	A	0.921094	1.7	A	0.96798	1.4	A	0.963203	2.4	A	0.889551	1.7
1623083_at	344.6	P	0.000491	458.5	P	0.000491	266.8	P	0.000491	250.5	P	0.000491	317.7	P	0.000491	263.6	P	0.000491	342.9	P	0.000491	319.6	P	0.000489	285.8	P	0.000491	285.6	P	0.000491	282	P	0.000491	333.6	P	0.000491	237.4	P	0.000491	244.7	P	0.000491	324.3	P	0.000491	350.3	P	0.000491	340.1
1623084_at	260.5	P	0.000944	306.2	P	0.000613	411.9	P	0.000762	328.5	P	0.000762	420.6	P	0.000613	349	P	0.000491	564.2	P	0.000491	463.5	P	0.000491	146.2	P	0.000491	165.5	P	0.001165	209.1	P	0.000491	260.3	P	0.000613	170.2	P	0.000762	164.2	P	0.000944	286	P	0.000491	219.8	P	0.000762	219.9
1623085_at	53.6	A	0.078906	8.6	A	0.51252	641.2	P	0.000491	519.9	P	0.000491	72.4	P	0.036797	34.4	A	0.135974	647.7	P	0.000491	635.3	P	0.000491	23.6	A	0.216313	48.6	A	0.181343	579.4	P	0.000491	626	P	0.000491	56.5	P	0.036797	6.6	A	0.745101	759.4	P	0.000491	761	P	0.000491	20.9
1623086_at	620.7	P	0.000762	525.1	P	0.000762	298.2	P	0.001432	400.2	P	0.004591	787.1	P	0.002143	704.1	P	0.001432	399.8	P	0.005504	373.1	P	0.002607	750.3	P	0.000762	870	P	0.001165	301.7	P	0.002607	341.8	P	0.009283	751.5	P	0.000762	833.8	P	0.000613	315.1	P	0.004591	305.9	P	0.002607	591.4
1623087_at	92.8	P	0.036797	104.2	P	0.012903	93	P	0.002607	81.6	P	0.005504	74.9	P	0.020663	64.9	M	0.062021	110.5	P	0.001755	72.5	P	0.009283	84.9	P	0.023995	116.9	P	0.020663	115	P	0.001432	109.9	P	0.001432	67.7	A	0.070073	62.3	P	0.048099	90.4	P	0.005504	96.5	P	0.003159	90.8
1623088_at	224.6	P	0.006575	257.4	P	0.003159	1219.1	P	0.000491	1067.7	P	0.000491	220.8	P	0.012921	197.6	P	0.009283	1119.8	P	0.000491	891	P	0.000491	219.7	P	0.003159	193.5	P	0.007827	1004.7	P	0.000613	865.5	P	0.000491	201.9	P	0.002143	221	P	0.003815	1061.8	P	0.000491	1230.3	P	0.000491	216.6
1623089_at	25.2	A	0.216313	29.7	A	0.181343	8324	P	0.000491	7329	P	0.000491	35.1	P	0.048099	26.2	A	0.181343	8630.6	P	0.000491	8251.5	P	0.000491	40	A	0.150145	21.3	A	0.235169	8203.8	P	0.000491	9508.8	P	0.000491	32.9	P	0.036797	22.2	M	0.062021	8072.6	P	0.000491	8131.4	P	0.000491	34.7
1623090_at	277.1	P	0.015164	223.8	P	0.020663	123.5	P	0.020663	160.9	P	0.048099	305	P	0.027766	246	P	0.017732	121.7	P	0.03202	105.1	P	0.03202	264.1	P	0.036797	253.9	P	0.03202	119.9	M	0.054711	105	A	0.099061	334	P	0.020663	323.1	P	0.020663	139.2	P	0.03202	144.4	P	0.03202	226.1
1623091_at	66.7	A	0.099061	50.4	A	0.135974	78.1	P	0.036797	57	A	0.135974	92.4	A	0.198363	31.1	A	0.216313	99.9	P	0.03202	84	P	0.048099	63.8	A	0.135974	86	A	0.254899	111.5	A	0.070073	83.7	A	0.070073	60.7	A	0.198363	66.5	A	0.150145	92	M	0.054711	71.1	P	0.027766	30.2
1623092_at	65.6	A	0.099061	59.2	A	0.235169	6.8	A	0.364945	28.1	A	0.462489	50.2	A	0.413046	7.5	A	0.65838	15.7	A	0.65838	4.7	A	0.801637	87	A	0.099061	82.4	M	0.062021	10.4	A	0.65838	18.2	A	0.48748	100.3	A	0.070073	73.6	A	0.165268	22.8	A	0.388782	27.4	A	0.51252	72.2
1623093_at	5.6	A	0.783687	15.2	A	0.65838	3.7	A	0.849855	3.6	A	0.889551	4.8	A	0.834732	2.8	A	0.937979	4.3	A	0.849855	2.5	A	0.911443	4.9	A	0.818657	2.3	A	0.929927	2.3	A	0.951902	1.7	A	0.945289	6.6	A	0.783687	3.2	A	0.864026	2.7	A	0.945289	2.8	A	0.864026	2.2
1623094_at	698.4	P	0.000613	831.5	P	0.000944	899.4	P	0.000762	1048.9	P	0.000613	601.9	P	0.001755	629.4	P	0.001432	776.6	P	0.000762	693.3	P	0.000613	520.3	P	0.002607	574.9	P	0.002143	739.9	P	0.001432	824.4	P	0.000944	582.2	P	0.001165	604	P	0.001432	775.6	P	0.000762	877.8	P	0.000613	637.2
1623095_at	33.9	A	0.296809	18.3	A	0.586955	3.3	A	0.745101	29.7	A	0.413046	11	A	0.681117	6.5	A	0.849855	6	A	0.611218	16.3	A	0.537511	3.7	A	0.681117	5.1	A	0.703191	3.2	A	0.635055	6.7	A	0.635055	7.3	A	0.635055	2.7	A	0.864026	35.3	A	0.413046	3.1	A	0.745101	20.8
1623096_a_at	4.1	A	0.911443	5.7	A	0.877253	2.3	A	0.963239	5.2	A	0.849855	2.3	A	0.957896	5.6	A	0.929927	2.2	A	0.990717	4.1	A	0.982268	3	A	0.987079	5.6	A	0.957858	4.1	A	0.937979	3	A	0.972234	3.2	A	0.937979	9.3	A	0.877253	2.4	A	0.96798	3.5	A	0.96798	3.6
1623097_at	4.6	A	0.889551	2.7	A	0.849855	1261.2	P	0.000491	888.1	P	0.000491	41.6	A	0.275462	2.7	A	0.834732	980.5	P	0.000491	724.1	P	0.000491	24.1	A	0.462489	6.6	A	0.586955	799.3	P	0.000491	811.3	P	0.000491	5.7	A	0.586955	19.2	A	0.51252	1155.4	P	0.000491	1098.4	P	0.000491	3.3
1623098_at	8.8	A	0.937979	10.1	A	0.900939	61.9	A	0.275462	15.2	A	0.586955	14.1	A	0.889551	9.6	A	0.945289	82.8	A	0.275462	74.5	A	0.388782	31.3	A	0.611218	11.3	A	0.929927	47.3	A	0.437646	88.5	A	0.388782	12.2	A	0.801637	31.1	A	0.51252	99.7	A	0.198363	67.3	A	0.235169	35.3
1623099_at	34.9	A	0.48748	23.5	A	0.487477	3.9	A	0.834732	7.7	A	0.65838	45.2	A	0.388782	9.7	A	0.724538	4.6	A	0.911443	20.4	A	0.462489	13.7	A	0.635055	7.5	A	0.900939	62.9	A	0.150145	35	A	0.437646	34	A	0.318883	9.9	A	0.51252	14.4	A	0.53752	5.2	A	0.745101	7.6
1623100_at	2454.6	P	0.000491	2577.7	P	0.000491	1380.3	P	0.000491	1712.7	P	0.000491	1778.1	P	0.000491	2082.9	P	0.000491	1294.3	P	0.000491	1253.7	P	0.000491	2294.1	P	0.000491	2328.3	P	0.000491	1385.4	P	0.000491	1455	P	0.000613	2542.4	P	0.000491	2491.6	P	0.000491	1725.2	P	0.000491	1504.9	P	0.000491	2069.1
1623101_at	139	P	0.000613	129.3	P	0.000489	79.2	P	0.017732	116.7	P	0.001432	82.8	P	0.009283	139.7	P	0.000613	101.1	P	0.000613	111.9	P	0.005504	101.7	P	0.006575	66.8	P	0.004591	126.7	P	0.002607	72.2	P	0.006564	162.2	P	0.002607	194.1	P	0.009283	66.8	P	0.010972	83.9	P	0.017732	112.3
1623102_at	3771.7	P	0.000491	3694.2	P	0.000491	3116.9	P	0.000491	3805.8	P	0.000491	2880.7	P	0.000491	3156.5	P	0.000491	1870.7	P	0.000491	3414.8	P	0.000491	3192.6	P	0.000491	3393.6	P	0.000491	3830.5	P	0.000491	2964.8	P	0.000491	3451.4	P	0.000491	3412.4	P	0.000491	2644	P	0.000491	3109.2	P	0.000491	3775
1623103_at	125.4	P	0.004591	73.7	P	0.010972	151.5	P	0.001432	147.2	P	0.003159	168.3	P	0.003159	100.9	P	0.03202	156.1	P	0.003159	159.3	P	0.001755	145.4	P	0.009283	121	P	0.020663	217	P	0.001755	132.9	P	0.015164	87.6	P	0.027766	95.2	P	0.048099	107.9	P	0.004591	132.9	P	0.001755	102.4
1623104_at	50.8	M	0.062021	41.4	P	0.010972	23.7	A	0.165268	24.1	A	0.099061	60.2	A	0.078906	37.6	P	0.042142	22.8	A	0.078906	48.7	A	0.088557	71.8	P	0.009283	55.4	P	0.015164	24.8	A	0.099061	38.8	A	0.070073	22.3	P	0.010972	35.3	A	0.088557	27.8	A	0.110449	26.5	A	0.070073	61.7
1623105_at	15.5	A	0.437646	3.3	A	0.957858	246.2	P	0.03202	134.9	A	0.070073	13.6	A	0.834732	6	A	0.979337	281.7	P	0.009283	209.5	P	0.012921	3.7	A	0.957858	8.2	A	0.864026	227.3	P	0.009283	196.8	P	0.015164	3.6	A	0.963203	5.9	A	0.877253	256.2	P	0.007827	284.1	P	0.010972	5.5
1623106_s_at	1157.9	P	0.000613	1285.8	P	0.000491	759.1	P	0.000944	735.4	P	0.000491	1349.7	P	0.000613	1487.8	P	0.000613	686.9	P	0.000613	630.6	P	0.000613	1426.6	P	0.000491	1451.8	P	0.000491	867.7	P	0.000613	826.7	P	0.001165	1532.8	P	0.000491	1670.9	P	0.000491	904.8	P	0.000762	686.5	P	0.000491	1330.3
1623107_at	10.2	A	0.562354	7.2	A	0.65838	121	P	0.004591	57	M	0.062021	45.8	A	0.318883	8	A	0.681117	121.2	P	0.003815	82.8	P	0.009283	2.6	A	0.849855	28.5	A	0.51252	92.8	P	0.007827	109.7	P	0.002607	11.6	A	0.48748	3.9	A	0.635055	118.4	P	0.003815	95.7	P	0.002143	8.4
1623108_at	1834.8	P	0.000491	1426.7	P	0.000491	521	P	0.000491	572.9	P	0.000762	1845.2	P	0.000491	2282.3	P	0.000491	474.9	P	0.000491	500.9	P	0.000491	2411.4	P	0.000491	2197.4	P	0.000491	439.1	P	0.000491	522	P	0.000491	2720.3	P	0.000491	2849.5	P	0.000491	608.1	P	0.000491	495.7	P	0.000491	1554.6
1623109_at	712.3	P	0.003815	634.2	P	0.003159	222.1	P	0.009283	244.9	P	0.007827	557.9	P	0.004591	733.3	P	0.003159	234	P	0.009283	240.6	P	0.007827	713.9	P	0.006575	657.4	P	0.003815	248	P	0.006575	197.8	P	0.009283	833.1	P	0.003159	769.5	P	0.003815	178.9	P	0.007827	234.6	P	0.007827	735.9
1623110_s_at	3.2	A	0.745101	2.2	A	0.724538	1.2	A	0.979337	30	M	0.062021	23.1	A	0.34162	7.3	A	0.703191	15.5	A	0.462489	2	A	0.849855	1.3	A	0.900939	10.6	A	0.65838	9.9	A	0.745101	2.7	A	0.586955	3.1	A	0.801637	3.8	A	0.635055	1.2	A	0.849855	1.4	A	0.957858	12.3
1623111_at	4.2	A	0.51252	25.2	A	0.318842	466.6	P	0.000491	476.5	P	0.000491	12.7	A	0.745101	19.9	A	0.586955	572	P	0.000491	499.3	P	0.000491	18.2	A	0.275462	17.2	A	0.275462	442.9	P	0.000491	401.9	P	0.000491	8.3	A	0.48748	1.7	A	0.921094	460.9	P	0.000613	604.8	P	0.000491	5.5
1623112_at	67.3	P	0.015164	88.9	P	0.015164	95	A	0.078906	81.7	A	0.135974	141.3	P	0.027766	119.7	P	0.023995	88	M	0.062021	73.5	A	0.135974	78.1	P	0.027766	84.6	P	0.027766	55.5	A	0.165268	96.9	A	0.254899	86.4	A	0.110449	69.8	P	0.048099	88.9	M	0.054711	55.6	A	0.088557	120.8
1623113_at	9.6	A	0.929927	3.4	A	0.989028	583.1	P	0.000613	457.5	P	0.000491	7	A	0.972234	5.2	A	0.990717	525.3	P	0.000762	433.9	P	0.000491	3.4	A	0.990717	6.6	A	0.921094	377	P	0.000491	380.2	P	0.001165	3	A	0.997393	6.3	A	0.976005	600.9	P	0.000613	542.4	P	0.000491	6.1
1623114_at	5.7	A	0.984836	7.5	A	0.889551	3.5	A	0.972234	7.7	A	0.849855	12.2	A	0.849855	6	A	0.963203	5.1	A	0.921094	8.7	A	0.834792	6.6	A	0.937979	13.2	A	0.900939	6.1	A	0.951902	6.4	A	0.911443	5.4	A	0.982268	9	A	0.951902	7.3	A	0.889551	6.7	A	0.937979	3.7
1623115_at	18.4	A	0.537511	4.7	A	0.586955	396.2	P	0.000613	322	P	0.000613	4	A	0.889551	3.4	A	0.937979	587.9	P	0.000613	475.4	P	0.000613	6.4	A	0.635055	5.4	A	0.764831	480.1	P	0.000613	341.2	P	0.000762	13.1	A	0.65838	3.8	A	0.764831	621.9	P	0.000613	628.9	P	0.000491	13.2
1623116_at	28.1	A	0.275462	6.8	A	0.437646	5.7	A	0.635055	4.5	A	0.834732	6.2	A	0.681117	12.5	A	0.078854	33.4	A	0.122747	11.1	A	0.48748	5	A	0.65838	33	A	0.275462	3.3	A	0.834732	28.9	A	0.462489	15.7	A	0.413046	38.5	A	0.198363	4.2	A	0.703191	21.3	A	0.586955	25.4
1623117_at	1332.7	P	0.000491	1965.7	P	0.000491	1867.7	P	0.000491	1663.8	P	0.000491	1136	P	0.000491	1160.3	P	0.000491	2143.3	P	0.000491	1350	P	0.000491	1422.6	P	0.000491	1463.4	P	0.000491	1355.7	P	0.000491	1576.3	P	0.000491	949.2	P	0.000491	1036	P	0.000613	1566.4	P	0.000491	1413	P	0.000491	1780.8
1623118_s_at	204	A	0.198363	207.9	A	0.198363	302.5	A	0.135974	211	A	0.216313	288.3	A	0.135974	259.6	A	0.150145	249.4	A	0.165268	286.8	A	0.135974	240.4	A	0.181343	261.2	A	0.181343	391.7	A	0.122747	505.3	A	0.135974	250.7	A	0.165268	240.1	A	0.122747	384.9	A	0.122747	263.2	A	0.150145	232.7
1623119_at	249	P	0.036797	236.8	P	0.027766	218.4	P	0.002607	135.4	P	0.042142	157.2	A	0.216313	114.3	A	0.181343	175.9	P	0.036797	111.7	A	0.135974	156.2	A	0.110449	102.3	A	0.235169	90.1	P	0.03202	156.1	A	0.070073	162.1	A	0.135974	224.6	A	0.099061	149	P	0.036797	122.7	P	0.048099	113.9
1623120_at	6.9	A	0.783687	9.8	A	0.611218	8	A	0.437646	9.2	A	0.48748	7.2	A	0.724538	10.1	A	0.681117	4.6	A	0.745101	2.5	A	0.889551	6.5	A	0.635055	27	A	0.48748	3.5	A	0.745101	7.9	A	0.51252	7	A	0.801637	7.6	A	0.724538	30.2	A	0.296809	9.7	A	0.783687	2
1623121_at	137.6	M	0.062021	152.4	A	0.088557	92.8	A	0.150145	72.7	A	0.135974	153.1	A	0.235169	121.7	A	0.150145	87.6	A	0.181343	55.1	A	0.181343	114	M	0.062021	124.5	A	0.165268	55.9	A	0.364945	48.1	A	0.275462	110.4	A	0.070073	96.5	A	0.088557	78.5	A	0.254899	62.3	A	0.198363	97.1
1623122_at	330	P	0.000491	340.9	P	0.000491	260.9	P	0.000491	279.8	P	0.000491	233.8	P	0.000944	346.6	P	0.000491	177.9	P	0.000491	197.5	P	0.001755	273.8	P	0.003159	224.3	P	0.001432	215.9	P	0.002607	161.5	P	0.005504	287.6	P	0.001755	309.4	P	0.000762	189.9	P	0.001432	203.5	P	0.000762	375.7
1623123_at	60.4	A	0.150145	30.5	A	0.275413	51.2	A	0.462489	37.7	A	0.216313	78.5	A	0.235169	67.6	A	0.088557	41.3	A	0.135974	53.7	A	0.254899	59.5	A	0.181343	59.5	A	0.110449	88.7	A	0.254899	61.1	A	0.235169	85.6	P	0.03202	42.3	A	0.198363	67	A	0.198363	38.5	A	0.34162	50.9
1623124_at	107.4	P	0.009283	82.4	P	0.048099	80.6	P	0.010972	82.6	P	0.012921	120.1	P	0.007827	119	P	0.007827	81.8	P	0.012921	73.3	P	0.03202	139.7	P	0.006575	132.6	P	0.009283	82.7	P	0.007827	66	P	0.023995	162.6	P	0.003815	145.6	P	0.005504	90.8	P	0.007827	91.5	P	0.010972	109.6
1623125_at	65.2	A	0.165268	44.3	A	0.122747	31.1	A	0.318883	84.7	P	0.048099	45.1	A	0.34162	36.7	A	0.110449	20.2	A	0.611218	50.6	A	0.437646	23.2	A	0.611218	54.6	A	0.462489	17.1	A	0.296809	29.3	A	0.586955	38.7	A	0.110449	44.6	A	0.216313	61	A	0.165268	44	A	0.364945	10.3
1623126_at	539.4	P	0.000491	663.2	P	0.000491	402.3	P	0.000491	507	P	0.000491	659.8	P	0.001165	787	P	0.000613	563.3	P	0.000491	476.7	P	0.000491	711	P	0.000491	609.9	P	0.000491	474.1	P	0.000491	503.5	P	0.000491	739.1	P	0.000613	625.6	P	0.000613	609.7	P	0.000491	444.2	P	0.000491	662.8
1623127_a_at	1.2	A	0.957858	3.1	A	0.818657	4.7	A	0.877253	2.9	A	0.889551	1.8	A	0.783687	16.2	A	0.65838	1.5	A	0.877253	3.2	A	0.864026	2.8	A	0.929927	2.1	A	0.929927	2.2	A	0.929927	3.2	A	0.900939	9.8	A	0.487477	1.3	A	0.951902	2.2	A	0.877253	1.8	A	0.849855	5
1623128_at	15.1	A	0.745101	19.9	A	0.681117	537.4	P	0.000762	474.8	P	0.000762	11.5	A	0.681117	6.2	A	0.849855	450.3	P	0.000762	403.5	P	0.000762	3.9	A	0.864026	6.7	A	0.764831	409.1	P	0.000944	384.6	P	0.000944	3	A	0.818657	9.4	A	0.635055	333.6	P	0.000491	416.6	P	0.000491	14.6
1623129_at	4.5	A	0.635055	3.4	A	0.877253	2.1	A	0.937979	13.5	A	0.724538	4.4	A	0.864026	5.2	A	0.900939	4.7	A	0.724538	28.8	A	0.724538	5.8	A	0.929927	4.7	A	0.900939	5	A	0.764831	8.8	A	0.745101	8.9	A	0.681117	3.6	A	0.96798	2.8	A	0.937979	5.8	A	0.849855	21.1
1623130_at	198.9	A	0.122747	90.6	A	0.34162	84.2	A	0.318883	158.7	A	0.198363	317.2	A	0.198363	246.8	A	0.150145	199.9	A	0.070073	96.4	A	0.34162	182.1	A	0.254899	228.2	A	0.099061	220.6	A	0.198363	221.8	A	0.254899	67.7	A	0.388782	132.7	A	0.254899	76.8	A	0.388782	142	A	0.198363	145.9
1623131_at	6.8	A	0.724538	15.6	A	0.34162	6.2	A	0.889551	49.9	A	0.65838	13.9	A	0.65838	13.5	A	0.783687	7.5	A	0.864026	7.5	A	0.921094	43.4	A	0.462489	17.1	A	0.611218	14.7	A	0.658417	39.4	A	0.703191	9.6	A	0.783687	22.8	A	0.635055	7.2	A	0.834732	9	A	0.849855	7
1623132_at	5.6	A	0.783687	7.9	A	0.703191	28.1	A	0.165268	65.8	P	0.048099	11.9	A	0.900939	7.9	A	0.635055	45.9	A	0.275462	66.2	P	0.027766	10	A	0.586955	23.2	A	0.783687	36.3	A	0.275462	36	A	0.078906	10.2	A	0.586955	39.7	A	0.537511	33.5	A	0.34162	85.3	P	0.048099	29.9
1623133_a_at	138.6	P	0.001755	151.2	P	0.000491	508.2	P	0.000491	403.9	P	0.000489	167.6	P	0.000762	164.1	P	0.001165	362.8	P	0.000491	362.4	P	0.000491	138.7	P	0.000613	121	P	0.005504	270.4	P	0.000944	260.6	P	0.000491	137.9	P	0.009283	121.8	P	0.004591	427.7	P	0.001432	463.6	P	0.000491	187.3
1623134_at	2	A	0.993436	35.7	A	0.198363	2070.7	P	0.000613	1775	P	0.000491	4.2	A	0.951902	10.1	A	0.783687	2685.5	P	0.000613	2349	P	0.000491	14.8	A	0.611218	5.3	A	0.724538	1892.1	P	0.000491	2039.6	P	0.000491	5.1	A	0.801637	12.4	A	0.562354	2391.5	P	0.000613	2030.9	P	0.000491	5.7
1623135_at	5.9	A	0.834732	3.6	A	0.951902	4.9	A	0.877253	15.8	A	0.783687	10.2	A	0.849855	9.2	A	0.834792	4.6	A	0.764831	7.4	A	0.818657	8.6	A	0.801637	42	A	0.635055	5	A	0.849855	4.6	A	0.911496	7.3	A	0.834732	5.3	A	0.783687	35.5	A	0.437646	13.8	A	0.703191	7.7
1623136_at	37.5	A	0.254899	46.6	A	0.070073	89.3	P	0.015164	76.8	P	0.010972	48.3	A	0.181343	66	A	0.165268	81	P	0.027766	79.3	P	0.048099	27.5	A	0.216313	34.7	A	0.235169	73.8	P	0.020663	55.4	P	0.010972	37.7	A	0.216313	5.2	A	0.437646	66	M	0.062021	61.9	P	0.009283	10.5
1623137_s_at	50.1	P	0.001755	37.8	A	0.088557	48.8	P	0.002607	72.7	P	0.004591	67.6	A	0.078906	100.9	P	0.03202	99.2	P	0.001755	33.2	P	0.017732	59.7	P	0.048099	78.7	A	0.099061	70.5	P	0.000613	69.2	P	0.002607	74.9	P	0.020663	55.1	M	0.054711	103.1	P	0.006575	61.8	P	0.03202	57.3
1623138_at	830.7	P	0.000491	758.9	P	0.000491	452.2	P	0.000613	388.5	P	0.000491	718.2	P	0.000613	846.6	P	0.000491	335.6	P	0.000491	309	P	0.000491	839.3	P	0.000491	711	P	0.000613	350.1	P	0.000613	436.8	P	0.000491	1015	P	0.000491	1002.1	P	0.000491	328.8	P	0.000491	294.2	P	0.000491	700.8
1623139_at	176.4	P	0.023995	151.1	P	0.042142	142.8	P	0.03202	122.6	A	0.099061	121.2	A	0.216313	171.2	M	0.054711	120.2	A	0.135974	146.9	A	0.122747	244.2	P	0.023995	178.5	P	0.048099	111.5	A	0.099061	120.1	A	0.165268	209.4	P	0.020663	205.4	P	0.020663	106.9	A	0.181343	135	P	0.048099	183.6
1623140_at	12.1	A	0.745101	31.7	A	0.724538	3.9	A	0.900939	6.6	A	0.724538	7.1	A	0.963203	12.5	A	0.889551	8.2	A	0.900939	8.5	A	0.877253	8.2	A	0.849855	5.7	A	0.900939	8.9	A	0.864026	5.2	A	0.945289	3.5	A	0.972234	4.5	A	0.945289	8.5	A	0.889551	14.7	A	0.681117	4.4
1623141_s_at	125.3	M	0.054711	78.5	M	0.054711	70.8	A	0.110449	63	A	0.099061	95.3	A	0.110449	94.4	M	0.062021	24.2	A	0.235169	46.5	A	0.181343	120.1	P	0.023995	109.7	M	0.054711	95.3	A	0.070073	28.6	A	0.254899	82.8	P	0.010972	90.4	A	0.110449	47.3	A	0.216313	22.4	A	0.413046	24.4
1623142_at	47.6	P	0.036797	30.8	A	0.070073	28	P	0.006575	47.4	P	0.023995	37.5	M	0.054711	45	M	0.054711	34.9	P	0.003815	46.4	P	0.042142	55.5	P	0.042142	39.9	A	0.135974	35.1	P	0.03202	11.3	A	0.165268	49.3	P	0.027766	45.2	P	0.006575	32.6	P	0.023995	38.2	P	0.017732	28.8
1623143_s_at	7.9	A	0.745101	13.3	A	0.462489	5.9	A	0.764831	23.6	A	0.388756	22.5	A	0.462489	45	A	0.099061	24.1	A	0.462489	29.1	A	0.34162	24.3	A	0.388782	6.6	A	0.864026	5	A	0.745101	9.5	A	0.764831	15.6	A	0.635055	3.5	A	0.921094	16.5	A	0.65838	15.1	A	0.56237	26.3
1623144_at	684.3	P	0.000613	866.9	P	0.000613	402.2	P	0.000613	413.3	P	0.000613	586.1	P	0.000613	600.7	P	0.000613	491.3	P	0.000613	494.2	P	0.000491	662.8	P	0.000613	552.4	P	0.000762	425.9	P	0.000491	343.3	P	0.000613	750.1	P	0.000491	629.5	P	0.000491	394	P	0.000762	508.3	P	0.000491	803.3
1623145_s_at	4.7	A	0.364945	27.7	A	0.135974	21.1	A	0.165268	20.8	A	0.099061	39.4	A	0.165268	13.1	A	0.254899	31	P	0.048099	30.5	A	0.275462	38.4	P	0.036797	25.1	A	0.275462	12.1	A	0.51252	63.7	M	0.062021	24.1	A	0.216313	46.9	A	0.150145	35.4	A	0.122747	37.5	A	0.070024	5.1
1623146_at	99.6	A	0.165268	66.8	A	0.165268	102.3	P	0.03202	116.3	M	0.062021	79.1	A	0.135974	74.7	A	0.198363	120.3	P	0.042142	108.6	P	0.036797	79.2	A	0.150145	74.2	A	0.150145	82.6	M	0.054711	111.3	A	0.078906	52	A	0.165268	39.3	A	0.364945	87.1	A	0.070073	68	A	0.099061	62.1
1623147_at	668	P	0.000491	625.6	P	0.000491	461	P	0.000491	468.2	P	0.000491	641.4	P	0.000491	743.7	P	0.000491	421.4	P	0.000491	405.4	P	0.000491	781.7	P	0.000491	791.9	P	0.000491	483.4	P	0.000491	369.1	P	0.000491	712.6	P	0.000491	730	P	0.000491	414.7	P	0.000491	398.3	P	0.000491	676
1623148_at	36.7	A	0.135974	28.4	A	0.318883	1754.9	P	0.000491	1419.5	P	0.000491	127.7	P	0.015164	78.5	P	0.036797	1780.3	P	0.000491	2169.2	P	0.000491	10.6	A	0.437646	62.4	A	0.181343	1260.7	P	0.000491	1428.4	P	0.000491	63.8	A	0.099061	64.1	A	0.150145	1500.8	P	0.000491	1536.7	P	0.000491	71.5
1623149_at	34	A	0.165268	36.3	A	0.34162	35.3	A	0.135974	57.3	A	0.088557	98.5	A	0.181343	23.7	A	0.296809	42.5	A	0.070073	45.4	A	0.110449	60.3	P	0.027766	9.3	A	0.388782	44.8	A	0.110449	68.6	A	0.165268	43.9	A	0.181343	14.1	A	0.388782	51	A	0.165268	33.9	A	0.165268	29.4
1623150_at	24068.7	P	0.000491	24648	P	0.000491	17358.4	P	0.000491	19224.6	P	0.000491	26265	P	0.000491	22390.5	P	0.000491	16585.8	P	0.000491	18589.1	P	0.000491	25997.3	P	0.000491	25611.3	P	0.000491	17873.7	P	0.000491	20862.7	P	0.000491	21279.6	P	0.000491	21698.5	P	0.000491	17729.4	P	0.000491	16112	P	0.000491	22689.7
1623151_a_at	503.7	P	0.000944	462.5	P	0.000491	746.1	P	0.000613	530	P	0.000613	763.8	P	0.000944	499.1	P	0.001432	793.7	P	0.000491	678	P	0.000762	283.6	P	0.003815	497.8	P	0.001432	706.8	P	0.000944	551.5	P	0.000944	279.8	P	0.001432	320.4	P	0.002607	561.3	P	0.000613	777.3	P	0.000944	425.5
1623152_at	43	A	0.51252	7.8	A	0.764886	9.6	A	0.703191	8.9	A	0.864085	17.7	A	0.849855	19.4	A	0.681117	28.2	A	0.413046	36	A	0.34162	16.7	A	0.783687	23.7	A	0.635055	35.3	A	0.586955	16.5	A	0.764831	18.3	A	0.818657	5.8	A	0.951902	7.3	A	0.849855	63.5	A	0.296809	15.7
1623153_s_at	37.3	A	0.51252	44.1	A	0.413046	42.1	A	0.318883	15.7	A	0.681117	11.1	A	0.724538	18.9	A	0.51252	19.8	A	0.586955	32.3	A	0.413046	13.3	A	0.562354	50.9	A	0.275462	21.2	A	0.51252	74.2	A	0.254899	32.7	A	0.318883	28.8	A	0.364945	21.4	A	0.703191	22.6	A	0.254899	29.5
1623154_a_at	158.8	A	0.099061	212.4	A	0.110449	179.1	A	0.122747	140	A	0.135974	179.1	A	0.216313	167.9	A	0.122747	153.7	A	0.110449	172.9	A	0.088557	172.5	A	0.099061	189.7	A	0.122747	198.5	A	0.122747	155	A	0.122747	171.3	A	0.110449	185.8	A	0.150145	162.1	A	0.110449	150.6	A	0.099061	186.8
1623155_at	53.4	A	0.099061	83.2	P	0.03202	1653.7	P	0.000944	1333.2	P	0.000944	74.6	A	0.078906	91.4	P	0.042142	1523.3	P	0.000944	1061.5	P	0.000944	77.2	M	0.062021	84.7	A	0.099061	1161.2	P	0.000944	1162.4	P	0.000944	65	M	0.054711	43.8	A	0.181343	1333.4	P	0.000944	1337.6	P	0.000944	67.7
1623156_at	2.3	A	0.96798	1.9	A	0.963203	2.1	A	0.963203	11.5	A	0.724538	13.4	A	0.65838	3.4	A	0.945289	3.3	A	0.989028	7.8	A	0.764831	3.4	A	0.963203	4.9	A	0.764831	3.4	A	0.937979	7.4	A	0.937979	9	A	0.703191	10.5	A	0.724538	7.8	A	0.681117	6.1	A	0.834732	2.3
1623157_at	7.5	A	0.703191	17.2	A	0.586955	13.3	A	0.437646	17.8	A	0.48748	6.7	A	0.900939	29.1	A	0.437646	21.6	A	0.254899	5.8	A	0.681117	9.7	A	0.801637	5.2	A	0.921094	26.3	A	0.462489	56.4	A	0.150145	13.8	A	0.635055	4.2	A	0.929927	20.8	A	0.537511	21.8	A	0.254899	16.8
1623158_s_at	328.6	P	0.000613	243.8	P	0.000491	182.2	P	0.001432	188.6	P	0.000491	352.7	P	0.000613	369.3	P	0.000491	195.1	P	0.000613	222.9	P	0.000613	365.5	P	0.000613	330.9	P	0.001432	175	P	0.001165	159.3	P	0.000491	407.6	P	0.000491	404.6	P	0.000762	167.5	P	0.000491	187.1	P	0.000613	310.3
1623159_at	18.8	A	0.198363	45.1	A	0.070073	29	A	0.165268	22.7	A	0.165268	49.4	P	0.03202	35.4	M	0.062021	30.8	A	0.181343	32.4	A	0.099061	59.7	M	0.062021	75.3	P	0.03202	32.6	P	0.012921	61.8	P	0.027766	43.9	P	0.020663	59.1	P	0.03202	36.5	P	0.012921	23.4	M	0.054711	34.5
1623160_at	671.1	P	0.000491	634.5	P	0.000613	583.4	P	0.000491	624.8	P	0.000613	613.3	P	0.000762	482	P	0.000613	695.8	P	0.000491	697.5	P	0.000613	487.5	P	0.000491	460.6	P	0.000613	656.9	P	0.000613	581.1	P	0.000613	576.2	P	0.000613	487.2	P	0.000613	646.8	P	0.000491	487.1	P	0.000613	558.9
1623161_at	24.3	A	0.437646	22.8	A	0.48748	49.7	A	0.198363	5.3	A	0.437646	43.7	A	0.462489	50.9	A	0.254899	13.7	A	0.413046	35.9	A	0.181343	37.3	A	0.413046	9.8	A	0.586955	19.9	A	0.462489	83.7	A	0.198363	30.8	A	0.437646	37.1	A	0.437646	52.5	A	0.34162	41.4	A	0.296809	36.7
1623162_at	7.3	A	0.724538	24.9	A	0.462489	1.7	A	0.929927	10.9	A	0.51252	65.1	A	0.165268	14.3	A	0.462489	19.7	A	0.198363	1.3	A	0.957858	6.9	A	0.745153	10.5	A	0.65838	18.4	A	0.635055	20.6	A	0.586955	8.6	A	0.611218	6.1	A	0.65838	5.6	A	0.703191	35.3	A	0.296809	2
1623163_at	36.1	A	0.070073	38.4	A	0.110449	26.2	A	0.135974	6.7	A	0.703191	48.9	A	0.296809	43.3	A	0.078906	33	P	0.042142	19.5	A	0.181343	43.5	A	0.070073	45.9	A	0.078906	26.7	A	0.254847	36.1	A	0.275462	20.9	A	0.437646	42.9	A	0.216313	29.9	A	0.165268	33.7	A	0.122747	27.1
1623164_a_at	676.4	A	0.122747	673.6	A	0.110449	479.8	A	0.135974	479.2	A	0.235169	743.5	A	0.254899	874.1	A	0.078906	652.9	A	0.099061	547.2	A	0.135974	783.2	A	0.070073	1047.1	M	0.062021	585.6	A	0.165268	700.2	A	0.099061	659.6	A	0.110449	722.7	A	0.088557	739.7	A	0.078906	461.8	A	0.150145	862
1623165_at	5960.2	P	0.002607	4889.4	P	0.001432	3536.5	P	0.003815	3843.4	P	0.003815	5703.2	P	0.001165	4437.7	P	0.002143	3735.3	P	0.001432	4353.2	P	0.002143	4326.5	P	0.001165	4533.6	P	0.001432	3129.1	P	0.002607	3039.3	P	0.003159	3639	P	0.001432	3818.4	P	0.001165	3212.8	P	0.003159	3684.9	P	0.002143	5725.1
1623166_at	72.3	P	0.010972	68.4	P	0.007827	747.8	P	0.000613	644.7	P	0.000613	39.6	A	0.099061	69.8	M	0.062021	785.2	P	0.000762	957.5	P	0.000762	67.9	P	0.017732	40	A	0.088557	885	P	0.000762	805.7	P	0.000613	14.9	A	0.437646	21.9	A	0.462489	1036.9	P	0.000613	839.2	P	0.000613	13.4
1623167_at	15.7	A	0.764831	17.7	A	0.801637	15.2	A	0.635055	83	A	0.388782	21.1	A	0.724538	15.1	A	0.834732	94.1	A	0.388782	56.5	A	0.437646	14.3	A	0.724538	14.9	A	0.889551	13.5	A	0.611218	92.8	A	0.364945	23.2	A	0.65838	21.7	A	0.703191	184.5	A	0.296809	11.7	A	0.537511	14.2
1623168_at	9.8	A	0.635055	23.9	A	0.48748	7.8	A	0.537511	15.2	A	0.437646	34.9	A	0.51252	12.9	A	0.724538	64.3	A	0.216313	34.9	A	0.296809	48.6	A	0.275462	55.2	A	0.413046	12.4	A	0.611218	30.2	A	0.388782	21.2	A	0.364945	45	A	0.318883	41.8	A	0.181343	5.6	A	0.48748	51.7
1623169_at	124.2	P	0.03202	171.8	P	0.017732	170.3	P	0.012921	117.5	M	0.062021	167.9	A	0.070073	125	P	0.042142	188.4	P	0.005504	126.8	P	0.048099	130.4	A	0.110449	133.6	M	0.062021	190.2	P	0.027766	148.3	P	0.017732	148	A	0.070073	171.6	P	0.036797	200.3	P	0.012921	127.9	P	0.03202	138.9
1623170_at	3.1	A	0.945289	3.7	A	0.972234	4.8	A	0.984836	25.3	A	0.764831	4.5	A	0.987079	7.7	A	0.911443	8.3	A	0.900939	2.7	A	0.945289	33.2	A	0.48748	6.6	A	0.957858	8.2	A	0.900939	5.8	A	0.877253	7.7	A	0.976005	7.2	A	0.889551	7.7	A	0.911443	7.3	A	0.982268	2.9
1623171_s_at	58.1	A	0.070073	67.4	P	0.006575	76.6	P	0.010972	71	P	0.036797	110.1	P	0.020663	94.9	P	0.027766	24.2	A	0.296809	44	A	0.078906	69.8	A	0.070073	94.5	P	0.020663	71.9	P	0.020663	24.4	A	0.235169	45.3	P	0.027736	74.8	P	0.007827	57.1	P	0.012921	44.3	A	0.070073	89.1
1623172_at	8.4	A	0.849855	1.1	A	0.992173	4.3	A	0.783687	1.7	A	0.987079	21.7	A	0.635055	6.2	A	0.783687	4.8	A	0.537511	1	A	0.990717	2.7	A	0.900939	17.7	A	0.703236	1.2	A	0.929927	2.2	A	0.818657	1.6	A	0.957858	4.4	A	0.635055	3	A	0.849855	1.1	A	0.937979	2.5
1623173_at	43.5	M	0.061975	37.3	P	0.036797	122.4	P	0.000491	153.4	P	0.000613	44.4	M	0.054711	69.4	P	0.005504	111.8	P	0.000491	100.1	P	0.000491	94.5	P	0.000491	78.9	P	0.001165	159	P	0.000491	131.5	P	0.000491	85.3	P	0.000613	74.8	P	0.001432	193.6	P	0.000491	189.9	P	0.000491	47.1
1623174_at	8.7	A	0.703191	5.2	A	0.937979	4.6	A	0.764831	4.5	A	0.818657	10.1	A	0.951902	5.2	A	0.911443	6	A	0.635055	5.9	A	0.586955	4.2	A	0.911443	10.2	A	0.864026	4.1	A	0.849855	6.6	A	0.745101	4.4	A	0.900994	3.5	A	0.889551	2.2	A	0.911443	19.7	A	0.724538	3.8
1623175_at	4.6	A	0.834732	4.5	A	0.937979	679.1	P	0.000491	493.8	P	0.000491	7.7	A	0.849855	8.9	A	0.877253	833.8	P	0.000491	742.5	P	0.000491	7.5	A	0.801637	2.5	A	0.993425	681.1	P	0.000491	599.8	P	0.000491	3.4	A	0.972234	2.6	A	0.989028	882.9	P	0.000491	906.2	P	0.000491	4.9
1623176_at	676	P	0.001432	593.8	P	0.002143	501	P	0.002143	497.4	P	0.001755	718.8	P	0.003153	733.6	P	0.002607	494	P	0.003159	411	P	0.003815	831.7	P	0.001432	709.8	P	0.002143	484.1	P	0.002607	452.3	P	0.003815	865.4	P	0.002143	878.3	P	0.001755	540.2	P	0.002143	513.4	P	0.002607	643.3
1623177_at	581.5	P	0.000613	447.6	P	0.000613	191.5	P	0.005504	241.6	P	0.001755	579.8	P	0.000613	592.4	P	0.000613	200.1	P	0.003815	274.1	P	0.005504	645.1	P	0.000613	581.3	P	0.000944	264.1	P	0.005504	230.2	P	0.017732	667.6	P	0.000944	700.2	P	0.000613	197.1	P	0.005504	236.8	P	0.002143	493.4
1623178_at	51.2	A	0.318883	4.8	A	0.834732	106.8	M	0.054711	144.6	A	0.078906	109.7	A	0.122689	72.3	A	0.198363	118.5	A	0.135974	101.7	A	0.216313	15.6	A	0.413046	101.9	A	0.135974	116.6	A	0.122747	109.1	A	0.099061	63.6	A	0.165268	21.1	A	0.537511	110.1	A	0.099061	107.5	A	0.150145	7.9
1623179_at	173.1	P	0.006575	111.1	P	0.009283	51.4	A	0.070073	55.8	P	0.048099	136.9	P	0.03202	214.3	P	0.004591	53.6	A	0.110449	61.9	A	0.150145	207.4	P	0.000762	216.4	P	0.002143	89.3	P	0.048099	121.5	M	0.054711	208.9	P	0.001432	191.5	P	0.000491	67	P	0.036797	122.7	P	0.015164	122.7
1623180_a_at	17.5	A	0.34162	41.8	A	0.088557	12.5	A	0.235169	25.8	A	0.135974	46.6	A	0.235169	35.9	A	0.099061	48.1	P	0.012921	47.6	M	0.062021	24.3	A	0.165268	1.2	A	0.413046	21	A	0.165268	6.6	A	0.364945	7.7	A	0.51252	28.2	A	0.150085	38.3	A	0.122747	38.1	P	0.020663	22.6
1623181_at	8.5	A	0.877253	29.5	A	0.413046	9.4	A	0.724538	6	A	0.834732	40.2	A	0.51252	12	A	0.764831	23.4	A	0.318883	11	A	0.877253	11.2	A	0.834732	57.1	A	0.562354	6.7	A	0.864026	9.9	A	0.783687	5	A	0.877253	12	A	0.703191	6.8	A	0.900994	5.5	A	0.864026	9.4
1623182_at	884.6	P	0.000944	884.9	P	0.000491	524.1	P	0.000613	503.5	P	0.000762	858.9	P	0.000944	955.6	P	0.001432	536.3	P	0.000762	550	P	0.000613	775.8	P	0.000491	721.4	P	0.000613	502.2	P	0.000613	486.6	P	0.000491	927.5	P	0.000762	782.1	P	0.000613	595.8	P	0.000762	519.3	P	0.000613	907.3
1623183_at	9.6	A	0.318883	4.4	A	0.562354	26.7	A	0.070073	4.9	A	0.51252	10.1	A	0.437646	20.4	A	0.275462	19.5	A	0.150145	25.9	A	0.122747	25.1	A	0.165268	23.7	A	0.198363	3.9	A	0.296809	36.6	A	0.078906	26.9	A	0.110449	15	A	0.275462	9.9	A	0.34162	3.4	A	0.48748	13.5
1623184_at	3.2	A	0.951902	22.2	A	0.364945	5.6	A	0.849855	6.7	A	0.783687	32.5	A	0.462489	4.5	A	0.963239	5.8	A	0.877253	7.9	A	0.65838	4.4	A	0.957858	7.8	A	0.724538	3.3	A	0.979337	6.1	A	0.889551	2.8	A	0.972234	5.4	A	0.957858	6.8	A	0.703191	4.4	A	0.911443	5.1
1623185_s_at	1170.4	P	0.000491	1181.8	P	0.000491	1177.4	P	0.000762	1288.9	P	0.000944	1019.1	P	0.000613	1168.2	P	0.000762	1325.2	P	0.000944	1386.4	P	0.000944	1169.2	P	0.000491	1238.9	P	0.000491	1257.5	P	0.000762	1316.9	P	0.000762	1205.9	P	0.000491	1171.1	P	0.000491	1458.1	P	0.000613	1022.9	P	0.000944	1164.2
1623186_at	12.5	A	0.764831	12.6	A	0.562354	4.8	A	0.834732	4.9	A	0.764831	35.8	A	0.254847	46.5	A	0.181343	1.8	A	0.658417	2.6	A	0.900939	20.7	A	0.586955	45.7	A	0.296809	25.1	A	0.254899	16	A	0.51252	22.4	A	0.364945	8.2	A	0.562354	28.8	A	0.198363	3.8	A	0.849915	3.6
1623187_at	49.9	A	0.48748	11.9	A	0.65838	64.1	A	0.34162	18.6	A	0.562354	16.2	A	0.537511	40.9	A	0.462489	48.1	A	0.413046	54.9	A	0.437646	7.9	A	0.818657	66.7	A	0.388782	48.6	A	0.364945	81.6	A	0.318883	51.5	A	0.462489	57	A	0.388782	92.4	A	0.275462	23.6	A	0.635055	61
1623188_at	10.5	A	0.849855	18.9	A	0.703191	11.5	A	0.635055	12.6	A	0.745101	25.5	A	0.745101	25.4	A	0.703236	48.8	A	0.48748	15.4	A	0.745101	11.3	A	0.724538	22.1	A	0.703191	21.1	A	0.703191	22	A	0.65838	12.5	A	0.834732	62.1	A	0.703191	18.3	A	0.681117	57.9	A	0.537511	38
1623189_at	1597.3	P	0.000491	1506.5	P	0.000491	1077.4	P	0.000491	997.7	P	0.000491	1366.8	P	0.000491	1579.1	P	0.000491	984.2	P	0.000491	917.5	P	0.000491	1572.1	P	0.000491	1656.7	P	0.000491	993.1	P	0.000491	1109.3	P	0.000491	1779.4	P	0.000491	1610.8	P	0.000491	1272.7	P	0.000491	1080.1	P	0.000491	1502.3
1623190_at	4.6	A	0.745101	9.2	A	0.65838	193	P	0.000491	182	P	0.000944	9.9	A	0.681117	6	A	0.764831	194.9	P	0.001165	210.1	P	0.000491	4.3	A	0.864026	23.2	A	0.364945	336.1	P	0.000613	232.5	P	0.012921	4.3	A	0.764831	8.5	A	0.562354	259.5	P	0.000491	258.5	P	0.000491	10.3
1623191_at	928.2	P	0.000491	946.7	P	0.000491	661.1	P	0.000491	821.8	P	0.000491	1158.4	P	0.000491	1071.5	P	0.000491	738.3	P	0.000491	730.2	P	0.000491	1082.1	P	0.000491	1142.4	P	0.000491	780.7	P	0.000491	823.1	P	0.000491	1192.2	P	0.000491	1134.4	P	0.000491	819	P	0.000491	656.7	P	0.000491	821.3
1623192_at	7.9	A	0.703191	4.4	A	0.849855	3.8	A	0.877253	8.1	A	0.764831	7.3	A	0.877253	9.1	A	0.783687	8.7	A	0.764831	3.2	A	0.877253	7.7	A	0.764831	21.4	A	0.48748	5.7	A	0.764831	3.8	A	0.745101	5.1	A	0.783687	4.4	A	0.937979	3.2	A	0.745101	9.8	A	0.745101	2.3
1623193_at	831.7	P	0.000491	976.8	P	0.000613	338.8	P	0.000944	370.9	P	0.000762	1009	P	0.000491	852.6	P	0.000491	491.5	P	0.000491	519.8	P	0.000491	1024.7	P	0.000491	989.8	P	0.000491	434.3	P	0.000762	365.7	P	0.000491	960	P	0.000491	1039.4	P	0.000491	421.3	P	0.000613	520	P	0.000944	1141.3
1623194_at	2764.1	P	0.000491	2686	P	0.000491	458.6	P	0.000762	487.1	P	0.002143	2464.2	P	0.000491	2849	P	0.000491	574.9	P	0.000613	512.5	P	0.000613	1835.8	P	0.000491	1628.5	P	0.000491	428.8	P	0.000613	408.7	P	0.000613	2469.5	P	0.000491	2046.2	P	0.000491	356.5	P	0.000491	443.2	P	0.000491	2639.3
1623195_at	10	A	0.611218	3	A	0.783687	751.5	P	0.000491	650.5	P	0.000491	4.8	A	0.681117	1.4	A	0.783687	829.1	P	0.000491	673.4	P	0.000491	1.8	A	0.911443	1	A	0.877253	741.6	P	0.000491	694.5	P	0.000491	2.6	A	0.764831	2.8	A	0.635055	724.4	P	0.000491	848.6	P	0.000491	3.6
1623196_s_at	85.2	A	0.135974	41.9	A	0.181343	10.5	A	0.48748	18.3	A	0.34162	140.3	A	0.078906	38.4	A	0.181343	52.2	A	0.181343	26.5	A	0.388782	82.5	A	0.122747	104	A	0.110449	64.6	A	0.462489	41.5	A	0.296809	82	P	0.027766	49.2	A	0.181343	57.8	A	0.070073	8.9	A	0.437646	84.4
1623197_a_at	800	P	0.000491	939.8	P	0.000491	1007.7	P	0.000491	801.2	P	0.000491	700.2	P	0.000613	531.1	P	0.000491	877	P	0.000491	719.3	P	0.000491	619.8	P	0.000491	610.8	P	0.000491	733.1	P	0.000491	641.4	P	0.000491	484.3	P	0.000491	509.4	P	0.000944	647.5	P	0.000491	757.5	P	0.000491	948.2
1623198_at	2.9	A	0.96798	2.6	A	0.984836	4.5	A	0.849855	2.1	A	0.96798	17.1	A	0.818657	3.6	A	0.921094	6.3	A	0.911443	4.3	A	0.937979	9.2	A	0.849855	7.6	A	0.929927	1.9	A	0.972234	10	A	0.834732	6.3	A	0.929927	3.8	A	0.864026	2.5	A	0.963203	3.4	A	0.864026	2.5
1623199_a_at	736.8	P	0.004591	905.5	P	0.001755	784.7	P	0.001165	721.9	P	0.002607	680.9	P	0.007827	568.4	P	0.005504	729.1	P	0.001755	623	P	0.004591	803	P	0.003815	858.4	P	0.004591	755.4	P	0.004591	917.3	P	0.003159	513.1	P	0.009283	591.6	P	0.009283	639.8	P	0.001432	630.8	P	0.001432	930
1623200_at	419.9	P	0.000491	542.4	P	0.000491	371.6	P	0.000491	355.2	P	0.000491	537	P	0.000491	491.3	P	0.000491	519.4	P	0.000491	530.7	P	0.000491	478.6	P	0.000491	526.2	P	0.000491	380.3	P	0.000491	445.7	P	0.000491	427.1	P	0.000491	407.6	P	0.000491	393.8	P	0.000491	431	P	0.000491	642.1
1623201_at	147.8	P	0.000762	173.8	P	0.000491	180.6	P	0.000613	200	P	0.000491	240.2	P	0.000762	221.5	P	0.000491	213.5	P	0.000491	254.2	P	0.000491	159.2	P	0.000491	172.2	P	0.002143	176.2	P	0.000613	185.3	P	0.000613	195.8	P	0.000491	141.1	P	0.001755	210.1	P	0.000491	173.3	P	0.000491	256.8
1623202_at	10.3	A	0.911443	27.4	A	0.703191	1054.9	P	0.002607	1077.4	P	0.003815	18.2	A	0.801637	25	A	0.801637	1184.5	P	0.003159	1048.4	P	0.005504	5	A	0.957858	10.3	A	0.834732	1082.2	P	0.005504	1054.6	P	0.006575	8.9	A	0.849855	9.7	A	0.911443	1160.5	P	0.006575	1301.1	P	0.002607	21.2
1623203_at	744.8	P	0.000491	878.3	P	0.000491	677.2	P	0.000491	748.1	P	0.000491	631.7	P	0.000491	904.8	P	0.000491	440	P	0.000491	527	P	0.000491	697.2	P	0.000491	590	P	0.000491	412.4	P	0.000491	398.5	P	0.000491	889.4	P	0.000491	830	P	0.000491	562.7	P	0.000491	544.4	P	0.000491	929.9
1623204_at	6.9	A	0.724538	4.2	A	0.96798	213.8	P	0.000944	208	P	0.002607	9.7	A	0.611218	6.1	A	0.764831	190.7	P	0.003159	218.6	P	0.004591	26	A	0.65838	7.7	A	0.889551	189.5	P	0.03202	183.6	P	0.002143	3.6	A	0.745101	15.8	A	0.764831	221.2	P	0.002607	243.3	P	0.002143	18.2
1623205_at	3.2	A	0.900939	25.8	A	0.635055	25	A	0.364945	31.1	A	0.296809	67.4	A	0.34162	6.3	A	0.703191	68.5	A	0.235169	8.5	A	0.611218	9.5	A	0.586955	11.5	A	0.586976	27.1	A	0.462489	21.6	A	0.611218	32.6	A	0.437646	39.4	A	0.296809	8.7	A	0.537511	7.4	A	0.681117	36.1
1623206_a_at	401.6	P	0.000491	459.3	P	0.000491	190.1	P	0.000944	206.4	P	0.000944	287.8	P	0.000613	494.7	P	0.000941	177.5	P	0.000613	216.3	P	0.000944	382.1	P	0.000491	388.5	P	0.000762	150.9	P	0.000762	174.4	P	0.001755	440.9	P	0.000762	299.1	P	0.000762	221.4	P	0.000613	186.8	P	0.000613	439.6
1623207_at	547.9	P	0.000491	386.9	P	0.000491	161.7	P	0.002607	179.6	P	0.000762	549.5	P	0.000491	553.3	P	0.000491	183.3	P	0.001165	153.9	P	0.001165	661.9	P	0.000491	659.8	P	0.000491	153.9	P	0.003159	158.2	P	0.010972	691.6	P	0.000491	734.8	P	0.000491	174.3	P	0.003815	154.7	P	0.000944	474.2
1623208_at	21.5	A	0.34162	26.4	A	0.318842	61.7	M	0.054711	59.5	P	0.006575	35.6	A	0.216313	28.5	A	0.216313	62.9	P	0.03202	37	A	0.122747	48.2	A	0.150145	34.3	A	0.437646	50.7	A	0.070073	56.9	A	0.122747	33.8	A	0.088557	50.9	A	0.078906	49.1	P	0.042142	59.7	P	0.03202	45.1
1623209_at	217.5	P	0.003815	202.5	P	0.000944	149.3	P	0.003815	123.9	P	0.003815	290.6	P	0.004591	215.9	P	0.000762	158.3	P	0.006575	156.5	P	0.007827	230.4	P	0.000944	217.7	P	0.005504	124	P	0.004591	163	P	0.000944	246.4	P	0.000491	241.9	P	0.000491	151.2	P	0.000491	129.8	P	0.004591	220.5
1623210_at	4	A	0.877253	21.2	A	0.703191	6.8	A	0.724538	22.2	A	0.635055	7.2	A	0.745101	7.8	A	0.562354	23.2	A	0.48748	8.5	A	0.724538	6.3	A	0.764831	69	A	0.296809	35.6	A	0.437646	38.5	A	0.437646	4.7	A	0.703191	4.6	A	0.849855	52.9	A	0.318883	4.1	A	0.801637	40.6
1623211_at	78.4	P	0.012921	64	P	0.03202	20.3	A	0.462489	34.7	A	0.216313	39.4	A	0.437646	39.1	A	0.275462	5	A	0.537511	2.3	A	0.877253	78.3	P	0.020663	52.7	A	0.088557	21.8	A	0.235169	4.7	A	0.818657	31.7	A	0.088504	2.2	A	0.834732	4.9	A	0.703191	17.3	A	0.51252	35.2
1623212_s_at	736.4	P	0.000944	732.9	P	0.000491	556.9	P	0.000613	528.8	P	0.000944	635.3	P	0.000944	663.3	P	0.000944	573.6	P	0.000944	596.9	P	0.000944	625.7	P	0.000762	749.7	P	0.000944	563.1	P	0.001165	589.9	P	0.001165	637.7	P	0.000944	655.9	P	0.001755	566.8	P	0.000762	608	P	0.000762	848.6
1623213_at	35.7	A	0.122747	26.8	A	0.181343	18.7	A	0.165268	3.9	A	0.724538	41.3	A	0.216313	43.5	A	0.110449	10.1	A	0.34162	5.8	A	0.296809	22.4	A	0.235169	52.5	A	0.099061	46.5	P	0.042142	1.4	A	0.388782	4.4	A	0.413046	12	A	0.235169	43.9	M	0.061975	31.7	A	0.070073	5.5
1623214_at	1774.1	P	0.002143	1998.5	P	0.000762	1317.4	P	0.002607	1268.1	P	0.002607	1960.5	P	0.000613	2019.3	P	0.000762	1193	P	0.000944	1516.4	P	0.000944	1833.1	P	0.001432	1678.2	P	0.001432	1412	P	0.001432	1185	P	0.002143	1770.8	P	0.001165	1901.1	P	0.000762	1260.9	P	0.001432	1212.9	P	0.000762	1752.1
1623215_at	2.6	A	0.984836	2.3	A	0.982268	2.6	A	0.96798	6.9	A	0.818657	4.9	A	0.963203	3	A	0.984836	2.8	A	0.951902	3.6	A	0.979337	2.7	A	0.963203	6.9	A	0.921094	5	A	0.921094	9.2	A	0.834732	3.5	A	0.992173	5.1	A	0.963203	4.5	A	0.921094	2	A	0.976005	2.5
1623216_s_at	632.2	P	0.000613	603.4	P	0.000491	619.3	P	0.000491	706.4	P	0.000491	555.2	P	0.000762	502.6	P	0.000613	448.2	P	0.000491	824.7	P	0.000491	527.6	P	0.000613	611.8	P	0.000613	993.2	P	0.000491	787.2	P	0.000491	562.4	P	0.000491	589.1	P	0.000613	787.8	P	0.000491	787.6	P	0.000491	686.8
1623217_at	25.5	A	0.235169	1.5	A	0.611218	26	P	0.017732	30.8	M	0.062021	29.8	A	0.099061	35.2	A	0.110449	26.8	P	0.048099	15.7	A	0.110449	16.3	A	0.254899	19.4	A	0.364945	23	P	0.009283	22.2	A	0.135974	18.9	A	0.318883	12.9	A	0.318883	23.1	P	0.017732	16.5	A	0.099061	8.4
1623218_s_at	911.5	P	0.002143	506.5	P	0.002607	91.2	P	0.020663	89.1	P	0.048099	1081	P	0.001432	1236.8	P	0.001432	130.4	P	0.03202	108.9	P	0.020663	1364.3	P	0.001755	1062.8	P	0.001165	67.8	P	0.042142	87.6	A	0.181284	1462.6	P	0.001432	1608.5	P	0.001755	86.9	A	0.070073	93.6	P	0.020663	595.3
1623219_at	31.7	A	0.296809	29.5	A	0.462489	7.1	A	0.681117	4.4	A	0.911443	35.1	A	0.437646	25.2	A	0.462489	40.8	A	0.198363	30.8	A	0.611218	10	A	0.65838	44.9	A	0.388782	23.5	A	0.611218	15.3	A	0.43763	23	A	0.437646	7.3	A	0.864026	52.4	A	0.254899	6.3	A	0.562354	19.9
1623220_at	20.2	A	0.48748	12.4	A	0.48748	10.7	A	0.437646	6.7	A	0.48748	55	A	0.216313	4.5	A	0.537511	28.7	A	0.235169	15.7	A	0.611218	50.2	A	0.122747	52.6	A	0.135974	31.9	A	0.364945	10.9	A	0.318883	70.4	A	0.088557	27.5	A	0.437646	5.5	A	0.611218	24.2	A	0.216313	45.6
1623221_at	15.6	A	0.681117	2.8	A	0.992173	4.7	A	0.877253	4.7	A	0.96798	10	A	0.864026	6.3	A	0.963203	3.9	A	0.900939	8	A	0.834732	5.5	A	0.945289	9	A	0.864026	6.9	A	0.724538	4.9	A	0.834732	7.4	A	0.864026	2.7	A	0.951902	5.9	A	0.957858	12.7	A	0.586955	2.5
1623222_s_at	7599.3	P	0.000491	9360.9	P	0.000491	5381.7	P	0.000491	6050.8	P	0.000613	9090.5	P	0.000491	8529	P	0.000491	5736.8	P	0.000491	4141.9	P	0.000613	7163.2	P	0.000762	5578.9	P	0.000762	3393.9	P	0.000944	4003.8	P	0.000944	7680.4	P	0.000491	7568.2	P	0.000491	4168.9	P	0.000613	4091	P	0.000491	7540.8
1623223_at	37.6	P	0.048099	2.4	A	0.586976	13.4	A	0.437646	44.5	P	0.048099	29.3	A	0.150145	22.2	A	0.088557	25.6	M	0.062021	14.8	A	0.296809	6.3	A	0.586955	36.6	A	0.088557	11.6	A	0.51252	52.4	A	0.122747	33	A	0.235169	15.6	A	0.56237	35.2	A	0.088504	36.1	P	0.036797	23.1
1623224_at	12.6	A	0.51252	21.1	A	0.783687	6.6	A	0.724538	45.1	A	0.275462	4.9	A	0.937979	2.7	A	0.982268	13	A	0.296809	33.3	A	0.537511	18.7	A	0.586955	5.3	A	0.877253	1.6	A	0.990717	22.4	A	0.48748	23.5	A	0.462489	4.9	A	0.764831	10.9	A	0.681117	18.4	A	0.462489	3.7
1623225_s_at	2338.1	P	0.000491	2410.5	P	0.000491	1581.5	P	0.000491	1285.7	P	0.000491	2142.8	P	0.000491	1924.2	P	0.000491	1356.4	P	0.000491	1245.5	P	0.000491	2265.2	P	0.000491	2621.3	P	0.000491	1403.6	P	0.000491	1478.4	P	0.000491	2205.9	P	0.000491	2289.4	P	0.000491	1494.9	P	0.000491	1211.8	P	0.000491	2366.6
1623226_at	89.1	P	0.020663	47.3	A	0.088557	40.7	A	0.099061	69.2	P	0.017732	153.8	P	0.007827	113.8	P	0.007827	95.8	P	0.009283	65.8	P	0.017732	109.5	P	0.015164	96.7	P	0.03202	72.2	M	0.062021	120.7	P	0.012921	108.6	P	0.010972	68.8	P	0.003815	47.5	P	0.042142	61	P	0.03202	56.9
1623227_s_at	204	P	0.000762	172.2	P	0.000491	228.7	P	0.000613	176.2	P	0.000613	202.7	P	0.002143	113.3	P	0.005504	193.8	P	0.000491	190.5	P	0.000491	133.2	P	0.000491	196.9	P	0.001165	178.5	P	0.000491	172.3	P	0.000491	146.6	P	0.000762	108.2	P	0.000491	222.4	P	0.000613	206.2	P	0.000613	235.3
1623228_at	1.9	A	0.987079	0.8	A	0.998568	1.9	A	0.976005	1.5	A	0.987079	6.6	A	0.900939	1.1	A	0.995409	0.8	A	0.996185	1.2	A	0.989028	1.6	A	0.972234	4.4	A	0.963203	1.4	A	0.984836	1.3	A	0.994496	2.4	A	0.979337	2.2	A	0.979337	1.2	A	0.987079	0.8	A	0.997393	2.5
1623229_at	337.5	P	0.000944	268.4	P	0.000613	258.1	P	0.000491	341	P	0.000762	252.2	P	0.001755	228.1	P	0.003159	213.8	P	0.000613	182.2	P	0.002143	481.1	P	0.000762	439.6	P	0.002143	373.8	P	0.000944	407.7	P	0.001165	435.8	P	0.000762	378	P	0.001165	535.5	P	0.000491	383.8	P	0.000762	298.3
1623230_s_at	56.5	A	0.088557	14.1	A	0.51252	15.1	A	0.586955	42.6	A	0.275462	79.7	P	0.027766	21.1	A	0.51252	32.4	A	0.181343	4.7	A	0.801695	10.8	A	0.681117	37.7	A	0.078906	42.9	A	0.216313	28.6	A	0.296809	26.9	A	0.318883	47.8	A	0.070073	38.8	A	0.078906	39.6	A	0.198363	28.3
1623231_at	312.2	P	0.007827	351.5	P	0.004591	358.7	P	0.015164	353.2	P	0.003159	420.1	P	0.009283	484.2	P	0.003159	412.4	P	0.002143	325.8	P	0.009283	523.9	P	0.002143	455	P	0.007827	447.5	P	0.003815	373.7	P	0.010972	470.5	P	0.001432	517.8	P	0.000944	473.6	P	0.004591	478.8	P	0.001755	449.8
1623232_at	31.6	A	0.122689	17.9	A	0.437646	1.1	A	0.877253	9.4	A	0.46248	33.3	A	0.254899	1.4	A	0.783687	3.2	A	0.586955	16.4	A	0.275462	1.9	A	0.635055	31.9	A	0.181343	25.3	A	0.254899	24.9	A	0.364914	19.1	A	0.364945	11.5	A	0.388782	1.6	A	0.764831	7.3	A	0.437646	21.5
1623233_at	3.9	A	0.900939	55.8	A	0.099061	41.8	P	0.036797	24.7	A	0.318883	8.4	A	0.611218	12.5	A	0.724538	24.2	A	0.198363	39.5	A	0.181343	8.2	A	0.745101	15.7	A	0.413046	7.6	A	0.437646	7.9	A	0.462489	46	A	0.413046	9.9	A	0.681117	27.9	A	0.254899	9.4	A	0.586955	39.9
1623234_s_at	747.5	P	0.000491	673	P	0.000491	785.1	P	0.000491	701.5	P	0.000491	583.1	P	0.000491	572.2	P	0.000491	881.4	P	0.000491	887.7	P	0.000491	517.1	P	0.000491	559.8	P	0.000491	701.3	P	0.000491	665.3	P	0.000491	493.1	P	0.000491	495.6	P	0.000613	734.4	P	0.000491	769.4	P	0.000491	656.1
1623235_at	385.6	P	0.000613	391.6	P	0.000762	277.1	P	0.000613	280.7	P	0.000613	401.1	P	0.001432	426.2	P	0.000613	244.9	P	0.000613	244.7	P	0.000762	445.2	P	0.000762	381.3	P	0.001165	286.3	P	0.000762	232.7	P	0.001165	415.1	P	0.000613	454.3	P	0.000762	251.8	P	0.000944	293.4	P	0.000613	353.2
1623236_at	29.3	A	0.216313	19.1	A	0.537511	3.7	A	0.65838	34.3	A	0.537511	57.2	A	0.296809	10.2	A	0.51252	22.9	A	0.437646	39.9	A	0.318883	6	A	0.562354	4.3	A	0.818657	23.1	A	0.235169	22.6	A	0.296809	10.4	A	0.48748	24.4	A	0.275462	24.9	A	0.318883	8.3	A	0.586955	29.4
1623237_at	548.1	P	0.000613	531.9	P	0.000613	332.7	P	0.000613	397.4	P	0.000613	471.3	P	0.000613	565.7	P	0.000491	362.5	P	0.000613	349.8	P	0.000613	591.2	P	0.000491	488.9	P	0.000613	338.9	P	0.000613	374.7	P	0.000613	698.1	P	0.000491	611.9	P	0.000491	351.1	P	0.000613	350.1	P	0.000613	437.3
1623238_at	1062.8	P	0.000762	1283.4	P	0.000613	995.6	P	0.000613	1343.3	P	0.000613	1388.4	P	0.000762	1255.5	P	0.000613	1038.4	P	0.000613	1202.3	P	0.000613	1150.6	P	0.000613	1212.9	P	0.000613	1410	P	0.000613	1532.9	P	0.000613	1003	P	0.000613	1110.4	P	0.000613	1350.9	P	0.000613	1301.8	P	0.000613	1008.2
1623239_at	459.2	P	0.009283	473	P	0.007827	298	P	0.015164	254.2	P	0.017732	540	P	0.007827	451.5	P	0.004591	249.2	P	0.015164	215.9	P	0.010972	564.5	P	0.007827	575.7	P	0.007827	246.7	P	0.012921	233.9	M	0.062021	634.5	P	0.003815	645.1	P	0.004591	225.8	P	0.012921	212.3	P	0.027766	494.4
1623240_at	7.1	A	0.889551	6.2	A	0.889551	3.3	A	0.889551	5.7	A	0.764886	10.2	A	0.65838	9.9	A	0.783687	5.2	A	0.849855	9.6	A	0.783687	13	A	0.65838	16	A	0.65838	2.9	A	0.929927	2.4	A	0.864026	9.3	A	0.818657	10.2	A	0.745101	7.8	A	0.834732	2	A	0.921094	7
1623241_s_at	938.1	P	0.000762	1036.6	P	0.000613	1489.4	P	0.000491	1571.1	P	0.000613	787.6	P	0.001432	686.5	P	0.001432	1122.8	P	0.000944	1354.2	P	0.000944	869.9	P	0.000613	739	P	0.000944	1560.7	P	0.000491	1540.2	P	0.000762	831.9	P	0.001165	815.4	P	0.000762	1457.6	P	0.000762	1143.2	P	0.000613	1125.7
1623242_at	44.9	A	0.110449	3.1	A	0.586955	127.1	P	0.003159	180.5	P	0.001755	16	A	0.275462	47.6	P	0.017732	173.1	P	0.003159	230	P	0.001432	56.1	A	0.078906	39.7	P	0.042142	337.4	P	0.001432	252.1	P	0.002143	49.8	P	0.015164	28.1	A	0.122747	250.9	P	0.002607	226.5	P	0.002143	41.1
1623243_at	70.9	A	0.150145	99.5	A	0.150145	15.1	A	0.254899	106.3	M	0.054711	43.3	A	0.388782	71.8	A	0.165268	66.3	A	0.110449	33.3	A	0.216256	56.4	A	0.122747	87.2	A	0.110449	15.7	A	0.388782	20.2	A	0.413046	64.6	A	0.296764	91.8	A	0.150145	59.5	A	0.34162	83.6	P	0.027766	16.5
1623244_at	2762.5	P	0.000491	3178.5	P	0.000491	3053.4	P	0.000491	3460.2	P	0.000491	1967.9	P	0.000491	2235.8	P	0.000491	2927.9	P	0.000491	2489.5	P	0.000491	2857.1	P	0.000491	2782.6	P	0.000491	3240.4	P	0.000491	4305.9	P	0.000491	2693.2	P	0.000491	2480.2	P	0.000491	3922.4	P	0.000491	3209.8	P	0.000491	2674.1
1623245_at	5.2	A	0.586955	3	A	0.911443	11	A	0.51252	22.4	A	0.296809	6.1	A	0.611218	2.5	A	0.611218	8.4	A	0.537511	6.9	A	0.462489	3.8	A	0.703191	1.9	A	0.849855	1.6	A	0.929927	1.8	A	0.976005	2.8	A	0.745101	7	A	0.51252	8.4	A	0.51252	9	A	0.537511	1.7
1623246_at	27.5	A	0.122747	31	A	0.110449	31.7	A	0.413046	18.4	A	0.254899	39.6	A	0.34162	46.3	A	0.122689	41.8	A	0.088557	32.7	A	0.150145	22.9	A	0.254899	15.2	A	0.48748	28.9	M	0.062021	7.7	A	0.48748	13.7	A	0.181284	22	A	0.413046	4.3	A	0.724538	28.2	A	0.216313	32.6
1623247_at	379.9	P	0.001432	331.2	P	0.001755	197.7	P	0.003159	179.2	P	0.002143	411.6	P	0.002143	439.8	P	0.003159	204.4	P	0.002143	215.6	P	0.005504	386.8	P	0.003815	341.4	P	0.001755	194.5	P	0.001165	214.2	P	0.009283	281	P	0.005504	361.1	P	0.004591	154.7	P	0.006575	125.4	P	0.003159	295.5
1623248_s_at	26	A	0.235169	9.4	A	0.216313	634.6	P	0.000613	648.2	P	0.000613	11.5	A	0.611218	4.9	A	0.783687	674.8	P	0.000491	582.6	P	0.000613	16.1	A	0.235169	23.4	A	0.388756	496.3	P	0.000613	508.8	P	0.000613	4.9	A	0.586955	3.8	A	0.724538	601.2	P	0.000613	817.6	P	0.000762	12.6
1623249_s_at	20.6	A	0.198363	5.8	A	0.462489	4.1	A	0.586955	12.9	A	0.48748	47	P	0.027766	6.6	A	0.34162	28.8	A	0.122747	45.6	P	0.048099	29.7	M	0.062021	13.4	A	0.413046	20.1	A	0.235169	33.4	A	0.099061	4.4	A	0.48748	39.5	A	0.254899	23.2	A	0.150145	22.1	A	0.216313	15.6
1623250_at	2071.3	P	0.000491	2008.1	P	0.000491	661.7	P	0.000491	871.1	P	0.000491	1979.9	P	0.000491	2435.9	P	0.000491	672.5	P	0.000491	807.8	P	0.000491	1999.5	P	0.000491	1895.4	P	0.000491	715.3	P	0.000491	547.8	P	0.000762	2915.7	P	0.000491	2772	P	0.000491	705.1	P	0.000491	811.5	P	0.000613	2843
1623251_at	419.6	P	0.001432	354.3	P	0.000944	284.4	P	0.001432	303.5	P	0.001432	497	P	0.000944	420.4	P	0.001165	253.4	P	0.002607	279.2	P	0.002143	442.5	P	0.000944	465.7	P	0.001432	262.9	P	0.002607	307.8	P	0.002607	468	P	0.001432	480.5	P	0.000762	278.6	P	0.001165	262.4	P	0.003159	428.6
1623252_a_at	13415.1	P	0.000491	10332	P	0.000491	11822.7	P	0.000491	8902.9	P	0.000491	13074.6	P	0.000491	7026.5	P	0.000491	11792.2	P	0.000491	12440.4	P	0.000491	11772.4	P	0.000491	14748.8	P	0.000491	13312.6	P	0.000491	13264.9	P	0.000491	6846.9	P	0.000491	9163.8	P	0.000491	10359.5	P	0.000491	11364.3	P	0.000491	12747.7
1623253_at	6	A	0.745101	6.6	A	0.864026	11.1	A	0.864026	5.3	A	0.764831	4	A	0.889551	9.4	A	0.864026	14.6	A	0.586955	25.7	A	0.635055	26.7	A	0.562354	6	A	0.801637	29	A	0.388782	5.7	A	0.849855	2.8	A	0.957858	4.6	A	0.764831	51.6	A	0.388782	5.9	A	0.849855	18.7
1623254_s_at	500.3	P	0.000491	587.4	P	0.000491	505.3	P	0.000491	476.9	P	0.000491	409.1	P	0.000613	461.7	P	0.000491	581.4	P	0.000491	439	P	0.000491	437.5	P	0.000491	410.6	P	0.000491	454.2	P	0.000491	434.1	P	0.000491	417.7	P	0.000491	342.8	P	0.000491	435.2	P	0.000491	471.2	P	0.000491	549.8
1623255_at	44.2	A	0.110449	66	P	0.027766	29.8	A	0.198363	50.9	P	0.03202	31.9	A	0.254899	64.9	M	0.062021	45.2	P	0.023995	42.3	P	0.027766	60.3	P	0.042142	69.1	M	0.062021	31.7	A	0.099061	50.3	P	0.020663	55.2	A	0.088557	26.7	A	0.198363	45.6	P	0.015164	21.3	A	0.099061	41.6
1623256_at	2415.7	P	0.000491	3205	P	0.000491	2140.5	P	0.000491	2224.6	P	0.000491	1672.4	P	0.000491	2026.3	P	0.000491	1516.3	P	0.000491	1672.6	P	0.000491	1759.4	P	0.000491	1811.7	P	0.000613	918.6	P	0.000491	956	P	0.000613	1713.1	P	0.000491	1466.8	P	0.000491	1016.7	P	0.000944	1005	P	0.000491	1722.1
1623257_a_at	1174	P	0.000491	1091.5	P	0.000491	582.5	P	0.000491	615.9	P	0.000491	1221.2	P	0.000491	1283.8	P	0.000491	551.9	P	0.000491	558.1	P	0.000491	1252	P	0.000491	1272.3	P	0.000491	539.2	P	0.000491	600.5	P	0.000491	1289.5	P	0.000491	1311.3	P	0.000491	553.9	P	0.000491	539.3	P	0.000491	1250.6
1623258_at	405.4	P	0.000491	530.9	P	0.000491	1290.5	P	0.000491	1334.8	P	0.000491	397	P	0.000613	462.4	P	0.000613	1052.9	P	0.000491	1151.8	P	0.000491	329.5	P	0.000491	373.6	P	0.000613	1272	P	0.000491	1113.1	P	0.000491	285.8	P	0.000491	312.1	P	0.000491	1268.1	P	0.000491	1199.5	P	0.000491	369.4
1623259_at	2.2	A	0.994496	2	A	0.992186	1.7	A	0.992173	3.8	A	0.979337	6.6	A	0.929927	0.8	A	0.999509	1.5	A	0.989028	1.1	A	0.998568	1.4	A	0.979337	1.9	A	0.995409	1.6	A	0.993425	1.1	A	0.999388	3.1	A	0.989028	2.8	A	0.976005	1.6	A	0.996185	1.7	A	0.989028	4.6
1623260_at	2.5	A	0.951902	2.2	A	0.996841	0.6	A	0.997857	1.4	A	0.996841	6.1	A	0.945289	2.3	A	0.992186	1.8	A	0.987079	1.7	A	0.982268	3.2	A	0.96798	2.7	A	0.957858	3.4	A	0.989028	2	A	0.990717	1.5	A	0.996841	3.5	A	0.951902	5.7	A	0.929927	1.5	A	0.996185	3.1
1623261_at	134.1	P	0.036797	142.4	P	0.03202	211.7	P	0.015164	182.1	P	0.020663	69.7	A	0.34162	78.4	A	0.275462	125.5	A	0.150145	145.5	A	0.122747	148.6	P	0.03202	218.5	A	0.070073	207	P	0.03202	238.5	P	0.027766	166.6	P	0.03202	172.2	P	0.020663	233.6	P	0.023995	245.3	P	0.03202	177.6
1623262_at	54.5	A	0.088557	33.9	A	0.216313	47.3	A	0.198363	61.3	A	0.296809	78.7	A	0.181343	72.2	A	0.198363	55.2	A	0.254899	40.6	A	0.275462	70.3	A	0.110449	92.5	A	0.110449	26.2	A	0.51252	34.6	A	0.437646	74.8	A	0.150145	71.5	A	0.135974	64.6	A	0.150145	15.9	A	0.48748	68.3
1623263_at	4.2	A	0.635055	30.7	A	0.110393	8.2	A	0.562354	13.7	A	0.34162	37.1	A	0.099061	33.6	A	0.198363	10.6	A	0.34162	25.7	A	0.122689	26.2	A	0.198363	47.4	A	0.070073	31.7	A	0.099061	40	M	0.062021	15	A	0.462489	6.4	A	0.635055	19.9	A	0.318883	30.3	A	0.099006	10.7
1623264_at	863.4	P	0.000944	834.5	P	0.001755	692.8	P	0.001165	533	P	0.001432	654.8	P	0.001432	763.4	P	0.001432	523.7	P	0.001165	616	P	0.002143	879.7	P	0.001165	606.2	P	0.001755	642.8	P	0.001165	746.4	P	0.001165	715.6	P	0.001165	828.5	P	0.000944	601.2	P	0.000762	550.7	P	0.000944	865.7
1623265_at	3123.7	P	0.000491	5108.3	P	0.000491	5537.4	P	0.000491	7320.3	P	0.000491	3512.6	P	0.000491	3597.7	P	0.000491	5949.7	P	0.000491	6384.1	P	0.000491	4040.1	P	0.000491	4734.1	P	0.000491	6052.9	P	0.000491	5166.4	P	0.000491	2338.6	P	0.000491	2301	P	0.000491	4605.5	P	0.000491	4484.4	P	0.000491	4674.5
1623266_at	64.2	A	0.070073	76.2	P	0.017732	193.3	P	0.001755	129.5	P	0.006575	91.1	P	0.027766	91	A	0.181343	146.5	P	0.002143	197.6	P	0.006575	48.8	A	0.122747	48.2	A	0.088557	113.5	P	0.005504	109	P	0.009283	59.2	A	0.099061	65.8	M	0.062021	163.9	P	0.000944	150.5	P	0.000944	78.2
1623267_at	223.1	P	0.003815	218.8	P	0.001432	379	P	0.001165	317.8	P	0.001432	214.4	P	0.027766	165.9	P	0.042142	385.9	P	0.000944	296.8	P	0.002607	129.5	P	0.010972	163.5	P	0.017732	266.8	P	0.005504	292.5	P	0.007827	163	P	0.020663	133.5	P	0.012921	298.5	P	0.001755	245.8	P	0.000944	214.2
1623268_a_at	441.7	P	0.000613	539	P	0.000613	232.3	P	0.000944	210.2	P	0.003159	624.5	P	0.000944	631	P	0.000762	237.2	P	0.001432	266.5	P	0.003815	540.7	P	0.000944	473	P	0.000762	244.6	P	0.007827	245	P	0.004591	523.5	P	0.000762	502.3	P	0.000944	205.1	P	0.006575	234.3	P	0.002143	500.8
1623269_at	1.2	A	0.998835	11.7	A	0.724538	11.8	A	0.462489	1.8	A	0.889607	2.7	A	0.864026	2.7	A	0.801637	2.1	A	0.937979	1.6	A	0.972234	2.8	A	0.937979	1.9	A	0.957858	7.7	A	0.537511	5	A	0.764831	0.7	A	0.989028	1.4	A	0.995409	2.2	A	0.783687	1.2	A	0.996185	1.1
1623270_at	11.8	A	0.254899	48.8	A	0.181343	22.3	A	0.413046	43.5	A	0.181343	87.4	A	0.198363	71.4	A	0.181343	40	A	0.135974	43.7	A	0.296809	19.9	A	0.254899	51.5	P	0.036797	26.5	A	0.296809	35.3	A	0.216313	32.4	A	0.181343	15.4	A	0.318883	13.4	A	0.388782	26.2	A	0.181343	54.9
1623271_a_at	1980.4	P	0.000613	1926.2	P	0.000613	2074.1	P	0.000491	1971	P	0.000491	1718.8	P	0.000762	1780.6	P	0.000613	1958	P	0.000491	1898.8	P	0.000491	1511.4	P	0.000613	1667.7	P	0.000613	1691.3	P	0.000491	1629.5	P	0.000613	1643.2	P	0.000613	1537.9	P	0.000613	1547.7	P	0.000491	1540.2	P	0.000491	1974.4
1623272_at	2.1	A	0.979337	1.2	A	0.987079	11346.1	P	0.000491	11891.7	P	0.000491	7.1	A	0.957858	6.5	A	0.889551	12651.6	P	0.000491	15170.9	P	0.000491	1.6	A	0.993425	7.7	A	0.864026	14308.1	P	0.000491	15178	P	0.000491	3.4	A	0.945289	1.8	A	0.976005	13282.6	P	0.000491	14551.8	P	0.000491	4.6
1623273_at	20.8	A	0.437646	22.4	A	0.611218	831	P	0.000491	685.4	P	0.000491	33	A	0.413046	10.6	A	0.611218	833.1	P	0.000491	703.4	P	0.000491	6.5	A	0.745101	2.5	A	0.818657	708.2	P	0.000491	601.3	P	0.000491	23	A	0.34162	16.5	A	0.562354	829.1	P	0.000491	928.1	P	0.000491	19.1
1623274_s_at	274.9	P	0.001432	283.1	P	0.000944	309.2	P	0.000491	280.3	P	0.000944	304.9	P	0.001432	237.4	P	0.000491	267.5	P	0.000613	270.7	P	0.001755	285.6	P	0.000613	320.5	P	0.000491	381.6	P	0.000762	417.2	P	0.000613	236.6	P	0.002143	269.7	P	0.000944	339.3	P	0.000613	275.5	P	0.001432	361.2
1623275_at	23.3	A	0.48748	8.4	A	0.611218	9.3	A	0.51252	3.7	A	0.745101	13.6	A	0.703191	28.3	A	0.296809	8.8	A	0.562354	2.4	A	0.783687	20.2	A	0.254899	56.5	A	0.296809	29.3	P	0.042142	3.4	A	0.834732	2.3	A	0.764831	4.4	A	0.388782	12.9	A	0.254899	2.1	A	0.834732	26.7
1623276_at	244.2	P	0.007827	287.6	P	0.004591	339	P	0.001165	324.6	P	0.006575	346.3	P	0.012921	313.2	P	0.010972	334.4	P	0.006575	247.9	P	0.005504	270.8	P	0.007827	289.8	P	0.005504	363.5	P	0.007827	391	P	0.001432	260	P	0.002607	198.1	P	0.003159	353.8	P	0.000613	344.2	P	0.002607	373.9
1623277_at	1353.4	P	0.000491	1569.4	P	0.000491	1009.8	P	0.000491	1090.7	P	0.000491	1541.8	P	0.000491	1555.9	P	0.000491	1326.3	P	0.000491	997.9	P	0.000491	1663.3	P	0.000491	1862.3	P	0.000491	1000.2	P	0.000491	1393.5	P	0.000491	1545	P	0.000491	1298.4	P	0.000491	1229.6	P	0.000491	932.7	P	0.000491	2640
1623278_at	14.4	A	0.586955	27	A	0.537511	1.9	A	0.864026	25.7	A	0.51252	24.2	A	0.586955	27.3	A	0.51252	32.4	A	0.364945	3.1	A	0.818657	39.1	A	0.51252	45.1	A	0.34162	2.3	A	0.864026	24.9	A	0.51252	32.5	A	0.275462	29.6	A	0.254899	6.4	A	0.818657	7	A	0.65838	42.9
1623279_at	75.8	A	0.364945	23.7	A	0.724538	11.2	A	0.801637	19.1	A	0.764831	23	A	0.611218	100.1	A	0.48748	16.8	A	0.783687	15.1	A	0.764831	97.8	A	0.462489	21.5	A	0.764831	16.3	A	0.764831	21	A	0.724538	106.1	A	0.388782	22.6	A	0.65838	15.4	A	0.834732	16	A	0.818657	16.7
1623280_at	40.7	A	0.099061	42.9	A	0.122747	25.9	A	0.181343	36.5	A	0.088557	9.6	A	0.413046	31.3	A	0.296809	22.9	A	0.110449	15.6	A	0.34162	32.9	A	0.254899	50.7	A	0.198363	48.2	A	0.122747	27.4	A	0.235169	12.5	A	0.275462	50.4	A	0.110449	10.8	A	0.318883	18.3	A	0.296809	50.5
1623281_s_at	679	P	0.000944	577.2	P	0.000944	395.5	P	0.001432	417.8	P	0.003815	1223.7	P	0.000613	1625.6	P	0.000613	535.4	P	0.000613	516.8	P	0.002143	1523.6	P	0.000491	1026.9	P	0.000491	632.4	P	0.000491	622.2	P	0.000613	1422.5	P	0.000491	1405.2	P	0.000491	599.5	P	0.000613	470.6	P	0.000491	579.2
1623282_at	17.2	A	0.34162	3	A	0.818657	29.1	A	0.462489	37.7	A	0.165268	37.1	A	0.254899	8.2	A	0.51252	40.1	A	0.088557	19.4	A	0.296809	3.6	A	0.745101	4.1	A	0.681117	3.5	A	0.724538	43.4	A	0.216313	2.4	A	0.783687	12	A	0.562354	10.9	A	0.48748	23.5	A	0.388782	19.9
1623283_at	2.2	A	0.984836	4	A	0.834732	3.6	A	0.900939	3.8	A	0.818657	2.3	A	0.937979	2.4	A	0.979337	1.1	A	0.982268	1.7	A	0.990717	4.8	A	0.864026	3.2	A	0.945289	5.8	A	0.681117	2.3	A	0.96798	3.7	A	0.921094	3.1	A	0.96798	8.2	A	0.611218	0.8	A	0.979337	2.2
1623284_at	5.6	A	0.703191	13.6	A	0.388782	27.6	P	0.042142	5.4	A	0.611218	51.2	A	0.181343	20.4	A	0.34162	37.1	A	0.181343	31.2	A	0.198363	32	A	0.135974	39.5	A	0.088557	62.8	A	0.099061	36.9	A	0.181343	8.8	A	0.437646	12.9	A	0.51252	55.2	A	0.088557	24	A	0.364945	26.4
1623285_at	1663.8	P	0.000491	1737.4	P	0.000491	1661.6	P	0.000491	1868.1	P	0.000491	1487.1	P	0.000491	1418.7	P	0.000491	1506.9	P	0.000491	1322.3	P	0.000491	1399.1	P	0.000491	1429.6	P	0.000491	1251.1	P	0.000491	1442.9	P	0.000491	1377.3	P	0.000491	1367.3	P	0.000491	1173.9	P	0.000491	1258.8	P	0.000491	1309.7
1623286_at	19	A	0.562354	5.6	A	0.724538	2626.2	P	0.000491	2343.1	P	0.000491	5.6	A	0.764831	5	A	0.745101	2600.8	P	0.000491	2384.1	P	0.000491	4.5	A	0.834732	9.4	A	0.681117	2103.8	P	0.000491	2002.5	P	0.000491	8.4	A	0.586955	6.1	A	0.801637	2258.5	P	0.000491	2456	P	0.000491	5
1623287_at	223.6	P	0.002607	175.5	P	0.009283	114.8	P	0.007827	80.6	P	0.015164	275.3	P	0.005504	249.9	P	0.002143	121.8	P	0.015164	94.9	P	0.017732	233.8	P	0.004591	272.1	P	0.001755	83.4	A	0.070073	111.4	P	0.042142	322.6	P	0.001755	322.8	P	0.001165	91.9	P	0.048099	96.8	P	0.017732	177.7
1623288_at	4279.6	P	0.000491	3936.1	P	0.000491	3240.1	P	0.000491	3475.5	P	0.000491	4243.1	P	0.000491	4230.4	P	0.000491	3196.6	P	0.000491	3965.9	P	0.000491	4189.2	P	0.000491	4223.5	P	0.000491	3682.3	P	0.000491	3705.4	P	0.000491	3973	P	0.000491	4178.3	P	0.000491	3444.7	P	0.000491	3451.7	P	0.000491	3525.6
1623289_at	84.8	M	0.054711	136	P	0.017732	79.8	M	0.054711	101.2	P	0.03202	109.2	M	0.054711	103.1	P	0.027766	95.1	A	0.070024	74.8	P	0.042142	88.9	A	0.088557	73.6	A	0.181343	54.7	A	0.34162	93.8	P	0.048099	75.6	A	0.078906	56.8	A	0.254899	94.7	M	0.062021	81.3	P	0.042142	84.5
1623290_at	6.5	A	0.537511	19.7	A	0.318883	57.9	A	0.150145	4.6	A	0.834732	10.3	A	0.611218	16.8	A	0.586955	5.3	A	0.635055	26.5	A	0.413046	4	A	0.834732	7.2	A	0.703191	36.3	A	0.537511	4.3	A	0.681117	8.8	A	0.462489	14.9	A	0.437646	8.1	A	0.462489	5.3	A	0.681117	5.9
1623291_at	1960.5	P	0.000491	1995.1	P	0.000491	1324.2	P	0.000491	1549.3	P	0.000491	1921.7	P	0.000491	2070.9	P	0.000491	1231.3	P	0.000491	1670.4	P	0.000491	1701.1	P	0.000491	1757.9	P	0.000491	1357	P	0.000491	1266.2	P	0.000491	1727	P	0.000491	1720.7	P	0.000491	1117.5	P	0.000491	1160.2	P	0.000491	2526.5
1623292_at	4.6	A	0.982268	9	A	0.877253	2.9	A	0.984836	7.2	A	0.979337	12.4	A	0.957858	8.8	A	0.96798	7.7	A	0.929927	11.2	A	0.877253	7.4	A	0.957858	7.7	A	0.96798	2.9	A	0.96798	5.7	A	0.945289	10	A	0.963203	9.3	A	0.864026	3.8	A	0.957858	9.4	A	0.864026	3.4
1623293_at	802.2	P	0.000491	722.7	P	0.000491	521.5	P	0.000491	484.6	P	0.000944	654.5	P	0.000491	736.3	P	0.000491	484.1	P	0.000491	542.3	P	0.000491	826.3	P	0.000491	688.3	P	0.000491	484.2	P	0.000491	511.3	P	0.000762	771.1	P	0.000613	683.1	P	0.000491	428.6	P	0.000491	392.5	P	0.000491	609.4
1623294_at	42.3	A	0.165268	50.7	A	0.088557	319.1	P	0.000944	300.2	P	0.001432	33.9	A	0.34162	62.6	A	0.070073	342.5	P	0.002143	297.3	P	0.004591	3.1	A	0.703191	32.8	A	0.216313	200	P	0.006575	243.7	P	0.003815	30.2	A	0.388782	27.7	A	0.099061	245	P	0.003815	260.5	P	0.002143	4.1
1623295_at	18.4	A	0.388782	6.3	A	0.586955	1996.2	P	0.000491	1724.8	P	0.000491	63.6	A	0.110449	18.6	A	0.48748	2201.2	P	0.000491	1857	P	0.000491	41.4	A	0.099061	29.8	A	0.181343	1927	P	0.000491	1807.1	P	0.000491	10.7	A	0.51252	19	A	0.165268	2197.2	P	0.000491	2356.5	P	0.000491	27.1
1623296_at	612.1	P	0.000491	577	P	0.000491	39.3	P	0.001755	61.5	P	0.005504	629.8	P	0.000491	861	P	0.000613	30.1	P	0.020663	67.9	P	0.006575	878.3	P	0.000491	825.1	P	0.000613	55.9	P	0.023995	59.9	A	0.070073	763.4	P	0.000491	754.4	P	0.000491	63.4	P	0.002143	26.7	A	0.070073	521.9
1623297_at	2.6	A	0.681117	23.2	A	0.275462	1069.8	P	0.000491	959.7	P	0.000491	34.2	A	0.34162	7.1	A	0.537511	1131.9	P	0.000491	982.5	P	0.000762	18	A	0.388782	65.2	P	0.042142	816.7	P	0.000944	682.1	P	0.000944	37.8	A	0.198363	27.3	A	0.437646	1084.1	P	0.000491	1221.8	P	0.000613	5.3
1623298_at	1575	P	0.000613	1877.7	P	0.000613	1568.6	P	0.000491	1883.8	P	0.000491	1077.1	P	0.000944	1445.5	P	0.000944	1189.8	P	0.000491	1148.1	P	0.000491	1641.9	P	0.000762	1606.4	P	0.000762	1617.4	P	0.000491	1733.5	P	0.000491	1519.9	P	0.000762	1388.4	P	0.000944	1582.7	P	0.000491	1416.5	P	0.000491	1582.2
1623299_at	106.9	P	0.003815	118.8	P	0.003815	97.4	P	0.002143	52.9	P	0.036797	108.8	P	0.042142	149.1	P	0.010972	103.7	P	0.001755	123	P	0.009283	93.9	P	0.010972	121	P	0.027766	112.6	P	0.004591	97.7	P	0.015164	79.3	P	0.042142	105.5	P	0.010972	97.6	P	0.004591	113.2	P	0.004591	75
1623300_at	130.2	P	0.001432	129.3	P	0.001432	15.7	A	0.216313	31.4	A	0.364945	100.1	P	0.004591	113.3	P	0.000491	3.2	A	0.801637	1.1	A	0.951902	116.8	P	0.003815	50.3	A	0.070073	3.4	A	0.864026	4.4	A	0.703191	164.4	P	0.000491	139.3	P	0.003815	18	A	0.275462	16.4	A	0.135974	144.9
1623301_at	5.2	A	0.818657	4.3	A	0.849855	12.6	A	0.745101	40.8	A	0.181343	36.1	A	0.437646	28.4	A	0.51252	5.3	A	0.818657	6.1	A	0.864026	4.4	A	0.889551	5.2	A	0.877253	3.2	A	0.65838	19.3	A	0.462489	6.2	A	0.818657	10.1	A	0.864026	14	A	0.681117	14	A	0.635055	7.1
1623302_at	413	P	0.009283	340.8	P	0.004591	323.6	P	0.003815	345.3	P	0.010972	466	P	0.036797	464.6	P	0.009283	323.8	P	0.012921	423.5	P	0.003815	394.8	P	0.015164	514	P	0.010972	359.3	P	0.012921	367.3	P	0.012921	498.7	P	0.004591	452.6	P	0.006575	375.6	P	0.005504	317.4	P	0.005504	358.8
1623303_at	27.8	A	0.724538	30.5	A	0.462489	4.3	A	0.724538	24.7	A	0.462489	26.7	A	0.562354	7.9	A	0.783687	38.3	A	0.48748	20.5	A	0.48748	37.3	A	0.135915	7.7	A	0.929927	44.6	A	0.235169	32.2	A	0.635055	27.6	A	0.437646	24.8	A	0.537511	19.4	A	0.437646	21.2	A	0.388782	5.3
1623304_at	106	A	0.198363	117.9	A	0.165268	97.2	A	0.135974	75.1	A	0.364945	95.6	A	0.48748	108.1	A	0.364945	83.9	A	0.34162	64.7	A	0.198363	92.8	A	0.296809	99.9	A	0.296809	16.6	A	0.703191	27.3	A	0.65838	106.5	A	0.413046	94	A	0.216313	20.7	A	0.703191	65.7	A	0.413046	114.3
1623305_at	47.4	P	0.001432	23.3	P	0.010972	16.7	P	0.036797	26.9	P	0.003159	26.9	P	0.023995	26	P	0.002143	37.4	P	0.003815	29.2	P	0.002607	21.1	A	0.235169	30.6	P	0.023995	18.4	A	0.099006	10.5	A	0.135974	60.3	P	0.000491	25.5	P	0.000944	26.5	P	0.003159	15.4	P	0.015164	43.1
1623306_at	901.8	P	0.000613	1023.5	P	0.000613	241.7	P	0.001432	326.7	P	0.003815	963.9	P	0.000944	1266.7	P	0.000762	260.5	P	0.004591	267	P	0.004591	1112.5	P	0.000762	993.2	P	0.000944	228.6	P	0.006575	258.1	P	0.003159	1006.3	P	0.000613	1079	P	0.000613	286.7	P	0.003159	257.3	P	0.002607	1176.8
1623307_at	8.9	A	0.801637	5.7	A	0.703191	9.6	A	0.635055	3.3	A	0.929927	13.7	A	0.745101	53.9	A	0.34162	6.1	A	0.849855	5.3	A	0.864026	14.4	A	0.724538	12	A	0.681117	11.6	A	0.703191	16.5	A	0.703191	7.2	A	0.801637	12.9	A	0.745101	28.5	A	0.537511	5.1	A	0.635055	6.7
1623308_at	67	A	0.122689	35	A	0.318883	26.8	A	0.216313	42.6	P	0.042142	52.7	A	0.413046	33.4	A	0.318883	42.1	A	0.296809	32.7	A	0.181343	61.3	A	0.150145	10.7	A	0.745101	39.6	A	0.078906	34.8	A	0.198363	44.7	A	0.122747	39.5	A	0.216313	30.4	A	0.122747	29.2	A	0.099006	33.7
1623309_at	21.8	A	0.34162	19.9	A	0.611218	13.3	A	0.681117	18.2	A	0.413046	43.2	A	0.198363	35.2	A	0.318883	34.7	A	0.318883	26.9	A	0.275462	15.3	A	0.562354	53.8	A	0.318883	8.4	A	0.48748	15.1	A	0.537511	27.9	A	0.537511	9.1	A	0.764831	26.1	A	0.318883	31	A	0.34162	22
1623310_at	15.8	A	0.537511	2.7	A	0.562354	1.4	A	0.783687	6.1	A	0.818657	14.9	A	0.703191	11.6	A	0.635055	6.3	A	0.745101	4.6	A	0.877253	26.3	A	0.437646	22.4	A	0.537511	9.2	A	0.724538	5.4	A	0.834732	10.4	A	0.562354	7.2	A	0.562354	5.7	A	0.783687	3.7	A	0.801637	7.2
1623311_at	4.3	A	0.929927	3.9	A	0.951902	6.5	A	0.900939	4.5	A	0.963203	8	A	0.929927	24.6	A	0.635055	3.6	A	0.951902	6.2	A	0.911443	4.4	A	0.929927	7.7	A	0.834732	5.8	A	0.864026	10.3	A	0.877253	5.7	A	0.911443	5	A	0.911443	9.6	A	0.834732	4.7	A	0.957858	3.6
1623312_s_at	431.5	P	0.000491	403.2	P	0.000491	137.3	P	0.000491	144.4	P	0.000491	544.8	P	0.000491	625.3	P	0.000491	140.7	P	0.001432	149.2	P	0.000491	558.2	P	0.000491	477.1	P	0.000491	152.1	P	0.000762	182.4	P	0.000613	677	P	0.000491	761.4	P	0.000491	143.2	P	0.000762	105	P	0.000491	409.6
1623313_at	2.8	A	0.834732	31.8	A	0.216313	18.1	A	0.364945	24.6	A	0.462489	8.1	A	0.783687	17.5	A	0.586976	3	A	0.65838	21.4	A	0.462489	4	A	0.681117	16.8	A	0.635055	19.7	A	0.34162	28	A	0.48748	24.4	A	0.165268	2.9	A	0.945289	5.6	A	0.724538	29.1	A	0.198363	11.4
1623314_at	2.1	A	0.764831	1.6	A	0.818657	3.6	A	0.437646	1.4	A	0.911443	2.9	A	0.951902	1.8	A	0.889551	12.6	A	0.150145	2.1	A	0.963203	2.4	A	0.51252	3.3	A	0.65838	2	A	0.976033	3.3	A	0.437646	8	A	0.53752	13.7	A	0.364945	6.4	A	0.703191	1.5	A	0.900939	17.3
1623315_at	22.1	A	0.764831	75.1	A	0.413046	77.7	A	0.318883	77.9	A	0.413046	40.7	A	0.65838	62.9	A	0.65838	88.2	A	0.388782	22.1	A	0.562354	34	A	0.764831	10.2	A	0.783687	91.2	A	0.296809	53.6	A	0.51252	65.8	A	0.413046	63.5	A	0.318883	59.7	A	0.48748	74.6	A	0.235169	62.2
1623316_at	8.7	A	0.51252	48.2	A	0.437646	490.6	P	0.001755	398.1	P	0.004591	64.5	A	0.413046	39.1	A	0.437646	469.8	P	0.002143	369.1	P	0.003159	39.8	A	0.611218	15.4	A	0.681117	432.9	P	0.003159	414.2	P	0.007827	9.6	A	0.65838	24.5	A	0.48748	407.5	P	0.002143	506.2	P	0.001755	16.2
1623317_at	2.5	A	0.945289	1.7	A	0.995409	1.8	A	0.999238	2.7	A	0.996185	8.4	A	0.877253	3	A	0.994496	1.7	A	0.972234	2.1	A	0.990717	2.6	A	0.990717	3.5	A	0.996841	4.6	A	0.957858	4.1	A	0.972234	2.6	A	0.998245	4.5	A	0.957858	5.3	A	0.951902	2.3	A	0.945289	2.7
1623318_s_at	71.1	P	0.010972	26.5	A	0.296809	17024.3	P	0.000491	19607.9	P	0.000491	50.7	A	0.088557	28.7	A	0.122747	14341.5	P	0.000491	17739.9	P	0.000491	33.8	P	0.017732	78.1	P	0.042142	17951.5	P	0.000491	19451.2	P	0.000491	32.7	A	0.110449	44.7	M	0.054711	15880.3	P	0.000491	17992.5	P	0.000491	14.6
1623319_at	11.7	A	0.724538	22.7	A	0.611218	24.7	A	0.586955	26.1	A	0.364945	17.3	A	0.537511	43	A	0.462489	26.5	A	0.48748	57	A	0.254899	10.7	A	0.586955	9.3	A	0.864026	22.1	A	0.51252	7.6	A	0.724538	19.5	A	0.65838	24.4	A	0.611218	59	A	0.254899	40.5	A	0.296809	29
1623320_at	438.2	P	0.000491	431.6	P	0.000491	379.2	P	0.000491	377.9	P	0.000491	369.1	P	0.000491	327.8	P	0.000491	372.1	P	0.000491	312.5	P	0.000491	501	P	0.000491	454.6	P	0.000491	273.7	P	0.000491	323.2	P	0.000491	498.5	P	0.000491	537.4	P	0.000491	385.6	P	0.000491	262.6	P	0.000491	461.6
1623321_at	3	A	0.945289	1.5	A	0.972234	7.3	A	0.562354	24.3	A	0.364945	2.5	A	0.921094	2.4	A	0.801637	3.2	A	0.764831	1.5	A	0.929927	0.9	A	0.972264	1	A	0.957896	1.7	A	0.945289	2.1	A	0.877253	0.7	A	0.963203	1.5	A	0.96798	12.1	A	0.562354	21.6	A	0.088557	1.2
1623322_at	430.5	P	0.003815	413	P	0.002607	292	P	0.005504	490.2	P	0.015164	504.8	P	0.023995	484.3	P	0.015164	410	P	0.012921	386.9	P	0.015164	376.2	P	0.009283	416.3	P	0.012921	456.6	P	0.017732	432.4	P	0.027766	445.9	P	0.006575	462.7	P	0.007827	377.1	P	0.007827	325.1	P	0.007827	458
1623323_at	22.5	A	0.48748	59.6	A	0.165268	18.6	A	0.413046	13.1	A	0.296809	15.8	A	0.562354	38.2	A	0.462489	18.6	A	0.413046	24.4	A	0.275462	6.6	A	0.745101	20.8	A	0.562354	38.7	A	0.318883	13.4	A	0.562354	41.3	A	0.34162	6.9	A	0.65838	20.9	A	0.364914	44.8	A	0.181343	29.6
1623324_at	443.2	P	0.000762	319.9	P	0.000762	145.7	P	0.002143	144.8	P	0.002607	452.7	P	0.001432	471.3	P	0.000613	156.1	P	0.004591	152.7	P	0.003815	518.1	P	0.000944	513	P	0.000762	151.8	P	0.002143	163.6	P	0.001165	625.6	P	0.000613	653.8	P	0.000613	186.3	P	0.001432	214.1	P	0.002607	495.6
1623325_at	120.4	P	0.012921	128	P	0.012921	150.3	P	0.006575	150.4	P	0.015164	164.6	P	0.048099	96.3	P	0.048099	140.2	P	0.012921	118.8	P	0.010972	110.6	P	0.048099	104.9	P	0.023995	110.9	P	0.006575	169.1	P	0.007827	112.8	P	0.03202	107.8	P	0.015164	99.6	P	0.006575	114.8	P	0.006575	166.4
1623326_a_at	3416.1	P	0.000491	3079.2	P	0.000491	4270.6	P	0.000491	3960	P	0.000491	3216.1	P	0.000613	3369.9	P	0.000613	4669.3	P	0.000491	4624	P	0.000491	3604.6	P	0.000491	3457.9	P	0.000491	4862.1	P	0.000491	4491.2	P	0.000491	3443.5	P	0.000491	3442.5	P	0.000491	4658.9	P	0.000491	5155.2	P	0.000491	3034.8
1623327_at	2102.5	P	0.000491	2612.7	P	0.000491	1973.5	P	0.000491	2218.9	P	0.000491	2416.4	P	0.000491	2034.7	P	0.000491	2043.8	P	0.000491	2077.1	P	0.000491	1532.7	P	0.000491	1679.1	P	0.000491	2040	P	0.000491	2123.3	P	0.000491	1993.4	P	0.000491	1846.5	P	0.000491	1874.5	P	0.000491	2391.5	P	0.000491	2275.6
1623328_at	16.9	A	0.586955	31.6	A	0.318883	44.3	P	0.048099	54.3	A	0.296809	68	A	0.254899	3.9	A	0.818657	18.9	A	0.462489	38.4	A	0.078906	17	A	0.51252	53.7	A	0.216313	49.4	A	0.070073	65	A	0.275462	57.8	A	0.216313	36	A	0.462489	18.9	A	0.537511	30.1	A	0.318883	19.3
1623329_at	573.4	P	0.000491	322.6	P	0.000944	419.3	P	0.000613	376.5	P	0.000613	311.4	P	0.001755	146.4	P	0.003815	115.3	P	0.003815	373.5	P	0.000944	500.8	P	0.000613	425.3	P	0.000613	687.9	P	0.000491	506.3	P	0.000613	219.1	P	0.002607	208.5	P	0.001432	231.7	P	0.000762	371.6	P	0.000613	840.5
1623330_at	514.4	P	0.000613	285.1	P	0.000762	3.8	A	0.929927	3.1	A	0.911443	654.3	P	0.000762	549.4	P	0.000613	17.9	A	0.413046	1.5	A	0.994496	566.4	P	0.000491	516.7	P	0.000613	4.7	A	0.889551	4.6	A	0.957896	606.1	P	0.000491	595.6	P	0.000491	6.7	A	0.849855	4.6	A	0.877253	405.6
1623331_at	27.3	A	0.318883	10.7	A	0.611218	567.8	P	0.000762	580.6	P	0.001165	43.2	A	0.48748	15.2	A	0.537511	630.7	P	0.001432	801.5	P	0.000944	6	A	0.562354	49.5	A	0.364945	903.5	P	0.000613	829.9	P	0.000613	34.6	A	0.296809	4.5	A	0.65838	775.5	P	0.001165	749.8	P	0.000613	5.2
1623332_at	17.1	A	0.51252	19.7	A	0.462489	26.7	A	0.318883	25.2	A	0.318883	43.1	A	0.122747	33.6	A	0.34162	50.1	A	0.150145	36.4	A	0.235169	35.9	A	0.235169	45.2	A	0.181343	6.7	A	0.65838	73.7	P	0.042142	7.4	A	0.586955	29.4	A	0.537511	20.7	A	0.562354	43.9	A	0.150145	26.5
1623333_a_at	367.7	P	0.000944	394.6	P	0.000613	190.3	P	0.001165	173.6	P	0.005504	363.2	P	0.001755	375.6	P	0.001165	221.7	P	0.001755	200.9	P	0.002607	297.6	P	0.000613	339	P	0.002143	162.1	P	0.005504	211.4	P	0.004591	261.5	P	0.001165	351.3	P	0.001432	187.5	P	0.003159	180.8	P	0.007827	456.7
1623334_at	14.5	A	0.537511	23.1	A	0.437646	25.4	A	0.181343	56.1	A	0.150145	13	A	0.724538	9.4	A	0.783687	57.9	A	0.122747	72.8	A	0.088557	21.8	A	0.413024	11.3	A	0.681117	37.3	A	0.318883	14.1	A	0.462489	27	A	0.364945	13.7	A	0.51252	87.5	A	0.135974	79.2	P	0.023995	36.1
1623335_a_at	1991.9	P	0.000491	2223.8	P	0.000491	1733.3	P	0.000491	1723.6	P	0.000491	2283.5	P	0.000491	2612.4	P	0.000491	2182	P	0.000491	2201.6	P	0.000491	2015.5	P	0.000491	2126.7	P	0.000491	1781	P	0.000491	1882.9	P	0.000491	1994.4	P	0.000491	2057.6	P	0.000491	1752.5	P	0.000491	1654.2	P	0.000491	2344
1623336_at	28.7	A	0.413046	41.4	A	0.135974	9.7	A	0.745101	18.3	A	0.586955	30.8	A	0.48748	48	A	0.318883	5.7	A	0.801695	12.8	A	0.635055	43.5	A	0.198363	51.1	A	0.296809	23.5	A	0.296809	12.4	A	0.724538	27.8	A	0.562354	14	A	0.681117	31.8	A	0.48748	20	A	0.48748	28.6
1623337_at	37.1	A	0.078906	39.7	A	0.216313	37.4	A	0.216313	17.1	A	0.437646	64.3	A	0.070073	42.3	M	0.062021	47.6	A	0.181343	50	A	0.088557	10.8	A	0.318883	31.1	A	0.341583	56	M	0.054711	49.7	A	0.110449	38.1	P	0.017732	54.9	A	0.070073	53	A	0.070073	63.8	M	0.054711	19.1
1623338_at	14.8	A	0.318883	37.3	P	0.03202	28.6	A	0.088557	13.7	A	0.462489	3.4	A	0.937979	1.7	A	0.834732	14.9	A	0.198363	4	A	0.537511	3.8	A	0.889551	3.9	A	0.51252	24.4	A	0.318883	3.8	A	0.764831	22.3	A	0.318883	19.3	A	0.296809	3.8	A	0.745101	21.4	A	0.65838	18.4
1623339_at	491.2	P	0.004591	469.3	P	0.003815	279.3	P	0.004591	260.7	P	0.007827	610.2	P	0.003159	672.3	P	0.003159	277	P	0.006575	268.1	P	0.006575	409.4	P	0.006575	399	P	0.006575	224.9	P	0.006575	190	P	0.015164	377.2	P	0.006575	419.2	P	0.005504	146.7	P	0.007827	180.2	P	0.007827	482.1
1623340_at	3.9	A	0.818657	11.6	A	0.611218	169.3	P	0.015164	118.2	P	0.012921	44.9	A	0.318883	5.3	A	0.834732	158.8	P	0.017732	166.1	P	0.017732	2.4	A	0.818657	24.4	A	0.413046	141	P	0.020663	159.8	P	0.042142	13.2	A	0.611218	4.6	A	0.921094	129.5	P	0.017732	145	P	0.010972	3.9
1623341_at	6	A	0.877253	8.8	A	0.801637	4.1	A	0.818657	8.5	A	0.818657	19.6	A	0.724538	59.5	A	0.611218	11.8	A	0.764831	6.5	A	0.783687	61.1	A	0.586955	8.3	A	0.911443	11.8	A	0.724538	13.6	A	0.783687	13.3	A	0.864026	13.4	A	0.834732	6.7	A	0.834732	10.9	A	0.681117	16.1
1623342_at	5107.9	P	0.000491	5460.9	P	0.000491	5361.9	P	0.000491	5699.8	P	0.000491	3724.3	P	0.000491	3654.3	P	0.000491	4604.8	P	0.000491	4963.5	P	0.000491	4118.4	P	0.000491	4464.5	P	0.000491	5596.5	P	0.000491	6538.4	P	0.000491	3533.3	P	0.000491	3084.8	P	0.000491	4840.9	P	0.000491	5020.2	P	0.000491	5010.3
1623343_at	227.6	P	0.001432	184.9	P	0.001755	125	P	0.005504	99.2	P	0.017732	271.3	P	0.002143	267.8	P	0.001165	123	P	0.001755	80.9	P	0.009283	345.1	P	0.000944	300.8	P	0.001165	102.4	P	0.003159	99.7	P	0.012921	321.8	P	0.001165	394.4	P	0.000944	115.3	P	0.001755	109.9	P	0.015164	218.2
1623344_at	22.1	A	0.745101	32	A	0.51252	31	A	0.462489	12.7	A	0.724538	9.1	A	0.745101	7.7	A	0.745101	21.2	A	0.586955	12	A	0.818657	6	A	0.834732	6.9	A	0.65838	5.1	A	0.889551	8.9	A	0.783687	4.5	A	0.911496	11.7	A	0.635055	5.7	A	0.849855	15	A	0.462489	30.1
1623345_at	25.9	M	0.062021	46.8	P	0.036761	57.4	P	0.001755	42.9	P	0.015123	46.6	A	0.150145	45.6	P	0.036797	33.7	A	0.110449	43.5	P	0.03202	97.9	P	0.001432	41.1	A	0.070073	50	P	0.031987	20.7	A	0.437646	39.6	A	0.088557	28.2	P	0.048099	37.2	A	0.099061	28.4	A	0.070073	49.4
1623346_at	3.7	A	0.921094	25.2	A	0.296764	193.9	P	0.001432	177.6	P	0.002143	6.9	A	0.900939	27.7	A	0.364945	115.8	P	0.007827	107	P	0.006575	2.9	A	0.951902	3	A	0.963203	149.5	P	0.005504	186.8	P	0.007827	4.6	A	0.724538	3.6	A	0.818716	201.3	P	0.000762	192.5	P	0.001755	6.2
1623347_at	2154.7	P	0.000491	2025.3	P	0.000491	19.6	A	0.462489	12.4	A	0.65838	2428.7	P	0.000491	2949.8	P	0.000491	42.8	A	0.364945	25.3	A	0.586955	2778.8	P	0.000491	2480.9	P	0.000491	18.8	A	0.65838	26.5	A	0.34162	2933.6	P	0.000491	2871.9	P	0.000491	52	A	0.364945	28.3	A	0.437646	2303.8
1623348_at	15.3	A	0.537511	1.6	A	0.900939	16.8	A	0.586955	2.3	A	0.783687	6.4	A	0.864026	3.3	A	0.849855	8.1	A	0.834732	4.3	A	0.911443	5.5	A	0.921094	7.3	A	0.877253	8.9	A	0.849855	6.9	A	0.834732	3.4	A	0.849855	5.1	A	0.877253	18.5	A	0.611218	15.5	A	0.586955	4.1
1623349_x_at	1046.5	P	0.000613	1771	P	0.000613	1631.1	P	0.002607	1328.1	P	0.002607	2054	P	0.000491	2040.9	P	0.000491	2462.1	P	0.002143	2558.9	P	0.001755	1245.9	P	0.000491	1249.5	P	0.000491	1656.8	P	0.002607	1713.8	P	0.002607	882.2	P	0.000491	884.6	P	0.000491	1933.4	P	0.002607	1265.3	P	0.004591	1890.9
1623350_at	214.7	P	0.003815	184.2	P	0.003159	170.4	P	0.003159	138.4	P	0.001755	252.9	P	0.009283	273.4	P	0.001755	146.1	P	0.007827	121.6	P	0.023995	227.9	P	0.010972	226.9	P	0.010972	126.1	P	0.023995	114.6	P	0.020663	297.3	P	0.003815	305.2	P	0.000944	152.9	P	0.009283	116.6	P	0.010972	221.2
1623351_at	160.7	P	0.005504	138.2	P	0.005504	67.9	A	0.070073	52.4	A	0.216313	182.4	P	0.012921	241.3	P	0.007827	61.7	P	0.03202	68.4	A	0.122747	186	P	0.003815	204.2	P	0.012921	53.7	P	0.042142	75.7	A	0.122747	239.9	P	0.003159	203.1	P	0.009283	78.1	M	0.062021	54.1	M	0.054711	170.5
1623352_at	591.5	P	0.000613	553.2	P	0.000491	604.4	P	0.000613	473.4	P	0.000491	685.8	P	0.000613	548.9	P	0.000762	492.3	P	0.000613	380.2	P	0.000944	395.6	P	0.000491	550.1	P	0.000762	566.1	P	0.000944	417.2	P	0.000491	495.3	P	0.000762	378.9	P	0.000491	436.6	P	0.000613	545.6	P	0.000491	540.5
1623353_at	303.9	P	0.000762	375.3	P	0.001432	466.4	P	0.000944	440.3	P	0.001432	343.7	P	0.002607	421	P	0.000944	447.7	P	0.001432	367.2	P	0.001755	463.7	P	0.000944	346.3	P	0.002143	403.9	P	0.002607	369.2	P	0.001755	423	P	0.000762	471.5	P	0.001165	366.8	P	0.000944	432.2	P	0.001165	329.6
1623354_at	59.5	A	0.099061	3.1	A	0.65838	27.5	A	0.198363	34.5	A	0.275462	30.8	A	0.135974	5.7	A	0.586955	2.8	A	0.921094	14.5	A	0.254899	35.1	A	0.34162	58.1	A	0.198363	3.1	A	0.889551	12.8	A	0.364945	21.5	A	0.235169	10	A	0.48748	5.2	A	0.51252	15.3	A	0.437646	2.1
1623355_at	1122.7	P	0.000491	1137.4	P	0.000491	1089.7	P	0.000491	1189	P	0.000491	1008	P	0.000613	1070.2	P	0.000613	937	P	0.000613	1178.5	P	0.000491	1016.3	P	0.000491	1131.8	P	0.000491	1364.2	P	0.000491	1271.3	P	0.000491	871.3	P	0.000491	974.9	P	0.000491	1106.1	P	0.000491	1089	P	0.000491	1393.7
1623356_at	665.9	P	0.001755	682.6	P	0.001432	676.8	P	0.001432	729.2	P	0.001432	566.1	P	0.007827	812.6	P	0.003159	549.6	P	0.009283	737.1	P	0.003159	674.6	P	0.002143	537.6	P	0.002143	633.3	P	0.004591	523.5	P	0.004591	746	P	0.001432	764.2	P	0.002143	522.3	P	0.006575	558	P	0.003815	632.3
1623357_at	241.9	P	0.009283	217	P	0.003159	184	P	0.004591	175.1	P	0.015164	265	P	0.007827	238.5	P	0.009283	169.8	P	0.017732	196.8	P	0.012921	307.2	P	0.009283	234.7	P	0.017732	180.2	P	0.017732	174.3	P	0.009283	272.9	P	0.002143	260.8	P	0.002143	199.4	P	0.010972	216	P	0.005504	244.3
1623358_at	121.3	M	0.054711	141.5	M	0.062021	45.7	A	0.181343	66.1	A	0.165268	170.6	A	0.110449	117.5	A	0.110449	39.3	A	0.364945	42.4	A	0.34162	115.8	A	0.135974	71.8	A	0.181343	70.5	A	0.275462	54.9	A	0.318883	151	M	0.054711	146	A	0.078906	47.8	A	0.364945	47.2	A	0.254899	84
1623359_at	124.8	P	0.000491	139.6	P	0.000491	69.8	P	0.012921	53.5	P	0.003815	165.6	P	0.001165	154.5	P	0.000491	114.7	P	0.001165	67.2	P	0.001755	192.6	P	0.000491	170.8	P	0.000491	82.9	P	0.000944	100.6	P	0.002607	276.7	P	0.000491	251.7	P	0.000613	88.7	P	0.001755	71.9	P	0.001165	177.7
1623360_at	58.5	A	0.364945	39.9	A	0.364945	53.1	A	0.088557	48.8	A	0.318883	55.8	A	0.296809	69.3	A	0.122747	57.1	A	0.275462	42.3	A	0.296809	59.8	A	0.181343	61.5	A	0.413046	32.6	A	0.48748	47.5	A	0.235169	83.5	A	0.078906	58	A	0.235169	50.7	A	0.135974	26.1	A	0.537511	71.4
1623361_at	7.2	A	0.437646	16	A	0.296809	32.1	A	0.296809	38.2	A	0.254899	9.4	A	0.51252	18.4	A	0.110393	21.5	A	0.388782	4	A	0.635055	2.5	A	0.724538	10.8	A	0.462489	5	A	0.586955	26.2	A	0.216313	20.7	A	0.19813	24.3	A	0.34162	5	A	0.611218	16.9	A	0.216313	29.8
1623362_at	72.2	A	0.216313	39	A	0.413046	42.7	A	0.198363	85.6	A	0.198363	120.5	A	0.122747	90.6	A	0.088557	56.8	A	0.198363	61.6	A	0.296809	51	A	0.254899	99.7	A	0.181343	62.3	A	0.296809	93.6	A	0.275462	40.8	A	0.413046	77.2	A	0.150145	68	A	0.254899	34.6	A	0.296809	78.6
1623363_at	652.9	P	0.007827	584.7	P	0.006575	458.7	P	0.007827	478.5	P	0.007827	757.2	P	0.007827	644.9	P	0.007827	465.5	P	0.007827	619.2	P	0.007827	521.8	P	0.007827	533.1	P	0.007827	569.9	P	0.007827	523.4	P	0.007827	642.6	P	0.006575	593.9	P	0.007827	618.2	P	0.005504	512.4	P	0.006575	667.1
1623364_at	3296.5	P	0.000491	4406.8	P	0.000491	2151.8	P	0.000944	2875.6	P	0.000613	3377.3	P	0.000491	2510.2	P	0.000491	1774.1	P	0.002143	1837.2	P	0.000762	3084.7	P	0.000491	3173.7	P	0.000491	3346.2	P	0.000613	2988	P	0.000613	2122.1	P	0.000491	2365.9	P	0.000613	1307.6	P	0.003815	3118.3	P	0.000944	4335.9
1623365_at	420.6	P	0.000613	336.5	P	0.000613	264.2	P	0.000762	177.6	P	0.000613	437.7	P	0.000491	569.2	P	0.000491	255.1	P	0.000491	208.2	P	0.000491	634.6	P	0.000491	467.7	P	0.000491	220.3	P	0.000491	233.7	P	0.000762	684.1	P	0.000491	736.6	P	0.000491	234.8	P	0.000491	277.8	P	0.000491	384
1623366_at	891.2	P	0.000491	871.1	P	0.000491	452.7	P	0.001755	496.6	P	0.003159	1024.6	P	0.000944	1022.5	P	0.000491	449.2	P	0.003815	500.4	P	0.002607	856.3	P	0.000491	797.5	P	0.000491	522.5	P	0.002143	407.5	P	0.005504	959.4	P	0.000491	941.8	P	0.000491	428.3	P	0.003159	406.5	P	0.000944	867.6
1623367_at	8.8	A	0.703191	2.4	A	0.834732	4.6	A	0.586955	2.8	A	0.724538	10.2	A	0.413046	3.6	A	0.783687	0.7	A	0.951902	5.2	A	0.611218	17	A	0.150145	3.8	A	0.783687	1.3	A	0.703191	11.5	A	0.65838	2.3	A	0.921094	3.2	A	0.834732	25.4	A	0.462489	12.4	A	0.65838	10.9
1623368_at	6	A	0.945289	8.5	A	0.864026	2.3	A	0.976005	3.5	A	0.982268	4.6	A	0.982268	7.9	A	0.801637	3	A	0.957858	4.1	A	0.911443	5.5	A	0.818657	6.2	A	0.864026	4.2	A	0.987079	8	A	0.818657	4.9	A	0.937979	3.4	A	0.911443	6	A	0.849855	3.4	A	0.951902	2.5
1623369_at	9.3	A	0.65838	10.1	A	0.562354	14.8	A	0.198363	5.8	A	0.724538	9.1	A	0.51252	3	A	0.864026	13.2	A	0.562354	4.5	A	0.562354	24.4	A	0.135974	20.2	A	0.318883	13.8	A	0.537511	13.5	A	0.275462	2	A	0.889551	26.1	A	0.318883	11.5	A	0.51252	8	A	0.586955	22.4
1623370_at	323.3	P	0.012921	288	P	0.006575	110.2	P	0.009283	111.2	A	0.110449	258.3	P	0.020663	294.3	P	0.015164	130.8	P	0.03202	114.4	M	0.054711	344.9	P	0.012921	335.3	P	0.007827	104.2	P	0.023995	135.3	A	0.110449	449.9	P	0.007827	373	P	0.009283	128	P	0.010972	114	P	0.03202	302.3
1623371_at	149.5	P	0.020663	193.2	P	0.006575	178.3	P	0.010972	167	P	0.010972	153.9	P	0.03202	181.5	P	0.020663	201.7	P	0.003159	156.8	P	0.006575	99.4	A	0.070073	112.8	P	0.042142	152.2	P	0.036797	126.7	A	0.070073	113.5	P	0.027766	122.8	P	0.027766	129.5	P	0.036797	101.6	A	0.078906	186.4
1623372_at	7.1	A	0.834732	9.6	A	0.745101	6.3	A	0.635055	18.1	A	0.462489	36.8	A	0.611218	4.3	A	0.96798	3.3	A	0.849855	12.2	A	0.611218	28.4	A	0.437646	25.8	A	0.413046	32.6	A	0.318883	10.8	A	0.745101	3.7	A	0.96798	3	A	0.818657	20.2	A	0.562354	10.2	A	0.51252	13.1
1623373_at	1497.2	P	0.000491	1669.2	P	0.000491	1114.2	P	0.000491	1132.4	P	0.000491	1767	P	0.000491	1677	P	0.000491	1101.1	P	0.000491	1218.5	P	0.000491	1420.2	P	0.000491	1535.6	P	0.000491	1121.7	P	0.000491	1065.3	P	0.000491	1532.8	P	0.000491	1572.2	P	0.000491	988.5	P	0.000491	1215.6	P	0.000491	1566
1623374_a_at	989.7	P	0.000491	945.3	P	0.000491	594.9	P	0.000491	593.2	P	0.000613	842.9	P	0.000491	743.3	P	0.000491	756.9	P	0.000491	645.8	P	0.000491	1724.9	P	0.000491	1650.2	P	0.000613	1193.2	P	0.000613	1167.6	P	0.000613	1673.3	P	0.000491	1528	P	0.000491	1087.8	P	0.000491	979.3	P	0.000491	839.3
1623375_at	87.1	A	0.150145	55.9	A	0.122747	135	P	0.005494	125.1	P	0.003815	74.9	A	0.296809	106	P	0.027766	146.4	P	0.003159	70.6	P	0.020663	151.8	P	0.03202	142.6	P	0.001755	80.8	M	0.062021	125.1	P	0.007827	89.8	A	0.099061	115.6	P	0.005504	131.4	P	0.009283	146	P	0.001432	99.6
1623376_s_at	2259.5	P	0.000491	2605.7	P	0.000491	2589.8	P	0.000491	3211.2	P	0.000491	2015.5	P	0.000491	2462.5	P	0.000491	2251.1	P	0.000491	2350.5	P	0.000491	1315.6	P	0.000491	1400.7	P	0.000491	1592.3	P	0.000491	1793.7	P	0.000491	2635.8	P	0.000491	2133.4	P	0.000491	2309.6	P	0.000491	2429.9	P	0.000491	1870.3
1623377_at	44.9	A	0.537511	8.7	A	0.703191	214.2	P	0.005504	169.9	P	0.027766	17.9	A	0.818657	9	A	0.783687	165.3	P	0.010972	184.2	P	0.009283	9	A	0.537511	23.2	A	0.745101	178.2	P	0.003815	99.8	P	0.036761	6.2	A	0.889551	31.1	A	0.611218	174.4	P	0.003159	215.8	P	0.002607	19.4
1623378_at	81.2	P	0.048099	70.4	A	0.078906	92.7	P	0.004591	126.8	P	0.002607	47.6	A	0.150145	90.5	M	0.062021	99.8	P	0.023995	82.4	P	0.006575	79.1	A	0.088557	73.6	A	0.078906	97.6	P	0.007827	85.7	P	0.005504	78.5	P	0.017732	68.2	P	0.027766	85.8	P	0.010972	116.5	P	0.012921	44.6
1623379_at	469.7	P	0.000613	480.5	P	0.000613	315.4	P	0.000762	345.5	P	0.002143	577.9	P	0.000762	634.1	P	0.000613	391.6	P	0.001432	382.7	P	0.002607	531.9	P	0.000613	554.9	P	0.000491	281	P	0.003815	417.2	P	0.006575	485	P	0.000762	517.7	P	0.000944	342.4	P	0.003159	333.1	P	0.001755	414.2
1623380_at	26.5	A	0.165268	48.9	P	0.034306	47.8	P	0.003815	34.3	P	0.023995	54.9	M	0.062021	32.7	A	0.165268	32	A	0.099061	29.2	A	0.296809	37.9	P	0.03202	43.6	A	0.150145	37	A	0.070073	34.1	A	0.165268	38.4	P	0.042142	16.2	A	0.318883	25.1	A	0.150145	30.5	A	0.088557	17
1623381_at	19.4	A	0.537511	21.1	A	0.34162	28.9	A	0.48748	18.3	A	0.703191	14.8	A	0.611218	15.2	A	0.65838	19	A	0.586955	3	A	0.911443	3.7	A	0.783687	13.9	A	0.611218	5.7	A	0.877253	7.2	A	0.764831	23.9	A	0.51252	6.5	A	0.801637	4.5	A	0.801637	1.2	A	0.929927	21.6
1623382_at	32.5	A	0.462489	5.7	A	0.877253	39	A	0.437646	4.3	A	0.900939	25.6	A	0.34162	48.5	A	0.296809	6.9	A	0.724538	16.2	A	0.611218	6.2	A	0.911443	22.8	A	0.48748	22.7	A	0.537511	13	A	0.611218	9.1	A	0.818657	6.1	A	0.929927	38.5	A	0.388782	25.7	A	0.51252	42.7
1623383_at	1124	P	0.000491	858.3	P	0.000491	697.8	P	0.000491	669.4	P	0.000491	1053.4	P	0.000491	944.9	P	0.000491	687.1	P	0.000491	742.1	P	0.000491	1093.3	P	0.000491	1383	P	0.000491	768.3	P	0.000491	764.2	P	0.000613	1190.6	P	0.000491	1244.1	P	0.000491	842.2	P	0.000491	757.2	P	0.000491	1013.9
1623384_at	1868.1	P	0.000491	2059.1	P	0.000491	1086.4	P	0.000491	1146.7	P	0.000491	1760.1	P	0.000491	2044.3	P	0.000491	1008.7	P	0.000491	986.4	P	0.000491	1956.5	P	0.000491	1812.5	P	0.000491	961	P	0.000491	1141.7	P	0.000613	2158.7	P	0.000491	2035.6	P	0.000491	1169.5	P	0.000613	818	P	0.000491	2000.9
1623385_at	7.6	A	0.834732	2.9	A	0.96798	4.2	A	0.945289	1.6	A	0.979337	21.7	A	0.65838	3.8	A	0.911443	4.8	A	0.945333	3.9	A	0.921094	4.9	A	0.834732	6.3	A	0.877253	18	A	0.462489	0.7	A	0.994506	3.2	A	0.911443	4.7	A	0.745101	3.3	A	0.801637	2.2	A	0.963203	8.4
1623386_s_at	149.6	P	0.007827	149.7	P	0.004591	93.4	M	0.054711	87.5	A	0.150145	145.2	P	0.03202	139	A	0.070073	40.1	A	0.198363	47.2	A	0.296809	213.5	P	0.002607	252	P	0.004591	121.7	A	0.110449	113.9	A	0.198363	249.4	P	0.003815	200.2	P	0.003815	114.6	A	0.150145	75.1	A	0.088557	158.7
1623387_at	587.5	P	0.001432	503.3	P	0.001432	245.9	P	0.010972	330.1	P	0.003815	659.7	P	0.003159	691.2	P	0.001755	221.8	P	0.020663	262.1	P	0.007827	717.2	P	0.001165	649.2	P	0.005504	277.7	P	0.010972	264.7	P	0.020663	732.3	P	0.000944	791.2	P	0.001165	264.7	P	0.020663	242.4	P	0.007827	567.9
1623388_at	68	M	0.054711	86.8	P	0.007827	4.9	A	0.413046	55.5	A	0.34162	105.4	A	0.070073	105.8	P	0.017732	37.8	A	0.275462	25.7	A	0.462489	113.3	P	0.009283	90	P	0.03202	67.1	A	0.216313	29.5	A	0.318883	105.7	P	0.004591	117.6	P	0.023995	37.8	A	0.318883	40.7	A	0.110449	100
1623389_at	32.7	A	0.070073	25.8	A	0.122747	46.9	P	0.017732	14.8	A	0.437646	58.9	P	0.006575	37.9	A	0.110449	40.2	P	0.003815	41.5	M	0.062021	51.6	P	0.023995	49.7	P	0.03202	39.7	A	0.135974	43.3	A	0.135974	48	A	0.122747	64.6	P	0.012921	30.9	A	0.254899	41.7	P	0.03202	55
1623390_at	59.8	A	0.150145	70.3	A	0.135974	77.7	P	0.017732	80.8	P	0.027766	112.3	A	0.088557	67.5	A	0.122747	99.5	P	0.042142	74.2	A	0.078906	110.7	A	0.088557	74.2	A	0.216313	72	M	0.062021	91.8	A	0.088557	36.5	A	0.216313	69.9	A	0.099061	64.4	A	0.122747	58.4	A	0.088557	76.2
1623391_at	27.5	A	0.235169	6.2	A	0.48748	26	A	0.413046	13.7	A	0.611218	13.3	A	0.724538	5.2	A	0.681117	9.1	A	0.703236	8.9	A	0.681117	4.9	A	0.818657	4.4	A	0.834732	9.7	A	0.537511	4.1	A	0.911443	34.9	A	0.165268	17.2	A	0.388782	21	A	0.48748	34.9	A	0.462489	16.2
1623392_at	12.1	A	0.586955	27.4	A	0.364945	30.8	A	0.110449	20.7	A	0.318842	34.7	A	0.48748	42.7	A	0.388782	28.2	A	0.562354	47.3	A	0.254899	50.9	A	0.296809	36.2	A	0.34162	5.7	A	0.801637	14.3	A	0.537511	29.7	A	0.318883	20.5	A	0.48748	47.5	A	0.099061	29.5	A	0.275462	7.2
1623393_a_at	135.4	P	0.000944	157.8	P	0.001432	150	P	0.000762	158.2	P	0.000611	164.6	P	0.001432	163.3	P	0.001165	119.1	P	0.001432	122.9	P	0.001432	129.2	P	0.001432	196	P	0.002607	130	P	0.000613	132.6	P	0.001755	100.9	P	0.004591	133.4	P	0.003159	162.2	P	0.000613	121.9	P	0.000944	169.3
1623394_at	9	A	0.703191	30.3	A	0.413046	49.4	A	0.388782	9.5	A	0.703191	17.7	A	0.724538	17.2	A	0.764831	45.9	A	0.413046	40.8	A	0.437646	19	A	0.635055	51.2	A	0.537511	12.8	A	0.537511	30.9	A	0.462489	13.4	A	0.703191	10.9	A	0.724538	10.8	A	0.635055	62.2	A	0.254899	35.5
1623395_at	2.3	A	0.976005	3.8	A	0.889551	1.6	A	0.994496	2	A	0.951902	3.6	A	0.989028	16.1	A	0.611218	3.5	A	0.921094	2.7	A	0.979337	4.4	A	0.951902	6.4	A	0.818657	4.4	A	0.929927	3.9	A	0.979337	3.4	A	0.877253	3	A	0.963203	4.8	A	0.945289	2	A	0.979337	4.5
1623396_at	46.2	A	0.275462	46.2	A	0.235169	35.4	A	0.122747	47.9	A	0.198363	28.3	A	0.388782	48.1	A	0.235169	37.1	A	0.135974	62.8	A	0.110449	42.7	A	0.150145	33.5	A	0.437646	59.2	M	0.062021	41.2	A	0.364945	38.2	A	0.165268	32.4	A	0.216313	30.8	A	0.165268	45.8	A	0.181343	76
1623397_at	2.5	A	0.921094	7.6	A	0.783687	12.5	A	0.51252	32.6	A	0.437646	4.8	A	0.900939	7.7	A	0.889551	4.1	A	0.889551	6.8	A	0.745101	2.8	A	0.921299	5.5	A	0.929927	2.6	A	0.957858	5.3	A	0.945289	3	A	0.957858	3.5	A	0.951902	1.8	A	0.979337	2.2	A	0.979337	5.2
1623398_at	445	P	0.003815	284.6	P	0.007827	355.6	P	0.004591	308.4	P	0.012921	448	P	0.006575	377.2	P	0.003159	363.6	P	0.004591	297.4	P	0.017732	612.8	P	0.002607	434.2	P	0.003159	369.1	P	0.005504	210.3	P	0.027766	289.3	P	0.009283	363.6	P	0.007827	274.1	P	0.010972	274.5	P	0.007827	329.6
1623399_at	6.1	A	0.611218	6	A	0.53752	25.3	A	0.388782	27.1	A	0.235169	16.5	A	0.364945	15.1	A	0.611218	15.1	A	0.586955	1.1	A	0.801637	4.9	A	0.745101	9.3	A	0.562354	14.8	A	0.48748	34.1	A	0.099061	5.1	A	0.65838	5.3	A	0.818657	22.1	A	0.34162	7	A	0.562354	6.8
1623400_at	8.5	A	0.537511	6.2	A	0.586955	32.9	A	0.51252	10.7	A	0.586955	19.9	A	0.51252	13.1	A	0.586955	21.9	A	0.48748	12	A	0.462489	12.3	A	0.681117	85.6	A	0.318883	31.8	A	0.437646	20.1	A	0.437646	12.9	A	0.537511	16.2	A	0.462489	61.1	A	0.296809	55.1	A	0.34162	5.9
1623401_a_at	241.3	P	0.000491	316.2	P	0.000491	139.5	P	0.007827	125.9	P	0.007814	326.3	P	0.000613	285.1	P	0.000491	145.8	P	0.007827	134.1	P	0.010972	360.7	P	0.000491	372.1	P	0.000491	94.2	P	0.048099	103.2	A	0.165268	427.7	P	0.000491	443.1	P	0.000491	143.7	P	0.015164	99	P	0.004591	322
1623402_at	2557	P	0.000491	2334.9	P	0.000491	732.5	P	0.000491	637.2	P	0.000491	2311.8	P	0.000491	2514.6	P	0.000491	586.5	P	0.000491	652.6	P	0.000491	2950.8	P	0.000491	2787.9	P	0.000491	721.4	P	0.000491	588.9	P	0.000491	3184	P	0.000491	3099	P	0.000491	667.3	P	0.000491	756.5	P	0.000491	2682.6
1623403_s_at	1560.4	P	0.000491	1365.5	P	0.000491	1071.2	P	0.000491	974.6	P	0.000491	1361.9	P	0.000491	1554.3	P	0.000491	1045	P	0.000491	1285	P	0.000491	1656.9	P	0.000491	1545.1	P	0.000491	983.9	P	0.000491	988.8	P	0.000491	1923.5	P	0.000491	1627.1	P	0.000491	1085.9	P	0.000491	1110.3	P	0.000491	1493.8
1623404_at	225.7	P	0.000944	220.3	P	0.000613	162.9	P	0.000491	152.9	P	0.000613	258	P	0.001432	257.6	P	0.001755	193.6	P	0.000944	181.5	P	0.000613	233.5	P	0.000613	225.2	P	0.000944	143.3	P	0.000613	198.5	P	0.015164	247	P	0.001432	228.1	P	0.000613	161.7	P	0.002143	165.4	P	0.000944	197.5
1623405_at	350.8	P	0.000491	250.2	P	0.000613	49.4	A	0.150145	61.2	A	0.078906	349.1	P	0.000491	589.1	P	0.000491	50.6	A	0.078906	20.1	A	0.275462	746.1	P	0.000491	528.7	P	0.000491	75.1	A	0.135974	87.9	M	0.054711	818.2	P	0.000491	814.1	P	0.000491	36.2	A	0.235169	47	P	0.023995	658
1623406_at	5.8	A	0.745101	10.4	A	0.681117	2.5	A	0.745101	5.8	A	0.724538	7.4	A	0.724538	1.3	A	0.976005	15.6	A	0.437646	7.9	A	0.764831	2.9	A	0.703191	23.5	A	0.413046	3.4	A	0.864026	5.2	A	0.65838	1.9	A	0.900939	2.6	A	0.764831	2	A	0.921094	9.8	A	0.562415	5
1623407_at	101.6	A	0.150145	12.4	A	0.586955	467.9	P	0.001432	368.8	P	0.002143	254.9	A	0.150145	73.3	A	0.413046	488.2	P	0.002143	487.5	P	0.002143	83	A	0.318883	105.1	A	0.388782	461.5	P	0.002143	447.4	P	0.002143	119.4	A	0.110449	9.3	A	0.764831	504.6	P	0.001432	468.4	P	0.002143	88.3
1623408_s_at	2729	P	0.000491	2327.1	P	0.000491	2074.5	P	0.000491	1906.9	P	0.000491	2222.3	P	0.000491	2283	P	0.000491	1967.8	P	0.000491	1907.4	P	0.000491	2592.2	P	0.000491	2254.2	P	0.000491	1839.9	P	0.000491	1740.7	P	0.000491	3014.3	P	0.000491	2814.2	P	0.000491	1818.3	P	0.000491	1753.1	P	0.000491	2513.4
1623409_at	2.8	A	0.987079	1.9	A	0.972234	4.3	A	0.745101	5.4	A	0.818657	6.2	A	0.877253	5.5	A	0.937979	6.8	A	0.724538	2.1	A	0.987079	2.8	A	0.982268	3.6	A	0.992173	5.8	A	0.849855	2.1	A	0.987079	8.7	A	0.801637	3	A	0.982268	2.7	A	0.957858	2.1	A	0.982268	5
1623410_at	8.6	A	0.65838	23.2	A	0.703191	11.1	A	0.216313	11.3	A	0.65838	22.8	A	0.562354	4.3	A	0.703191	24.7	A	0.275462	32.6	A	0.216313	21.5	A	0.413046	30.7	A	0.216313	14	A	0.586955	7.1	A	0.783687	1.8	A	0.921094	3.3	A	0.681158	4.8	A	0.801637	3.2	A	0.764831	14.9
1623411_at	219	M	0.054711	163.6	A	0.088557	92.4	A	0.181343	91.1	A	0.198363	214.4	A	0.110449	179.9	A	0.165268	89.8	A	0.254899	70	A	0.318883	399.4	P	0.023995	325.1	P	0.036797	67	A	0.388782	78.9	A	0.388782	358	P	0.020663	283.6	P	0.015164	115.2	A	0.254899	28.4	A	0.437646	184.4
1623412_a_at	45.7	A	0.165268	19.5	A	0.462489	93.3	P	0.017732	103.2	P	0.03202	30.4	A	0.388782	77.4	A	0.110449	82.7	P	0.027766	101.1	P	0.048099	75.3	A	0.088557	47.9	A	0.275462	50.5	A	0.070073	66.6	A	0.110449	55.2	A	0.122747	33.6	A	0.254899	87.4	M	0.062021	67.1	P	0.03202	29.7
1623413_at	45.3	P	0.048099	30.1	M	0.054711	12.7	A	0.34162	18.3	A	0.181343	65.1	P	0.023995	46.9	P	0.036797	18.8	A	0.296809	19.7	A	0.254899	38.6	M	0.062021	81.3	P	0.001755	44.4	P	0.010972	46.8	A	0.135974	56.6	M	0.054711	22.9	A	0.296809	29.1	A	0.078906	16.3	A	0.198363	33.1
1623414_at	4.6	A	0.911443	6	A	0.818657	4.9	A	0.979337	6.9	A	0.834732	38	A	0.51252	30.6	A	0.635055	19.8	A	0.783687	3.6	A	0.945333	16.2	A	0.537511	27.6	A	0.48748	6.7	A	0.681117	5.5	A	0.889551	3.8	A	0.976005	24.3	A	0.53752	22.2	A	0.48748	9.4	A	0.783687	5.4
1623415_at	417.6	P	0.001165	442.2	P	0.000944	479.8	P	0.000762	498.9	P	0.000762	545.5	P	0.000944	424.5	P	0.001755	587.6	P	0.000613	505.9	P	0.000762	410.5	P	0.001432	355.8	P	0.001755	419.2	P	0.001165	484.4	P	0.000762	379	P	0.001432	365.9	P	0.001165	562.5	P	0.000613	542.9	P	0.000762	428.6
1623416_at	443.9	P	0.000491	503.8	P	0.000491	419	P	0.000491	351	P	0.000491	356.5	P	0.002143	270.3	P	0.002607	214.8	P	0.003815	223.1	P	0.017732	517.3	P	0.000613	522.3	P	0.001165	473.2	P	0.000613	537.4	P	0.000613	474.7	P	0.000944	391.3	P	0.000762	516.2	P	0.000613	435	P	0.000613	393.5
1623417_at	18.9	A	0.296809	27.6	A	0.275462	38.4	A	0.165268	28.1	A	0.413046	12.8	A	0.216313	60.3	A	0.34162	37.7	A	0.235169	36.2	A	0.318883	20.8	A	0.65838	65.6	A	0.235169	9.2	A	0.51252	41	A	0.254899	33.8	A	0.235169	36.8	A	0.296809	23	A	0.51252	47.7	A	0.088557	33.3
1623418_at	156.7	P	0.001165	203.8	P	0.000944	178.6	P	0.000613	248.5	P	0.000613	139.5	P	0.001165	148	P	0.002143	210.6	P	0.000944	180	P	0.001755	239.4	P	0.001432	191.7	P	0.001432	193.3	P	0.000762	200.6	P	0.000762	172.7	P	0.001165	166.8	P	0.001755	226.2	P	0.000491	281.2	P	0.000491	277.2
1623419_s_at	68.2	A	0.537511	25.2	A	0.801637	74.8	A	0.235169	81.3	A	0.275462	58.1	A	0.537511	28	A	0.834732	89.8	A	0.318883	72.6	A	0.48748	22.8	A	0.724538	28.7	A	0.703191	111.9	A	0.254899	22.5	A	0.681117	22.5	A	0.703191	63.6	A	0.537511	97.8	A	0.275462	108.2	A	0.254899	16.8
1623420_at	2.3	A	0.911443	3	A	0.911443	13.8	A	0.65838	18.1	A	0.562354	26.1	A	0.818657	1	A	0.987079	3.3	A	0.745101	11.1	A	0.586955	8.8	A	0.745101	4.9	A	0.635055	4.3	A	0.834732	5.9	A	0.889551	1.2	A	0.911496	1.3	A	0.96798	16.6	A	0.46248	1	A	0.976005	1.3
1623421_at	20.4	A	0.537511	7.5	A	0.783687	13.3	A	0.764831	35.9	A	0.388782	39.7	A	0.318883	52.4	A	0.122747	26	A	0.48748	11.7	A	0.586955	32.3	A	0.364945	33	A	0.216313	45.7	A	0.296809	52.5	A	0.296809	19.2	A	0.537511	16.2	A	0.413046	47.3	A	0.135974	10.2	A	0.65838	4.8
1623422_a_at	1166.8	P	0.000944	1124.7	P	0.000762	806.9	P	0.000491	723.5	P	0.000491	1169.7	P	0.000762	1166.3	P	0.000762	794.9	P	0.000491	720.9	P	0.000491	1093.7	P	0.000613	1161.9	P	0.000613	686.3	P	0.000491	722.5	P	0.000491	1210.3	P	0.000613	1092.3	P	0.000762	733.1	P	0.000491	664.4	P	0.000491	1111.4
1623423_at	8.3	A	0.783687	7.1	A	0.818657	10.8	A	0.413046	11.8	A	0.681117	8.4	A	0.611218	51.3	A	0.611218	25.5	A	0.562354	29.2	A	0.783687	7.1	A	0.864026	15.7	A	0.681117	13.8	A	0.681117	15.8	A	0.681117	7.5	A	0.703191	25	A	0.783687	12.2	A	0.635055	10.3	A	0.745101	13.8
1623424_a_at	667.7	P	0.000613	633.8	P	0.000613	301.3	P	0.000491	256.6	P	0.000762	752.9	P	0.000491	839.3	P	0.000762	241.5	P	0.000762	246.6	P	0.001165	832.5	P	0.000491	703	P	0.000613	246.6	P	0.000613	255.1	P	0.000491	970.6	P	0.000613	766.9	P	0.000944	314.6	P	0.000944	291.7	P	0.001432	671.8
1623425_at	242.6	P	0.000762	255.6	P	0.000491	425	P	0.000762	383.1	P	0.000491	188.7	P	0.000613	272.5	P	0.000613	370	P	0.000491	392.7	P	0.000762	255.3	P	0.000944	240.2	P	0.000944	421.4	P	0.000491	405.7	P	0.000762	274.4	P	0.000613	266.4	P	0.000613	487.3	P	0.000491	382.1	P	0.000491	320.3
1623426_at	291.9	P	0.000491	253.4	P	0.000491	256.8	P	0.000491	315.9	P	0.000491	316.2	P	0.000762	245.7	P	0.000491	271.7	P	0.000491	271.4	P	0.000491	396.9	P	0.000491	453.3	P	0.000491	382.5	P	0.000491	381.2	P	0.000613	332.5	P	0.000491	276.5	P	0.000491	242.4	P	0.000762	325.4	P	0.000491	202.8
1623427_at	52.2	A	0.181343	65.3	M	0.054711	37	P	0.023995	73.6	P	0.009283	107.5	A	0.198363	81	A	0.150145	57.1	P	0.03202	74	A	0.078906	43.9	A	0.388782	57.7	A	0.296809	49.5	P	0.042142	105.5	P	0.012921	118.3	A	0.088557	86.6	A	0.198363	55.1	M	0.062021	43.2	A	0.110449	57.2
1623428_at	2967.2	P	0.000491	3819.6	P	0.000491	3172.5	P	0.000491	3750.6	P	0.000491	4508.2	P	0.000491	4420.4	P	0.000491	3984.1	P	0.000491	4874.7	P	0.000491	2793.8	P	0.000491	3397.6	P	0.000491	4801.9	P	0.000491	4927.2	P	0.000491	3149.5	P	0.000491	3148	P	0.000491	4691.9	P	0.000491	4107.4	P	0.000491	3858
1623429_at	832.8	P	0.009283	926.2	P	0.006575	1122.1	P	0.001165	870.7	P	0.003815	858.8	P	0.007827	776.6	P	0.010972	1127	P	0.002607	857.9	P	0.005504	726.5	P	0.010972	948.6	P	0.005504	982.1	P	0.001165	1079	P	0.001165	610.4	P	0.017732	566.1	P	0.020663	1024.8	P	0.001432	880.1	P	0.002607	957.2
1623430_at	106.2	P	0.001755	134.9	P	0.001432	148.2	P	0.000491	171.4	P	0.000613	162.4	P	0.015164	160.3	P	0.000762	155.5	P	0.000491	151.9	P	0.001755	87.8	P	0.006575	126.3	P	0.005504	135.5	P	0.000491	160.4	P	0.000944	100.8	P	0.000491	133.1	P	0.002607	197.4	P	0.000944	110.1	P	0.000491	86.1
1623431_at	28.6	A	0.296809	18.9	A	0.364945	57.2	P	0.036797	84.5	P	0.002607	22.9	A	0.537511	12.5	A	0.388782	70.7	P	0.004591	64	P	0.012921	2.4	A	0.801637	36.7	A	0.364945	105.2	P	0.002143	71.7	P	0.005504	48.8	A	0.070073	34.1	A	0.254899	94.6	P	0.001755	64.9	P	0.002143	4.2
1623432_s_at	262.5	P	0.000613	268.4	P	0.000762	198.1	P	0.001165	202.9	P	0.000491	261.6	P	0.000613	285.1	P	0.001432	230.7	P	0.000762	239.2	P	0.001165	353.5	P	0.002607	297.6	P	0.000762	216.9	P	0.001755	153.9	P	0.000944	329.8	P	0.000491	332.5	P	0.000613	215	P	0.000613	188.9	P	0.000613	252.2
1623433_at	5.9	A	0.877253	6.1	A	0.900939	608.9	P	0.000491	670.2	P	0.000491	7.2	A	0.937979	7.8	A	0.877253	722.6	P	0.000491	593.7	P	0.000613	7.9	A	0.911443	8.7	A	0.834732	593.9	P	0.000491	573.1	P	0.000762	6.6	A	0.818716	4.2	A	0.982268	620.1	P	0.000491	817	P	0.000491	5.5
1623434_at	1922.3	P	0.000491	1659	P	0.000491	1961.6	P	0.000491	1628.3	P	0.000491	1712	P	0.000491	1746.8	P	0.000491	1892.4	P	0.000491	1870.3	P	0.000491	2512.2	P	0.000491	2375.1	P	0.000491	2510.9	P	0.000491	2139.3	P	0.000491	2228.7	P	0.000491	2235.8	P	0.000491	2327.3	P	0.000491	2379.1	P	0.000491	2052.4
1623435_at	2.2	A	0.764831	1.7	A	0.635087	19.8	A	0.150145	13.7	A	0.235169	2.4	A	0.745101	1.9	A	0.864026	9	A	0.318883	13.9	A	0.165268	6.9	A	0.611218	21.9	A	0.364945	26.3	A	0.216313	8.1	A	0.611218	7.8	A	0.235169	2.7	A	0.764886	8.3	A	0.388782	16.9	A	0.150085	1.9
1623436_a_at	905.8	P	0.000491	973.2	P	0.000491	803.6	P	0.000491	807.8	P	0.000491	1273.5	P	0.000491	1238.6	P	0.000491	858.4	P	0.000491	821.6	P	0.000491	1352.7	P	0.000491	1654.2	P	0.000491	656.8	P	0.000491	870.7	P	0.000491	1411.2	P	0.000491	1348.2	P	0.000491	925.3	P	0.000491	562.9	P	0.000491	1249.2
1623437_at	96.6	P	0.010972	88.4	P	0.023995	92.4	P	0.036797	111.5	P	0.007827	103.8	P	0.000613	135	P	0.009283	41.5	P	0.036797	75.8	P	0.006575	98.3	P	0.009283	119.7	P	0.010972	74.8	P	0.003815	50.1	P	0.000613	95.2	P	0.015164	81.2	P	0.000762	77	P	0.015164	93.5	P	0.003159	121
1623438_at	206.3	P	0.006575	327.7	P	0.000944	162.4	P	0.001755	180.7	P	0.001432	372.1	P	0.000613	291.1	P	0.002143	231.7	P	0.001432	163.7	P	0.002143	192.5	P	0.002607	212.3	P	0.003159	108.1	P	0.006575	162.3	P	0.006575	215.1	P	0.001755	197.7	P	0.001432	183.4	P	0.003815	136.1	P	0.005504	249.3
1623439_at	2.8	A	0.801637	7.2	A	0.703191	908.9	P	0.000491	794.4	P	0.000491	41.3	A	0.364945	2.2	A	0.889551	872.9	P	0.000491	736.8	P	0.000491	5.4	A	0.801637	3.8	A	0.864085	739.8	P	0.000491	706.6	P	0.000613	3.7	A	0.783687	16.3	A	0.611218	750.2	P	0.000491	921.4	P	0.000491	12.8
1623440_at	6.6	A	0.900939	6.2	A	0.864026	131.8	A	0.216313	115.9	A	0.413046	7.3	A	0.864026	10.1	A	0.783687	130.4	A	0.318883	104.2	A	0.388782	4.8	A	0.864026	9.5	A	0.783687	132.9	A	0.413046	134	A	0.48748	6.2	A	0.945289	11.8	A	0.745101	135.5	A	0.254899	88.5	A	0.413046	3.2
1623441_at	434.7	P	0.000491	532.1	P	0.000491	359.8	P	0.000491	335.9	P	0.000762	378.7	P	0.001432	432	P	0.000944	311.1	P	0.000491	353.2	P	0.000613	412.3	P	0.000491	380.6	P	0.000613	314.8	P	0.000491	354.6	P	0.000613	345.7	P	0.001432	340.2	P	0.000762	418.4	P	0.000491	311.4	P	0.000613	445.8
1623442_at	5	A	0.586955	27	A	0.165268	13.3	A	0.341583	29.7	A	0.198363	10.7	A	0.437646	32.6	A	0.198363	4.4	A	0.586955	29.9	A	0.51252	42.6	A	0.296809	11.3	A	0.48748	7.1	A	0.818657	6.9	A	0.745101	21.4	A	0.34162	4.5	A	0.635055	8.3	A	0.611218	18.3	A	0.437646	20.6
1623443_at	79.9	P	0.006575	60.4	P	0.023995	46.7	M	0.054711	70.7	P	0.020663	123.2	P	0.020663	95.7	P	0.010972	76.2	P	0.020663	84.9	P	0.017732	66.9	P	0.03202	78.2	P	0.023995	68	P	0.03202	68.8	P	0.015164	72.3	P	0.048099	56.7	P	0.027766	69.7	P	0.015164	33.5	M	0.062021	66.4
1623444_at	100.1	P	0.023995	84.9	P	0.015164	67.1	A	0.070073	108.7	P	0.004591	94.9	P	0.042142	76.3	P	0.010972	103.7	P	0.015164	87.5	A	0.088557	136.7	P	0.027766	109.8	P	0.015164	75.9	M	0.062021	158	P	0.010972	122	P	0.03202	81.2	M	0.062021	114.2	P	0.036797	67.3	P	0.015164	87.2
1623445_at	121	A	0.51252	62.2	A	0.413046	129.7	A	0.364945	155.2	A	0.275462	185.7	A	0.388782	140.8	A	0.364945	165.2	A	0.296809	211.2	A	0.235169	197.4	A	0.296809	275.8	A	0.235169	248.8	A	0.198363	125.1	A	0.388782	184	A	0.254899	273.8	A	0.181343	178.5	A	0.34162	194.3	A	0.135974	108.1
1623446_a_at	87.5	P	0.027766	23.3	A	0.181284	97.3	P	0.03202	92.4	P	0.017732	46.9	A	0.070073	6.7	A	0.783687	118.5	P	0.005504	136	P	0.012921	34.7	A	0.181343	90.5	P	0.020663	171	P	0.017732	102.4	A	0.088557	23.8	A	0.537511	31	A	0.135974	55.1	P	0.042142	91.1	P	0.007827	42.4
1623447_a_at	10.2	A	0.764831	2.6	A	0.921094	425.7	P	0.001432	429.1	P	0.002143	10.9	A	0.900939	2.3	A	0.921146	727.4	P	0.001432	537.7	P	0.002143	12.2	A	0.745101	6.1	A	0.849855	513.2	P	0.002607	358.7	P	0.003159	26	A	0.724538	6.1	A	0.911496	747.5	P	0.000762	752.4	P	0.000762	2.6
1623448_at	549.9	P	0.000613	622	P	0.000613	346.8	P	0.000491	356.3	P	0.000613	832.6	P	0.000762	786.8	P	0.000613	479	P	0.000944	434.7	P	0.000762	882.1	P	0.000613	592.9	P	0.000613	445.2	P	0.000762	504.2	P	0.000762	579	P	0.000491	726.5	P	0.000613	441.5	P	0.000613	420.1	P	0.000762	668.7
1623449_at	1317.1	P	0.000491	962	P	0.000491	357.2	P	0.000762	348.2	P	0.000613	1491.2	P	0.000491	1593.4	P	0.000491	354.4	P	0.000762	408.3	P	0.000762	1986	P	0.000491	1958.5	P	0.000491	372.8	P	0.000491	471.4	P	0.001165	2069.2	P	0.000491	2362.7	P	0.000491	394.7	P	0.000613	313.7	P	0.000491	1095.9
1623450_at	47.6	A	0.296809	3.4	A	0.745101	43.3	A	0.165268	64.6	A	0.181343	65.9	A	0.198363	42.7	A	0.318883	47.7	A	0.122747	69.3	P	0.048099	8.7	A	0.745101	80.4	A	0.318883	61.6	A	0.235169	70	A	0.165268	16.9	A	0.413046	72.9	A	0.135974	84.6	A	0.110449	46.8	A	0.110449	51.6
1623451_at	16.8	A	0.388782	30	A	0.254899	25	A	0.413046	26.5	A	0.413046	31.5	A	0.34162	87	A	0.181343	47.3	A	0.275462	44.9	A	0.165268	97	A	0.165268	102.9	A	0.235169	56.7	A	0.318883	64.9	A	0.165268	79.9	A	0.296809	112.9	A	0.088557	58.5	A	0.216313	57	A	0.254899	14.1
1623452_at	710.2	P	0.003159	614.7	P	0.003815	518.9	P	0.005504	585	P	0.004591	865.9	P	0.006575	680.9	P	0.002607	642.4	P	0.002607	582	P	0.006575	683.7	P	0.001755	685.4	P	0.003159	810.9	P	0.002143	763.5	P	0.004591	595.8	P	0.002607	621.5	P	0.002607	566.2	P	0.003815	539.4	P	0.005504	743.6
1623453_at	543.5	P	0.000491	472	P	0.000491	382.6	P	0.000491	357.1	P	0.000491	504.2	P	0.000491	679	P	0.000491	324.2	P	0.000491	276.3	P	0.000491	620.5	P	0.000491	521.8	P	0.000491	332.7	P	0.000491	290	P	0.000491	727.3	P	0.000491	690.4	P	0.000491	264.6	P	0.000491	274.6	P	0.000613	473.8
1623454_at	3.2	A	0.979337	1.5	A	0.976005	2.5	A	0.911443	2.5	A	0.976005	9.2	A	0.929927	2.9	A	0.984836	2.2	A	0.982268	4.5	A	0.957858	9.7	A	0.889551	2.8	A	0.979337	3.1	A	0.951902	4	A	0.957858	2.3	A	0.984836	2.4	A	0.976005	2	A	0.993425	1.3	A	0.996185	4.6
1623455_s_at	830.2	P	0.000491	1001.5	P	0.000491	355.4	P	0.000491	427.1	P	0.000491	803.9	P	0.000491	1043.4	P	0.000491	329.8	P	0.000491	302.7	P	0.000491	824	P	0.000491	761.1	P	0.000491	283.5	P	0.000491	382.2	P	0.000613	879.1	P	0.000491	879.2	P	0.000491	380	P	0.000491	292.9	P	0.000491	871.1
1623456_at	3.3	A	0.937979	10	A	0.681117	146.1	P	0.000491	186.5	P	0.000491	51.4	A	0.275462	19.9	A	0.413046	115.8	P	0.000613	127.4	P	0.000613	6	A	0.681117	5.1	A	0.945289	146.9	P	0.000491	149.1	P	0.001755	9.1	A	0.783687	23.4	A	0.413046	184.6	P	0.000491	163.5	P	0.000491	22.5
1623457_at	11.5	A	0.703191	9.8	A	0.783687	6.7	A	0.764831	6.2	A	0.818657	44.3	A	0.611218	5.4	A	0.900939	3.8	A	0.911443	3.7	A	0.921094	10.2	A	0.635055	6	A	0.900939	36.3	A	0.413046	4.9	A	0.889551	43.8	A	0.462489	9.8	A	0.764831	7.1	A	0.849855	6.6	A	0.724538	7.1
1623458_at	927.5	P	0.000491	904.9	P	0.000491	903.8	P	0.000491	878.9	P	0.000491	946.2	P	0.000613	950.2	P	0.000491	884.5	P	0.000491	952	P	0.000491	964.3	P	0.000491	995.3	P	0.000491	930.8	P	0.000491	869.3	P	0.000491	1010.3	P	0.000491	996.8	P	0.000491	958.6	P	0.000491	852.4	P	0.000491	921.6
1623459_at	468.5	P	0.000613	543.7	P	0.000613	426.8	P	0.000613	566.2	P	0.000944	473.9	P	0.001165	491.9	P	0.000944	465.4	P	0.000613	558.2	P	0.000944	525.1	P	0.000944	638.4	P	0.001165	472.9	P	0.000762	495.4	P	0.001432	695.5	P	0.000613	573.4	P	0.000944	500.9	P	0.000944	452.3	P	0.000762	715.8
1623460_at	396.8	P	0.000762	308.6	P	0.000613	230	P	0.009283	245.3	P	0.020663	451.5	P	0.001432	447.1	P	0.000613	256.6	P	0.015164	222.8	P	0.015164	456.5	P	0.000613	521.5	P	0.000944	237.6	P	0.007827	223.6	P	0.012921	453.8	P	0.000762	472.2	P	0.000944	264.4	P	0.012921	220.8	P	0.015164	405.9
1623461_at	24.5	A	0.462489	44.1	A	0.437646	18.5	A	0.537511	11.7	A	0.65838	33.7	A	0.586955	48.2	A	0.437646	8.6	A	0.724538	26	A	0.562354	28.7	A	0.437646	23.3	A	0.437646	25	A	0.437646	37.5	A	0.413046	11.9	A	0.65838	50.3	A	0.235169	27.3	A	0.388782	10.4	A	0.413046	30.4
1623462_at	5.1	A	0.877253	6.9	A	0.586955	6.7	A	0.849855	33.8	A	0.562354	15	A	0.724538	33	A	0.65838	8.1	A	0.783687	7	A	0.877253	3.4	A	0.877253	12.1	A	0.764831	31.6	A	0.745101	7.6	A	0.818657	38.3	A	0.48748	31.6	A	0.65838	6.8	A	0.864026	5.2	A	0.834732	20.1
1623463_at	14996.8	P	0.000491	14395	P	0.000491	9144.7	P	0.000491	8939.2	P	0.000491	16281.4	P	0.000491	16377.4	P	0.000491	9342.3	P	0.000491	11094.8	P	0.000491	15904.3	P	0.000491	17738.7	P	0.000491	10089.1	P	0.000491	9491.7	P	0.000491	16034.9	P	0.000491	15755.1	P	0.000491	8382	P	0.000491	9514.2	P	0.000491	14215.1
1623464_at	9.1	A	0.48748	9.2	A	0.65838	7	A	0.437646	16.7	A	0.388756	10.6	A	0.388782	19.9	A	0.462489	30	A	0.296809	6.6	A	0.462489	2.4	A	0.703191	35.8	A	0.364945	58.9	A	0.110449	25.5	A	0.413046	17.2	A	0.462489	3.5	A	0.65838	8.9	A	0.48748	3.3	A	0.537511	2.4
1623465_at	5.5	A	0.34162	14.2	A	0.681117	684	P	0.000491	627.4	P	0.000489	7.7	A	0.318883	8.1	A	0.48748	643	P	0.000491	590.2	P	0.000491	4.2	A	0.745101	14.1	A	0.165268	644.3	P	0.000491	555.7	P	0.000491	1.3	A	0.801637	1.9	A	0.929927	663.3	P	0.000491	796.8	P	0.000613	31.5
1623466_at	42.8	P	0.042142	62	P	0.003815	57.4	P	0.012921	28.4	A	0.070073	55.4	P	0.042142	30.6	A	0.296809	48	P	0.042142	37.6	P	0.020663	54.7	A	0.099061	32.2	A	0.296809	44.7	P	0.03202	19.3	P	0.007827	27	A	0.110449	24.9	A	0.296809	34.5	M	0.062021	27.3	M	0.062021	52.5
1623467_at	3.2	A	0.681117	9.9	A	0.801637	6.5	A	0.801637	33.3	A	0.235169	48.9	A	0.388782	37.2	A	0.254899	28.1	A	0.413046	17.7	A	0.48748	25.2	A	0.437646	27	A	0.388782	36.9	A	0.254899	8	A	0.801637	6.6	A	0.783687	22.1	A	0.413046	15	A	0.635055	5.2	A	0.877253	28.1
1623468_at	251.2	P	0.001165	161.8	P	0.006575	132.7	P	0.006564	153.5	P	0.003159	273.9	P	0.002143	344.1	P	0.001755	142.6	P	0.005504	110.9	P	0.009283	216.5	P	0.002607	176.5	P	0.006575	95.3	P	0.006575	88.1	P	0.017732	265.9	P	0.001755	321.7	P	0.001165	109.1	P	0.005504	83.4	P	0.012921	124.1
1623469_s_at	42	A	0.216313	15.9	A	0.562354	24.1	A	0.254899	4.6	A	0.681117	3.8	A	0.745101	47.9	A	0.078906	35.6	P	0.027766	23.2	A	0.254899	26.5	A	0.235169	17.1	A	0.437646	4.6	A	0.562354	34.1	A	0.181343	4.5	A	0.818657	16	A	0.537511	28.7	A	0.181343	26.7	A	0.275462	30.4
1623470_at	1228	P	0.000762	1409.9	P	0.000613	1320.1	P	0.000491	1412.5	P	0.000613	1550.9	P	0.000613	1383.5	P	0.000944	1365.8	P	0.000613	1274.4	P	0.000613	1121.4	P	0.000944	1331.6	P	0.000762	1311.8	P	0.000613	1215.5	P	0.000613	1144.5	P	0.000491	1164.3	P	0.000491	1145.5	P	0.000491	1115.4	P	0.000491	1236
1623471_s_at	1154	P	0.000491	1162	P	0.000491	598.7	P	0.000613	624.4	P	0.000491	984.7	P	0.000491	1230.6	P	0.000491	685.8	P	0.000613	720.5	P	0.000491	1072.5	P	0.000491	881.3	P	0.000491	606	P	0.000491	712.7	P	0.000491	1623.8	P	0.000491	1144.8	P	0.000491	546.8	P	0.000491	708.2	P	0.000491	1135.5
1623472_at	282.5	P	0.003815	211.8	P	0.012921	60.1	A	0.150145	86.5	A	0.070073	361.1	P	0.006575	387.4	P	0.005504	95.4	P	0.048099	102.1	P	0.027766	445.2	P	0.001755	425	P	0.002143	113.8	M	0.054711	123.1	P	0.017732	414.2	P	0.000613	472.6	P	0.000491	62.3	A	0.216313	97	M	0.054711	258
1623473_at	882.8	P	0.001165	779.8	P	0.001432	306.4	P	0.002143	292	P	0.006575	911.3	P	0.001432	1113.1	P	0.000762	289	P	0.003815	223.7	P	0.006575	1105.3	P	0.001165	1054	P	0.001165	246.8	P	0.007827	227.7	P	0.009283	1392.9	P	0.000762	1260.3	P	0.000613	231.5	P	0.006575	279.5	P	0.005504	994.1
1623474_at	42.8	A	0.088557	45.3	A	0.135974	33.3	A	0.216313	57.7	P	0.020663	79.9	P	0.036797	54.4	P	0.036797	57.9	M	0.054711	63.2	P	0.036797	48.1	A	0.135974	88	A	0.099061	72.1	M	0.054711	57.1	A	0.216313	56.3	P	0.012921	82.7	P	0.005504	45.4	P	0.042142	89.1	P	0.042142	65.3
1623475_s_at	9267	P	0.000491	9720.5	P	0.000491	4052.6	P	0.000491	4828.3	P	0.000491	9606.7	P	0.000491	10262	P	0.000491	4319.5	P	0.000491	3309.2	P	0.000491	10692.6	P	0.000491	9647	P	0.000491	3363.8	P	0.000491	4440.8	P	0.000491	11624.5	P	0.000491	10314.6	P	0.000491	4286.3	P	0.000491	3798.9	P	0.000491	10752.4
1623476_at	25.8	A	0.413046	4.9	A	0.703191	14.9	A	0.562354	8.6	A	0.462489	8.2	A	0.65838	7.3	A	0.801637	37.2	A	0.296809	28.4	A	0.110449	21.8	A	0.437646	45.4	A	0.388782	8.2	A	0.611218	45.7	A	0.078906	43.2	A	0.364945	17.4	A	0.413046	31.5	A	0.611218	17.7	A	0.150145	10.1
1623477_at	3.8	A	0.900939	5.2	A	0.818657	139.3	P	0.007827	200.6	P	0.015164	3.7	A	0.921094	5.6	A	0.818657	106.2	P	0.017732	117.4	P	0.010972	2.4	A	0.957858	2.8	A	0.957858	137.9	P	0.023995	133.6	P	0.048058	2.3	A	0.957858	7.6	A	0.745101	207.3	P	0.007827	159.5	P	0.015164	3
1623478_at	939.1	P	0.000491	1053.4	P	0.000491	424.8	P	0.000491	615.1	P	0.000491	870.4	P	0.000491	854.4	P	0.000491	470.6	P	0.000491	546.6	P	0.000491	910.7	P	0.000491	941.6	P	0.000491	443.1	P	0.000491	471.2	P	0.000491	781.6	P	0.000491	719.9	P	0.000491	435.3	P	0.000491	473.8	P	0.000491	1064.9
1623479_at	492.7	P	0.004591	396.3	P	0.005504	193.8	P	0.012921	178	P	0.03202	443.8	P	0.009283	588.7	P	0.005504	190.2	P	0.027766	179.9	P	0.048099	692.2	P	0.002143	600.9	P	0.004591	238.2	M	0.054711	204.5	P	0.048099	660.2	P	0.003159	758.1	P	0.001432	247	P	0.017732	298.3	P	0.023995	428.2
1623480_at	550.1	P	0.000944	397	P	0.001755	208.4	P	0.003815	244.4	P	0.003159	447.6	P	0.003159	451	P	0.002143	254.4	P	0.003815	291.9	P	0.004591	444.7	P	0.001755	449.6	P	0.000944	224.8	P	0.006575	251.9	P	0.007827	461.8	P	0.002143	485.6	P	0.000944	192.7	P	0.009283	260.2	P	0.001432	430.5
1623481_at	4774.1	P	0.000613	4734.8	P	0.000613	3889.8	P	0.000491	4628.5	P	0.000613	3695.7	P	0.000613	4176.1	P	0.000613	3776.6	P	0.000613	4017.2	P	0.000613	4262.2	P	0.000613	4311.3	P	0.000613	4704.2	P	0.000491	4839.2	P	0.000613	4191.8	P	0.000613	4142.9	P	0.000613	4535.4	P	0.000613	4014.6	P	0.000491	4736.5
1623482_at	36.8	A	0.537511	17.2	A	0.611244	822.5	P	0.003159	740.5	P	0.001755	33.6	A	0.611218	8.8	A	0.801637	874.9	P	0.002607	595.6	P	0.003815	32.5	A	0.318883	17.9	A	0.562354	702.6	P	0.003159	596	P	0.017732	7.5	A	0.611218	33.4	A	0.586955	945.9	P	0.003159	911.1	P	0.003159	28.1
1623483_at	3.5	A	0.972234	2.2	A	0.900939	3.6	A	0.801637	48.3	A	0.275462	7.1	A	0.745101	3.9	A	0.945289	14.9	A	0.745101	4	A	0.877253	3.2	A	0.96798	11.3	A	0.783687	4.5	A	0.945289	7.5	A	0.801637	6.1	A	0.864026	13.8	A	0.48748	16.7	A	0.51252	3.9	A	0.801637	3.7
1623484_at	120	P	0.000613	131.3	P	0.000613	140.9	P	0.000491	138.9	P	0.000944	125.1	P	0.000762	110.8	P	0.000613	164.1	P	0.000613	121.1	P	0.000613	96.6	P	0.000613	86.4	P	0.001432	113.7	P	0.000491	123.1	P	0.000491	100.3	P	0.003159	88.8	P	0.007827	103.4	P	0.000613	113.9	P	0.000491	118.5
1623485_at	245.6	P	0.002607	217.8	P	0.001755	225.5	P	0.001755	243.3	P	0.000944	264.2	P	0.001429	268.2	P	0.001165	237.3	P	0.001432	200.8	P	0.002143	276.2	P	0.001432	275.3	P	0.003159	190.4	P	0.002607	220.5	P	0.002143	307.8	P	0.001755	315.4	P	0.000944	226.2	P	0.001755	211.9	P	0.002143	206.5
1623486_at	337.2	P	0.000613	449.3	P	0.000491	424.4	P	0.000491	566	P	0.000491	441.1	P	0.000762	297.7	P	0.000491	372.1	P	0.000613	386.7	P	0.000491	512.8	P	0.000491	516.2	P	0.000491	407.4	P	0.000491	399.7	P	0.000491	517.8	P	0.000491	411.2	P	0.000491	579.5	P	0.000491	454.2	P	0.000491	832.6
1623487_at	1029.2	P	0.000491	697.1	P	0.000491	199.7	P	0.000613	187.9	P	0.000491	1050.1	P	0.000491	1122.1	P	0.000491	270.1	P	0.000613	260.6	P	0.001432	1263.6	P	0.000491	1007.4	P	0.000762	292.7	P	0.000762	203.2	P	0.001165	1473.3	P	0.000491	1526.2	P	0.000613	231.2	P	0.000944	241.7	P	0.001165	914.9
1623488_at	6.1	A	0.586955	14.4	A	0.437646	0.5	A	0.972234	0.4	A	0.994496	24.6	A	0.34162	18.4	A	0.51252	0.9	A	0.992173	1.8	A	0.889551	14.5	A	0.65838	2.2	A	0.921146	0.8	A	0.945289	1.2	A	0.921094	0.9	A	0.900939	0.6	A	0.929927	0.7	A	0.963239	6.3	A	0.724538	3.5
1623489_at	66.4	P	0.020663	86.9	P	0.027766	36.2	A	0.099061	57.3	A	0.078906	62.3	M	0.054711	38	A	0.070073	37.7	A	0.088557	69.8	P	0.042142	57.9	A	0.070073	75.8	P	0.017732	80.1	P	0.042142	60.6	A	0.070073	89.8	P	0.03202	68.7	P	0.027766	131.7	P	0.006575	91.9	P	0.002143	92.3
1623490_at	575.7	P	0.000491	734.7	P	0.000491	704.6	P	0.000491	733.7	P	0.000491	583.7	P	0.000491	620.1	P	0.000491	786.9	P	0.000491	737.4	P	0.000491	529.8	P	0.000491	516.7	P	0.000491	655.9	P	0.000491	629.2	P	0.000491	547.3	P	0.000491	454.6	P	0.000491	720.4	P	0.000491	694.9	P	0.000491	554.4
1623491_at	966.7	P	0.000491	811.5	P	0.000491	1219.3	P	0.000491	1215.9	P	0.000491	573.3	P	0.000491	472.1	P	0.001165	1000.7	P	0.000491	2073.1	P	0.000491	672.8	P	0.000491	749.2	P	0.000491	1718.6	P	0.000491	1021	P	0.000491	587.3	P	0.000491	567.7	P	0.000491	1359.1	P	0.000491	1303.1	P	0.000491	740.3
1623492_a_at	15.3	A	0.65838	9	A	0.818657	1409.1	P	0.000491	1154.6	P	0.000491	31.3	A	0.745101	20.6	A	0.783687	1468.6	P	0.000491	1271.3	P	0.000491	16	A	0.849855	30.5	A	0.65838	1106.4	P	0.000613	1067.1	P	0.000613	15.1	A	0.818657	16.9	A	0.724538	1299	P	0.000491	1545.2	P	0.000491	20.8
1623493_at	221.9	P	0.000491	174.5	P	0.000489	95.8	P	0.001165	89.6	P	0.000491	289.6	P	0.000944	305.6	P	0.000613	82.9	P	0.000491	75.6	P	0.003159	327.8	P	0.000613	279	P	0.000762	95.7	P	0.003159	93.1	P	0.001755	313.6	P	0.000491	363.2	P	0.000491	106.9	P	0.001432	86.1	P	0.001755	223
1623494_at	63.3	A	0.216313	45.6	A	0.216313	39.8	A	0.254899	39.9	A	0.135974	60.6	A	0.165268	53	A	0.088557	63.4	A	0.078906	56.6	A	0.216313	31.3	A	0.388782	9.8	A	0.801637	48.3	A	0.275462	54.9	A	0.235169	28.7	A	0.318883	45.4	A	0.099061	35.8	A	0.088557	35.4	A	0.122747	38.8
1623495_at	818.7	P	0.000491	1029.7	P	0.000491	794.8	P	0.000491	803.2	P	0.000491	927	P	0.000491	923.2	P	0.000491	884.6	P	0.000491	790.2	P	0.000491	1474.7	P	0.000491	1480.4	P	0.000491	1178.1	P	0.000491	1270.5	P	0.000491	1084.2	P	0.000491	1117.8	P	0.000491	831	P	0.000491	753.5	P	0.000491	1047.7
1623496_at	312.5	P	0.000613	259.9	P	0.000762	64.9	P	0.03202	51.4	P	0.042142	305.7	P	0.000944	313.9	P	0.000491	59.5	P	0.027766	70.9	P	0.042142	347.8	P	0.000762	355.5	P	0.000491	56.8	P	0.048099	50	A	0.122747	428.3	P	0.000613	437.6	P	0.000491	84.6	M	0.054711	58.4	P	0.023995	342.6
1623497_at	302.1	P	0.000491	428.9	P	0.000491	55.1	P	0.012921	41.6	P	0.002607	346.3	P	0.000613	458	P	0.000613	82.3	P	0.003159	109.8	P	0.001432	335.2	P	0.000762	283.9	P	0.000613	72.1	P	0.003159	62.8	P	0.000762	353.3	P	0.000491	293.6	P	0.000613	70.6	P	0.004591	78.3	P	0.000944	440.3
1623498_at	671.9	P	0.002607	546.5	P	0.002143	448.4	P	0.003815	387.2	P	0.004591	571.1	P	0.004591	761.4	P	0.001432	427.1	P	0.002607	345.7	P	0.005504	639	P	0.001432	612.1	P	0.003159	409	P	0.004591	348.4	P	0.012921	703.4	P	0.001432	809.7	P	0.001165	395.9	P	0.004591	325.9	P	0.002143	549.5
1623499_at	256.5	P	0.000491	335.3	P	0.000613	265.8	P	0.000613	266	P	0.000491	358	P	0.000613	346.2	P	0.000491	257	P	0.000491	280.2	P	0.000613	281	P	0.000613	325.1	P	0.000491	286.8	P	0.000613	233.4	P	0.000762	341	P	0.000491	324.9	P	0.000491	278	P	0.000613	240.3	P	0.000491	299.4
1623500_at	6.7	A	0.681117	38.1	A	0.181343	4	A	0.724538	42.6	A	0.413046	10.7	A	0.65838	4.9	A	0.877253	6.7	A	0.764831	6.2	A	0.703191	9.6	A	0.703191	20.7	A	0.48748	5.2	A	0.764831	5.8	A	0.764831	14.6	A	0.34162	34.3	A	0.34162	41.4	A	0.296809	3.5	A	0.877253	5.1
1623501_at	1.5	A	0.963203	2.1	A	0.937979	771.5	P	0.000491	666.9	P	0.000613	3	A	0.945289	2.2	A	0.900939	717.5	P	0.000762	527	P	0.000613	5.2	A	0.877253	2.7	A	0.951902	659	P	0.000944	619.8	P	0.001165	6.1	A	0.849855	1	A	0.993425	887.3	P	0.000491	756.9	P	0.000491	2.4
1623502_at	48	A	0.364945	48.3	A	0.462489	1269.2	P	0.001755	1226.8	P	0.001165	102.2	A	0.364945	44.8	A	0.462489	1660.5	P	0.000613	1364.6	P	0.000762	52.7	A	0.296809	46.7	A	0.413046	1010.1	P	0.000762	975.5	P	0.003159	73.3	A	0.099061	76.5	A	0.296809	1128.7	P	0.001432	1386.7	P	0.000762	46.7
1623503_at	950.4	P	0.000491	878.2	P	0.000491	1050.6	P	0.000491	889.3	P	0.000491	966.4	P	0.000491	844.2	P	0.000491	1073.5	P	0.000491	1129.8	P	0.000491	892.5	P	0.000491	1070.9	P	0.000491	1254.9	P	0.000491	1180.7	P	0.000491	820.1	P	0.000491	717.8	P	0.000491	1174.9	P	0.000491	1205.9	P	0.000491	1167.6
1623504_at	31.1	A	0.34162	54.2	A	0.110449	9	A	0.681117	50.7	A	0.165268	89.8	A	0.216313	75.2	A	0.122747	16.8	A	0.537511	53.6	A	0.296809	7.2	A	0.745101	60.5	A	0.34162	62.6	A	0.198363	49.5	A	0.34162	44.4	A	0.275462	15.9	A	0.48748	47.7	A	0.437646	15.7	A	0.681117	43.5
1623505_s_at	17428.7	P	0.000491	18183.4	P	0.000491	14790.9	P	0.000491	17437.6	P	0.000491	19398.6	P	0.000491	17948	P	0.000491	15110.2	P	0.000491	15847.6	P	0.000491	17552.7	P	0.000491	16966.2	P	0.000491	14383	P	0.000491	14718.7	P	0.000491	16651.4	P	0.000491	16397.3	P	0.000491	13620.9	P	0.000491	12690.4	P	0.000491	17379.2
1623506_s_at	805.2	P	0.001165	708.7	P	0.001165	289.4	P	0.023995	332.8	P	0.012921	967.6	P	0.002607	1036.5	P	0.000762	314.5	P	0.012921	361.8	P	0.006575	1048.2	P	0.001165	1026.5	P	0.002143	337.1	P	0.020663	388.3	M	0.062021	1364.1	P	0.001165	1283.9	P	0.000944	328.9	P	0.036797	290.2	P	0.012921	813.8
1623507_at	18.2	A	0.437646	3.3	A	0.877253	398.7	P	0.000491	426.6	P	0.000491	3.1	A	0.963203	3.7	A	0.849855	658.3	P	0.000491	492.7	P	0.000491	1.6	A	0.921094	38.6	A	0.275462	502.3	P	0.000491	517.6	P	0.000491	23.7	A	0.388756	2.9	A	0.957858	539.2	P	0.000491	698.4	P	0.000491	3.6
1623508_at	114.8	P	0.001432	121.4	P	0.001165	363.5	P	0.000491	452.2	P	0.000613	134.4	P	0.003159	132.6	P	0.001755	539	P	0.000613	403.8	P	0.000491	120.4	P	0.003815	95.5	P	0.001755	306	P	0.000613	267.4	P	0.000613	149.8	P	0.006575	147.2	P	0.001755	396.4	P	0.000491	452.2	P	0.000613	155.1
1623509_at	31.2	A	0.703191	12.1	A	0.783687	12.1	A	0.703191	37.9	A	0.562354	26.3	A	0.635055	19.6	A	0.51252	38.4	A	0.586955	18.2	A	0.65838	16.3	A	0.745101	11.3	A	0.864026	29.4	A	0.611218	62.9	A	0.388782	13	A	0.65838	51.5	A	0.51252	27.2	A	0.413046	87	A	0.318883	13.4
1623510_at	2675.6	P	0.000491	2623.7	P	0.000491	2000.7	P	0.000491	2227	P	0.000491	2328.5	P	0.000491	2406.1	P	0.000491	2004.1	P	0.000491	2534.1	P	0.000491	2285.3	P	0.000491	2227	P	0.000491	2127.1	P	0.000491	2050.8	P	0.000491	2163.9	P	0.000491	2067	P	0.000491	1771.7	P	0.000491	1748.8	P	0.000491	2730.1
1623511_at	19.8	A	0.364945	25	A	0.611218	8	A	0.388782	30.5	A	0.135974	55.2	A	0.135974	23.8	A	0.150145	26.4	A	0.318883	16.4	A	0.275462	5.6	A	0.413046	25.7	A	0.216313	21.1	A	0.235169	24	A	0.216313	23.4	A	0.165268	30.8	A	0.150145	32.5	A	0.122747	14.2	A	0.150145	9
1623512_at	3.7	A	0.929927	4.2	A	0.889551	4	A	0.889551	1.5	A	0.976005	1.3	A	0.992173	12.6	A	0.724538	1.7	A	0.979337	4	A	0.929976	3	A	0.889551	7.2	A	0.921094	2.4	A	0.982268	5.2	A	0.783687	12.5	A	0.724538	4.8	A	0.921094	1.7	A	0.976005	2.7	A	0.957858	1.9
1623513_at	337.2	P	0.000762	336.9	P	0.000613	256.5	P	0.000613	234.8	P	0.001432	407.6	P	0.000762	392.3	P	0.000613	270.4	P	0.000491	216	P	0.000944	379.2	P	0.000762	311.2	P	0.001432	288.4	P	0.000762	275.1	P	0.001165	307.1	P	0.000944	329.4	P	0.002607	246.9	P	0.001165	160	P	0.000944	282.6
1623514_a_at	598.5	P	0.001432	676.7	P	0.000491	1148.6	P	0.000491	1031	P	0.000491	742.4	P	0.005504	510.4	P	0.001432	852.9	P	0.000491	661.8	P	0.000491	490.2	P	0.000762	513.2	P	0.005504	736.3	P	0.000491	942.8	P	0.000613	450.9	P	0.000762	557.8	P	0.001165	628.8	P	0.000491	796.2	P	0.000491	597.4
1623515_at	36.8	A	0.198363	35.7	A	0.235169	35.1	A	0.150145	53.1	A	0.34162	57.8	A	0.135974	24.2	A	0.34162	24.4	A	0.216313	44.6	A	0.088557	31	A	0.135974	8.7	A	0.562354	44.5	A	0.150145	32.8	A	0.318883	18.4	A	0.388782	41.2	A	0.216313	56.6	A	0.110449	48.7	M	0.062021	17.3
1623516_s_at	843.3	P	0.000491	897	P	0.000491	661.3	P	0.000491	720.9	P	0.000491	998.6	P	0.000491	1028.8	P	0.000491	713.6	P	0.000491	586.5	P	0.000491	988.1	P	0.000491	974.3	P	0.000491	663.7	P	0.000491	687.3	P	0.000491	1137.5	P	0.000491	1178.3	P	0.000491	927.2	P	0.000491	729.5	P	0.000491	990.9
1623517_at	208.3	P	0.002143	215.6	P	0.000762	153.4	P	0.000762	135.7	P	0.007827	258.3	P	0.001165	171.3	P	0.005504	246.3	P	0.000613	312.7	P	0.000491	24	A	0.462489	20.6	A	0.51252	44.6	A	0.364945	24.9	A	0.437646	6	A	0.611218	8.2	A	0.745101	80.4	A	0.198363	94.9	P	0.017732	261.7
1623518_s_at	3600.6	P	0.000491	3703.4	P	0.000491	3257.3	P	0.000491	3309.4	P	0.000491	3677.2	P	0.000491	3362.9	P	0.000491	2830	P	0.000491	3482.9	P	0.000491	3666	P	0.000491	4288.4	P	0.000491	3976.1	P	0.000491	3786.7	P	0.000491	3321.5	P	0.000491	3302.8	P	0.000491	3270.6	P	0.000491	3044.8	P	0.000491	3484.2
1623519_at	591.3	P	0.001165	400.9	P	0.000944	69.2	P	0.017732	56.9	A	0.165268	635.5	P	0.001432	744.5	P	0.000944	34.4	A	0.070073	25.5	A	0.078906	709.7	P	0.000944	532.7	P	0.000944	80.4	A	0.110449	30	A	0.413046	759.5	P	0.000944	785	P	0.000944	66.5	M	0.062021	48.6	A	0.070073	415.4
1623520_a_at	286.6	P	0.002143	164.6	P	0.001432	13.6	A	0.364945	37.5	A	0.235169	344.6	P	0.001755	443.4	P	0.000491	7.2	A	0.437646	18.2	A	0.150145	427.8	P	0.000613	386.1	P	0.001165	79.3	P	0.023995	80.7	P	0.048099	572.4	P	0.000491	496.9	P	0.000491	55.8	P	0.03202	83.7	P	0.002607	240.3
1623521_at	5921.7	P	0.000491	7014.1	P	0.000491	7352	P	0.000491	6955.5	P	0.000491	4283.9	P	0.000491	6284.2	P	0.000491	5225.8	P	0.000491	6105.4	P	0.000491	2764	P	0.000491	4691.1	P	0.000491	5218	P	0.000491	4258.5	P	0.000491	5152.7	P	0.000491	3704.2	P	0.000491	5378.9	P	0.000491	6241.4	P	0.000491	7922.5
1623522_at	119.6	P	0.023995	151.5	P	0.007827	117.7	P	0.015164	194.5	P	0.009283	154	P	0.023995	97	P	0.03202	135	P	0.023995	110.5	P	0.015164	82.9	A	0.135974	76.8	P	0.048099	123.9	P	0.017732	72.4	A	0.110449	45.6	A	0.070073	93.8	M	0.054711	99.6	P	0.048099	106.9	P	0.017732	120.5
1623523_at	22.4	A	0.110449	17.8	A	0.425291	26.4	P	0.036797	22.6	P	0.027766	27.8	A	0.198363	20.4	A	0.09884	21	A	0.078906	22	M	0.062021	12.8	A	0.611218	22	A	0.078906	18.1	A	0.078906	15.9	A	0.388782	25	P	0.027766	1.3	A	0.745101	18.7	A	0.216313	31.4	P	0.03202	18.7
1623524_at	23.2	A	0.681117	19.6	A	0.635055	13.2	A	0.65838	5.1	A	0.877253	16.5	A	0.462489	33.9	A	0.462489	10.8	A	0.611218	31.2	A	0.235114	8.1	A	0.818657	34.1	A	0.512523	6.7	A	0.834732	41	A	0.254899	36.6	A	0.437646	28.3	A	0.462489	15.8	A	0.562354	14.2	A	0.537511	11.1
1623525_at	563.9	P	0.000491	421.3	P	0.000491	154.7	P	0.000491	159	P	0.002607	568.2	P	0.000491	566.7	P	0.000491	191.8	P	0.000944	180.5	P	0.002143	634.6	P	0.000491	603.8	P	0.000491	205	P	0.002143	210.6	P	0.006575	686.9	P	0.000491	752.8	P	0.000491	157.3	P	0.000491	161.2	P	0.003159	532.8
1623526_at	25.5	A	0.070073	20.6	A	0.296809	7.7	A	0.318883	3.5	A	0.65838	17.8	A	0.296809	33.3	A	0.388782	3.5	A	0.48748	11.3	A	0.34162	17.9	A	0.318883	27.9	A	0.198363	34	P	0.020663	52.2	P	0.03202	16.2	A	0.65838	23.6	A	0.48748	20.1	A	0.51252	9.7	A	0.635055	37.6
1623527_at	19.2	A	0.586955	14	A	0.462489	10.8	A	0.724538	23.7	A	0.48748	94.4	A	0.34162	7.7	A	0.724538	31.9	A	0.437646	6.4	A	0.849855	17.6	A	0.681117	16.4	A	0.703191	11.5	A	0.724538	16	A	0.681117	17.7	A	0.562354	52.1	A	0.388782	21.5	A	0.462489	17.5	A	0.537511	11.8
1623528_a_at	25.4	A	0.235169	3.9	A	0.877253	10.7	A	0.611218	26.7	A	0.413046	21.6	A	0.681117	3.5	A	0.681158	37.7	A	0.150145	3.8	A	0.889551	30	A	0.400842	4.4	A	0.889551	17.6	A	0.586955	40.7	A	0.198363	27.8	A	0.34162	4.8	A	0.834732	4	A	0.745101	18.4	A	0.437646	24.9
1623529_s_at	5.3	A	0.48748	21.9	A	0.181343	15.3	A	0.437646	27.8	A	0.235169	30.9	A	0.34162	41.1	A	0.275462	26.9	A	0.254899	8.9	A	0.51252	8.3	A	0.586955	48.8	A	0.135974	5.3	A	0.703191	13.1	A	0.364945	15.8	A	0.388782	4.6	A	0.48748	24.6	A	0.318883	8.2	A	0.48748	10.8
1623530_at	27.7	A	0.135974	15.1	A	0.537511	20.8	A	0.198363	34.4	A	0.135974	9.8	A	0.364945	46.8	P	0.042142	7.5	A	0.437646	14.8	A	0.388782	36.7	A	0.122747	34.9	A	0.150145	14.2	A	0.318883	12.4	A	0.364945	12.6	A	0.413046	9.2	A	0.48748	23.8	A	0.318883	5	A	0.254899	35.4
1623531_at	34.5	A	0.110449	4	A	0.611218	1127.6	P	0.000491	773.7	P	0.000491	35.6	A	0.296809	6.8	A	0.51252	1204	P	0.000491	969	P	0.000491	8.9	A	0.586955	5.5	A	0.611218	752.4	P	0.000491	713.9	P	0.000491	21.6	A	0.364945	35.3	A	0.254899	987.6	P	0.000491	960.2	P	0.000613	26.2
1623532_at	240.3	P	0.000491	239.9	P	0.000491	217.6	P	0.000491	203.9	P	0.000491	267.2	P	0.000613	228.8	P	0.000613	159	P	0.000491	157.8	P	0.001165	228.8	P	0.000491	197.3	P	0.000491	155.7	P	0.000491	214.1	P	0.000491	182.7	P	0.000491	161.7	P	0.000762	164.7	P	0.000491	117	P	0.000491	231.4
1623533_at	5.6	A	0.783687	4	A	0.911443	19.9	A	0.65838	6.5	A	0.801637	5	A	0.724538	2.2	A	0.990717	5.1	A	0.900939	3.6	A	0.921094	25	A	0.235169	5.3	A	0.724538	43.3	A	0.413046	27	A	0.745101	4.9	A	0.849915	3.7	A	0.929927	1.7	A	0.945289	4.8	A	0.849855	1.3
1623534_at	54.5	P	0.006575	41.6	P	0.042142	54.1	P	0.042142	77	P	0.003815	110.8	P	0.020663	111.6	P	0.007827	51.4	P	0.003815	66.3	P	0.006575	55.4	P	0.001432	144.2	P	0.015164	69.2	P	0.003815	85.8	P	0.009283	92.9	P	0.015164	74.7	P	0.020663	66.3	P	0.03202	56.2	P	0.03202	62.9
1623535_at	6.6	A	0.703191	24.9	A	0.48748	851.7	P	0.000491	846.1	P	0.000491	20.5	A	0.562354	10.5	A	0.783687	1064.3	P	0.000491	1126.5	P	0.000491	4.3	A	0.724538	3.2	A	0.818657	968	P	0.000613	744.8	P	0.000613	1.8	A	0.783687	10.5	A	0.635055	1171.9	P	0.000491	1497	P	0.000491	7.6
1623536_s_at	1770.5	P	0.000491	1910.4	P	0.000491	2215.9	P	0.000491	2089.3	P	0.000491	1866.5	P	0.000491	1527.6	P	0.000491	2004.3	P	0.000491	1601.6	P	0.000491	1594.9	P	0.000613	1665.7	P	0.000491	1903.3	P	0.000491	1953.7	P	0.000491	1425.2	P	0.000613	1550.5	P	0.000613	2034.8	P	0.000491	1739.2	P	0.000491	1718
1623537_at	92.4	P	0.010972	67	M	0.054711	44.9	P	0.009283	92.7	P	0.015164	99.2	M	0.062021	115.8	P	0.017732	66.7	P	0.006575	71.2	P	0.006575	74.5	P	0.004591	91.1	P	0.015164	97.2	P	0.000944	70.5	P	0.010972	56.9	A	0.078906	88	P	0.031987	91.2	P	0.007827	66.5	P	0.005504	41.7
1623538_at	5.7	A	0.65838	7.1	A	0.849855	13.9	A	0.65838	8.9	A	0.681117	15.3	A	0.65838	5.4	A	0.611218	5.8	A	0.681117	35.3	A	0.318883	5.5	A	0.745101	28.2	A	0.462489	35.3	A	0.318883	30.9	A	0.537511	19.7	A	0.364945	13	A	0.611218	26.7	A	0.275462	20.1	A	0.34162	18.8
1623539_at	6	A	0.818657	4.5	A	0.783687	4128.6	P	0.000491	3876.7	P	0.000491	34.2	A	0.388782	8.8	A	0.783687	5130.5	P	0.000491	4462	P	0.000491	20.8	A	0.388782	3.3	A	0.864026	3948.7	P	0.000491	3633.5	P	0.000491	35.8	A	0.296809	38.8	A	0.34162	4598.8	P	0.000491	5254.1	P	0.000491	18.8
1623540_at	582	P	0.002143	685.6	P	0.001755	5029.7	P	0.000491	4325.4	P	0.000491	607.1	P	0.006575	576.1	P	0.006575	4240.4	P	0.000491	4453.2	P	0.000491	526.5	P	0.003159	855.3	P	0.002143	2735.3	P	0.000491	2667.9	P	0.000491	551.7	P	0.002143	672.8	P	0.001432	2785.6	P	0.000491	3153.8	P	0.000491	879.5
1623541_at	38.2	A	0.254899	4.5	A	0.48748	1.9	A	0.65838	6.3	A	0.462489	37.8	A	0.135974	41.4	A	0.181343	24.4	A	0.34162	11.5	A	0.254899	20.6	A	0.318883	17.5	A	0.34162	20.3	A	0.388782	8	A	0.388782	32	A	0.296809	45.8	A	0.216313	38.4	A	0.296809	22.5	A	0.364945	13.6
1623542_at	5.9	A	0.801637	3.4	A	0.945333	1339.2	P	0.000491	1145.3	P	0.000491	2.9	A	0.911443	27.6	A	0.437646	1539.3	P	0.000491	1266.4	P	0.000491	16.5	A	0.51252	5.3	A	0.818657	1209.6	P	0.000491	1048.3	P	0.000491	5.4	A	0.65838	5.5	A	0.65838	1270.8	P	0.000491	1509.2	P	0.000491	4.4
1623543_at	682.5	P	0.000491	547.9	P	0.000491	346.6	P	0.000491	282.4	P	0.000491	560.7	P	0.000491	526.3	P	0.000491	275.3	P	0.000491	234	P	0.000491	831.5	P	0.000491	776.7	P	0.000491	295	P	0.000491	307	P	0.000491	852.6	P	0.000491	847	P	0.000491	336.4	P	0.000491	294.1	P	0.000491	611.6
1623544_at	329.9	P	0.000613	326.8	P	0.000613	251.2	P	0.000762	321.1	P	0.000944	298.5	P	0.002143	304.5	P	0.000491	265.6	P	0.000613	330	P	0.000941	238	P	0.001165	215.9	P	0.000491	313.8	P	0.000491	297.7	P	0.000762	252.4	P	0.000613	207.6	P	0.001165	277.8	P	0.000491	213.7	P	0.000491	281.9
1623545_at	2039.9	P	0.000613	1525	P	0.000613	129	A	0.070073	91.9	A	0.296809	2430.6	P	0.000613	3083.1	P	0.000491	113	A	0.216313	127.1	A	0.099061	3520.7	P	0.000491	2666	P	0.000613	123.4	A	0.235169	103	A	0.296809	3169.1	P	0.000491	2950.4	P	0.000491	92.2	A	0.165268	160.3	A	0.070073	1972.9
1623546_at	171.3	P	0.012921	105.9	M	0.062021	84.3	A	0.099061	88.3	A	0.165268	187.3	P	0.015164	233.9	P	0.017732	85.3	A	0.088557	93.7	A	0.254899	223.2	P	0.007827	176.8	M	0.054711	33.4	A	0.462489	66.2	A	0.364945	238	P	0.005504	324.9	P	0.003815	93.2	A	0.088557	74	A	0.216313	140.9
1623547_at	34.8	A	0.34162	17	A	0.48748	37.1	A	0.150145	47.3	A	0.275462	57	A	0.122747	51.7	A	0.198363	46.5	M	0.054711	55.4	A	0.099061	68.4	A	0.181343	48	A	0.318883	69.8	A	0.165268	38.3	A	0.275462	28.9	A	0.099061	44.8	A	0.122747	55.5	A	0.165268	44.2	A	0.110449	39.7
1623548_at	6.1	A	0.658417	36.6	A	0.070073	12.2	A	0.611218	4.3	A	0.65838	21.6	A	0.586976	12.1	A	0.51252	24.6	A	0.462489	31.5	A	0.198363	21.3	A	0.51252	14.6	A	0.318883	14.7	A	0.198305	25	A	0.462489	24.3	A	0.437646	38.1	A	0.122747	39	A	0.254899	7.7	A	0.611244	4.1
1623549_at	357	P	0.005504	489.1	P	0.003815	352.7	P	0.004591	308.2	P	0.007827	400.8	P	0.005504	377.9	P	0.005504	355.6	P	0.004591	290.3	P	0.005504	444.5	P	0.004591	460.9	P	0.003159	381.1	P	0.003159	335	P	0.004591	364.6	P	0.005504	339.5	P	0.005504	335.9	P	0.003159	326.8	P	0.002607	480
1623550_at	5.4	A	0.96798	21	A	0.611218	16.2	A	0.562354	7.8	A	0.849855	15	A	0.818657	18.3	A	0.635055	17.4	A	0.586955	27.8	A	0.724538	11.5	A	0.877253	8.6	A	0.900939	13.6	A	0.849855	11.9	A	0.801637	36.4	A	0.745101	15.1	A	0.724538	9.4	A	0.801637	3.7	A	0.921094	9
1623551_at	2035.3	P	0.000491	2222.6	P	0.000491	1143.2	P	0.000491	1131.6	P	0.000491	1543.6	P	0.000491	2015.5	P	0.000491	921.3	P	0.000491	1000.2	P	0.000491	2161.2	P	0.000491	1742.5	P	0.000491	1299.2	P	0.000613	1230.5	P	0.000613	2315.6	P	0.000491	2200.2	P	0.000491	1037.9	P	0.000491	940.8	P	0.000491	1822
1623552_s_at	429.1	P	0.000491	306.6	P	0.000491	225.4	P	0.009283	260.4	P	0.005504	574.2	P	0.000491	579.7	P	0.000491	257.4	P	0.010972	251.2	P	0.015164	503.2	P	0.000491	574	P	0.000762	281.1	P	0.012921	286.8	M	0.061975	398.3	P	0.000491	446.5	P	0.000491	251	P	0.017732	234.2	P	0.006575	449.5
1623553_a_at	2041.7	P	0.000491	1774.8	P	0.000491	1813.3	P	0.000491	1430.4	P	0.000491	1172.1	P	0.000491	1228.7	P	0.000491	1117.3	P	0.000491	1100.6	P	0.000491	1396.8	P	0.000491	1299.2	P	0.000491	1088.2	P	0.000491	1000.7	P	0.000491	1528.9	P	0.000491	1494.4	P	0.000491	1022.3	P	0.000491	1017.4	P	0.000491	1499.7
1623554_at	21.8	A	0.318883	7.8	A	0.586955	324.2	P	0.000944	230.7	P	0.000613	27.9	A	0.235169	13.3	A	0.364945	273.1	P	0.000944	236.8	P	0.001432	2.6	A	0.65838	28.2	A	0.413046	220.1	P	0.000762	203.9	P	0.000491	11.4	A	0.34162	11.2	A	0.462489	280.9	P	0.000762	351.3	P	0.000944	3.1
1623555_at	272.5	P	0.001755	278.7	P	0.000944	108.5	P	0.017732	179.4	P	0.002607	454.7	P	0.003159	218.9	P	0.023995	241.4	P	0.000944	280	P	0.002607	248	P	0.002607	285.6	P	0.009283	353.8	P	0.001165	263.4	P	0.003815	201.5	P	0.012921	217.3	P	0.009283	159.3	P	0.003815	339.3	P	0.000613	240.3
1623556_at	213.4	P	0.001165	282.2	P	0.000762	206.7	P	0.000491	169.3	P	0.001755	199.6	P	0.003159	173	P	0.001432	162.5	P	0.000613	175.5	P	0.002607	292	P	0.000613	295.7	P	0.000613	281.7	P	0.000491	223.6	P	0.000491	207	P	0.000944	222.4	P	0.000491	269.6	P	0.000491	187.8	P	0.000613	266.9
1623557_at	8.5	A	0.51252	2.6	A	0.783687	787.7	P	0.000491	729.8	P	0.000491	6.1	A	0.929927	5.6	A	0.889551	947.9	P	0.000491	875.5	P	0.000491	6.2	A	0.745101	15.5	A	0.724538	739.5	P	0.000491	783.8	P	0.000491	15.6	A	0.48748	4.4	A	0.900939	834.4	P	0.000491	962.4	P	0.000491	5.2
1623558_at	12481.3	P	0.000491	5145.6	P	0.000613	6055.8	P	0.000491	2587.4	P	0.000491	13050.2	P	0.000491	2970.1	P	0.000491	6472.5	P	0.000491	11462	P	0.000491	6217	P	0.000491	9334.3	P	0.000491	8224.2	P	0.000491	2980.9	P	0.000491	2681.1	P	0.000491	3634.1	P	0.000491	3153.1	P	0.000491	8345.6	P	0.000491	7300.5
1623559_s_at	104.6	M	0.054711	156.8	M	0.062021	72.8	A	0.078906	65.6	A	0.181343	160.7	P	0.042142	95.7	P	0.03202	128.9	M	0.054711	100.2	A	0.088557	115.9	M	0.062021	85.7	A	0.110449	28.2	A	0.34162	86.9	A	0.110449	85.6	A	0.088557	41.8	A	0.318883	71.9	A	0.181343	55.3	A	0.099061	85.6
1623560_at	199.1	P	0.001755	213.4	P	0.001755	49.2	P	0.03202	88.6	P	0.012921	249.6	P	0.001755	288.5	P	0.000613	68.2	P	0.036797	37.7	P	0.048099	256.2	P	0.001165	242.6	P	0.002143	39.7	A	0.135974	52.9	A	0.122747	325.9	P	0.000944	381.4	P	0.000762	77.4	A	0.070073	58.1	P	0.020663	241.6
1623561_at	74.8	P	0.048099	60.8	M	0.054711	52.3	A	0.150145	17.9	A	0.296809	79.2	P	0.042142	106.3	P	0.006575	59.5	P	0.048099	54.1	P	0.042142	76.1	A	0.088557	76.6	A	0.110449	48.2	P	0.036797	76.5	P	0.023995	81.6	A	0.078906	68.2	P	0.048099	70	P	0.048099	65.9	P	0.020663	62.3
1623562_at	8.9	A	0.801637	31.7	A	0.318883	22.6	A	0.537511	14.6	A	0.537511	41.1	A	0.537511	16.7	A	0.537511	10	A	0.48748	10.2	A	0.611218	4.6	A	0.834732	12.2	A	0.745101	12.3	A	0.611218	25.7	A	0.462489	13.1	A	0.635055	52.8	A	0.437646	8.8	A	0.635055	30.5	A	0.388782	9.3
1623563_at	46.5	A	0.181343	16.3	A	0.296809	45.9	A	0.364945	61	A	0.088557	129.7	P	0.042142	58.2	A	0.413046	84.8	A	0.070073	30.4	A	0.198363	25.4	A	0.296809	31.2	A	0.34162	47.6	A	0.275462	117.8	P	0.036797	8.2	A	0.65838	33.8	A	0.296809	112.9	M	0.062021	38.9	A	0.165268	76.5
1623564_at	388.6	P	0.000613	417.1	P	0.000491	283.3	P	0.000613	289.4	P	0.000944	340.9	P	0.000613	328.9	P	0.000491	334.1	P	0.000944	255.5	P	0.003159	429.2	P	0.000613	403.9	P	0.000491	252.6	P	0.001432	329.5	P	0.002143	393.2	P	0.000944	348.2	P	0.000491	308.1	P	0.000944	295.6	P	0.001165	461.4
1623565_at	596.2	P	0.000491	705.7	P	0.000613	592.1	P	0.000762	673.5	P	0.000491	612.6	P	0.000944	588.7	P	0.000491	689.7	P	0.000613	543.2	P	0.000613	614.8	P	0.000944	574	P	0.000613	782.4	P	0.000491	842.2	P	0.000491	490	P	0.000613	527.5	P	0.000491	680.8	P	0.000613	785.3	P	0.000491	810.5
1623566_at	165.2	P	0.004591	118.4	P	0.010972	70	P	0.003815	76.3	P	0.020663	158.5	P	0.042142	221.5	P	0.002143	69	P	0.009283	68.3	A	0.078906	184.2	P	0.000491	151.1	P	0.001165	97	P	0.023995	104.2	P	0.027766	223.2	P	0.000491	316.4	P	0.000491	90.8	P	0.001165	135.3	P	0.000491	142.3
1623567_at	18.3	A	0.122747	47.8	A	0.122747	37.1	M	0.054711	59.6	A	0.088557	63.1	P	0.042142	30.6	A	0.198363	48.6	P	0.048099	47.1	P	0.027766	40.8	P	0.027766	64.6	P	0.048099	32.1	A	0.150145	25.9	M	0.054711	27.3	A	0.181284	35.5	A	0.181343	58.6	P	0.007827	2.5	A	0.801637	30.5
1623568_at	42.5	P	0.036797	49.6	P	0.03202	33.2	A	0.110449	29.9	A	0.088557	27.4	A	0.216313	56.8	P	0.020663	31.4	P	0.007827	44.9	A	0.099061	45.8	A	0.099061	35.1	A	0.198363	44.1	P	0.017732	40.6	A	0.078906	22.2	A	0.150145	24.3	P	0.042104	39.5	P	0.036797	14.9	A	0.198363	31.7
1623569_at	320.9	P	0.001165	351.7	P	0.001432	219.8	P	0.000762	261.3	P	0.002607	377.9	P	0.001165	319.8	P	0.000944	224.8	P	0.002143	293.9	P	0.001432	305.4	P	0.000944	316.4	P	0.000944	271.4	P	0.001755	303.2	P	0.010972	282.3	P	0.000762	322.8	P	0.001432	281.5	P	0.001165	264.5	P	0.002143	343.8
1623570_at	33.2	A	0.296809	40.7	A	0.099061	32	A	0.150145	58.1	P	0.048099	5.5	A	0.929927	22.9	A	0.34162	36.7	A	0.088557	50.3	P	0.03202	18.8	A	0.462489	41.4	A	0.235169	52.1	A	0.122747	37.1	A	0.150145	30.8	A	0.135915	6.4	A	0.745101	17.8	A	0.462489	16.1	A	0.216256	37
1623571_a_at	603.3	P	0.000944	513.4	P	0.000944	552.6	P	0.000944	489.3	P	0.001432	512.7	P	0.001755	530.6	P	0.000944	475.6	P	0.000944	519	P	0.000944	643	P	0.000944	606.4	P	0.001432	579.3	P	0.000944	602.1	P	0.001165	681.8	P	0.000944	799.4	P	0.001432	654.8	P	0.000944	588.8	P	0.000613	606
1623572_at	134.2	P	0.002143	96.3	P	0.001755	78.2	A	0.078906	73.4	P	0.042142	157.1	P	0.006575	152.8	P	0.002143	75.8	P	0.048099	54.2	A	0.364945	286.6	P	0.000944	221.3	P	0.001755	80	A	0.088557	70.8	A	0.275462	226.2	P	0.000762	278.6	P	0.000944	89.4	A	0.088557	81.6	A	0.122747	112.3
1623573_s_at	1497.7	P	0.000613	1454.8	P	0.000491	902.1	P	0.000491	749.7	P	0.000762	1508.7	P	0.000613	1675.6	P	0.000613	869.3	P	0.000762	736.5	P	0.001165	1769.8	P	0.000491	1699.5	P	0.000491	814	P	0.001165	1036.6	P	0.000762	1549.1	P	0.000491	1513.7	P	0.000491	1048.3	P	0.000613	651.7	P	0.000762	1653.2
1623574_at	36.6	A	0.51252	24.3	A	0.254899	253.1	P	0.012921	196.6	P	0.027766	49.7	A	0.586955	23.5	A	0.681117	217.8	P	0.023995	179.2	P	0.036797	27.1	A	0.703191	54.5	A	0.296809	187.8	P	0.036797	168.1	M	0.054711	14.8	A	0.703191	36.6	A	0.388782	254.2	P	0.023995	227.2	P	0.023995	16.3
1623575_at	72.8	P	0.027766	46.8	P	0.017732	38.1	P	0.036797	38.6	P	0.005504	46.9	A	0.122747	51.4	A	0.070073	55.9	A	0.110449	54.2	P	0.020663	42.8	P	0.048099	30.5	A	0.110449	43.9	P	0.027766	40.4	A	0.070073	78.9	P	0.012903	47.8	P	0.012921	75.5	P	0.006575	56.9	P	0.042142	44.4
1623576_at	4.7	A	0.65838	8.7	A	0.51252	12.4	A	0.437646	2.7	A	0.801637	11.9	A	0.48748	6.5	A	0.611218	8.1	A	0.537511	18.7	A	0.254899	17.6	A	0.48748	13	A	0.51252	17.8	A	0.537511	4.9	A	0.65838	39	A	0.318883	33.1	A	0.364945	24.5	A	0.413046	5	A	0.65838	3.4
1623577_at	10.1	A	0.745101	2.5	A	0.818657	3.9	A	0.921094	6.5	A	0.801637	4.8	A	0.877253	6.4	A	0.818657	2.6	A	0.929927	8	A	0.834732	7.8	A	0.745101	12.3	A	0.764831	2.4	A	0.929927	7	A	0.864026	6.8	A	0.681117	2.4	A	0.889551	10	A	0.703191	1.5	A	0.889551	3.2
1623578_at	52.9	A	0.150145	35	A	0.150145	33.5	A	0.122747	60.5	A	0.078906	49.1	A	0.150145	15.3	A	0.413046	52.8	A	0.110449	44.9	A	0.254899	61.5	A	0.165268	75.6	A	0.296809	27.9	A	0.254899	66.8	P	0.048099	36	A	0.34162	5.4	A	0.611218	32.2	A	0.216313	27.8	M	0.054711	39.8
1623579_at	2.3	A	0.957858	10.1	A	0.834732	106.3	P	0.027766	109.7	P	0.048099	41	A	0.413046	3	A	0.849855	210.6	P	0.002607	183.8	P	0.007827	2.7	A	0.921094	17	A	0.611218	109.7	P	0.020663	109.7	P	0.027766	3.2	A	0.921094	7.4	A	0.764831	195.6	P	0.020663	249.6	P	0.001755	22.1
1623580_at	15700.2	P	0.000491	13391.7	P	0.000491	12555.5	P	0.000491	12410.1	P	0.000491	13945.5	P	0.000491	13626.9	P	0.000491	14664.8	P	0.000491	14971.9	P	0.000491	15944.1	P	0.000491	15226.2	P	0.000491	13415.8	P	0.000491	15108.4	P	0.000491	14031	P	0.000491	13240.8	P	0.000491	12992.5	P	0.000491	13164.6	P	0.000491	13360.7
1623581_at	22.4	A	0.34162	15.5	A	0.51252	4.1	A	0.681117	9.9	A	0.703191	12	A	0.562354	8.8	A	0.611218	4.8	A	0.889607	2	A	0.951902	5.1	A	0.783687	7.9	A	0.764831	15.8	A	0.254899	16.5	A	0.48748	25.7	A	0.537511	12.3	A	0.48748	1.8	A	0.877253	5.4	A	0.724538	15.9
1623582_at	546.9	P	0.000491	421.8	P	0.000491	262.1	P	0.000491	326.4	P	0.000491	579.5	P	0.000491	526.2	P	0.000491	253.4	P	0.000613	213	P	0.000491	493.1	P	0.000491	601.2	P	0.000491	237.9	P	0.000762	237.4	P	0.000491	424.1	P	0.000491	450.3	P	0.000491	149.9	P	0.000491	171.1	P	0.000491	446.5
1623583_at	378.8	P	0.000613	364.1	P	0.000491	230.9	P	0.000491	191.3	P	0.000762	416.3	P	0.000491	426.3	P	0.000491	185	P	0.000613	166.8	P	0.000762	581.5	P	0.000491	629.9	P	0.000491	214.5	P	0.000613	205.2	P	0.000613	640.9	P	0.000491	656.8	P	0.000491	239.5	P	0.000613	198.9	P	0.000762	400.6
1623584_at	1252.5	P	0.000491	1373.7	P	0.000491	660.4	P	0.000491	694.3	P	0.000491	1100.5	P	0.000491	1155.8	P	0.000491	651.6	P	0.000491	651.3	P	0.000491	1145.5	P	0.000491	1080.8	P	0.000491	518	P	0.000491	615.3	P	0.000491	1138.3	P	0.000491	1048.5	P	0.000491	705.4	P	0.000491	580.5	P	0.000491	1311.9
1623585_at	55.5	P	0.036797	55.5	M	0.062021	57.6	A	0.099061	35.2	A	0.216313	6.3	A	0.462489	66.4	A	0.110449	51.9	P	0.023995	16.7	A	0.318883	47	A	0.165268	57.8	A	0.181343	37.9	A	0.181343	25.2	A	0.254899	32.6	A	0.198363	38.9	A	0.254899	42.7	A	0.198363	37.5	A	0.122689	20.2
1623586_a_at	75.3	A	0.070073	33.3	A	0.150145	36.6	P	0.009283	54.4	A	0.110449	51.7	A	0.198363	45.5	A	0.216313	25.7	A	0.198363	23.9	A	0.181343	39.2	A	0.150145	43.2	A	0.318883	26.4	A	0.198363	38.3	A	0.165268	37.7	A	0.135974	31	A	0.34162	71.8	A	0.070073	16.3	A	0.198363	51.6
1623587_at	1.3	A	0.989028	3.4	A	0.911443	846.3	P	0.000491	677.1	P	0.000491	4.8	A	0.921094	16.1	A	0.65838	798.5	P	0.000491	626.9	P	0.000491	19.3	A	0.48748	5.6	A	0.849855	654.4	P	0.000491	551.9	P	0.000491	23.6	A	0.296809	3.3	A	0.911443	638.6	P	0.000491	649.8	P	0.000762	16.1
1623588_at	2504.8	P	0.000491	2721.4	P	0.000491	1453.9	P	0.000491	1240.9	P	0.000491	2282.9	P	0.000491	2397	P	0.000491	1523.4	P	0.000491	1792.5	P	0.000491	2294.3	P	0.000491	2313.4	P	0.000491	1352.7	P	0.000491	1113.1	P	0.000491	2144.1	P	0.000491	2066.6	P	0.000491	1274.1	P	0.000491	1272.7	P	0.000491	2633.1
1623589_a_at	340.3	P	0.003815	365.3	P	0.003815	798.1	P	0.000762	700.6	P	0.000762	350.4	P	0.005504	284.3	P	0.005504	720.7	P	0.000762	720.4	P	0.000944	304.4	P	0.007827	289.6	P	0.009283	1035.3	P	0.000762	962	P	0.001165	300.1	P	0.048099	353.5	P	0.036797	845.2	P	0.001165	962.7	P	0.000944	302.5
1623590_s_at	322.5	P	0.000491	252.3	P	0.000491	286.9	P	0.000491	194.3	P	0.000613	346.7	P	0.000491	385.7	P	0.000491	265.4	P	0.000491	224.9	P	0.000491	432.5	P	0.000491	432.3	P	0.000491	228.7	P	0.000491	246.2	P	0.000944	460.1	P	0.000491	540.9	P	0.000491	189.2	P	0.000491	205.6	P	0.000491	275.6
1623591_a_at	1752.4	P	0.000491	1792.2	P	0.000491	1249.4	P	0.000491	1395.8	P	0.000491	1912.1	P	0.000491	2130.5	P	0.000491	1261.1	P	0.000491	1178.2	P	0.000491	1759.9	P	0.000491	1848.2	P	0.000491	1179.4	P	0.000491	1315.9	P	0.000491	2176.2	P	0.000491	2052	P	0.000491	1342.6	P	0.000491	1203.1	P	0.000491	1680.2
1623592_at	6.4	A	0.703191	11.9	A	0.586955	42	A	0.070073	35.4	A	0.364945	22.5	A	0.586955	42.1	A	0.198363	45.2	M	0.062021	44.1	A	0.088557	47.7	A	0.207166	24.5	A	0.51252	50.9	A	0.110449	37.6	A	0.198363	45.9	A	0.388782	41.5	A	0.388782	70.8	P	0.042142	26	A	0.275462	50.1
1623593_at	1.6	A	0.938025	14.8	A	0.462489	3	A	0.937979	6.3	A	0.724538	25.6	A	0.635055	18.9	A	0.611218	3.5	A	0.818657	11.6	A	0.586955	25.1	A	0.413046	6.4	A	0.911443	10.9	A	0.724538	6.3	A	0.724538	2.3	A	0.951902	8.6	A	0.724538	4.6	A	0.801637	8.8	A	0.703191	15.2
1623594_at	130.1	P	0.001755	165.1	P	0.003159	267.6	P	0.002143	236.1	P	0.001432	172.1	P	0.002143	118.4	P	0.002607	256.4	P	0.001432	245.4	P	0.001432	118.5	P	0.001432	161	P	0.004591	284.4	P	0.001432	285.5	P	0.000944	145.9	P	0.003815	103.8	P	0.003159	287.1	P	0.000491	214.7	P	0.000762	160.3
1623595_at	438.8	P	0.000613	426.1	P	0.000613	314.7	P	0.000944	273.2	P	0.000762	469	P	0.000762	531.6	P	0.000613	256.6	P	0.000613	254.1	P	0.001165	600.7	P	0.000613	481.1	P	0.000762	230.5	P	0.000762	261.5	P	0.001165	623.4	P	0.000613	711.6	P	0.000613	285	P	0.000613	269.9	P	0.000613	447.4
1623596_at	95.3	P	0.017732	75	A	0.150145	78.8	M	0.054711	100.2	A	0.110449	92.3	A	0.122747	85.4	A	0.122747	69.3	A	0.099061	70.6	A	0.099061	72.7	A	0.165268	132.4	P	0.020663	75.2	A	0.088557	95.5	A	0.110449	53.3	A	0.181343	83.5	A	0.110449	98.8	A	0.088557	83.6	A	0.078906	62
1623597_s_at	169.3	P	0.001755	159.2	P	0.002143	115.7	P	0.004591	124.1	P	0.009283	153.3	P	0.002607	136.1	P	0.012921	159.3	P	0.002143	190.6	P	0.003159	72.5	P	0.010972	101.5	P	0.009283	162.9	P	0.003159	125	P	0.003159	101.2	P	0.005504	88.2	P	0.001165	179.5	P	0.002607	193.9	P	0.002143	130.8
1623598_at	3.2	A	0.929927	8.1	A	0.703191	32.9	A	0.150145	13	A	0.703191	68.6	A	0.364945	7.8	A	0.834732	6.2	A	0.745101	5.3	A	0.864026	13.5	A	0.611218	38.1	A	0.318883	45	A	0.088557	10.9	A	0.65838	14.1	A	0.724538	7.9	A	0.703191	8.1	A	0.764831	5.4	A	0.834732	7.6
1623599_at	699.7	P	0.000613	635.1	P	0.000762	350.2	P	0.000613	452.3	P	0.001432	581.9	P	0.001432	685.5	P	0.000944	378.6	P	0.001755	454.5	P	0.001755	695.6	P	0.000762	621.7	P	0.000762	461.6	P	0.003159	406.5	P	0.004591	709.7	P	0.001165	726.9	P	0.001165	369.7	P	0.001432	381	P	0.001755	617.7
1623600_at	19.6	A	0.462489	31.2	A	0.364945	14.7	A	0.437646	7.9	A	0.51252	55.6	A	0.296809	34.3	A	0.388782	36.8	A	0.181343	7.8	A	0.413046	26.7	A	0.296809	14.4	A	0.51252	12.1	A	0.462489	38.5	A	0.275462	30	A	0.388782	9.9	A	0.51252	11.6	A	0.462489	23.5	A	0.437646	30.8
1623601_at	130.2	M	0.054711	44.4	P	0.020663	194	P	0.000491	125.1	P	0.006575	125.5	P	0.023995	121.2	P	0.027766	93.4	P	0.03202	63.1	P	0.012921	131.5	P	0.023995	104.7	M	0.054711	110.1	P	0.017732	98.1	P	0.03202	73.7	P	0.042142	75	A	0.198363	80.7	P	0.03202	56.2	P	0.023995	52.5
1623602_a_at	171.4	P	0.001165	104.8	P	0.000944	55.4	P	0.006575	107.1	P	0.020663	213.5	P	0.000941	232.4	P	0.000613	90.8	P	0.003815	88.2	P	0.004591	232.9	P	0.000762	191.7	P	0.002143	97.4	P	0.003159	62.3	P	0.001755	336.1	P	0.000762	299.2	P	0.000762	91.2	P	0.005504	60	P	0.006575	155.1
1623603_at	15.9	A	0.388756	1.6	A	0.921094	12.2	A	0.51252	5.5	A	0.65838	11.9	A	0.703191	5.5	A	0.801637	2.1	A	0.818716	1.8	A	0.921094	11.6	A	0.745101	34.4	A	0.078906	2.7	A	0.46248	4.9	A	0.635055	2.5	A	0.562354	2.6	A	0.877253	1.4	A	0.982268	1.8	A	0.929927	3.5
1623604_at	7.5	A	0.929927	3.6	A	0.937979	2358.9	P	0.000491	1853.7	P	0.000491	42.6	A	0.635055	12.9	A	0.65838	2006.3	P	0.000491	1745.7	P	0.000491	7.2	A	0.724538	8.9	A	0.877253	1291.7	P	0.000491	1324.6	P	0.000491	10	A	0.849855	5.2	A	0.982268	1531.6	P	0.000491	1640.2	P	0.000491	43.7
1623605_a_at	3746.9	P	0.000491	4468.2	P	0.000491	3972.7	P	0.000491	4242	P	0.000491	4025	P	0.000491	4895.5	P	0.000491	3969.8	P	0.000491	3579.4	P	0.000491	4579.4	P	0.000491	4665.4	P	0.000491	2662.8	P	0.000491	3462.1	P	0.000491	3015.8	P	0.000491	3167.5	P	0.000491	2622.7	P	0.000491	2153	P	0.000491	4592.1
1623606_at	26430.4	P	0.000491	28778.3	P	0.000491	20045.4	P	0.000491	21947.4	P	0.000491	30026.6	P	0.000491	26607.2	P	0.000491	18221.4	P	0.000491	19863.1	P	0.000491	28075.8	P	0.000491	27829.1	P	0.000491	18858	P	0.000491	22277.4	P	0.000491	25055.9	P	0.000491	25008.3	P	0.000491	19677.1	P	0.000491	18372.2	P	0.000491	25150.1
1623607_at	332.7	P	0.000613	322.7	P	0.000944	611.8	P	0.000491	656.4	P	0.000613	400.2	P	0.000762	443	P	0.000762	544.2	P	0.000613	628	P	0.000491	424	P	0.000491	426.9	P	0.001165	695.3	P	0.000491	641.7	P	0.000491	489.8	P	0.000762	551.8	P	0.000613	797.2	P	0.000491	672.8	P	0.000491	411.1
1623608_at	11.2	A	0.681158	22.8	A	0.413046	16.3	A	0.48748	21.8	A	0.462489	14.2	A	0.413046	5.4	A	0.745101	5	A	0.724538	15.6	A	0.681117	16.7	A	0.413046	16.3	A	0.562354	6.6	A	0.681117	19.2	A	0.562354	10	A	0.487477	4.4	A	0.818657	11.2	A	0.562354	4.1	A	0.783687	11.1
1623609_at	5.8	A	0.818657	4.2	A	0.864026	1023.7	P	0.000491	1028.8	P	0.000491	6.8	A	0.929927	2.7	A	0.972234	1060.6	P	0.000491	926.7	P	0.000491	3	A	0.945289	5.6	A	0.921094	849.6	P	0.000491	738.6	P	0.000491	8	A	0.724538	6.5	A	0.849855	1026.6	P	0.000491	1051.9	P	0.000491	5.5
1623610_at	23.8	A	0.275462	28.7	A	0.181343	3.1	A	0.764831	29.9	A	0.275462	10	A	0.681117	3.4	A	0.929927	5.3	A	0.703191	5.8	A	0.562354	6.7	A	0.703191	5.6	A	0.818657	3.5	A	0.834732	6.1	A	0.724538	12.6	A	0.635055	5.3	A	0.764831	24.2	A	0.413046	5.1	A	0.611218	3.1
1623611_at	7.5	A	0.911443	42.1	A	0.562354	8.8	A	0.724538	7.4	A	0.921094	11.5	A	0.929927	9.2	A	0.889551	9.6	A	0.801637	19.4	A	0.681117	6.6	A	0.921094	7.7	A	0.972234	7.8	A	0.889551	4.5	A	0.979337	7.9	A	0.877253	9.6	A	0.801637	42.2	A	0.296809	9	A	0.703191	4.4
1623612_at	383.9	P	0.000491	548	P	0.000491	776.1	P	0.000491	820.3	P	0.000491	277.9	P	0.000491	294.3	P	0.000491	713.9	P	0.000491	656.5	P	0.000491	182.5	P	0.000491	215.8	P	0.000762	492.1	P	0.000491	546	P	0.000491	136.6	P	0.000613	136.1	P	0.000491	508.8	P	0.000491	576.6	P	0.000491	316
1623613_at	26.5	A	0.078906	21.7	A	0.275462	117.1	P	0.001432	132.9	P	0.001755	25.6	A	0.275462	25.5	A	0.135974	121	P	0.001432	104.3	P	0.000491	32	A	0.122747	40.7	A	0.150145	128.2	P	0.001165	164.1	P	0.003815	33.6	A	0.235169	21.5	A	0.181343	153.6	P	0.000944	121.3	P	0.001165	2.4
1623614_at	30.3	A	0.724538	14.9	A	0.745101	35.9	A	0.586976	49.3	A	0.254899	10.9	A	0.864026	12.4	A	0.764831	40.1	A	0.296809	33.7	A	0.462489	17.9	A	0.537511	22	A	0.51252	46.1	A	0.364945	5.4	A	0.834732	29	A	0.51252	3.9	A	0.889551	18.6	A	0.562354	10.8	A	0.586955	15.3
1623615_at	648.1	P	0.000491	672.6	P	0.000491	137	P	0.000762	201.7	P	0.003159	554.1	P	0.000491	594.9	P	0.000491	180.1	P	0.009283	147.6	P	0.003159	889.1	P	0.000491	788.6	P	0.000491	228.8	P	0.002607	225.6	P	0.005504	992	P	0.000491	968.5	P	0.000491	259.8	P	0.003159	174.1	P	0.001755	801.7
1623616_at	2	A	0.724538	10.7	A	0.537511	5.2	A	0.818657	30.1	A	0.296809	8.3	A	0.562354	4.4	A	0.864026	2.6	A	0.877311	3.1	A	0.635087	4.2	A	0.48748	2.3	A	0.921094	1.1	A	0.65838	20.3	A	0.562354	17.3	A	0.34162	19.8	A	0.235169	4.6	A	0.724538	2.1	A	0.889551	1.7
1623617_at	106	P	0.03202	85.1	A	0.070073	64.1	P	0.020663	135.1	P	0.027766	74.2	A	0.070073	57.1	A	0.165268	65.9	M	0.054711	55.1	P	0.036797	41.2	A	0.150145	86.7	M	0.054711	91.5	A	0.078906	128	M	0.054711	100.2	A	0.070073	80.6	P	0.027766	81.4	P	0.048099	64.7	P	0.036797	29.8
1623618_at	34.3	A	0.635055	35.7	A	0.462489	14.3	A	0.388782	13.6	A	0.296809	50.5	A	0.462489	11.6	A	0.764831	26.9	A	0.437646	7.5	A	0.611218	25	A	0.562354	13.4	A	0.65838	14.5	A	0.724538	12.6	A	0.51252	34.2	A	0.48748	60.1	A	0.462489	42.4	A	0.254899	12.1	A	0.745101	28.9
1623619_at	50.3	A	0.235169	72.7	A	0.181284	51.1	A	0.181343	55.7	A	0.150145	86.1	P	0.048099	106.1	A	0.099061	112.9	A	0.122747	55.9	A	0.181343	107.7	M	0.054711	39.3	A	0.364945	61.3	A	0.110449	49.8	A	0.198363	61.2	A	0.235169	86.6	A	0.070073	44.8	A	0.216313	61	A	0.198363	56.4
1623620_a_at	59.2	P	0.031987	36.3	A	0.165268	233.1	P	0.003159	257.5	P	0.003815	59.6	A	0.135974	112.9	P	0.027766	191	P	0.003159	178.8	P	0.004591	7.4	A	0.635055	38.7	A	0.216313	124.2	P	0.007827	165.4	P	0.015164	92.8	P	0.027766	24.9	A	0.296809	264.7	P	0.004591	155.2	P	0.003159	51.6
1623621_at	32.4	A	0.122747	11.9	A	0.611218	23.3	A	0.135974	45.3	P	0.048099	59.5	A	0.235169	43.6	A	0.254899	20.7	A	0.537511	15.7	A	0.462489	51.5	A	0.135974	39.9	A	0.275462	7.6	A	0.65838	34.4	A	0.099061	29.7	A	0.296809	45.2	A	0.099061	28.3	A	0.110449	22.3	A	0.181343	29.4
1623622_a_at	18.8	A	0.611218	17.4	A	0.635055	26.7	A	0.413046	35.5	A	0.198363	38.6	A	0.388782	6.2	A	0.562354	1.5	A	0.889551	3.1	A	0.703191	21.9	A	0.48748	15.4	A	0.413046	5.6	A	0.413046	6.6	A	0.388782	33.9	A	0.318883	9.3	A	0.65838	35.4	A	0.318883	7.7	A	0.703191	6.9
1623623_at	25.8	A	0.703191	5.2	A	0.945289	4.9	A	0.972234	13.6	A	0.818657	12.6	A	0.864026	9.8	A	0.834732	32.2	A	0.537511	5.2	A	0.972234	6.6	A	0.937979	38.9	A	0.635055	16.2	A	0.764831	34.1	A	0.724538	6.9	A	0.945289	5.4	A	0.963203	3.6	A	0.979337	9	A	0.849855	24.4
1623624_at	414.4	P	0.000762	385.7	P	0.000613	340.7	P	0.000491	288.7	P	0.000613	338.4	P	0.004591	285.9	P	0.003159	262.5	P	0.000613	238.7	P	0.000613	351.4	P	0.003815	373.1	P	0.003159	291.7	P	0.000762	287.6	P	0.000613	361.5	P	0.000944	294.8	P	0.005504	261.6	P	0.000491	286.5	P	0.000613	436.7
1623625_at	1523.1	P	0.000491	1641.4	P	0.000491	1262	P	0.000491	1045.8	P	0.000613	1564.5	P	0.000491	1135.8	P	0.000491	1109.3	P	0.000491	1203.1	P	0.000491	1729.1	P	0.000491	1821.7	P	0.000491	1183.7	P	0.000491	1116.3	P	0.000491	1794.7	P	0.000491	1671.9	P	0.000491	1192.7	P	0.000491	1354.1	P	0.000491	1824.8
1623626_a_at	1155	P	0.000491	1070.3	P	0.000491	701.8	P	0.000491	607.1	P	0.000613	981.9	P	0.000491	878.5	P	0.000491	725.6	P	0.000491	748.6	P	0.000613	1040.1	P	0.000491	1183.9	P	0.000491	747.1	P	0.000491	644.2	P	0.000944	896.6	P	0.000491	988.6	P	0.000491	655.4	P	0.000613	794.1	P	0.000613	1244.9
1623627_at	8	A	0.745101	30.5	A	0.216313	28.8	A	0.235169	11.6	A	0.65838	56.3	A	0.51252	35.7	A	0.296809	17.4	A	0.681117	3.8	A	0.900939	32.2	A	0.437646	49.3	A	0.34162	5.1	A	0.724538	39.3	A	0.51252	40.9	A	0.562354	24.3	A	0.198363	52.8	A	0.254899	22.9	A	0.296809	35.9
1623628_at	3.9	A	0.834732	14.6	A	0.51252	5.6	A	0.562354	30	A	0.318883	19	A	0.512523	13.2	A	0.745101	6.7	A	0.703191	31	A	0.318883	28.8	A	0.296809	40.7	A	0.216313	17.1	A	0.537511	2	A	0.921094	5.7	A	0.635087	5.3	A	0.724538	3.8	A	0.801637	29.4	A	0.070073	2.2
1623629_at	18.6	A	0.462489	28.2	A	0.537511	84.9	M	0.054711	104.4	A	0.078906	5.1	A	0.849855	19.1	A	0.586955	120.8	M	0.062021	165.1	M	0.054711	14.8	A	0.724538	27.7	A	0.462489	151.5	P	0.042142	160.9	P	0.023995	17.6	A	0.635055	5.2	A	0.724538	88.1	A	0.135974	58.7	A	0.235169	2.8
1623630_at	8.3	A	0.681117	5	A	0.877253	17.7	A	0.437646	7.6	A	0.681117	34.9	A	0.235169	18	A	0.462489	5.1	A	0.783687	28.7	A	0.413046	14.6	A	0.48748	20.2	A	0.586955	9.4	A	0.783687	21.3	A	0.364945	5.3	A	0.783687	6	A	0.783687	31.3	A	0.388782	2.4	A	0.801637	38.5
1623631_at	912.1	P	0.000613	1030	P	0.000491	753	P	0.000613	825.7	P	0.000762	994.6	P	0.000762	959.5	P	0.000762	684.7	P	0.000944	782.4	P	0.000762	1002.1	P	0.000762	1144.4	P	0.000613	645.3	P	0.001432	714.8	P	0.002607	1070.3	P	0.000613	1087.9	P	0.000613	704.6	P	0.001165	646.3	P	0.000944	980.1
1623632_s_at	2749.9	P	0.000613	2875.8	P	0.000613	1883.6	P	0.000613	2001.1	P	0.000613	2657.1	P	0.000491	2760.1	P	0.000491	3177.1	P	0.000613	2378.1	P	0.000613	3070.2	P	0.000613	2143.1	P	0.000491	1884.8	P	0.000613	1981.7	P	0.000613	3030.3	P	0.000613	3264	P	0.000613	1771.6	P	0.000613	1920.7	P	0.000613	3062.9
1623633_at	1015.2	P	0.000944	790.5	P	0.000613	879.6	P	0.000613	915	P	0.001755	959.5	P	0.001755	843.4	P	0.000944	978.9	P	0.000944	1047.4	P	0.001432	1064.8	P	0.000762	971.9	P	0.001165	940.1	P	0.002143	827.3	P	0.002607	1067.4	P	0.001165	1112.6	P	0.000944	802.3	P	0.001432	1073.9	P	0.001755	807.4
1623634_at	16.1	A	0.65838	25.6	A	0.437646	1811	P	0.000491	1498.1	P	0.000491	20	A	0.48748	26.2	A	0.388782	2067.5	P	0.000491	1565.5	P	0.000491	35.9	A	0.275462	26.2	A	0.537511	1524.9	P	0.000491	1672.3	P	0.000491	17.9	A	0.34162	31	A	0.216313	1830.4	P	0.000491	1836.3	P	0.000491	4.2
1623635_at	191.4	P	0.001432	803.9	P	0.000491	189.8	P	0.000762	1295.9	P	0.000491	263.1	P	0.000491	358.4	P	0.000613	161	P	0.000489	337.7	P	0.000613	172.2	P	0.002143	1599.5	P	0.000491	219.5	P	0.001432	299.3	P	0.000491	325.6	P	0.000762	275.1	P	0.000491	4509.8	P	0.000491	574.3	P	0.000491	301.1
1623636_at	529.9	P	0.000944	883	P	0.000944	512.4	P	0.000613	610.9	P	0.000762	643.5	P	0.000762	770.8	P	0.000944	523.2	P	0.001165	486.7	P	0.001165	575.7	P	0.001432	546.5	P	0.000762	472.7	P	0.001432	484.5	P	0.001165	555.1	P	0.002143	371.6	P	0.001432	481.5	P	0.000613	243.3	P	0.003815	647.4
1623637_s_at	8.7	A	0.963203	3.5	A	0.989028	4.3	A	0.921094	7.7	A	0.834732	3.7	A	0.992173	6.7	A	0.921094	3.3	A	0.900939	4.4	A	0.921094	2	A	0.993425	5.8	A	0.96798	10	A	0.801637	5.4	A	0.921094	3.6	A	0.982268	5.6	A	0.900939	10.8	A	0.65838	8.7	A	0.724538	2.5
1623638_a_at	342.2	P	0.027766	313.9	P	0.023995	367	P	0.023995	355.9	P	0.048099	304.8	P	0.048099	394	P	0.017732	344.8	A	0.078906	280	A	0.099061	422.5	P	0.017732	402.1	P	0.012921	349.1	M	0.062021	321.7	A	0.070073	442.2	P	0.015164	429	P	0.015164	367.5	A	0.099061	293.2	P	0.042142	326.1
1623639_at	38.4	P	0.048099	21.1	A	0.198363	18.5	A	0.078906	41.2	P	0.048099	21.3	A	0.216313	30.4	M	0.062021	16.6	A	0.070073	20.9	A	0.165268	16.3	A	0.181343	16.7	A	0.296809	30.6	A	0.070073	26.6	A	0.235169	28.9	A	0.165268	34.5	A	0.135974	20.3	A	0.181343	17.4	A	0.165268	33.4
1623640_at	3.5	A	0.764831	7.6	A	0.51252	4.1	A	0.51252	35.6	A	0.275462	18	A	0.48748	3.3	A	0.745101	28.6	A	0.110449	25.1	A	0.413046	23.1	A	0.318883	11.4	A	0.537511	32.9	A	0.135974	61.1	P	0.048099	25.3	A	0.388782	24.1	A	0.275462	3.4	A	0.635055	15.4	A	0.51252	0.9
1623641_at	577.3	P	0.000491	581.3	P	0.000491	329.9	P	0.000613	340.5	P	0.000491	337	P	0.000613	491.9	P	0.001165	338.3	P	0.000491	272.2	P	0.000762	508.6	P	0.000491	521.5	P	0.000613	273.2	P	0.000491	325.6	P	0.000613	484.4	P	0.000491	628.3	P	0.000491	395.2	P	0.000491	282.6	P	0.000491	254.8
1623642_at	37.1	A	0.51252	9.4	A	0.703191	34.9	A	0.437646	32	A	0.611218	8	A	0.818657	5.6	A	0.889551	24.7	A	0.48748	1.6	A	0.963203	43.2	A	0.611218	35.5	A	0.586955	11	A	0.764831	40.7	A	0.318883	6.9	A	0.681117	7.9	A	0.681117	38.9	A	0.437646	26.5	A	0.413046	37.4
1623643_s_at	2406	P	0.000491	3313	P	0.000491	3976.7	P	0.000491	4061	P	0.000491	2468.3	P	0.000491	2528.2	P	0.000491	3520.6	P	0.000491	3461	P	0.000491	2193.8	P	0.000491	2457	P	0.000491	3879.3	P	0.000491	4315.2	P	0.000491	2300.9	P	0.000491	2364.3	P	0.000491	4410.3	P	0.000491	4273.1	P	0.000491	2060.7
1623644_s_at	18771.5	P	0.000491	20313.1	P	0.000491	12171.9	P	0.000491	13985.6	P	0.000491	22770.2	P	0.000491	19703	P	0.000491	14084.2	P	0.000491	15122.4	P	0.000491	22811.7	P	0.000491	23430.2	P	0.000491	14347.5	P	0.000491	17480.3	P	0.000491	18257.5	P	0.000491	17683.4	P	0.000491	14286.6	P	0.000491	13806.6	P	0.000491	19444.8
1623645_a_at	236.3	P	0.03202	300.1	P	0.017732	186.5	P	0.042142	215.4	A	0.099061	252.4	P	0.048099	189.9	P	0.036797	207	A	0.110449	177	A	0.099061	247.4	P	0.023995	283.4	P	0.036797	186	A	0.165268	211.7	A	0.135974	207.4	P	0.027766	256.4	P	0.020663	199.3	A	0.135974	188.7	A	0.110449	184.7
1623646_at	34.1	A	0.198363	57.6	A	0.078906	256.7	P	0.000613	201.3	P	0.000613	59.3	A	0.216313	51.4	A	0.165268	167.4	P	0.000491	176.3	P	0.000491	29.4	A	0.318883	35.5	A	0.254899	266.5	P	0.000613	218.3	P	0.000762	58.5	A	0.254899	38.8	A	0.296809	236.2	P	0.001165	229.8	P	0.000944	43.3
1623647_at	1444	P	0.000491	1409.7	P	0.000491	661.8	P	0.000491	613	P	0.000491	1519.5	P	0.000491	1419.6	P	0.000491	540.1	P	0.000491	537.5	P	0.000491	1666.8	P	0.000491	1614.4	P	0.000491	523.5	P	0.000491	649.4	P	0.000491	1628.1	P	0.000491	1687.7	P	0.000491	562.4	P	0.000491	554.3	P	0.000491	1530.5
1623648_s_at	1839	P	0.000491	1758.1	P	0.000491	2699.3	P	0.000613	2523	P	0.000613	1599.9	P	0.000491	1426.6	P	0.000491	2263	P	0.000613	2396.4	P	0.000613	1761.8	P	0.000491	1994.7	P	0.000491	2482	P	0.000762	2656.7	P	0.000613	1877.6	P	0.000491	1760.9	P	0.000491	2873.2	P	0.000613	2945.8	P	0.000613	1497.6
1623649_at	2.5	A	0.96798	4.7	A	0.864026	1.9	A	0.945289	4.5	A	0.951902	11.8	A	0.681117	18	A	0.724538	2.8	A	0.982268	5.3	A	0.889551	4.1	A	0.889551	7.5	A	0.818657	7.7	A	0.818657	4.3	A	0.963203	2.7	A	0.945333	3.6	A	0.900939	1.9	A	0.929927	2.5	A	0.989028	3.3
1623650_a_at	1003.6	P	0.000491	1021.1	P	0.000491	682.4	P	0.000491	694.5	P	0.000491	1020.5	P	0.000491	1126.3	P	0.000491	585.8	P	0.000491	562.9	P	0.000491	1079	P	0.000491	1020	P	0.000491	563.2	P	0.000491	614.2	P	0.000491	1292.8	P	0.000491	1192.6	P	0.000491	641.7	P	0.000491	582.5	P	0.000491	1003.4
1623651_at	3.5	A	0.929927	1.9	A	0.984836	3.5	A	0.864026	8	A	0.611218	17.1	A	0.681117	14.3	A	0.703191	5.4	A	0.764831	5.1	A	0.849855	8.4	A	0.703191	27.5	A	0.413046	16.3	A	0.51252	11.7	A	0.703191	5.6	A	0.818657	1.7	A	0.801637	10.7	A	0.681117	3.2	A	0.963203	5.8
1623652_at	5.7	A	0.818657	6.3	A	0.783687	1763	P	0.000613	1480.5	P	0.000944	42.1	A	0.611218	8.9	A	0.745101	2210.8	P	0.000613	1964.2	P	0.000613	9.6	A	0.745101	63.1	A	0.462489	1603.6	P	0.000944	1614	P	0.001755	23.9	A	0.635055	17.2	A	0.537511	2029	P	0.000613	2195.9	P	0.000613	9.4
1623653_at	8415.4	P	0.000491	8530.5	P	0.000491	5722.3	P	0.000491	6354.8	P	0.000491	7353.7	P	0.000491	7775.8	P	0.000491	6098.4	P	0.000491	6649.2	P	0.000491	6900.4	P	0.000491	6994.4	P	0.000491	6009.2	P	0.000491	6231.1	P	0.000491	6724.6	P	0.000491	6006.3	P	0.000491	5666.9	P	0.000491	6779.2	P	0.000491	7748.1
1623654_at	9.9	A	0.818657	28.9	A	0.088557	29.3	A	0.165268	16.4	A	0.764831	19.6	A	0.745101	15	A	0.764831	37.3	A	0.135974	21.4	A	0.437646	24.6	A	0.462489	15	A	0.703191	34	A	0.296809	16.2	A	0.537511	7.2	A	0.945289	12.8	A	0.745101	27.6	A	0.275462	25.5	A	0.110449	15.2
1623655_at	19288.1	P	0.000491	16533.4	P	0.000491	4.9	A	0.703191	78.3	A	0.235169	21653.8	P	0.000491	16621.4	P	0.000491	69.8	A	0.413046	69.4	A	0.34162	22605	P	0.000491	22928.7	P	0.000491	48.9	A	0.413046	26.1	A	0.462489	18217.2	P	0.000491	19774.5	P	0.000491	25	A	0.462489	6.3	A	0.562354	15271.1
1623656_s_at	192.5	P	0.000491	193.5	P	0.000613	124.8	P	0.000491	142.6	P	0.000944	202.8	P	0.000944	247.9	P	0.000613	148.8	P	0.000491	135.6	P	0.000613	237.8	P	0.000491	203	P	0.000613	158.1	P	0.000613	152.2	P	0.000613	326.3	P	0.000613	242.3	P	0.000491	151.9	P	0.000613	147.2	P	0.000491	195.3
1623657_at	3.2	A	0.818716	7.2	A	0.801637	109.2	P	0.027766	97.5	P	0.027766	5.4	A	0.877253	3.2	A	0.976005	153	P	0.020663	113.7	P	0.020663	2.8	A	0.96798	6.1	A	0.849855	92.3	P	0.027766	93.1	M	0.054711	3.9	A	0.877253	3.8	A	0.900939	108.7	P	0.020663	190	P	0.004591	2.1
1623658_at	71.6	A	0.099061	124.7	P	0.009283	131.1	P	0.036797	155.9	P	0.020663	25.7	A	0.34162	139.1	M	0.062021	134.4	P	0.023995	90.6	P	0.017732	83.6	A	0.135974	63.8	A	0.254899	42.4	A	0.34162	107.2	M	0.054711	11.9	A	0.48748	22.3	A	0.318883	54.2	P	0.036797	43.7	A	0.122747	107.4
1623659_at	6393.3	P	0.000491	7314.8	P	0.000491	6462.9	P	0.000491	8717.8	P	0.000491	7598.3	P	0.000491	7255.2	P	0.000491	8487.9	P	0.000491	10452.3	P	0.000491	7637.8	P	0.000491	7219.4	P	0.000491	8470.1	P	0.000491	9300.6	P	0.000491	5207.2	P	0.000491	5057.7	P	0.000491	7342.7	P	0.000491	6081.5	P	0.000491	8958.3
1623660_at	16.3	A	0.51252	29.1	A	0.122689	345.5	P	0.000944	293	P	0.001432	46.4	A	0.254899	32.5	A	0.254899	387.1	P	0.000944	308.7	P	0.001165	9.3	A	0.562354	36.7	A	0.235169	256.7	P	0.000944	247.8	P	0.005504	16.1	A	0.537511	5.2	A	0.801637	334.4	P	0.000762	414.9	P	0.000613	5
1623661_at	9.5	A	0.783687	4.8	A	0.877253	5.4	A	0.801637	6.1	A	0.818657	19.3	A	0.681117	19	A	0.611218	5.5	A	0.849855	8.4	A	0.724587	8	A	0.818657	10.3	A	0.818657	28.9	A	0.611218	7.8	A	0.801637	10.8	A	0.764831	5	A	0.900939	7.3	A	0.783687	8.9	A	0.65838	3.1
1623662_at	344.6	P	0.000491	425.6	P	0.000491	460.7	P	0.000491	352.7	P	0.000491	233.9	P	0.000944	254.4	P	0.000491	378.3	P	0.000491	240.4	P	0.000489	241.4	P	0.000762	193.4	P	0.000941	391.1	P	0.000491	378.4	P	0.000613	172.9	P	0.000762	152.6	P	0.001165	328.1	P	0.000491	260.9	P	0.000613	361
1623663_a_at	13.4	A	0.562354	11.8	A	0.437646	745.8	P	0.000491	606.6	P	0.000491	3.3	A	0.834732	19.3	A	0.34162	581.1	P	0.000491	587.2	P	0.000491	1.5	A	0.963203	6.3	A	0.635055	587.7	P	0.000491	508.8	P	0.000491	3.3	A	0.783687	1.4	A	0.972234	610	P	0.000491	682.4	P	0.000491	12
1623664_at	442.3	P	0.000613	426.1	P	0.000613	296.6	P	0.000762	296.9	P	0.000613	530.7	P	0.000613	559.2	P	0.000613	374.9	P	0.001165	335.8	P	0.000613	448.9	P	0.000613	401.5	P	0.000613	224.7	P	0.000762	199.2	P	0.003159	448.1	P	0.000762	462.6	P	0.000613	287.7	P	0.001432	250.2	P	0.000944	474.4
1623665_at	35.1	A	0.198363	60.8	A	0.150145	82	A	0.088557	97	A	0.150145	110.8	A	0.135974	54.6	A	0.198363	78.6	P	0.027766	65.8	P	0.042142	66.3	A	0.181343	42.6	A	0.364945	74.6	A	0.088557	89.9	A	0.099061	83.2	A	0.135974	55.6	A	0.296809	115.6	A	0.099061	43	A	0.165268	72.6
1623666_at	558.9	P	0.000491	438.5	P	0.000491	770.8	P	0.000491	955.9	P	0.000491	452.1	P	0.000762	572.2	P	0.000491	415.5	P	0.000613	930	P	0.000491	548.2	P	0.000491	556.7	P	0.000491	1745.3	P	0.000491	760.4	P	0.000491	549	P	0.000491	585.6	P	0.000491	888.1	P	0.000491	1094.4	P	0.000491	356.2
1623667_at	21.7	M	0.062021	8.2	A	0.724538	20.9	A	0.34162	19.4	A	0.388782	21.3	A	0.099061	3.3	A	0.703191	12.3	A	0.537511	2.3	A	0.745101	27.6	A	0.135974	2.6	A	0.929927	13.9	A	0.388782	13.1	A	0.364945	25.9	P	0.03202	20.5	A	0.296809	19.8	A	0.235169	1.6	A	0.724538	15.2
1623668_at	5.1	A	0.764831	3.9	A	0.783687	3.2	A	0.537511	2.9	A	0.562354	5.6	A	0.745101	4.2	A	0.783687	23.5	A	0.198363	1.6	A	0.764831	2.8	A	0.703191	3.4	A	0.900939	52.1	A	0.088557	33.8	A	0.318883	4.3	A	0.801637	14.7	A	0.48748	30.4	A	0.135974	2.3	A	0.65838	1.4
1623669_at	4941.5	P	0.000762	6611	P	0.000491	4747.5	P	0.000762	6390.3	P	0.000613	6425.3	P	0.000491	5483.4	P	0.000491	4043.9	P	0.000613	3733.9	P	0.000613	3701	P	0.000613	4223.1	P	0.000491	4410.1	P	0.000491	5184.2	P	0.000613	3406.4	P	0.000944	2594.5	P	0.000491	2354.7	P	0.000944	5316.8	P	0.000762	4358.7
1623670_at	247.9	P	0.000944	228.5	P	0.000762	212.5	P	0.000944	195.7	P	0.001432	273.4	P	0.002607	272.2	P	0.001165	216.5	P	0.001755	185.3	P	0.000762	261.4	P	0.000762	297.8	P	0.002143	167	P	0.001755	148.4	P	0.004591	253.7	P	0.000613	306.9	P	0.001165	198.9	P	0.003815	151.9	P	0.002143	226.2
1623671_at	6.3	A	0.818657	4.9	A	0.681117	1.4	A	0.889551	4.1	A	0.877253	16.9	A	0.537511	8.1	A	0.51252	2.2	A	0.911443	5.4	A	0.801637	26.5	A	0.51252	4	A	0.929927	17.4	A	0.51252	24.7	A	0.48748	13.4	A	0.703191	20.5	A	0.586955	11.4	A	0.65838	1.3	A	0.764831	1
1623672_at	10.8	A	0.48748	3.1	A	0.745101	587.7	P	0.000491	500.2	P	0.000491	6.5	A	0.537511	4.3	A	0.48748	626.6	P	0.000491	500.2	P	0.000613	3.2	A	0.537511	1.9	A	0.834732	404.4	P	0.000491	493.4	P	0.000613	3.5	A	0.437646	11.2	A	0.462489	619.9	P	0.000491	547.9	P	0.000491	13.6
1623673_at	286.7	P	0.000762	302.4	P	0.000491	167.4	P	0.000762	196.3	P	0.000613	397.9	P	0.001432	405.1	P	0.001432	188.6	P	0.000944	187.2	P	0.005504	409.4	P	0.000944	318.3	P	0.001432	162.7	P	0.001432	181.3	P	0.002607	393.3	P	0.000944	392.3	P	0.000613	168.7	P	0.001755	182.7	P	0.003159	306.3
1623674_at	5.1	A	0.864026	2.4	A	0.979337	1.6	A	0.963203	1.7	A	0.972234	4.4	A	0.963203	3.9	A	0.976005	2.1	A	0.976005	2.6	A	0.945289	2.7	A	0.989045	3.2	A	0.963203	2.1	A	0.972234	2.9	A	0.911443	4.6	A	0.764831	2.7	A	0.96798	2.8	A	0.834732	4.4	A	0.783687	4.8
1623675_at	1159	P	0.000613	1041.2	P	0.000613	2627.9	P	0.000491	1614.1	P	0.000613	355.7	P	0.020663	318.4	P	0.003815	269.2	P	0.006575	981.9	P	0.000944	681.6	P	0.001165	1254.1	P	0.000944	6593	P	0.000491	2595.9	P	0.000613	406.5	P	0.002143	428.1	P	0.003159	874.4	P	0.000762	589	P	0.001165	2003.2
1623676_at	47.3	A	0.135974	83.3	P	0.015164	123.8	P	0.007827	81.8	M	0.062021	99.1	A	0.216313	61.6	A	0.216313	124.9	P	0.003159	89.5	P	0.009283	60.3	A	0.070073	78.2	A	0.135974	87	P	0.010972	89.8	P	0.005504	72.8	A	0.135974	8.2	A	0.51252	121.6	P	0.009283	59.2	P	0.010972	108.8
1623677_at	9.5	A	0.783687	3.2	A	0.951902	4.6	A	0.834732	4.3	A	0.921094	7.1	A	0.945289	12.4	A	0.537511	3.6	A	0.921094	1.8	A	0.996185	5.4	A	0.818657	18.4	A	0.462489	6.2	A	0.801637	6.7	A	0.864026	4.7	A	0.921094	4.4	A	0.724538	2.2	A	0.992173	1.8	A	0.945289	16.6
1623678_at	1388.5	P	0.000613	1604.4	P	0.000491	857.1	P	0.000491	932.1	P	0.000613	1477.8	P	0.000613	1655.1	P	0.000613	812.8	P	0.000613	968.1	P	0.000613	1485	P	0.000491	1394.7	P	0.000613	854	P	0.000491	661.1	P	0.000944	1540.4	P	0.000491	1577.3	P	0.000491	696.9	P	0.000613	851.4	P	0.000491	1350
1623679_at	86.1	P	0.015164	78.6	P	0.023995	125.1	P	0.017732	77.7	P	0.036797	168.7	P	0.023995	147.2	P	0.020663	118	P	0.017732	73.1	P	0.03202	108.9	P	0.027766	123.5	P	0.009283	179.1	P	0.020663	227.3	P	0.005504	99	P	0.017732	107.7	P	0.023995	166.2	P	0.036797	46.1	P	0.009283	92.1
1623680_at	3.1	A	0.976005	13.7	A	0.635055	12.9	A	0.681117	4.3	A	0.900939	5.8	A	0.818657	6.9	A	0.911443	3.5	A	0.818716	4.2	A	0.889551	5.8	A	0.957858	2.8	A	0.982268	2.8	A	0.982268	2.9	A	0.900939	34.5	A	0.537511	8.3	A	0.937979	7	A	0.911443	4.2	A	0.801637	5.8
1623681_at	6.9	A	0.921094	8.6	A	0.681117	3.1	A	0.945289	7.8	A	0.889551	8.7	A	0.849855	21	A	0.783687	22.4	A	0.611218	5.9	A	0.818657	147.5	A	0.070073	139.1	A	0.078906	2.9	A	0.929976	5.9	A	0.945289	145.7	P	0.048099	203.6	P	0.012921	6.6	A	0.703191	11.9	A	0.877253	7.1
1623682_a_at	10089	P	0.000491	9796.5	P	0.000491	9646	P	0.000491	9077.9	P	0.000491	9243.7	P	0.000491	8452.7	P	0.000491	9322.9	P	0.000491	8894.5	P	0.000491	9154.8	P	0.000491	9277.2	P	0.000491	9340.3	P	0.000491	12278	P	0.000491	9077.2	P	0.000491	8545.1	P	0.000491	9516.1	P	0.000491	8473	P	0.000491	9314.2
1623683_at	2886.4	P	0.000491	2962.6	P	0.000491	1346.5	P	0.000491	1686	P	0.000491	1691.4	P	0.000489	1871	P	0.000491	955.5	P	0.000491	1108.9	P	0.000491	2227.6	P	0.000491	2378.6	P	0.000491	1550.5	P	0.000491	1348.6	P	0.000491	2397.5	P	0.000491	2168	P	0.000491	1179.1	P	0.000491	1263.9	P	0.000491	2658.7
1623684_at	30.5	M	0.062021	42.9	A	0.34162	39.9	A	0.099061	42.8	A	0.235169	89.3	P	0.048099	23.9	A	0.198363	49.3	P	0.048099	33.9	A	0.181343	50.2	A	0.135915	49.8	M	0.054711	50.8	M	0.062021	55.5	P	0.036797	36.1	A	0.181343	52.2	P	0.027766	41.6	A	0.099061	38.3	P	0.036797	21.1
1623685_at	28.3	A	0.611218	79.7	A	0.413046	115.9	A	0.235169	120.2	A	0.296809	76.5	A	0.586955	53.6	A	0.586955	98.4	A	0.275462	117.3	A	0.296809	19.9	A	0.703191	20.7	A	0.703236	106.3	A	0.296809	123	A	0.275462	71.7	A	0.562354	14.5	A	0.724538	103.5	A	0.296809	89.6	A	0.254899	16.1
1623686_at	568	P	0.000613	462	P	0.000491	604.9	P	0.000613	525.7	P	0.000762	460	P	0.000613	467.4	P	0.000613	527.4	P	0.000491	494	P	0.000613	478.8	P	0.000762	496.7	P	0.000944	534.2	P	0.000613	446.6	P	0.000762	510.1	P	0.000491	448.6	P	0.000613	466.3	P	0.000613	478.4	P	0.000491	511.4
1623687_at	252	P	0.000491	270	P	0.000491	216.6	P	0.000491	253.2	P	0.000491	228.2	P	0.000762	224.9	P	0.000944	136.5	P	0.001755	208.6	P	0.000491	160.4	P	0.000491	329.6	P	0.000944	229.6	P	0.000762	209.3	P	0.002143	701.5	P	0.000491	428.9	P	0.000491	399.9	P	0.000944	291.5	P	0.000491	490.7
1623688_at	581.5	P	0.000491	486.9	P	0.000491	273.4	P	0.000762	293.9	P	0.000944	588.7	P	0.000762	713	P	0.000489	321.9	P	0.000762	264.2	P	0.003815	663.5	P	0.000491	527.2	P	0.000613	257.5	P	0.004591	299.3	P	0.007827	759.5	P	0.000491	743.7	P	0.000491	402.2	P	0.006575	304.3	P	0.000944	512.7
1623689_a_at	258.8	P	0.002607	154.2	P	0.012921	462.7	P	0.000491	466.5	P	0.000762	98	A	0.181343	135.3	A	0.088557	368.2	P	0.000944	397.3	P	0.005504	13.2	A	0.724538	20.4	A	0.462489	105.7	P	0.042142	58.8	A	0.165268	13.5	A	0.51252	31.4	A	0.48748	39	A	0.078906	71.8	P	0.042142	141.4
1623690_at	722.6	P	0.000613	796.2	P	0.000491	663.6	P	0.000491	790.5	P	0.000491	692.2	P	0.000491	663.6	P	0.000491	610.8	P	0.000491	663.8	P	0.000491	859.2	P	0.000491	950	P	0.000491	919.1	P	0.000491	877.8	P	0.000491	644.7	P	0.000491	725.2	P	0.000491	672.4	P	0.000491	903.1	P	0.000491	766.7
1623691_at	32.8	A	0.150145	6.8	A	0.611218	35.5	P	0.017732	32.6	P	0.001432	23.6	A	0.088557	12.6	A	0.150145	69.6	P	0.000762	33.2	P	0.010972	22.7	A	0.165268	9.9	A	0.254899	30.2	P	0.005504	43.5	P	0.023995	9.9	A	0.275462	2.1	A	0.512523	39.4	P	0.004591	52	P	0.010972	1.2
1623692_s_at	628.4	P	0.000613	557.5	P	0.000613	375.7	P	0.000944	277.5	P	0.000762	716.8	P	0.000762	594.9	P	0.000762	324.6	P	0.000613	290.3	P	0.000613	817.5	P	0.000613	787.6	P	0.000944	354.5	P	0.000944	305.8	P	0.002143	729.7	P	0.000613	880	P	0.000613	416.9	P	0.001432	344.7	P	0.000613	644
1623693_a_at	1940	P	0.000491	2259	P	0.000491	1853.1	P	0.000613	1234.1	P	0.000491	2004.1	P	0.000491	2027.6	P	0.000491	1564.4	P	0.000491	1165.2	P	0.000491	1994.5	P	0.000491	2105.6	P	0.000491	1303.5	P	0.000491	1397.7	P	0.000491	1752.3	P	0.000491	1866.9	P	0.000491	1315.9	P	0.000491	1247.5	P	0.000491	2074.3
1623694_at	5.1	A	0.783687	39.8	A	0.48748	118.9	P	0.003159	49.3	A	0.135974	23.2	A	0.562354	26.2	A	0.537511	191.4	P	0.005504	218.3	P	0.009283	5.1	A	0.764886	2.6	A	0.945289	75	P	0.036797	51.4	A	0.254899	60.2	A	0.413046	27.9	A	0.216256	58.2	A	0.135974	55.9	P	0.027766	10
1623695_a_at	2437.7	P	0.000491	2854.1	P	0.000491	1664.7	P	0.000491	1784.2	P	0.000491	2094.2	P	0.000491	2454.3	P	0.000491	1590.1	P	0.000491	1788.8	P	0.000491	2260.5	P	0.000491	2272.9	P	0.000491	1858.3	P	0.000491	1746.3	P	0.000491	2454.6	P	0.000491	2295.7	P	0.000491	1787	P	0.000491	1784.6	P	0.000491	2676.9
1623696_at	14.2	A	0.745101	4.5	A	0.849855	52.4	P	0.036797	36	A	0.216313	7.4	A	0.703191	28.3	A	0.413046	60.3	P	0.012921	42.7	P	0.010972	8.9	A	0.586955	6.7	A	0.635055	32.2	A	0.34162	40.8	P	0.020663	3.3	A	0.889551	2.2	A	0.945289	44.8	A	0.122747	64	P	0.027766	11.4
1623697_s_at	48.6	P	0.03202	30.1	A	0.088557	29.7	P	0.010972	19	A	0.198363	59.1	P	0.017732	37.1	P	0.036797	23.1	A	0.150145	22.7	A	0.181343	19.1	A	0.318842	20	A	0.150145	36.2	P	0.042142	13.6	A	0.150145	16.6	A	0.364945	21.3	A	0.275462	27.7	A	0.135974	15.1	A	0.235169	28.9
1623698_s_at	1055.6	P	0.000491	1188	P	0.000491	1300.6	P	0.000491	1071.4	P	0.000491	1198.7	P	0.000491	1286.8	P	0.000491	1433.6	P	0.000491	1240.4	P	0.000491	1162.6	P	0.000491	1392.2	P	0.000491	1335.9	P	0.000491	1372.7	P	0.000491	1130.1	P	0.000491	1158.7	P	0.000491	1293.5	P	0.000491	1213.6	P	0.000491	1472.8
1623699_a_at	377.2	P	0.000491	385.1	P	0.000491	6621.1	P	0.000491	6067.2	P	0.000491	298.8	P	0.000491	334.5	P	0.000491	7249.8	P	0.000491	6187.4	P	0.000491	301.3	P	0.000491	347.7	P	0.000491	6111.2	P	0.000491	6609.3	P	0.000491	375.7	P	0.000491	383.2	P	0.000491	6174	P	0.000491	6800.1	P	0.000491	385.6
1623700_at	2.4	A	0.990717	2.6	A	0.951902	15.7	A	0.48748	28.4	A	0.364945	3	A	0.929927	12.7	A	0.764831	4	A	0.889551	22.2	A	0.537511	9	A	0.877253	2.4	A	0.993425	8.1	A	0.801637	5.7	A	0.703191	17.7	A	0.703191	2.6	A	0.979337	7	A	0.562354	6	A	0.818716	5.3
1623701_at	17.6	A	0.437646	24.5	A	0.413046	6.7	A	0.48748	25.1	A	0.235169	8.7	A	0.65838	27.5	A	0.437646	15.6	A	0.462489	2	A	0.703191	5.1	A	0.724538	18.8	A	0.51252	36.3	A	0.388782	5.6	A	0.562354	31.4	A	0.388782	34.8	A	0.388782	6.7	A	0.537511	11.9	A	0.437646	25.1
1623702_at	1996.3	P	0.000613	1725.1	P	0.000491	906.4	P	0.000762	962	P	0.000762	2188	P	0.000491	2415.8	P	0.000613	1073.6	P	0.000491	1038.1	P	0.000613	2441	P	0.000491	2298	P	0.000491	1021.3	P	0.000491	813	P	0.000944	2430.6	P	0.000491	2770.8	P	0.000491	824.3	P	0.000613	924.5	P	0.000491	1736.1
1623703_at	42.2	A	0.235169	22.3	A	0.437646	27.4	A	0.537511	9.8	A	0.635055	38.8	A	0.462489	33.1	A	0.181343	21.4	A	0.562354	14.2	A	0.48748	61.7	A	0.34162	62.2	A	0.34162	34.5	A	0.562354	34.9	A	0.537511	5.4	A	0.611218	12.4	A	0.537511	31.6	A	0.364945	10.5	A	0.611218	11.2
1623704_at	3940.4	P	0.000491	4286.6	P	0.000491	3511.8	P	0.000491	4360.9	P	0.000491	3530.7	P	0.000491	4460.9	P	0.000491	3170.1	P	0.000491	3133.6	P	0.000491	4111.4	P	0.000491	3698.5	P	0.000491	3260.8	P	0.000491	3985	P	0.000491	4701.6	P	0.000491	4597.6	P	0.000491	4030	P	0.000491	3433.3	P	0.000491	4774.2
1623705_at	1.6	A	0.929927	19.1	A	0.611218	2.3	A	0.834732	7.7	A	0.864026	3.3	A	0.703191	4.4	A	0.681117	16.1	A	0.51252	3.5	A	0.889551	4.3	A	0.801637	6.8	A	0.724538	18.3	A	0.562354	9.7	A	0.537511	4.2	A	0.703191	18.6	A	0.51252	4.4	A	0.801637	3.4	A	0.889551	4.5
1623706_at	1831.2	P	0.000491	1848.9	P	0.000491	2500.7	P	0.000491	3110.3	P	0.000491	1204.5	P	0.000613	1941.8	P	0.000491	1397.6	P	0.000613	1980.8	P	0.000613	1070.7	P	0.000613	831.7	P	0.000613	2211.9	P	0.000613	1959.7	P	0.000613	1066.4	P	0.000613	948.2	P	0.000613	2237.1	P	0.000491	1920.4	P	0.000613	1241.1
1623707_a_at	2.1	A	0.764831	4.2	A	0.849855	3702.9	P	0.000491	3606.2	P	0.000491	13.9	A	0.801637	2	A	0.889551	4363.5	P	0.000491	3835.3	P	0.000491	2	A	0.951902	2.5	A	0.889551	3752.4	P	0.000491	3440	P	0.000491	0.7	A	0.997393	0.8	A	0.994496	4059.5	P	0.000491	4478.3	P	0.000491	1.6
1623708_at	800.5	P	0.000491	900.2	P	0.000491	665.6	P	0.000491	645.7	P	0.000491	899.7	P	0.000491	890.9	P	0.000491	564	P	0.000762	492.8	P	0.000613	743.2	P	0.000491	767.5	P	0.000491	688.9	P	0.000613	659.5	P	0.000613	835.7	P	0.000491	927.8	P	0.000491	703.8	P	0.000491	607.5	P	0.000491	683.3
1623709_at	53.8	A	0.296809	40.3	A	0.181343	52.4	P	0.015164	55.5	A	0.181343	75.1	A	0.254899	37.2	A	0.537511	46.8	P	0.005504	79.2	P	0.009283	27.8	A	0.235169	39.2	A	0.537511	58.5	A	0.181343	59.9	P	0.048099	22.9	A	0.51252	16.6	A	0.562354	53.8	A	0.070073	42.4	A	0.135974	23.8
1623710_at	104.6	A	0.088557	29.8	A	0.562354	56.1	A	0.235169	32.3	A	0.318883	153.7	A	0.099061	19.1	A	0.537511	66	A	0.165268	124	A	0.070073	62.8	A	0.34162	142	A	0.216313	63.9	A	0.235169	36.6	A	0.462489	9.2	A	0.611218	19	A	0.586955	51.6	A	0.48748	81.8	A	0.078906	68.9
1623711_at	32.8	A	0.275413	8.9	A	0.611218	5.5	A	0.801637	37.6	A	0.388782	27	A	0.537511	37.4	A	0.611218	12.2	A	0.413046	4.8	A	0.911443	5.2	A	0.745101	23.2	A	0.462489	29.8	A	0.413046	29.6	A	0.537511	52	A	0.296809	17.3	A	0.51252	7.3	A	0.703191	5.6	A	0.864026	12.6
1623712_at	251.6	P	0.012921	219.5	P	0.003159	313.7	P	0.005504	239	P	0.015164	184.2	P	0.036797	179.3	P	0.042142	343.5	P	0.006575	256.7	P	0.017732	164.7	P	0.015164	219.7	P	0.048099	231.4	P	0.023995	274.4	P	0.023995	185.6	P	0.036797	140.8	A	0.070073	256.2	P	0.017732	209.7	P	0.017732	220.3
1623713_at	20.3	M	0.054711	14.4	A	0.437646	27.8	A	0.165268	10.3	A	0.165268	21.7	A	0.135974	18.3	A	0.254899	30.1	P	0.012921	24.6	A	0.110449	14.4	A	0.216313	3.6	A	0.724538	8.7	A	0.562354	5.2	A	0.48748	3.3	A	0.413046	10	A	0.512523	9.7	A	0.562354	18.6	P	0.023995	9.9
1623714_at	180.8	P	0.027766	194	P	0.015164	155.9	P	0.012921	168.5	P	0.009283	136.3	A	0.388782	149.6	A	0.181343	115.1	P	0.020663	102.3	P	0.012921	114.4	A	0.235169	123	A	0.150145	158.6	P	0.023995	150.7	M	0.062021	125.4	A	0.165268	83.5	A	0.254899	155.6	P	0.027766	104.5	P	0.03202	124
1623715_at	781	P	0.000491	743.5	P	0.000491	331.5	P	0.000491	353	P	0.000613	776.6	P	0.000491	821	P	0.000491	336.9	P	0.000491	398.8	P	0.000491	686.8	P	0.000491	809.3	P	0.000491	300.9	P	0.000613	245.5	P	0.000762	917.6	P	0.000491	877.1	P	0.000491	339.7	P	0.000491	397.7	P	0.000491	773
1623716_at	1943.9	P	0.000491	1825.7	P	0.000491	943.8	P	0.000491	987.3	P	0.000613	1963.1	P	0.000613	1502.2	P	0.000491	985.2	P	0.000613	956.2	P	0.000613	1988.8	P	0.000491	2213	P	0.000613	970	P	0.000613	930.7	P	0.000762	2003	P	0.000491	2004.6	P	0.000491	1063.4	P	0.000613	970.3	P	0.000491	2033.7
1623717_at	4.7	A	0.724538	31.3	A	0.165268	486.9	P	0.000491	461.1	P	0.000491	47.7	A	0.135974	10.9	A	0.254847	588.9	P	0.000491	462	P	0.000491	35.1	M	0.062021	41.8	A	0.150145	516.7	P	0.000491	492.4	P	0.000613	24.1	A	0.216313	20.1	A	0.48748	612.7	P	0.000491	718.9	P	0.000491	15.1
1623718_at	7.7	A	0.984836	5	A	0.994496	2.6	A	0.995409	5.1	A	0.951902	6.3	A	0.987079	3.7	A	0.984836	3.3	A	0.957858	3.9	A	0.957858	4.9	A	0.997857	2.9	A	0.993425	2.7	A	0.979337	3.9	A	0.984857	5.8	A	0.987079	6.4	A	0.990717	3.7	A	0.979337	2.8	A	0.987079	3
1623719_at	2.5	A	0.911443	1.8	A	0.976005	2	A	0.834732	10.9	A	0.635055	17	A	0.51252	7.8	A	0.65838	2.5	A	0.877253	4.4	A	0.764831	5	A	0.764831	8.2	A	0.801637	3.9	A	0.681117	25.3	A	0.364945	1.5	A	0.957858	2.2	A	0.877253	2.8	A	0.957858	3.1	A	0.877253	3.6
1623720_at	10.3	A	0.635055	35.5	A	0.181343	20	A	0.388756	35.8	A	0.437646	54.5	A	0.254899	7.3	A	0.724538	45.9	A	0.135974	41.6	A	0.216313	37.4	A	0.235114	20.3	A	0.48748	20.5	A	0.235169	27.5	A	0.462489	5.7	A	0.611218	4.2	A	0.877253	22.1	A	0.275462	18.9	A	0.235169	24.6
1623721_at	6.3	A	0.801637	30.6	A	0.783687	9.1	A	0.703191	28.5	A	0.388782	18.3	A	0.562354	4.4	A	0.849855	5.8	A	0.979337	2.5	A	0.951902	10.8	A	0.864026	9.4	A	0.745101	4.9	A	0.945289	8.3	A	0.889551	12.2	A	0.703191	29.1	A	0.462489	22.9	A	0.48748	29.3	A	0.537511	20.4
1623722_at	638.5	P	0.000491	438.6	P	0.000613	476.8	P	0.000491	522.3	P	0.000491	708.8	P	0.000491	650.5	P	0.000491	458.9	P	0.000491	395.7	P	0.000491	810.5	P	0.000491	647.2	P	0.000491	434.9	P	0.000491	471.4	P	0.000491	911.1	P	0.000491	968.9	P	0.000491	555.2	P	0.000491	420	P	0.000491	495.4
1623723_at	27.3	A	0.254847	23.6	A	0.165268	21.3	A	0.181343	26.3	A	0.216313	37.1	A	0.198363	1.5	A	0.783914	4.8	A	0.48748	12.3	A	0.512523	37.5	A	0.165268	30	A	0.088504	14.5	A	0.437646	3.6	A	0.586955	24.2	A	0.235169	10.3	A	0.413046	9.7	A	0.364945	9.5	A	0.364945	32.1
1623724_at	642.5	P	0.000491	709.2	P	0.000491	208.7	P	0.000613	255.9	P	0.001755	535.6	P	0.000491	685.9	P	0.000491	193.5	P	0.001432	175.1	P	0.000944	721.8	P	0.000491	500.7	P	0.000491	216.3	P	0.000613	191.7	P	0.002143	686.5	P	0.000491	713.4	P	0.000491	181.3	P	0.000491	239.7	P	0.000762	732.3
1623725_at	164	P	0.042142	148.6	M	0.054711	106.1	A	0.078906	80.6	A	0.235169	163.9	A	0.165268	197.2	P	0.042142	99.8	A	0.150145	88.2	A	0.254899	190.9	P	0.027766	162.9	M	0.054711	80.9	A	0.275462	69.8	A	0.181343	180.6	P	0.048099	206.5	P	0.015164	94.1	A	0.165268	74.4	A	0.165268	123.5
1623726_at	286.2	P	0.001755	258.7	P	0.001165	137.2	P	0.001432	129.7	P	0.009283	291.1	P	0.003815	299.5	P	0.001755	129.6	P	0.007827	147.5	P	0.004591	294.8	P	0.001165	216.6	P	0.003159	137.8	P	0.006575	113.3	P	0.036797	318.7	P	0.000944	339.7	P	0.000762	134.6	P	0.007827	124.4	P	0.004591	262.8
1623727_at	31.3	A	0.537511	22.5	A	0.364945	31.5	A	0.562354	8.3	A	0.703191	6.7	A	0.724538	4.9	A	0.849855	10.6	A	0.611218	17.9	A	0.586955	4.9	A	0.65838	25.8	A	0.65838	38.2	A	0.586955	12.8	A	0.537511	21.8	A	0.437646	7.7	A	0.764831	23.6	A	0.34162	31.7	A	0.364945	22.9
1623728_at	238.4	P	0.000613	231.9	P	0.000491	107.4	P	0.000613	97.4	P	0.001755	245.7	P	0.000491	239.2	P	0.000491	112.3	P	0.000491	87.2	P	0.000491	296.3	P	0.000491	269.2	P	0.000491	132.5	P	0.007827	118.1	P	0.000944	317.3	P	0.000613	343.4	P	0.000613	80.5	P	0.002607	104.7	P	0.000944	183
1623729_at	32.2	A	0.388782	8.9	A	0.801637	7.6	A	0.745101	23.9	A	0.48748	13.2	A	0.745101	9.1	A	0.681117	42.8	A	0.122747	35.3	A	0.537511	37.7	A	0.48748	13.4	A	0.745101	9	A	0.745101	3.6	A	0.945289	6.6	A	0.681117	24.5	A	0.462489	7.6	A	0.818657	24.8	A	0.586955	15.6
1623730_at	1.9	A	0.957858	12.9	A	0.462489	20.8	A	0.078906	5.9	A	0.611218	47.7	A	0.216256	18.9	A	0.48748	24.8	A	0.165268	2.6	A	0.703191	20.4	A	0.51252	6.5	A	0.462489	3.8	A	0.745101	2.8	A	0.745101	8	A	0.413046	28	A	0.110449	14.1	A	0.254899	32.6	A	0.254899	21.6
1623731_at	183.3	P	0.002143	138	P	0.000762	28.2	A	0.235169	39.1	A	0.078906	188.8	P	0.001165	174.1	P	0.001432	10.3	A	0.34162	29.7	A	0.462489	186	P	0.002607	156.3	P	0.001432	27.4	A	0.198363	37.5	A	0.078906	243.2	P	0.000944	280.5	P	0.000944	25	A	0.135974	13	A	0.437646	237.4
1623732_at	4674.6	P	0.000762	1368.8	P	0.001432	399.1	P	0.003159	282.4	P	0.003159	2464.9	P	0.000762	1144.3	P	0.001165	153.4	P	0.015164	809.1	P	0.001432	531.9	P	0.004591	826.7	P	0.003159	164.6	P	0.009283	110.4	M	0.062021	806.9	P	0.003815	925.7	P	0.001432	184	P	0.023995	124.2	P	0.015164	604.7
1623733_at	1239.6	P	0.000491	1593	P	0.000491	535.5	P	0.000491	442.8	P	0.000613	1232.5	P	0.000491	1331.2	P	0.000491	478.9	P	0.000613	324.8	P	0.000613	1409.7	P	0.000491	1307.8	P	0.000491	405.4	P	0.000613	463.5	P	0.000613	1459.7	P	0.000491	1345.2	P	0.000491	477.2	P	0.000613	437.3	P	0.000613	1457.4
1623734_at	5.6	A	0.745101	3.6	A	0.921146	1	A	0.900939	5	A	0.864026	4.7	A	0.818657	3.4	A	0.972234	1.2	A	0.96798	3.1	A	0.911443	1.7	A	0.979337	2.1	A	0.979337	15.3	A	0.611218	2.1	A	0.911443	5.7	A	0.745101	3.7	A	0.937979	4.4	A	0.801637	1.1	A	0.972234	12.2
1623735_at	4.3	A	0.783687	5.7	A	0.889551	4.3	A	0.849855	33.3	A	0.462489	8.9	A	0.51252	4.9	A	0.864026	5.2	A	0.635055	6.8	A	0.611218	4.4	A	0.911443	13.6	A	0.537511	5.6	A	0.724538	5	A	0.849855	8.6	A	0.562354	2.8	A	0.937979	9	A	0.745101	3.7	A	0.864026	5.3
1623736_at	156.4	P	0.002143	178.2	P	0.000944	164.4	P	0.001755	128.9	P	0.001755	147.3	P	0.003159	167.7	P	0.001432	156.7	P	0.000491	188.8	P	0.000762	148.5	P	0.000491	112.1	P	0.001432	134.6	P	0.000491	143.2	P	0.001755	139.8	P	0.005504	127.6	P	0.000762	160.9	P	0.002143	151.1	P	0.000944	216.8
1623737_a_at	1613.9	P	0.000944	1945.7	P	0.000613	1937.8	P	0.000762	2187.8	P	0.000613	1536.7	P	0.000491	1569.7	P	0.000491	1835.2	P	0.000491	1343.9	P	0.000491	1474.5	P	0.000491	1235.9	P	0.000491	1608.8	P	0.000491	1805.2	P	0.000491	1370.3	P	0.000762	1469.3	P	0.000613	1743.8	P	0.000762	1497.6	P	0.000944	1423.5
1623738_at	36.5	A	0.537511	24.7	A	0.611218	14.3	A	0.635055	26.6	A	0.48748	7.5	A	0.635055	8.8	A	0.745101	3.8	A	0.562354	23.8	A	0.635055	36.4	A	0.318842	8.3	A	0.783687	24.5	A	0.462489	35.4	A	0.413046	6.3	A	0.724538	13.6	A	0.745101	9.1	A	0.586955	41.6	A	0.462489	23.2
1623739_at	8747.4	P	0.000491	9455.3	P	0.000491	5059.8	P	0.000491	4807.1	P	0.000491	7972.9	P	0.000491	9146.7	P	0.000491	4989.1	P	0.000491	3961.2	P	0.000491	8682.8	P	0.000491	8313.8	P	0.000491	3586.5	P	0.000491	5023.1	P	0.000491	8464.5	P	0.000491	8159	P	0.000491	4551.7	P	0.000491	4471.3	P	0.000491	8545.4
1623740_at	65	P	0.048099	85.5	P	0.017732	141.5	P	0.005504	138.7	P	0.017732	125.1	A	0.110449	58.4	A	0.296809	141.1	P	0.009283	179.5	P	0.007827	103.9	A	0.088557	73.9	A	0.181343	166.4	P	0.006575	131.7	P	0.009283	82.5	A	0.150145	91.2	A	0.078906	155.4	P	0.007827	164.2	P	0.017732	67.3
1623741_at	52.5	A	0.078906	53.3	P	0.003815	89.6	P	0.001755	68.5	P	0.036797	59.8	A	0.099061	15.8	A	0.254899	104.7	P	0.017732	78.5	P	0.010972	65.8	P	0.036797	92.8	P	0.017732	56.9	A	0.070073	67.6	M	0.054711	99	P	0.017732	80.9	P	0.004591	97.8	P	0.003815	98.5	P	0.003159	109.2
1623742_at	285.5	P	0.004591	215.7	P	0.009283	118.4	P	0.012921	112	P	0.023995	329.7	P	0.006575	365.4	P	0.001432	124.6	P	0.027766	118.4	P	0.023995	368.4	P	0.002143	344.4	P	0.003815	102.5	P	0.03202	97.7	M	0.054711	459.5	P	0.001432	490.5	P	0.001755	101.4	P	0.03202	130.4	P	0.036797	230.5
1623743_at	319.4	P	0.000491	407.7	P	0.000491	375.5	P	0.000491	405.4	P	0.000491	267	P	0.000491	296.8	P	0.000491	327.9	P	0.000491	321.5	P	0.000491	337.1	P	0.000491	372	P	0.000491	373.7	P	0.000491	356.1	P	0.000491	266.4	P	0.000491	285.1	P	0.000491	394.1	P	0.000491	313.6	P	0.000491	417.7
1623744_at	55.6	A	0.110449	92.7	P	0.010972	51.9	P	0.036797	103	M	0.054711	44	A	0.150145	65	P	0.042142	74.5	P	0.012921	99.3	P	0.009283	54	M	0.062021	18.4	A	0.51252	64.5	P	0.023995	11.8	A	0.65838	81.4	M	0.062021	71	A	0.088557	69.3	P	0.048099	82.1	P	0.012921	137
1623745_at	5.7	A	0.818657	18.7	A	0.635055	618.1	P	0.000491	526.8	P	0.000491	9.2	A	0.745101	4.3	A	0.658417	565.5	P	0.000491	519	P	0.000491	10.7	A	0.635055	22.4	A	0.681117	528.5	P	0.000613	484.6	P	0.000613	4.5	A	0.635055	22.2	A	0.51252	590.7	P	0.000491	668	P	0.000491	13.5
1623746_a_at	93.7	P	0.042142	114.2	P	0.042142	275.1	P	0.009283	314.4	P	0.007827	104.1	A	0.181343	113.9	A	0.088557	237.9	P	0.015164	227.5	P	0.023995	91.9	P	0.036797	111	A	0.110449	291.5	P	0.015164	236.2	P	0.015164	92.3	A	0.110449	100.1	P	0.027766	308.5	P	0.020663	284.5	P	0.010972	91.9
1623747_at	311.8	P	0.000491	417.3	P	0.000491	418.1	P	0.000491	539.8	P	0.000491	333.4	P	0.000491	283.4	P	0.000944	419.7	P	0.000491	395.5	P	0.000491	244.8	P	0.000944	344.5	P	0.000762	503.6	P	0.000613	609.2	P	0.000613	250.3	P	0.000489	193.8	P	0.000944	358.9	P	0.000613	379.3	P	0.000491	350.3
1623748_at	20.5	A	0.635055	2.1	A	0.982268	3.3	A	0.96798	5.8	A	0.979337	6.7	A	0.849855	3.4	A	0.951942	20.2	A	0.745101	6.3	A	0.938025	4.4	A	0.911443	4.1	A	0.963203	2.9	A	0.976005	4.6	A	0.889551	6.2	A	0.745101	4.8	A	0.900939	8	A	0.65838	3	A	0.976005	3.8
1623749_at	81.4	A	0.122747	48.3	A	0.216313	88.1	A	0.088557	112.6	P	0.027766	87.4	A	0.165268	95	A	0.150145	90.8	M	0.062021	128.9	A	0.099061	119.7	P	0.042142	52	A	0.296809	130.7	A	0.088557	80.9	A	0.254899	132.4	A	0.135974	130.1	M	0.054711	83.5	A	0.198363	60.5	A	0.099061	66.1
1623750_at	30.3	A	0.34162	47	A	0.110449	35.7	P	0.03202	48.3	P	0.042142	29.1	A	0.537511	45.5	A	0.34162	54.6	A	0.165268	44.1	A	0.122747	5.4	A	0.764831	24	A	0.586955	31	A	0.462489	6.8	A	0.462489	43.5	A	0.216313	35.1	A	0.437646	25.1	A	0.364945	35.8	M	0.062021	38.9
1623751_at	14.7	A	0.34162	12	A	0.235169	13.7	A	0.216313	1.5	A	0.877253	6.6	A	0.724538	3.1	A	0.65838	2.6	A	0.681117	19.3	A	0.216313	29	A	0.388782	16.1	A	0.51252	24.6	A	0.275462	18.6	A	0.388782	20	A	0.296809	6.4	A	0.703191	10.8	A	0.318883	11.7	A	0.388782	6.1
1623752_at	4.4	A	0.989028	7	A	0.96798	2.2	A	0.984836	3	A	0.984836	9.5	A	0.945289	6.5	A	0.976005	5.1	A	0.951902	3	A	0.979337	2	A	0.995409	7.6	A	0.937979	5.2	A	0.984836	9	A	0.963203	3.6	A	0.993425	6.3	A	0.972234	5.3	A	0.984836	6.4	A	0.96798	5.4
1623753_at	288.8	P	0.000944	263.7	P	0.000613	386.8	P	0.000491	348.7	P	0.000613	288	P	0.001165	204.3	P	0.002607	419.4	P	0.000491	416.3	P	0.000491	271.4	P	0.000944	242	P	0.000762	382.8	P	0.000491	300.8	P	0.000491	172.9	P	0.001755	167.9	P	0.001432	331.2	P	0.000613	355.4	P	0.000491	331.6
1623754_s_at	21243.7	P	0.000491	22038	P	0.000491	16063.8	P	0.000491	18806.2	P	0.000491	23605.6	P	0.000491	20275.4	P	0.000491	15539.2	P	0.000491	17570.4	P	0.000491	23302	P	0.000491	23400.8	P	0.000491	16913.7	P	0.000491	19116	P	0.000491	19232.8	P	0.000491	18989.7	P	0.000491	15802.9	P	0.000491	16603.5	P	0.000491	21345.9
1623755_at	226.3	P	0.000491	229.6	P	0.000491	246.9	P	0.000491	206.3	P	0.000491	254.5	P	0.000762	229.2	P	0.000491	275.2	P	0.000491	277.4	P	0.000491	229.9	P	0.000762	242.7	P	0.001432	217.4	P	0.000613	295.9	P	0.000613	229.6	P	0.000491	199.8	P	0.000613	275.2	P	0.000613	235.7	P	0.000491	234.8
1623756_at	629.6	P	0.000491	492.9	P	0.000491	35.3	A	0.099061	61	M	0.054711	557.6	P	0.000491	269	P	0.000491	22.5	A	0.364945	32.2	P	0.023995	1022.2	P	0.000491	741.8	P	0.000491	39.9	P	0.048099	51.7	A	0.078906	391.9	P	0.000491	411.8	P	0.000491	52.6	P	0.006575	51.3	P	0.048099	337.7
1623757_at	276.9	P	0.015164	232.6	P	0.015164	323.5	P	0.001755	272.3	P	0.007827	297.4	P	0.015164	223.9	P	0.017732	180.7	P	0.03202	284.2	P	0.015164	120.2	A	0.181343	193	A	0.110449	129.5	A	0.088557	160.4	A	0.110393	92	A	0.122747	102.7	A	0.099061	116.2	A	0.135974	113.2	A	0.135974	175.1
1623758_at	171.5	P	0.017732	160.4	P	0.015164	114.7	P	0.017732	125.1	P	0.023995	165.2	P	0.010972	174	P	0.020663	120.7	P	0.023995	136.8	A	0.078906	176.5	P	0.006575	191.9	P	0.020663	141.8	P	0.036797	142.5	M	0.054711	191.8	P	0.005504	224.1	P	0.004591	134.6	P	0.007827	103.9	P	0.009283	158.4
1623759_at	3495.9	P	0.000491	3894.9	P	0.000491	5215.3	P	0.000491	4336.9	P	0.000491	2658.8	P	0.000491	2646.4	P	0.000491	5011.3	P	0.000491	3935.7	P	0.000491	2797	P	0.000491	2310.9	P	0.000491	3815.4	P	0.000491	4338.4	P	0.000491	2311	P	0.000491	1730.9	P	0.000491	5028.2	P	0.000491	4177.4	P	0.000491	2938.1
1623760_at	30.2	A	0.53752	38.4	A	0.34162	52.4	A	0.198363	46.6	A	0.165268	14	A	0.586955	63.3	A	0.296809	50.4	A	0.122747	80.7	P	0.017732	33.3	A	0.48748	49.2	A	0.181343	70	M	0.062021	75	A	0.070073	35.5	A	0.413046	9.4	A	0.818657	50	P	0.027766	34.1	A	0.078906	63.6
1623761_at	2902.3	P	0.000491	3053.9	P	0.000491	1577.9	P	0.000491	2131.9	P	0.000491	3002.5	P	0.000491	2933.1	P	0.000491	1722.6	P	0.000491	2231.5	P	0.000491	2416.3	P	0.000491	1912.4	P	0.000491	1550	P	0.000491	1580.4	P	0.000762	2154.9	P	0.000491	1928.3	P	0.000491	1838.3	P	0.000491	1966.3	P	0.000491	2317.5
1623762_at	879.9	P	0.000613	783.2	P	0.000491	704.1	P	0.000489	691.3	P	0.000491	895.2	P	0.000944	975.4	P	0.000491	652	P	0.000491	734	P	0.000762	1070.5	P	0.000613	949.2	P	0.000491	699	P	0.000491	577	P	0.000491	1022.4	P	0.000491	1066	P	0.000613	714.9	P	0.000491	723.1	P	0.000491	859.6
1623763_at	97.4	A	0.110449	72.3	A	0.088557	101.7	P	0.03202	85.4	A	0.070073	106.2	A	0.318883	128.1	A	0.110449	97.6	P	0.048099	116.3	A	0.070073	81.3	A	0.216313	111.2	A	0.296809	106.7	A	0.099061	71.6	A	0.181343	113.4	A	0.135974	93.1	A	0.122747	139.6	P	0.036797	99.2	A	0.122747	119.8
1623764_at	6.8	A	0.681117	15.5	A	0.318883	23.8	A	0.51252	13.7	A	0.562354	10.3	A	0.364945	16.7	A	0.51252	24.8	A	0.296809	3.6	A	0.818657	13.9	A	0.611218	13.7	A	0.413046	4.1	A	0.611218	6.3	A	0.877253	35.9	A	0.150145	4.8	A	0.724538	11.1	A	0.764831	28	A	0.388782	1.1
1623765_at	31.6	A	0.099061	37.1	P	0.020663	15.7	A	0.254899	18.5	A	0.275462	41.6	A	0.198363	24.9	A	0.198363	9	A	0.51252	10.5	A	0.537511	39.7	A	0.150145	21.7	A	0.413046	13.3	A	0.413046	9.1	A	0.635055	37.1	A	0.122747	54.4	P	0.027766	37.3	A	0.088557	32.5	P	0.005504	18.4
1623766_at	2.3	A	0.951902	2.9	A	0.990717	184	P	0.009283	104.9	P	0.027766	9.8	A	0.724538	6.4	A	0.921094	173.9	P	0.017732	93.4	P	0.03202	2.2	A	0.996185	4.4	A	0.982268	128.4	P	0.020663	144.1	P	0.023995	3.2	A	0.963203	3.5	A	0.951902	147.8	A	0.078906	186.2	P	0.048099	2.3
1623767_at	558.6	P	0.000491	456.2	P	0.000491	834.4	P	0.000491	655.9	P	0.000491	598.5	P	0.000491	507.7	P	0.000491	655	P	0.000491	851.7	P	0.000491	497.2	P	0.000491	823.6	P	0.000491	911.4	P	0.000491	816.6	P	0.000491	315.1	P	0.000613	456.2	P	0.000491	900.5	P	0.000491	650.7	P	0.000491	696.4
1623768_at	1.3	A	0.976005	3.5	A	0.834732	4	A	0.849855	1.4	A	0.972234	8.1	A	0.724538	28.6	A	0.088557	2.7	A	0.681117	2.7	A	0.724538	1.6	A	0.929927	25.7	A	0.198363	13.1	A	0.462489	2.9	A	0.681117	5.3	A	0.611218	2.4	A	0.834732	11.1	A	0.235169	14.5	A	0.388782	9.1
1623769_at	1548.7	P	0.000491	1545.1	P	0.000491	1930.7	P	0.000491	2075.4	P	0.000491	1214.4	P	0.000491	1384.5	P	0.000491	1058.6	P	0.000491	2165.8	P	0.000491	1253.1	P	0.000491	1509.5	P	0.000491	2532.9	P	0.000491	1804.3	P	0.000491	1355.9	P	0.000491	1375.1	P	0.000491	1652.1	P	0.000491	1843.6	P	0.000491	1189.8
1623770_at	1148.2	P	0.000491	847.2	P	0.000491	994.1	P	0.000491	807.4	P	0.000491	1266.9	P	0.000491	1037	P	0.000491	1210.9	P	0.000491	1125.6	P	0.000491	896.1	P	0.000491	905.1	P	0.000491	1129.4	P	0.000491	1155.1	P	0.000491	714.7	P	0.000491	682.6	P	0.000491	982.4	P	0.000491	957.3	P	0.000491	727.6
1623771_at	1794.8	P	0.000613	1716.3	P	0.000613	1485.5	P	0.000613	1691.3	P	0.000613	1571.8	P	0.000491	1506.3	P	0.000491	1393.4	P	0.000491	1736.3	P	0.000491	1444.4	P	0.000613	1458.1	P	0.001432	1764.2	P	0.000762	1436.8	P	0.001432	1403.5	P	0.000491	1383.3	P	0.000491	1477.1	P	0.000491	1390.5	P	0.000491	1532.1
1623772_a_at	151.7	P	0.000944	197.9	P	0.000613	181.4	P	0.000613	175.7	P	0.000944	165.7	P	0.001432	172	P	0.000762	188.2	P	0.000762	189.4	P	0.000613	216.6	P	0.000613	208	P	0.000762	220	P	0.000762	228.6	P	0.000762	217.7	P	0.000613	162.3	P	0.000613	234.5	P	0.000613	186	P	0.000613	217.5
1623773_at	104.3	P	0.015164	71.3	P	0.000944	99.6	P	0.001165	105.4	P	0.009283	68	P	0.000613	57.9	P	0.027766	94.5	P	0.002607	116.6	P	0.009283	128.5	P	0.012921	115.1	P	0.003815	127.7	P	0.005504	86.5	P	0.048099	100.1	P	0.007827	62.3	P	0.03202	86.2	P	0.006575	121.9	P	0.005504	98.1
1623774_at	2.4	A	0.992173	3.5	A	0.937979	2.4	A	0.921094	6.1	A	0.849855	3.6	A	0.984857	5.3	A	0.921094	2.1	A	0.877253	2.3	A	0.993425	7.7	A	0.929927	10.4	A	0.818657	6.4	A	0.911443	3.3	A	0.96798	6.6	A	0.911443	2.1	A	0.96798	4.3	A	0.96798	2.6	A	0.724538	2.7
1623775_at	48.6	M	0.062021	29.3	A	0.078906	50.2	P	0.000944	29.3	A	0.150145	26.9	A	0.235169	62	P	0.020663	35.2	A	0.099061	42.3	P	0.042142	36.3	A	0.34162	36.1	A	0.099006	60.2	P	0.020663	53.3	A	0.070024	35.7	A	0.110449	53.6	M	0.062021	35.3	A	0.122747	28	P	0.015164	28.3
1623776_s_at	495.2	P	0.000491	462.6	P	0.000491	50.6	P	0.017732	50.7	P	0.03202	521.7	P	0.000491	492.9	P	0.000491	53	P	0.009283	45.4	P	0.001755	547.5	P	0.000613	468.6	P	0.000491	38.4	P	0.010972	43.2	P	0.017732	489	P	0.000613	467	P	0.000613	54.2	M	0.054711	49.8	P	0.003815	594.5
1623777_s_at	379.1	P	0.002143	368.3	P	0.002607	503.5	P	0.000613	542.9	P	0.000613	359.8	P	0.003159	279.9	P	0.005504	414.6	P	0.002143	482.5	P	0.000762	438.7	P	0.001755	370.8	P	0.002607	568.4	P	0.000613	586.3	P	0.002143	393.5	P	0.001432	363.8	P	0.001432	551.6	P	0.000613	670.1	P	0.000613	446.7
1623778_at	13.5	A	0.34162	17.3	A	0.586955	30	A	0.198363	32.3	A	0.388782	19.2	A	0.611218	28.3	A	0.318883	16.5	A	0.51252	20.7	A	0.110449	25.2	A	0.611218	19.5	A	0.413024	10.5	A	0.834732	18.9	A	0.51252	6.8	A	0.635087	35.6	A	0.275462	16.5	A	0.181343	5.3	A	0.724538	3.4
1623779_at	11.1	A	0.537511	24.6	A	0.296809	12.3	A	0.364945	29.9	A	0.216313	44.1	A	0.318883	13	A	0.681117	3.2	A	0.877253	38	A	0.078906	40.5	A	0.150145	13.2	A	0.51252	40.6	A	0.135974	2.7	A	0.764831	33.4	A	0.235169	19.4	A	0.462489	13.8	A	0.562354	7	A	0.635055	20.4
1623780_at	9.1	A	0.635055	2.7	A	0.972234	16.5	A	0.818657	5.3	A	0.783687	8.6	A	0.635055	5.3	A	0.900939	3.6	A	0.834732	2.8	A	0.929927	3.6	A	0.921094	29.3	A	0.635055	1.2	A	0.994496	6.2	A	0.834732	2.3	A	0.921094	2	A	0.987097	11.6	A	0.586955	3.5	A	0.864026	22.3
1623781_at	36.4	A	0.318883	6.2	A	0.537511	7	A	0.703191	8.4	A	0.611218	11.8	A	0.462489	12.8	A	0.487474	17.3	A	0.586955	13.1	A	0.681117	15.9	A	0.296809	24.1	A	0.296809	6.2	A	0.681117	26.6	A	0.462489	13.6	A	0.364945	13.8	A	0.462489	16.1	A	0.51252	4.8	A	0.681117	5.7
1623782_at	934.8	P	0.000491	1029	P	0.000491	683.8	P	0.000491	640	P	0.000491	882.9	P	0.000491	960.3	P	0.000491	680.6	P	0.000491	581.4	P	0.000491	1038	P	0.000491	1019.9	P	0.000491	545	P	0.000491	708.5	P	0.000491	1069.4	P	0.000491	1130.6	P	0.000491	707.1	P	0.000491	577.8	P	0.000491	1100.1
1623783_at	3.3	A	0.982268	3.7	A	0.963203	393	P	0.002143	450.7	P	0.006575	11.4	A	0.849855	14.1	A	0.864026	431.6	P	0.004591	547.2	P	0.007827	4.8	A	0.937979	4.4	A	0.987079	629.4	P	0.009283	679.3	P	0.023995	9.1	A	0.65838	7.5	A	0.834732	400.3	P	0.005504	666.8	P	0.017732	3.6
1623784_at	29.4	A	0.413046	7.1	A	0.783687	836.7	P	0.000491	711.4	P	0.000491	37.9	A	0.65838	15.2	A	0.745101	824.9	P	0.000491	665.1	P	0.000491	51.3	A	0.611218	14.4	A	0.818657	729.9	P	0.000491	921.7	P	0.000944	17.8	A	0.562354	13.9	A	0.703191	860.6	P	0.000491	779.5	P	0.000491	24.2
1623785_a_at	1045	P	0.000613	888.4	P	0.000491	290.9	P	0.000613	291.4	P	0.002143	1052.3	P	0.000491	1229.1	P	0.000491	281.6	P	0.002143	290	P	0.001755	1421.8	P	0.000491	1396.5	P	0.000491	248.1	P	0.005504	268.8	P	0.002143	1343.5	P	0.000613	1435.7	P	0.000491	307.7	P	0.000944	264.9	P	0.001165	1164.7
1623786_at	7.2	A	0.764831	2.1	A	0.724538	20.2	A	0.296809	30.6	A	0.198363	11.4	A	0.586955	34.1	A	0.437646	15.9	A	0.34162	14.6	A	0.296809	18.8	A	0.318883	8.7	A	0.537511	6.2	A	0.611218	20.9	A	0.296809	2.9	A	0.562354	21	A	0.388782	36	A	0.198363	10.2	A	0.388782	5.3
1623787_at	293.3	P	0.015164	275.2	P	0.012921	341.9	P	0.001432	299.5	P	0.006575	376.4	P	0.017732	253.4	P	0.023995	283.9	P	0.017732	231.2	P	0.010972	189.7	P	0.042142	183	P	0.023995	277.3	P	0.012921	338.3	P	0.012921	138.7	A	0.078906	120	A	0.070073	264.1	P	0.007827	240.5	P	0.009283	264.8
1623788_at	7474.8	P	0.000491	7579	P	0.000491	5279.1	P	0.000613	6124.3	P	0.000613	6643.7	P	0.000613	5796.3	P	0.000613	5555.2	P	0.000491	6208.5	P	0.000491	6585.4	P	0.000613	7828.2	P	0.000613	6867.9	P	0.000613	7176.2	P	0.000613	5700.1	P	0.000491	7039.3	P	0.000491	6182.9	P	0.000613	6001.1	P	0.000491	5300.7
1623789_at	42.2	A	0.165268	39.6	P	0.048099	32.3	A	0.198363	36.8	A	0.216313	54.9	A	0.34162	44.8	A	0.235169	126.3	P	0.027766	97.4	A	0.110449	68.8	A	0.099061	76.9	P	0.042142	137.8	P	0.027766	149.2	P	0.009283	47.6	A	0.078906	54.5	P	0.027766	138.8	P	0.003815	137.8	P	0.010972	45.2
1623790_at	1122.4	P	0.000944	1335.6	P	0.000613	612.8	P	0.002607	626.2	P	0.002143	1245	P	0.001165	949.7	P	0.001165	836.9	P	0.002143	1020.4	P	0.001432	1024	P	0.001165	1034.9	P	0.001432	1049.1	P	0.002143	1036.5	P	0.002143	942.7	P	0.001165	869.7	P	0.000944	977.3	P	0.002143	939.5	P	0.001755	546.7
1623791_s_at	2.1	A	0.889551	28.3	A	0.611218	161.3	P	0.006575	173.5	P	0.009283	4.1	A	0.783687	9.1	A	0.703191	97.1	P	0.010972	133.8	P	0.010972	3.4	A	0.724587	11	A	0.51252	128.1	P	0.007827	162.8	P	0.020663	21	A	0.51252	1.6	A	0.834732	195.3	P	0.007827	179.4	P	0.009283	32.2
1623792_a_at	1376.8	P	0.000613	1760.6	P	0.000613	1854.2	P	0.000613	1629.8	P	0.000613	1658.6	P	0.000491	1758.5	P	0.000491	1737.2	P	0.000491	1680.7	P	0.000491	1610.9	P	0.000613	1761.9	P	0.000613	1757.7	P	0.000613	1703.3	P	0.000613	1675.2	P	0.000613	1682.3	P	0.000613	1938.2	P	0.000613	1948	P	0.000613	1853.7
1623793_at	257.7	P	0.000491	282.9	P	0.000491	217	P	0.000613	228.6	P	0.000613	297.1	P	0.000491	303.9	P	0.000491	224.7	P	0.000491	190.2	P	0.000613	214.5	P	0.000491	225.5	P	0.000491	181.7	P	0.000491	174.9	P	0.000491	219.7	P	0.000491	241.2	P	0.000491	208	P	0.000491	201.3	P	0.000491	269.7
1623794_at	362.9	P	0.003815	233.6	P	0.006575	183.8	P	0.003815	192.1	P	0.003159	281.7	P	0.012921	303	P	0.003815	246.7	P	0.010972	228.7	P	0.015164	304.3	P	0.001432	297.9	P	0.007827	210.1	P	0.007827	205.3	P	0.006575	370.4	P	0.002607	333.9	P	0.003159	212.3	P	0.010972	194.7	P	0.003815	193.4
1623795_at	4.1	A	0.611218	21.3	A	0.437646	4.5	A	0.681117	31.2	A	0.235169	61.4	A	0.135974	26.2	A	0.437646	41.1	A	0.181343	5.1	A	0.611218	4.7	A	0.586955	10.2	A	0.462489	29.1	A	0.198363	23.2	A	0.364945	25.2	A	0.51252	20.9	A	0.611218	38.2	A	0.364945	41.6	A	0.216313	16.1
1623796_at	39	A	0.462489	29.1	A	0.254899	980.6	P	0.000491	967.2	P	0.000491	39.1	A	0.562354	43.4	A	0.364945	1163.3	P	0.000491	922	P	0.000491	7.1	A	0.911443	52.6	A	0.562354	999.7	P	0.000491	833.9	P	0.000613	29.6	A	0.318883	21.1	A	0.413046	1117.3	P	0.000491	1322.3	P	0.000491	16.6
1623797_at	1967.8	P	0.000491	1822.7	P	0.000762	925.4	P	0.000613	957.9	P	0.000613	1938.5	P	0.000491	2089.2	P	0.000491	992.8	P	0.000491	1026.2	P	0.000491	1862.7	P	0.000491	1627.8	P	0.000491	1040.9	P	0.000491	889.7	P	0.000491	2173.9	P	0.000491	2222.1	P	0.000613	890.7	P	0.000762	971.8	P	0.000613	1813.6
1623798_at	191.6	P	0.001755	187.6	P	0.001432	107.9	P	0.002607	108.7	P	0.012921	302.4	P	0.001755	257.1	P	0.001755	104.3	P	0.006575	82.8	P	0.020663	361	P	0.001432	345.1	P	0.001432	125	P	0.007827	125.7	P	0.007814	362.3	P	0.001755	392.9	P	0.001165	133.7	P	0.002607	104	P	0.002143	217.3
1623799_a_at	5.3	A	0.586955	32.5	A	0.462489	1239.9	P	0.000491	1008.9	P	0.000491	41.3	A	0.216313	43.5	A	0.235169	1913.5	P	0.000491	1712.6	P	0.000491	23.8	A	0.51252	23.4	A	0.254899	1265.3	P	0.000491	1239.1	P	0.000491	42	A	0.165268	3.1	A	0.34162	1304.1	P	0.000491	1383.4	P	0.000491	3.7
1623800_at	59.8	A	0.135974	62.1	A	0.254899	170.8	P	0.002607	162.6	P	0.001755	55.8	A	0.275462	30.8	A	0.537511	126.7	P	0.015164	87.9	P	0.027766	52.5	A	0.070073	54.1	A	0.275462	173.2	P	0.001755	146.9	P	0.009283	38.7	A	0.364945	44.7	A	0.198363	66.2	P	0.036797	35.8	A	0.088557	4.1
1623801_at	30.9	A	0.364945	18.1	A	0.586955	7.9	A	0.635055	4.4	A	0.818657	16.3	A	0.703191	47	A	0.318883	30.9	A	0.388782	15	A	0.364945	10.3	A	0.611218	5.6	A	0.745101	33.8	A	0.413046	29	A	0.48748	45.5	A	0.364945	40.4	A	0.413046	14.1	A	0.65838	16.4	A	0.537511	43
1623802_at	40.3	A	0.181343	44.8	P	0.020663	62	P	0.036797	59.3	A	0.070073	17.8	A	0.413046	27.1	A	0.078854	68.1	P	0.005504	42.6	P	0.03202	11.2	A	0.51252	36.6	A	0.181343	69.3	P	0.010972	52.6	P	0.042142	52.2	P	0.048099	25.1	A	0.181343	70.6	P	0.020663	76.3	P	0.012921	38
1623803_at	15.4	A	0.783687	15.7	A	0.586955	62.7	A	0.51252	48.2	A	0.48748	102.9	A	0.254899	67.9	A	0.318883	11.2	A	0.681117	42.5	A	0.48748	14.6	A	0.764831	14.6	A	0.745101	53.7	A	0.437646	10.7	A	0.681117	11.4	A	0.724538	29.1	A	0.611218	48.4	A	0.388782	25.9	A	0.48748	14.4
1623804_a_at	83.1	P	0.015164	73.1	P	0.003159	76	P	0.009283	45	P	0.010972	96	P	0.004591	80.2	P	0.009283	63.2	P	0.010972	52.3	P	0.003159	113.5	P	0.000944	113.7	P	0.010972	71.1	P	0.031987	49.8	M	0.062021	105.4	P	0.000491	109.2	P	0.004591	79.7	P	0.001165	45.1	A	0.088557	127.1
1623805_at	387.9	P	0.001755	287.9	P	0.001755	157.8	P	0.002143	171.7	P	0.003815	348.9	P	0.001755	325.7	P	0.001432	156.7	P	0.006575	169.1	P	0.003815	291.5	P	0.004591	341.9	P	0.001755	122.3	P	0.023995	185.6	P	0.006575	353.9	P	0.000944	411.6	P	0.001432	142.1	P	0.002607	155.9	P	0.007827	338.4
1623806_at	632.5	P	0.000491	491.6	P	0.000613	111.7	P	0.004591	174.3	P	0.002143	702.2	P	0.000491	650.1	P	0.000491	165.5	P	0.003159	148.5	P	0.004591	592.9	P	0.000491	537	P	0.000944	106.5	P	0.023995	163.7	P	0.017732	665.7	P	0.000491	736.8	P	0.000491	169.8	P	0.002607	113.5	P	0.006575	531.9
1623807_a_at	916	P	0.000491	825.2	P	0.000491	727.6	P	0.000491	739.2	P	0.000613	919.2	P	0.000613	947.8	P	0.000613	691.9	P	0.000491	751.8	P	0.000613	1069.9	P	0.000491	1239.5	P	0.000491	870.8	P	0.000491	833.5	P	0.000613	944.2	P	0.000613	1097.5	P	0.000491	829.7	P	0.000491	712	P	0.000613	909.9
1623808_s_at	20.9	A	0.318883	14	A	0.364945	22.6	A	0.099061	14.8	A	0.586955	58.4	A	0.216313	58.7	A	0.254899	28.4	A	0.318883	16	A	0.318883	20.8	A	0.34162	13.6	A	0.388782	5.8	A	0.801637	4.6	A	0.437646	20.2	A	0.388782	44.7	A	0.254899	2.6	A	0.834732	3.7	A	0.703191	4.9
1623809_s_at	3264.2	P	0.000491	3207.8	P	0.000491	1465.8	P	0.000491	1539.8	P	0.000613	3617.3	P	0.000491	3654.6	P	0.000491	1386.2	P	0.000944	1296.3	P	0.000613	4022.5	P	0.000491	4019.6	P	0.000491	1376	P	0.000491	1340.9	P	0.000491	3440	P	0.000491	3939.7	P	0.000491	1508.8	P	0.000491	1300.4	P	0.000491	4126.4
1623810_at	235.1	P	0.001432	206.3	P	0.002607	126.8	P	0.003815	161.8	P	0.002607	138.9	P	0.012921	170.4	P	0.004591	102.9	P	0.004591	57.3	M	0.062021	67	P	0.002607	83.7	P	0.015164	47	A	0.110449	49	P	0.023995	86.9	P	0.020663	72.4	P	0.036797	58	P	0.042142	29.2	A	0.088557	108.2
1623811_at	584.4	P	0.000944	463.4	P	0.001165	326	P	0.000613	320.6	P	0.001165	551.8	P	0.000944	506.4	P	0.001755	310.2	P	0.000944	355.3	P	0.000762	1071.6	P	0.000491	1028.9	P	0.000491	589.9	P	0.000613	417.8	P	0.001165	868.3	P	0.000613	861.2	P	0.000613	502.9	P	0.001432	566.3	P	0.000491	1030.8
1623812_at	310.7	P	0.003159	177.8	P	0.007827	132	P	0.005504	183.7	P	0.005504	135.1	P	0.007827	86.9	P	0.007827	76.7	P	0.007827	166	P	0.006575	219.6	P	0.006575	157.8	P	0.007827	196.9	P	0.003159	189.8	P	0.006575	166.5	P	0.006575	185.7	P	0.005504	143.2	P	0.007827	194.3	P	0.009283	291.3
1623813_at	1427.5	P	0.000491	1387.1	P	0.000491	1332.6	P	0.000491	1275.3	P	0.000491	835.4	P	0.000491	607.5	P	0.000491	566.7	P	0.000491	453.8	P	0.000491	958.2	P	0.000491	705.1	P	0.000491	854.2	P	0.000491	1042.8	P	0.000491	735.3	P	0.000491	709.2	P	0.000491	632.1	P	0.000491	900.4	P	0.000491	1345.5
1623814_at	49.1	A	0.088557	38.8	P	0.042142	289.5	P	0.001755	287.7	P	0.002143	68.4	A	0.070073	54.6	P	0.048099	257.2	P	0.003815	255.7	P	0.004591	55.9	M	0.054711	77.7	M	0.054711	309.7	P	0.006575	279.7	P	0.007827	49.9	A	0.099061	27.2	A	0.165268	305.3	P	0.004591	304.3	P	0.001432	39.8
1623815_at	4.3	A	0.681117	2.3	A	0.911443	19.2	A	0.34162	13.8	A	0.51252	4.1	A	0.51252	16.1	A	0.437646	3.4	A	0.864026	10.1	A	0.586955	10	A	0.413046	4.5	A	0.929927	1.7	A	0.911443	10.6	A	0.562354	3.6	A	0.611218	4	A	0.635055	19.9	A	0.254899	10.6	A	0.681117	4.9
1623816_s_at	5269	P	0.000491	4457.3	P	0.000491	2194.7	P	0.000613	1997.3	P	0.000491	5612.3	P	0.000491	5593.2	P	0.000491	2104.4	P	0.000491	2072.8	P	0.000491	5611.8	P	0.000491	5221.1	P	0.000491	1432.3	P	0.000491	1606	P	0.000491	5714.6	P	0.000491	5774.4	P	0.000491	1474.8	P	0.000491	1585.7	P	0.000491	4274
1623817_at	9497.8	P	0.000491	7117.6	P	0.000491	7262.5	P	0.000491	7612.7	P	0.000491	4700.7	P	0.000491	4434.1	P	0.000491	3820.7	P	0.000491	5574.5	P	0.000491	3952	P	0.000491	5348.6	P	0.000491	5112.4	P	0.000491	5674	P	0.000491	4113.3	P	0.000491	4012.1	P	0.000491	5611.3	P	0.000491	3518.2	P	0.000491	4626.6
1623818_at	23.4	A	0.635055	31.5	A	0.110449	7.2	A	0.34162	14.1	A	0.296809	25.1	A	0.150145	46.1	P	0.042142	36.5	A	0.135974	12.4	A	0.296809	15.5	A	0.413046	11.1	A	0.364945	50.2	P	0.004591	11.2	A	0.318883	26.6	A	0.110449	33.1	M	0.062021	39.9	M	0.054711	34.4	A	0.110449	20.5
1623819_at	946.3	P	0.000491	817.5	P	0.000491	365.9	P	0.000491	299.7	P	0.000491	871.2	P	0.000491	845.9	P	0.000491	279.1	P	0.000491	252	P	0.000491	1031.5	P	0.000491	968.6	P	0.000491	255.1	P	0.000491	224.9	P	0.000613	1176	P	0.000491	1202.3	P	0.000491	279.9	P	0.000491	273.1	P	0.000491	763.7
1623820_at	571.8	P	0.001165	467.5	P	0.000762	278.7	P	0.003159	285.5	P	0.002607	513.6	P	0.002607	631.9	P	0.001165	241.2	P	0.004591	210.4	P	0.009283	602.9	P	0.000762	582.1	P	0.001432	212.6	P	0.004591	206	P	0.006575	658.8	P	0.000613	679	P	0.000613	235.8	P	0.006575	215.6	P	0.003815	419.4
1623821_at	50.7	A	0.34162	90.6	A	0.275462	81.4	A	0.254899	32	A	0.462489	23.4	A	0.65838	40.1	A	0.413046	46.4	A	0.388782	51.4	A	0.275462	51.6	A	0.437646	77.9	A	0.388782	37.1	A	0.413046	61.9	A	0.437646	76	A	0.099061	100	A	0.296809	74.3	A	0.296809	10	A	0.586955	74.3
1623822_at	4.5	A	0.764831	5.1	A	0.783687	6.5	A	0.801637	7.5	A	0.877253	44.3	A	0.388782	68.6	A	0.198363	2.3	A	0.963203	3.9	A	0.703191	21.1	A	0.462489	28.2	A	0.562354	3.5	A	0.849855	32.2	A	0.364945	4.5	A	0.745101	23	A	0.235169	10.2	A	0.65838	23	A	0.48748	2.6
1623823_a_at	1	A	0.979337	2.4	A	0.834732	159.9	P	0.000491	184.6	P	0.002143	4.3	A	0.849855	4.4	A	0.951902	136	P	0.001165	101.6	P	0.001755	3.1	A	0.900939	2.5	A	0.900939	94.2	P	0.000613	82.9	P	0.005504	3.7	A	0.745101	1	A	0.951902	159.3	P	0.000613	135	P	0.000944	1.4
1623824_at	56.1	A	0.150145	33.9	A	0.388782	6154.3	P	0.000491	5837	P	0.000491	76.4	A	0.364945	45.5	A	0.296809	4468.3	P	0.000491	6568.3	P	0.000491	43.4	A	0.364945	56.1	A	0.216313	7471.7	P	0.000491	6535.3	P	0.000491	28.3	A	0.388782	45.8	A	0.462489	6857.2	P	0.000491	5480.7	P	0.000491	28
1623825_s_at	2623	P	0.000491	1773.5	P	0.000491	148.1	P	0.002607	93	P	0.001165	2769.9	P	0.000491	2548.9	P	0.000491	96.9	P	0.009283	104.4	P	0.003815	3600.4	P	0.000491	3352	P	0.000491	120.7	P	0.004591	133.7	P	0.001432	3671.1	P	0.000491	3780.2	P	0.000491	123.5	P	0.000944	140.4	P	0.000491	2090.3
1623826_at	1159.9	P	0.000491	1125.4	P	0.000491	898.6	P	0.000491	823.5	P	0.000491	1143.1	P	0.000491	1413.4	P	0.000491	828.4	P	0.000491	791.8	P	0.000491	1455.2	P	0.000491	1212.7	P	0.000491	756.4	P	0.000491	770.8	P	0.000491	1443.3	P	0.000491	1491	P	0.000491	913.4	P	0.000491	881	P	0.000491	1436.3
1623827_a_at	461.4	P	0.000491	444.2	P	0.000491	177.4	P	0.002607	174.1	P	0.002607	435.4	P	0.000613	468.3	P	0.000491	173.2	P	0.003159	248.5	P	0.000762	428.9	P	0.000491	452.7	P	0.000491	179.7	P	0.007827	205.1	P	0.003815	504.5	P	0.000613	394.9	P	0.000489	135.9	P	0.001755	178.4	P	0.001755	617
1623828_at	4.6	A	0.849855	8.1	A	0.745101	2.9	A	0.834732	3.8	A	0.877253	23.5	A	0.48748	5.1	A	0.801637	14.2	A	0.462489	17.3	A	0.462489	33.1	A	0.462489	10.6	A	0.681117	30.9	A	0.181343	32.2	A	0.437646	21.9	A	0.462489	9.9	A	0.537511	14	A	0.586955	11.4	A	0.65838	3.7
1623829_at	69.9	P	0.003159	102.8	P	0.009283	105.6	P	0.015164	121.3	P	0.017732	70.4	P	0.036797	79.6	P	0.027766	30	A	0.198363	75.7	P	0.007827	63.5	P	0.03202	126.3	A	0.070073	76.5	M	0.062021	124.2	P	0.017732	105.2	P	0.004591	102.7	M	0.054711	82.2	P	0.012903	109.7	P	0.020663	99.6
1623830_at	435.5	P	0.006575	297.1	P	0.003815	103.6	M	0.054711	52.8	A	0.235169	451	P	0.003815	506.5	P	0.000613	84.8	A	0.078906	103.2	A	0.099061	537.8	P	0.001755	515.4	P	0.004591	127.8	A	0.135974	82.2	A	0.181343	575	P	0.001755	584.2	P	0.000762	129.5	A	0.135974	112.8	P	0.007827	318.7
1623831_x_at	32.5	A	0.099061	40.5	A	0.216313	33.4	A	0.181343	19.7	A	0.437646	62.1	A	0.165268	71.7	A	0.150145	93.9	P	0.006575	60.4	M	0.054711	60	A	0.088557	99.4	A	0.165268	40.8	A	0.122747	63.5	A	0.165268	125.9	P	0.005504	81.4	A	0.110449	84.5	P	0.023995	38.2	A	0.165268	61.6
1623832_a_at	113	A	0.110449	143.5	A	0.070073	818.2	P	0.000491	937.4	P	0.000762	165.5	A	0.088557	142.5	A	0.122747	826.3	P	0.000944	796.4	P	0.000944	139.2	M	0.054711	220	M	0.062021	933.6	P	0.000613	856.5	P	0.000944	93.4	A	0.165268	128.8	A	0.078906	858.3	P	0.000944	990.4	P	0.000762	101.3
1623833_at	22	A	0.150145	18.4	A	0.235169	1242.6	P	0.000491	967.2	P	0.000491	36.2	P	0.036797	6.4	A	0.562354	1458.7	P	0.000491	1154.8	P	0.000491	30.7	A	0.181343	32.8	A	0.275462	1006.9	P	0.000491	1190.9	P	0.000491	36.4	A	0.099061	11.1	A	0.388782	1308.1	P	0.000491	1327	P	0.000491	35.8
1623834_at	30.9	A	0.437646	29.3	A	0.437646	62.7	A	0.150145	39	A	0.364945	44	A	0.388782	14.7	A	0.586955	88.5	P	0.027766	60.6	A	0.122747	8.7	A	0.724538	6.5	A	0.745101	54.6	A	0.318883	11.3	A	0.681117	31.6	A	0.388782	20.3	A	0.586955	18.5	A	0.437646	39.7	A	0.110449	10.7
1623835_at	3.8	A	0.864026	6.5	A	0.764831	21.9	A	0.586955	42.3	A	0.537511	17.4	A	0.783687	15.6	A	0.703191	9.2	A	0.681117	38.2	A	0.48748	12.3	A	0.586955	35.3	A	0.462489	21.5	A	0.51252	75.7	A	0.318883	4.9	A	0.783687	16.2	A	0.635055	54.9	A	0.364914	26.2	A	0.65838	19.3
1623836_at	16795.5	P	0.000491	18172	P	0.000491	12336.2	P	0.000613	14845.4	P	0.000613	18552.5	P	0.000613	16069.3	P	0.000491	11219	P	0.000613	12905.1	P	0.000613	18931.3	P	0.000491	18796.4	P	0.000491	12336.4	P	0.000613	14081.8	P	0.000613	16370.1	P	0.000491	16099.6	P	0.000491	12257.1	P	0.000613	12475	P	0.000613	16015.4
1623837_at	361.4	P	0.000491	255.9	P	0.000491	144.6	P	0.000491	149.1	P	0.007827	368.5	P	0.000491	337.1	P	0.000491	113.7	P	0.000491	120.5	P	0.000491	367	P	0.000491	412.9	P	0.000762	152.7	P	0.004591	153.1	P	0.004591	424.7	P	0.000491	461	P	0.000491	160.4	P	0.000613	161.8	P	0.003159	335.3
1623838_s_at	525.1	P	0.000491	640.8	P	0.000491	723.7	P	0.000491	701.9	P	0.000491	510	P	0.000491	535.7	P	0.000491	601.3	P	0.000491	570.4	P	0.000491	527.1	P	0.000491	523.5	P	0.000491	614.7	P	0.000491	640.8	P	0.000491	570.9	P	0.000491	514	P	0.000491	839.8	P	0.000613	598.1	P	0.000762	557.9
1623839_at	212.7	P	0.002607	204.9	P	0.001755	206.1	P	0.003159	245.2	P	0.002607	167	P	0.002607	202.3	P	0.001755	209.3	P	0.001165	296.3	P	0.001165	192.7	P	0.001165	269.5	P	0.000613	421.8	P	0.000491	324.7	P	0.000944	274.8	P	0.000613	327.6	P	0.001165	353.3	P	0.001432	303.5	P	0.000613	259.8
1623840_at	108	P	0.027766	32.9	A	0.165268	52.3	A	0.235169	91.1	P	0.009283	68.9	A	0.254899	44.5	A	0.296809	53.4	M	0.054711	97	P	0.004591	26	A	0.364945	39.9	A	0.296809	135.5	P	0.023995	33.9	A	0.318883	50.9	A	0.275462	47.9	A	0.135974	62.6	A	0.198363	79.6	A	0.070073	39.5
1623841_at	64.2	M	0.054711	103.5	A	0.070073	82.3	P	0.03202	77	P	0.042142	69.8	A	0.110449	67.3	A	0.135974	85.8	P	0.023995	73.6	A	0.099061	67.1	A	0.088557	105	A	0.099061	77.5	M	0.062021	91.6	A	0.150145	75.6	P	0.015164	63.8	A	0.122747	99.6	P	0.03202	85.8	P	0.03202	71.4
1623842_a_at	2173.4	P	0.000491	2196.1	P	0.000491	2092.9	P	0.000491	1765.9	P	0.000491	2039.9	P	0.000491	1958.9	P	0.000491	1784	P	0.000491	1627.7	P	0.000491	1990.4	P	0.000491	2375.6	P	0.000491	1805.5	P	0.000491	2298.6	P	0.000491	1767.9	P	0.000491	1945.4	P	0.000491	2018.7	P	0.000491	1538.3	P	0.000491	2147.5
1623843_at	6563.4	P	0.000491	6617.2	P	0.000491	6022.2	P	0.000491	6023.9	P	0.000491	6405.3	P	0.000491	5430.2	P	0.000491	6321.3	P	0.000491	6603.9	P	0.000491	5070.5	P	0.000491	5404.9	P	0.000491	5799.1	P	0.000491	5472	P	0.000491	5025.6	P	0.000491	5593.5	P	0.000491	5443	P	0.000491	6971.9	P	0.000491	6471.7
1623844_at	4.7	A	0.745101	5.8	A	0.864026	204.2	P	0.007827	161.6	P	0.020663	8.7	A	0.745101	32.7	A	0.562354	208.8	P	0.010972	164.9	P	0.010972	10	A	0.764831	6.8	A	0.849855	151.9	P	0.009283	117.2	P	0.027766	19	A	0.783744	3.4	A	0.889551	153	P	0.015164	206.7	P	0.004591	6.4
1623845_s_at	1.4	A	0.864085	11.3	A	0.437646	3.4	A	0.65838	9	A	0.413024	1.8	A	0.783687	2.2	A	0.911443	6.8	A	0.364945	0.7	A	0.984836	16.2	A	0.275462	2.2	A	0.929927	3	A	0.849855	0.5	A	0.996185	0.7	A	0.951902	11.9	A	0.388782	3.5	A	0.611218	1.2	A	0.900939	11
1623846_at	128.1	P	0.000762	170.6	P	0.000491	116.7	P	0.000491	87.6	P	0.000491	104.9	P	0.000491	127.5	P	0.001755	149.7	P	0.000762	145.8	P	0.000491	179.2	P	0.001755	93.6	P	0.003159	113.7	P	0.000491	127.7	P	0.000613	183.2	P	0.000491	93	P	0.001755	173.7	P	0.000613	145.6	P	0.000491	124.2
1623847_at	366.7	P	0.000613	247.2	P	0.000491	149.9	P	0.000613	216.8	P	0.000613	338.9	P	0.000491	410.2	P	0.000491	153.1	P	0.001165	133.1	P	0.001755	348.8	P	0.000491	353.6	P	0.000613	184.1	P	0.001432	186.1	P	0.000944	469.4	P	0.000491	419.8	P	0.000491	179.4	P	0.002143	138.8	P	0.000613	281.1
1623848_a_at	29.8	A	0.388756	29.4	P	0.017732	37.7	A	0.070073	73.9	M	0.062021	82.7	A	0.099061	38.7	P	0.017732	17.3	A	0.088557	45.3	P	0.027766	17.8	A	0.48748	37.9	A	0.296809	19.4	A	0.437646	47.3	A	0.318883	48.2	P	0.006575	57.6	P	0.004591	23.2	A	0.296809	40.9	P	0.012921	40.2
1623849_s_at	3571.8	P	0.000491	3396.9	P	0.000491	3688.1	P	0.000491	4341	P	0.000491	3388.2	P	0.000491	3441.7	P	0.000491	2990.2	P	0.000491	4349.8	P	0.000491	3642.3	P	0.000491	3001.5	P	0.000491	4560.8	P	0.000491	4027.7	P	0.000491	2968.6	P	0.000491	3219.8	P	0.000491	3831.9	P	0.000491	3549.6	P	0.000491	3576.2
1623850_at	4.7	A	0.963203	2.3	A	0.994496	5.3	A	0.900939	4.6	A	0.877253	18.6	A	0.783687	7.5	A	0.864026	3.2	A	0.96798	17.8	A	0.745101	6.7	A	0.951902	6	A	0.900939	2.7	A	0.994496	4.6	A	0.951902	5.6	A	0.976005	3	A	0.982268	3.2	A	0.987079	4.4	A	0.921094	5.6
1623851_at	330.2	P	0.007827	421.9	P	0.007827	281.5	P	0.007827	218.9	P	0.007827	459.3	P	0.007827	363.7	P	0.007827	358.5	P	0.007827	378.1	P	0.007827	317.8	P	0.007827	393.1	P	0.007827	326.8	P	0.007827	273.3	P	0.007827	347.6	P	0.009283	284.9	P	0.007827	258.6	P	0.007827	266.6	P	0.007827	299.7
1623852_at	1174.9	P	0.000491	177.2	P	0.000491	10824.4	P	0.000491	11258.9	P	0.000491	594.7	P	0.000491	911	P	0.000491	10753.5	P	0.000491	10799.5	P	0.000491	491.4	P	0.000491	465.3	P	0.000491	9005.6	P	0.000491	11386.8	P	0.000491	846.1	P	0.000491	1192	P	0.000491	10444.7	P	0.000491	8628.7	P	0.000491	111.8
1623853_at	848.1	P	0.000491	868.3	P	0.000491	660.5	P	0.000491	758.1	P	0.000491	933.1	P	0.000491	1084.9	P	0.000491	753.8	P	0.000491	650.9	P	0.000491	1017.1	P	0.000491	918	P	0.000491	632.3	P	0.000491	654.3	P	0.000491	978.8	P	0.000491	1067.4	P	0.000491	772	P	0.000491	751.8	P	0.000491	991
1623854_at	5.1	A	0.703191	17.5	A	0.216313	2.8	A	0.921094	3.6	A	0.889551	28.7	A	0.254899	1.2	A	0.724538	18.9	A	0.413046	8.4	A	0.413046	10	A	0.611218	24.8	A	0.296809	7.1	A	0.562354	7.9	A	0.65838	2.3	A	0.388782	3.8	A	0.537511	3.3	A	0.889551	12.8	A	0.296809	15.7
1623855_s_at	341.4	P	0.002607	336.2	P	0.001755	80.3	P	0.005504	70.2	A	0.078906	336.3	P	0.004591	476.4	P	0.002143	87.3	P	0.007827	80.3	P	0.027766	414.9	P	0.001165	394.1	P	0.002607	82.7	P	0.023995	53.7	P	0.020663	457.3	P	0.001432	448.4	P	0.003159	77.4	P	0.042142	78.6	P	0.012921	387.2
1623856_at	20.3	A	0.413046	3.6	A	0.929927	751.7	P	0.000613	585	P	0.000613	8.3	A	0.48748	10.4	A	0.801637	799.2	P	0.000613	1179.3	P	0.000613	3.4	A	0.801695	10.4	A	0.296809	1299.9	P	0.000613	926.4	P	0.000613	1.5	A	0.864026	15.8	A	0.296809	1248.6	P	0.000613	1283.9	P	0.000491	22.9
1623857_at	630.2	P	0.000762	590.5	P	0.000762	627.6	P	0.000944	603.1	P	0.000762	695.7	P	0.000944	736.1	P	0.000613	619.4	P	0.000762	649.4	P	0.000613	764.4	P	0.000613	624.7	P	0.001165	534.7	P	0.001165	583.3	P	0.001432	690.2	P	0.000613	768.8	P	0.000613	715.7	P	0.000944	558.5	P	0.000944	581.2
1623858_at	11346.2	P	0.000491	10294.2	P	0.000491	9697.5	P	0.000491	9266.9	P	0.000491	12213.3	P	0.000491	7557	P	0.000491	10533	P	0.000491	11318.8	P	0.000491	9818.4	P	0.000491	10483.3	P	0.000491	11040.3	P	0.000491	10473	P	0.000491	7060.8	P	0.000491	8422	P	0.000491	8464.6	P	0.000491	10786.1	P	0.000491	12042.1
1623859_at	1579.3	P	0.000491	1834.6	P	0.000491	853.5	P	0.000491	798.3	P	0.000491	1610.6	P	0.000491	1693.2	P	0.000491	794.3	P	0.000491	904.3	P	0.000491	1639.4	P	0.000491	1708.4	P	0.000491	786.9	P	0.000491	709.7	P	0.000491	1563.8	P	0.000491	1594.6	P	0.000491	666.1	P	0.000491	784.7	P	0.000491	1720.5
1623860_at	23.7	A	0.48748	33.2	A	0.34162	12.9	A	0.48748	5.8	A	0.703191	38.6	A	0.562354	29.7	A	0.437646	55.9	A	0.110449	22.3	A	0.318883	5.4	A	0.900939	64.7	A	0.275462	48.6	A	0.181343	40.7	A	0.388782	13.9	A	0.462489	6	A	0.929927	30.3	A	0.150145	22.7	A	0.681117	19.5
1623861_at	1420.8	P	0.000491	1530.7	P	0.000491	630.7	P	0.000613	613.8	P	0.000613	1393.5	P	0.000491	1588.7	P	0.000613	679.6	P	0.000613	849.5	P	0.000491	1328.3	P	0.000613	1444.7	P	0.000491	754.2	P	0.000613	622	P	0.000613	1529.7	P	0.000491	1418.3	P	0.000613	777	P	0.000613	637.3	P	0.000491	1395.7
1623862_at	299.8	P	0.003159	319.6	P	0.003815	312.8	P	0.001755	382.7	P	0.003159	308.6	P	0.004591	315.6	P	0.003815	375.5	P	0.002607	354.1	P	0.001755	268	P	0.004591	303	P	0.002607	384	P	0.004591	348.8	P	0.004591	369.4	P	0.007827	276.9	P	0.003815	426.5	P	0.000944	398.2	P	0.001165	256
1623863_a_at	1797.4	P	0.000491	1974.1	P	0.000491	892.3	P	0.000491	910.1	P	0.000491	1916.7	P	0.000491	2211.8	P	0.000491	749.8	P	0.000491	792.1	P	0.000491	2003.8	P	0.000491	1899.7	P	0.000491	757.2	P	0.000491	835.4	P	0.000491	1973.7	P	0.000491	1983	P	0.000491	1043.9	P	0.000491	797.7	P	0.000491	2599.2
1623864_at	503	P	0.000491	405.2	P	0.000491	456.6	P	0.000491	392.4	P	0.000491	508.4	P	0.000491	465.6	P	0.000491	403.4	P	0.000491	473.9	P	0.000491	556.8	P	0.000491	562.3	P	0.000491	477.2	P	0.000491	557.5	P	0.000491	535.3	P	0.000491	568	P	0.000491	435.5	P	0.000491	442.8	P	0.000491	509
1623865_at	10.8	A	0.818657	35.8	A	0.611218	18.3	A	0.611218	11.3	A	0.703191	14.7	A	0.818657	7.7	A	0.801637	5.9	A	0.889551	8	A	0.703191	19.4	A	0.681117	10.6	A	0.849855	15.8	A	0.745101	15.6	A	0.724538	11.6	A	0.783687	9.6	A	0.911443	11.2	A	0.703191	12.6	A	0.745101	6.6
1623866_at	154.8	P	0.017732	240.7	P	0.006575	264.1	P	0.000944	332.7	P	0.001755	127.4	A	0.099061	173.1	P	0.042142	188.4	P	0.009283	198.2	P	0.012921	102.6	M	0.062021	124.2	P	0.036797	261.5	P	0.017732	189.1	P	0.012921	128.1	P	0.036797	176.4	P	0.042142	247.6	P	0.005504	173	P	0.010972	156.2
1623867_at	259.8	P	0.000613	186.4	P	0.000491	215	P	0.001165	92.8	P	0.001432	359.2	P	0.000944	119.5	P	0.003159	207.4	P	0.000491	218.9	P	0.000491	179.2	P	0.000944	282	P	0.000491	197.3	P	0.000491	140.6	P	0.001165	49.6	P	0.03202	133.4	P	0.001755	97.3	P	0.003815	274.4	P	0.000491	306.9
1623868_a_at	5.6	A	0.818716	1.6	A	0.990717	326.2	P	0.001432	297.1	P	0.003815	7.4	A	0.681117	5.2	A	0.818657	349.6	P	0.003159	335.5	P	0.004591	6.8	A	0.65838	2.4	A	0.911443	361	P	0.009283	351.9	P	0.001755	2.8	A	0.982268	3	A	0.818657	372.6	P	0.002143	395.6	P	0.002143	2.6
1623869_at	531.3	P	0.009283	512.7	P	0.012921	330	P	0.03202	273.7	A	0.078906	815	P	0.027766	666.2	P	0.005504	315.4	P	0.027766	291.4	A	0.070073	570.5	P	0.004591	543.8	P	0.012921	358.3	P	0.03202	283.8	A	0.099061	648.9	P	0.005504	645.2	P	0.006575	279.3	P	0.03202	328	P	0.023995	595.6
1623870_at	3.2	A	0.764886	14.1	A	0.48748	2.6	A	0.745101	47.7	P	0.003815	17.9	A	0.254899	17	A	0.254899	20.7	A	0.165268	17.3	A	0.681117	42.1	M	0.054711	21.3	A	0.110449	29.5	A	0.165268	22.3	A	0.122689	21.7	A	0.275462	23.6	P	0.027766	14.3	A	0.165268	19.8	A	0.235169	17.4
1623871_at	52.8	M	0.062021	86.1	P	0.003815	40.4	A	0.135974	65.5	P	0.036797	94.1	P	0.023995	45.6	A	0.099006	45.8	A	0.254899	32.1	A	0.122747	34	P	0.036761	43.7	A	0.254899	28.3	A	0.181343	35.6	A	0.181343	32.6	A	0.088557	28.1	A	0.318883	48.1	P	0.042142	37.9	A	0.070073	34.5
1623872_at	19.4	A	0.537511	24.5	A	0.34162	22.5	A	0.235169	5.1	A	0.437646	13.9	A	0.537511	22	A	0.462489	4.6	A	0.562354	23.9	A	0.48748	4.5	A	0.724538	22.6	A	0.462489	36.3	A	0.150145	47.7	A	0.216313	4.9	A	0.764831	4.4	A	0.783687	16.2	A	0.437646	24.5	A	0.364945	3.2
1623873_at	1500.3	P	0.000491	1541.9	P	0.000491	1344.2	P	0.000491	1350.8	P	0.000491	1464.5	P	0.000491	1610.1	P	0.000491	1175	P	0.000491	1152.4	P	0.000491	1631.6	P	0.000491	1618.8	P	0.000491	1246.3	P	0.000491	1309.4	P	0.000491	1679.7	P	0.000491	1614.9	P	0.000491	1269.6	P	0.000491	1187	P	0.000491	1446.4
1623874_at	308.1	P	0.001755	318.1	P	0.001755	287.4	P	0.002143	226.3	P	0.005504	329.7	P	0.002143	362.4	P	0.003159	217	P	0.010972	209.1	P	0.015164	415.7	P	0.001432	391.1	P	0.000762	312	P	0.007827	287.2	P	0.007827	361	P	0.000944	429.9	P	0.000944	289.6	P	0.001165	265.3	P	0.003815	316.8
1623875_at	448.1	P	0.000491	422.2	P	0.000491	125.4	P	0.002143	197.3	P	0.002143	416	P	0.000944	346.3	P	0.000762	187.2	P	0.004591	207.7	P	0.002607	477.6	P	0.000944	482.1	P	0.000491	209.7	P	0.003815	195.8	P	0.003159	465.1	P	0.000762	408.8	P	0.000613	241.4	P	0.000762	181	P	0.001165	361.9
1623876_at	25.7	A	0.51252	7.1	A	0.681117	1.6	A	0.951902	5	A	0.911443	23.4	A	0.364914	28.7	A	0.462489	5.8	A	0.849855	23.3	A	0.65838	25.9	A	0.181343	3.3	A	0.900939	11.1	A	0.764831	3.3	A	0.921094	22.7	A	0.34162	8	A	0.562354	20.1	A	0.611218	15	A	0.34162	8.6
1623877_a_at	145	P	0.015164	132.3	P	0.036797	169.1	P	0.009283	154.8	P	0.017732	201.5	P	0.042142	203	P	0.023995	157.4	P	0.006575	173.5	P	0.006575	173.5	P	0.023995	189.1	P	0.020663	156.2	P	0.03202	196.1	P	0.015164	106.2	A	0.088557	172.9	P	0.03202	159.5	P	0.010972	79	P	0.004591	216
1623878_at	37.3	M	0.061975	62.8	P	0.017732	62	P	0.048099	56.3	A	0.181343	43.4	A	0.198363	31.8	A	0.150145	57.4	A	0.070073	57.7	M	0.054711	61.6	P	0.042142	58.3	M	0.062021	58.7	A	0.150145	73.4	A	0.216313	64.2	A	0.070073	65.6	P	0.048099	75.6	M	0.054711	62.4	A	0.122747	51.2
1623879_at	32.6	A	0.318883	5.2	A	0.889551	481.3	P	0.000944	441.5	P	0.000944	43.1	A	0.235169	37.7	A	0.537511	480.9	P	0.002143	427	P	0.002607	27.7	A	0.462489	47.5	A	0.254899	457.2	P	0.003159	459.6	P	0.006575	42.6	A	0.198363	9.3	A	0.681117	475.1	P	0.004591	557.2	P	0.001165	2
1623880_at	39.7	A	0.586955	8.3	A	0.911443	38.6	A	0.51252	7.8	A	0.911443	11.6	A	0.877253	7.4	A	0.951902	7.1	A	0.849855	7.4	A	0.937979	12.8	A	0.703191	9.5	A	0.900939	6.1	A	0.972234	5.8	A	0.979337	18.9	A	0.681117	4.4	A	0.979337	10.3	A	0.834732	7.6	A	0.889551	25
1623881_s_at	783.5	P	0.000491	809	P	0.000491	791.6	P	0.000491	653.4	P	0.000491	824.8	P	0.000491	802.4	P	0.000491	865.7	P	0.000491	866.4	P	0.000491	833.9	P	0.000491	752.2	P	0.000491	769.5	P	0.000491	573.9	P	0.000613	653.9	P	0.000491	793.6	P	0.000491	781.2	P	0.000491	653.5	P	0.000491	778.4
1623882_at	165	P	0.036797	152.9	P	0.036797	137.7	P	0.010972	161.3	M	0.054711	130.2	A	0.150145	204.4	P	0.03202	180.1	P	0.020663	147.2	P	0.036797	188.8	M	0.054711	194.1	A	0.099061	143	P	0.017732	175.8	P	0.048099	113.7	A	0.088557	156	P	0.020663	197.5	P	0.012921	221.6	P	0.007827	120.2
1623883_at	212.2	P	0.023995	233.4	P	0.017732	137.6	M	0.061975	143.1	P	0.023995	250	M	0.054711	247.2	P	0.036797	225.4	P	0.012921	209.9	P	0.027766	259.2	P	0.020663	292.9	P	0.020663	188.8	M	0.054711	181.4	P	0.048099	230	P	0.009283	242.1	P	0.015164	202.2	P	0.03202	132.7	P	0.005504	284.1
1623884_at	1775.7	P	0.000944	904.4	P	0.000944	527.5	P	0.002143	638.3	P	0.001432	1489	P	0.000944	803.1	P	0.002607	393.2	P	0.005504	780.3	P	0.001432	1049.4	P	0.001432	1304	P	0.000944	586.7	P	0.005504	485.5	P	0.010972	869.2	P	0.002143	949.7	P	0.001755	616.7	P	0.002607	698.6	P	0.002143	1470.8
1623885_at	1208.1	P	0.000491	1168.6	P	0.000491	802.7	P	0.000491	624.5	P	0.000491	1270.8	P	0.000491	1212.1	P	0.000491	911.1	P	0.000491	760.5	P	0.000491	924.7	P	0.000491	1070.1	P	0.000491	843.6	P	0.000491	790.6	P	0.000491	949.2	P	0.000491	863.5	P	0.000491	765.6	P	0.000491	625.5	P	0.000491	1136.8
1623886_at	12.1	A	0.462489	14.3	A	0.235169	27.5	A	0.275462	17.9	A	0.34162	1.9	A	0.911443	15.7	A	0.462489	7.5	A	0.437646	13.7	A	0.318883	7.1	A	0.537511	5	A	0.911496	28.3	A	0.181343	22.5	A	0.318883	2.6	A	0.764831	9.5	A	0.537511	2.4	A	0.586955	9.2	A	0.254899	25.3
1623887_at	302.9	P	0.000491	286.6	P	0.000491	225.8	P	0.000491	242.8	P	0.000491	236.5	P	0.000613	294.8	P	0.000613	246.1	P	0.000613	251.3	P	0.000491	219.1	P	0.000613	194.7	P	0.000613	176.9	P	0.000491	166.8	P	0.000613	221.5	P	0.000489	279.5	P	0.000613	240.4	P	0.000491	244.4	P	0.000491	217.3
1623888_at	761.9	P	0.004591	796.8	P	0.003159	422.5	P	0.007827	426.9	P	0.006575	657.3	P	0.006575	749.9	P	0.002607	502.6	P	0.007827	418.2	P	0.006575	751.1	P	0.004591	709.3	P	0.006575	418.4	P	0.007827	411	P	0.006575	731.6	P	0.002607	766.9	P	0.003159	420.3	P	0.005504	381.7	P	0.007827	681.5
1623889_at	1195.4	P	0.000491	1323.6	P	0.000491	1390.8	P	0.000491	1243.5	P	0.000491	1083.8	P	0.000613	1152.7	P	0.000613	1268.6	P	0.000613	1339.1	P	0.000491	1218.5	P	0.000491	1120.3	P	0.000613	1326.5	P	0.000491	1530.5	P	0.000491	1366.7	P	0.000491	1132.6	P	0.000491	1474.9	P	0.000491	1417.6	P	0.000491	1532.1
1623890_at	7.3	A	0.681117	3.8	A	0.889551	11	A	0.635055	47.2	A	0.364945	8.8	A	0.703191	12.9	A	0.586955	21.5	A	0.611218	7	A	0.801637	8.2	A	0.681117	4	A	0.783687	6.6	A	0.834732	9.8	A	0.635055	13.6	A	0.611218	2.4	A	0.900939	11.6	A	0.703191	1.8	A	0.900939	1.8
1623891_at	933.4	P	0.000613	1050.6	P	0.000762	823.5	P	0.000491	811.8	P	0.000613	993.6	P	0.000944	1075.6	P	0.000613	857.7	P	0.000762	803.5	P	0.000613	893.5	P	0.000613	1013.7	P	0.000491	846.3	P	0.000944	764.4	P	0.000944	1008.5	P	0.000762	1039	P	0.000613	747.5	P	0.000491	761.5	P	0.000613	1050
1623892_at	4.1	A	0.921094	4.2	A	0.972234	2.6	A	0.945289	3.1	A	0.921094	16.1	A	0.724538	29.7	A	0.681117	1.7	A	0.984836	2.1	A	0.990717	7.7	A	0.834732	5	A	0.976005	2.4	A	0.957858	4.6	A	0.849855	3	A	0.982268	2.8	A	0.976005	5.4	A	0.979337	3.6	A	0.849855	9.8
1623893_at	65.1	P	0.005504	96	P	0.003159	86.7	P	0.001165	110.6	P	0.017732	77.1	P	0.042142	58.7	P	0.005504	93.9	P	0.000762	72	P	0.001432	71.7	P	0.000944	78.2	P	0.002601	105.3	P	0.000491	88.1	P	0.002143	57.4	P	0.009283	69.8	P	0.015164	179	P	0.000762	130.3	P	0.002143	77.5
1623894_a_at	167.3	P	0.010972	120.9	P	0.015164	747.3	P	0.000762	527.6	P	0.001165	188.1	A	0.078906	188.2	P	0.020663	515.6	P	0.000762	581.2	P	0.000944	205	M	0.062021	265.8	P	0.017732	763.2	P	0.000944	1001	P	0.001165	194.6	P	0.023995	159.4	M	0.054711	760.1	P	0.000613	803.6	P	0.000613	193.6
1623895_at	2.3	A	0.911443	7.3	A	0.635055	38.1	A	0.165268	51.1	A	0.099061	32.1	A	0.51252	8.8	A	0.635055	53.4	M	0.062021	25.9	A	0.275462	3.5	A	0.801637	12.5	A	0.586955	37.3	A	0.216313	25.4	A	0.364945	6.3	A	0.681117	3.5	A	0.65838	24.5	A	0.413046	30	A	0.135974	6.4
1623896_a_at	281.6	P	0.004591	295.3	P	0.000762	228.1	P	0.000491	205.4	P	0.000613	254.8	P	0.001755	243	P	0.001755	242.1	P	0.000762	237.6	P	0.001755	224.5	P	0.001165	235.7	P	0.000762	283.6	P	0.001755	187.4	P	0.001165	236.4	P	0.000762	232.3	P	0.000762	238.1	P	0.000613	186	P	0.000613	273.7
1623897_at	2.2	A	0.957858	28.2	A	0.586955	45.9	A	0.462489	54.9	A	0.364945	2.9	A	0.911443	3.3	A	0.889551	38.3	A	0.51252	51.7	A	0.296809	2.5	A	0.945289	14.5	A	0.801637	30.1	A	0.65838	17.8	A	0.635055	5.2	A	0.849855	17.8	A	0.65838	10.2	A	0.635055	42	A	0.165268	16.7
1623898_at	11.9	A	0.537511	14.1	A	0.562354	0.7	A	0.995409	1.4	A	0.96798	3	A	0.900939	2.7	A	0.849855	0.7	A	0.990717	2.6	A	0.889551	3.2	A	0.929927	1.9	A	0.957858	2.4	A	0.937979	0.8	A	0.976005	2.7	A	0.921094	1.5	A	0.976005	2.2	A	0.937979	1.4	A	0.96798	1.5
1623899_at	423.6	P	0.000944	583.5	P	0.000944	613.7	P	0.002607	614.4	P	0.001432	232.7	P	0.009283	244.9	P	0.009283	199	P	0.006575	167.3	P	0.009283	69.4	A	0.099061	48.4	A	0.181343	57.5	P	0.023995	91.5	P	0.017732	105.5	P	0.010972	71.1	P	0.012921	126.2	P	0.012921	61.4	P	0.042142	684.1
1623900_a_at	2600.7	P	0.000491	4337.7	P	0.000491	2881.7	P	0.000491	3651.8	P	0.000491	2513.2	P	0.000491	2432.6	P	0.000491	2133.4	P	0.000491	1618.6	P	0.000491	3301.1	P	0.000491	3912.6	P	0.000491	2918.8	P	0.000491	3883.6	P	0.000491	2968.5	P	0.000491	3046.3	P	0.000491	3204.1	P	0.000491	2000.8	P	0.000491	2130.1
1623901_s_at	4954.8	P	0.000491	5409	P	0.000491	4948.1	P	0.000491	5323.4	P	0.000491	5567.4	P	0.000491	5264.8	P	0.000491	5454.9	P	0.000491	5300.7	P	0.000491	4174.7	P	0.000491	4115.7	P	0.000491	4912.4	P	0.000491	5335.5	P	0.000491	4282.3	P	0.000491	4210.3	P	0.000491	5022.6	P	0.000491	4356.3	P	0.000491	4548.9
1623902_at	2349.6	P	0.000762	2299.6	P	0.000762	1073.6	P	0.000762	1213.9	P	0.001165	2108	P	0.001165	2560.3	P	0.000762	1190.8	P	0.001755	1301.5	P	0.001432	2590.8	P	0.000762	2366.6	P	0.000762	1197.8	P	0.001432	1059.3	P	0.002607	2552.3	P	0.000944	2491	P	0.000762	1128.9	P	0.000944	1150.9	P	0.001165	2515.7
1623903_at	559.5	P	0.000491	579.2	P	0.000491	587.8	P	0.000491	661.1	P	0.000491	219.5	P	0.000613	247.2	P	0.000491	256.2	P	0.000762	374.7	P	0.000613	220.5	P	0.000762	254.3	P	0.000762	412.4	P	0.000613	393.2	P	0.000491	251.9	P	0.000491	257.7	P	0.000762	466.7	P	0.000491	420.4	P	0.000491	375.2
1623904_a_at	17	A	0.462489	7.1	A	0.48748	466.8	P	0.000944	445	P	0.000491	54.7	A	0.296809	33	A	0.275462	501.6	P	0.000944	446.7	P	0.000944	39.7	A	0.296809	44	A	0.296809	499.3	P	0.001165	475.9	P	0.000613	69.9	A	0.110449	64.2	A	0.235169	511	P	0.001165	492.9	P	0.000613	34.7
1623905_s_at	39	A	0.462489	57.2	A	0.254899	67.5	A	0.235169	62.8	A	0.34162	74.4	A	0.437646	85.4	A	0.235169	61.2	A	0.296809	26	A	0.462489	16.7	A	0.537511	31.4	A	0.437646	72.1	A	0.318883	81.2	A	0.296809	74.4	A	0.254899	59.9	A	0.150145	110.3	A	0.150145	64.2	A	0.275462	13.6
1623906_at	592.1	P	0.002143	450.1	P	0.003815	304.2	P	0.001432	373.5	P	0.002607	644.5	P	0.004591	619.9	P	0.002607	257.5	P	0.002143	211.3	P	0.002143	502.7	P	0.003159	497.1	P	0.003815	219	P	0.003815	237.9	P	0.023995	694.8	P	0.001165	689.3	P	0.001432	258.3	P	0.003815	254.8	P	0.001432	460.5
1623907_at	762.5	P	0.000491	718.4	P	0.000491	166.4	P	0.002143	158.4	P	0.003159	677.7	P	0.000491	837.3	P	0.000491	147.9	P	0.012921	136.5	P	0.004591	1042	P	0.000491	1097.4	P	0.000491	152.8	P	0.020663	162.5	P	0.012921	898.4	P	0.000491	1004.5	P	0.000491	160.6	P	0.003159	196	P	0.001432	988.2
1623908_at	54.2	A	0.413046	33.1	A	0.537511	26.9	A	0.537511	87.5	A	0.275462	81.3	A	0.51252	101.3	A	0.364945	80.1	A	0.254899	81.8	A	0.388782	75.9	A	0.413046	39.5	A	0.635055	61.3	A	0.413046	71	A	0.462489	33.5	A	0.562354	20.3	A	0.586955	51.3	A	0.51252	67.1	A	0.254899	24.4
1623909_s_at	1.8	A	0.921094	16.4	A	0.254899	30.7	P	0.036797	8.9	A	0.586955	4.3	A	0.764831	8.9	A	0.462489	29.4	A	0.275462	45.7	A	0.078906	19.7	A	0.586955	4.5	A	0.801637	12.2	A	0.537511	45.9	A	0.296809	8.8	A	0.437646	4.6	A	0.703191	45.5	A	0.150145	42.3	M	0.054711	24.6
1623910_at	133.8	A	0.296809	121.7	A	0.181343	651.8	P	0.006575	580.9	P	0.027766	199.7	A	0.296809	174.4	A	0.198363	761	P	0.006575	773	P	0.006575	147.5	A	0.296809	151.2	A	0.318883	635.1	P	0.003815	647.3	P	0.027766	164.5	A	0.275462	154	A	0.254899	654.7	P	0.010972	806.4	P	0.004591	202
1623911_at	8.9	A	0.437646	34.4	A	0.150145	9.2	A	0.388782	25.3	A	0.275462	23.4	A	0.235169	34.9	A	0.254899	8.1	A	0.34162	9.4	A	0.48748	16.3	A	0.437646	11	A	0.462489	24.9	A	0.235169	1.8	A	0.724538	14.7	A	0.364945	2.8	A	0.48748	1.4	A	0.48748	3.3	A	0.437646	16.2
1623912_at	31.2	A	0.181343	10.8	A	0.65838	16.6	A	0.611218	10.3	A	0.51252	5.9	A	0.65838	20	A	0.537511	13.6	A	0.681117	17.4	A	0.681117	17.4	A	0.537511	23.5	A	0.437646	4.9	A	0.801637	6.5	A	0.877253	37.6	A	0.364945	7.9	A	0.65838	29.6	A	0.462489	9.2	A	0.783687	12.7
1623913_at	5.3	A	0.703191	1.9	A	0.681117	10.6	A	0.586955	12.8	A	0.388782	9.1	A	0.51252	14.3	A	0.462489	27.2	A	0.275462	26.7	A	0.388782	6.3	A	0.562354	18.9	A	0.48748	8.6	A	0.562354	13	A	0.437646	42.2	A	0.275462	8.7	A	0.48748	25.3	A	0.275462	2.2	A	0.724538	3.3
1623914_at	21143.5	P	0.000491	22208.7	P	0.000491	15376.8	P	0.000491	17746.1	P	0.000491	23328.4	P	0.000491	20234.6	P	0.000491	15348.4	P	0.000491	17010	P	0.000491	23015.7	P	0.000491	23850.1	P	0.000491	16312.3	P	0.000491	17931.3	P	0.000491	20250.1	P	0.000491	19260.3	P	0.000491	15271	P	0.000491	15402.5	P	0.000491	19855.3
1623915_at	149.1	P	0.005504	132.7	P	0.000944	125.8	P	0.002607	105.8	P	0.017732	180.6	P	0.010972	134.9	P	0.003815	114.9	P	0.015164	127.8	P	0.015164	132.3	P	0.004591	155.1	P	0.003815	149.6	P	0.007827	105.6	P	0.003815	127.4	P	0.001755	123.3	P	0.003159	133.9	P	0.015164	128.6	P	0.005504	141.6
1623916_at	430.6	P	0.002143	430.2	P	0.000944	655.5	P	0.000944	595.3	P	0.000944	397.7	P	0.002143	368.5	P	0.001432	527.8	P	0.001165	688.1	P	0.001165	359.6	P	0.001755	404.1	P	0.001165	705.8	P	0.001432	686	P	0.001432	295.4	P	0.002143	251.9	P	0.002607	683.1	P	0.001165	561.6	P	0.001755	401.4
1623917_a_at	107.7	A	0.099061	89.9	A	0.216313	151.7	P	0.042142	97.6	A	0.099061	146.9	M	0.054711	72.6	A	0.254899	144	M	0.062021	102.3	A	0.088557	103.1	A	0.099061	134.3	A	0.198363	129.5	A	0.078906	147.5	A	0.088557	122.3	A	0.181343	100.6	A	0.235169	114.2	A	0.070073	112.8	P	0.036797	61.4
1623918_at	627.4	P	0.000491	629.8	P	0.000491	342.6	P	0.000613	435.8	P	0.000613	787.1	P	0.000491	937.7	P	0.000491	365.1	P	0.000491	439.9	P	0.000491	601.5	P	0.000491	610.6	P	0.000491	359.6	P	0.000491	312.6	P	0.000613	626.3	P	0.000491	683.2	P	0.000491	331	P	0.000491	305.5	P	0.000491	689.2
1623919_a_at	4162.8	P	0.000491	3283.3	P	0.000491	1403.2	P	0.000491	1519.5	P	0.000491	4533.9	P	0.000491	5116.6	P	0.000491	1340.1	P	0.000491	1149	P	0.000613	5648.4	P	0.000491	5096.9	P	0.000491	1457.2	P	0.000491	1462.6	P	0.000613	5798.3	P	0.000491	5951	P	0.000491	1680.1	P	0.000491	1388.9	P	0.000491	3304.2
1623920_at	15.6	A	0.724538	3.9	A	0.65838	17.2	A	0.437646	17.7	A	0.611218	21.4	A	0.900939	8.5	A	0.864026	18.5	A	0.462489	17.9	A	0.635055	14.9	A	0.611218	16.8	A	0.681117	57.5	A	0.388782	26.7	A	0.413046	14.9	A	0.65838	8.3	A	0.635055	26	A	0.51252	56.2	A	0.388782	15.9
1623921_at	39.3	A	0.198363	26.8	A	0.296809	24.6	A	0.135974	55.4	A	0.110449	37.8	A	0.275462	34.5	A	0.099061	16.8	A	0.48748	16.2	A	0.275462	53.2	A	0.254899	54.8	A	0.181343	10.8	A	0.51252	41	A	0.275462	12.9	A	0.635055	42.2	A	0.275462	61.1	A	0.150145	37.1	A	0.235169	27.5
1623922_at	54.3	P	0.017732	33.1	P	0.042142	31.2	P	0.027766	43.5	A	0.078906	88.6	P	0.002143	68.3	A	0.070073	33.8	P	0.006575	44.9	P	0.009283	46	P	0.020663	53.6	P	0.042142	25.2	P	0.03202	55.8	P	0.023995	62.6	P	0.015164	33.7	A	0.070024	49.1	P	0.017732	49.2	P	0.003815	36.9
1623923_a_at	78.7	P	0.000491	120.5	P	0.000491	143.5	P	0.000613	148.5	P	0.000491	67.3	P	0.000491	70.8	P	0.000613	131.6	P	0.000613	91.5	P	0.000762	55	P	0.001432	57.8	P	0.009283	113.7	P	0.000613	110	P	0.000491	98	P	0.000489	72.8	P	0.000491	126.5	P	0.000491	83.3	P	0.000491	91.9
1623924_at	349.7	P	0.000491	341.8	P	0.000491	84.9	P	0.007827	78.8	P	0.002143	383	P	0.000613	534.4	P	0.001432	47.1	P	0.012921	56	A	0.078854	587	P	0.000491	481.4	P	0.000491	84.3	P	0.000944	104.5	P	0.005504	645.3	P	0.000491	632.9	P	0.000491	65.5	P	0.000944	61.6	P	0.003159	523
1623925_at	3.8	A	0.745101	8.5	A	0.681117	654.1	P	0.000491	503	P	0.000613	13.6	A	0.65838	2.4	A	0.945289	695.6	P	0.000491	604.1	P	0.000613	30.1	A	0.296809	3.3	A	0.48748	473.3	P	0.000491	412.6	P	0.000613	6.1	A	0.65838	9.8	A	0.635055	516.2	P	0.000613	570.2	P	0.000613	3.1
1623926_at	1415.5	P	0.000491	1357.2	P	0.000491	216.5	P	0.001432	156.7	P	0.002607	1249.4	P	0.000491	1383.1	P	0.000491	200.1	P	0.003159	163.7	P	0.005504	1361.7	P	0.000491	1411.1	P	0.000491	161.4	P	0.010972	219.4	P	0.003159	1423.5	P	0.000491	1561.1	P	0.000491	208.6	P	0.000944	158.9	P	0.005504	1348.9
1623927_at	5.8	A	0.783687	26.1	A	0.537511	14.6	A	0.462489	30.4	A	0.364945	7.5	A	0.864026	25.7	A	0.437646	14.7	A	0.562354	15.8	A	0.562354	6.2	A	0.703191	15.3	A	0.537511	30.7	A	0.462489	39.3	A	0.413046	7.2	A	0.703191	30.7	A	0.462489	10.1	A	0.681117	4.6	A	0.724538	36.4
1623928_at	357.1	P	0.000491	506	P	0.000491	617.3	P	0.000491	617.4	P	0.000613	573.7	P	0.000613	502.3	P	0.000491	489.2	P	0.000491	594.8	P	0.000491	631	P	0.000491	595.5	P	0.000491	618.8	P	0.000491	718.2	P	0.000491	613.9	P	0.000491	603	P	0.000491	825.3	P	0.000491	776.2	P	0.000491	595.9
1623929_at	25	A	0.462489	22.6	A	0.537511	7.7	A	0.681117	29.5	A	0.48748	5.3	A	0.834732	17.9	A	0.611218	21.4	A	0.413046	36	A	0.51252	49.1	A	0.364945	8.9	A	0.611218	30.2	A	0.235169	27.2	A	0.51252	71.7	A	0.364945	34	A	0.413046	40	A	0.135974	20.6	A	0.462489	31.8
1623930_s_at	80.7	A	0.078906	72	A	0.122747	63.7	A	0.150145	66	A	0.078906	126.2	P	0.036797	100.8	P	0.020638	45.4	A	0.135974	52.9	A	0.165268	115.2	M	0.054711	74.2	A	0.165268	82	P	0.010972	97.2	P	0.023995	108.2	P	0.03202	60.7	A	0.110449	78.9	P	0.015164	35.4	A	0.122747	62.2
1623931_s_at	320	P	0.001165	306.4	P	0.001755	344.6	P	0.000762	234.4	P	0.000944	328.9	P	0.002143	250.1	P	0.002607	357.3	P	0.000944	282.7	P	0.001165	278.3	P	0.001165	233.9	P	0.001432	252.5	P	0.000944	274	P	0.001755	243.8	P	0.002607	267.9	P	0.001432	316.6	P	0.001165	252.3	P	0.001432	240.8
1623932_at	192.8	P	0.000944	128.2	P	0.000613	174.6	P	0.000491	193.3	P	0.000491	173.9	P	0.003159	161.1	P	0.006575	190.8	P	0.000491	208.2	P	0.000613	168.1	P	0.001755	163.5	P	0.003159	188.3	P	0.000491	201.9	P	0.000491	171.6	P	0.000491	181.1	P	0.005504	244.9	P	0.000491	269.6	P	0.000491	207.4
1623933_at	311.1	P	0.000491	324.5	P	0.000491	300.9	P	0.000489	409.9	P	0.000491	316.1	P	0.000491	226.4	P	0.000491	391.9	P	0.000491	336.5	P	0.000491	216.9	P	0.000491	240.5	P	0.000491	277.5	P	0.000491	313.5	P	0.000491	204.5	P	0.000491	223.3	P	0.000613	333.4	P	0.000491	317	P	0.000491	357.9
1623934_at	904.6	P	0.000491	1016.2	P	0.000491	743.8	P	0.000491	771.8	P	0.000491	695.3	P	0.000491	750	P	0.000491	689	P	0.000491	701.5	P	0.000491	839	P	0.000491	664.2	P	0.000491	636.1	P	0.000491	712.7	P	0.000491	825.1	P	0.000491	782.8	P	0.000491	565.1	P	0.000491	774.3	P	0.000491	1166.7
1623935_at	300.3	P	0.000613	347.5	P	0.000762	1650.7	P	0.000491	2227.7	P	0.000491	323.1	P	0.001432	370.4	P	0.001165	1557.6	P	0.000491	1730.8	P	0.000491	287	P	0.002143	265.4	P	0.001432	2610.2	P	0.000491	2293.6	P	0.000491	294.1	P	0.001755	265	P	0.002607	2248.9	P	0.000491	1542.1	P	0.000491	229.1
1623936_at	2574.1	P	0.000491	2940.8	P	0.000491	2671.3	P	0.000491	2754.7	P	0.000491	2561.8	P	0.000491	2708.1	P	0.000491	2763.3	P	0.000491	2773.2	P	0.000491	1839.3	P	0.000491	1435	P	0.000491	1904.6	P	0.000491	2168.7	P	0.000491	2386.6	P	0.000491	2467	P	0.000491	2838.8	P	0.000491	2746.1	P	0.000491	2640.4
1623937_at	4.3	A	0.877253	21.9	A	0.437646	3.3	A	0.877253	6.4	A	0.703191	40.5	A	0.388782	21.7	A	0.562354	3.8	A	0.834732	2.3	A	0.889551	28.1	A	0.388782	57.2	P	0.020663	3.7	A	0.834732	30.9	A	0.235169	32.9	A	0.235169	6.6	A	0.635055	64.3	A	0.296809	17.6	A	0.681117	34.1
1623938_at	18.3	A	0.48748	6	A	0.537511	5.5	A	0.745101	7.7	A	0.703191	23.3	A	0.318883	37.2	A	0.296809	21.5	A	0.51252	36.8	A	0.34162	10.4	A	0.48748	29.4	A	0.364945	3.9	A	0.745101	22.5	A	0.437646	25.7	A	0.34162	6.6	A	0.724538	2.5	A	0.963203	2.2	A	0.911443	32.4
1623939_at	44.9	A	0.388782	6.7	A	0.65838	16.3	A	0.724538	3	A	0.982268	12	A	0.834732	11.3	A	0.864026	4.9	A	0.937979	3.3	A	0.951902	30.8	A	0.51252	64.1	A	0.150145	5.9	A	0.681117	8.1	A	0.764831	6.7	A	0.834732	5.8	A	0.889551	8.4	A	0.681117	5.5	A	0.911443	8.7
1623940_at	1202.9	P	0.000613	1217.9	P	0.000491	1843.9	P	0.000491	1774.1	P	0.000491	1108.3	P	0.000613	1384.5	P	0.000613	1970.1	P	0.000491	1708.6	P	0.000491	1241.4	P	0.000491	1091.4	P	0.000613	1619	P	0.000491	1573.1	P	0.000491	1445.2	P	0.000613	1424.2	P	0.000491	1714	P	0.000491	1922.4	P	0.000491	1166
1623941_at	51.9	P	0.002607	26.8	A	0.198363	50.9	P	0.004591	37.4	P	0.017732	51.2	P	0.009269	44	A	0.070073	38.1	P	0.003159	78	P	0.009283	75.6	P	0.010972	43.1	A	0.216313	57.7	P	0.015164	55.6	P	0.036797	46.2	P	0.048099	40.6	A	0.099061	53.4	P	0.042142	37.1	A	0.135974	26.6
1623942_at	3.9	A	0.937979	4.2	A	0.877253	11.5	A	0.783687	22.3	A	0.65838	8.1	A	0.929927	3.2	A	0.984836	6.2	A	0.818657	4.1	A	0.945289	15.4	A	0.65838	5.3	A	0.937979	5.7	A	0.900939	3.2	A	0.945289	5.5	A	0.724538	3.5	A	0.976005	7	A	0.783687	7	A	0.703191	2.6
1623943_at	1642.1	P	0.000491	1274.9	P	0.000491	1033.1	P	0.000613	1417	P	0.000613	1396.6	P	0.000491	1584.3	P	0.000491	1041.8	P	0.000491	1311	P	0.000491	1512.4	P	0.000613	1199.7	P	0.000491	1227.8	P	0.000491	1028.5	P	0.000491	1602.1	P	0.000491	1649.6	P	0.000491	977.6	P	0.000491	1297.3	P	0.000613	1329.5
1623944_at	199.8	P	0.000944	154.1	P	0.003815	212.7	P	0.000491	204.4	P	0.000944	151.3	P	0.001165	96.5	P	0.003159	252.9	P	0.000944	244.9	P	0.002143	105.3	P	0.006575	97.7	P	0.001432	127.4	P	0.002143	198.4	P	0.001755	139.1	P	0.002607	143.4	P	0.001755	174.5	P	0.001165	189.7	P	0.000762	171.8
1623945_at	61.3	A	0.150145	41.9	A	0.165268	76.4	A	0.099061	60.5	A	0.254899	82.9	A	0.181343	90.8	A	0.165268	57.7	A	0.216313	65	A	0.275462	48.7	A	0.235169	68.7	A	0.235169	71.2	A	0.099061	63.7	A	0.181343	80.2	A	0.235169	88.5	A	0.135974	40	A	0.150145	60.6	A	0.110449	42
1623946_at	7.5	A	0.921094	15.6	A	0.65838	11.3	A	0.724538	2.6	A	0.957858	14.5	A	0.586955	18.2	A	0.413046	21.1	A	0.388782	20.2	A	0.703191	23.8	A	0.586955	7.7	A	0.724538	3.4	A	0.929927	22.7	A	0.388782	1.9	A	0.937979	11.5	A	0.745101	29.5	A	0.216313	3.3	A	0.877253	4.3
1623947_at	2.7	A	0.979337	2.6	A	0.963203	2.8	A	0.951902	1.7	A	0.994496	3.8	A	0.911443	4.9	A	0.96798	3.6	A	0.864026	12.9	A	0.635055	4	A	0.96798	11.1	A	0.586955	5.6	A	0.911443	5	A	0.877253	2.3	A	0.976005	3	A	0.945289	9.1	A	0.681117	2.6	A	0.976005	6
1623948_at	43.3	A	0.110449	57.1	A	0.254899	39.9	A	0.216313	41.6	A	0.165268	54.7	A	0.181343	53.3	A	0.135974	51.2	A	0.150145	54.5	A	0.216313	19.4	A	0.364945	48.1	A	0.318883	6.4	A	0.537511	38.1	A	0.275462	25.2	A	0.586955	47.8	A	0.235169	42	A	0.150145	19.7	A	0.413046	29.4
1623949_s_at	96.4	P	0.003815	81	P	0.004591	34.8	P	0.042142	62.2	P	0.036797	106.2	P	0.006575	109.6	P	0.015164	58.3	P	0.017732	74.9	P	0.023995	50.3	A	0.078906	67.1	P	0.001165	47.5	M	0.054711	35.5	A	0.165268	130.8	P	0.001755	139.8	P	0.000613	65.6	P	0.004591	66.1	P	0.017732	107.6
1623950_s_at	44.4	A	0.296809	13.2	A	0.635055	46.6	A	0.254899	32.9	A	0.388782	42.1	A	0.318883	19.2	A	0.681117	41.3	A	0.318883	44.9	A	0.586955	48.5	A	0.165268	71.5	A	0.150145	67.1	M	0.054711	58.5	A	0.150145	41.9	A	0.364945	41.2	A	0.254899	36.4	A	0.254899	55.8	A	0.150145	9.1
1623951_at	14.8	A	0.586955	56.8	A	0.198363	5.5	A	0.562354	42.7	A	0.216313	11.5	A	0.462489	26.3	A	0.462489	39.6	A	0.254899	54	A	0.165268	16.8	A	0.562354	6.9	A	0.703191	26.7	A	0.462489	8.5	A	0.462489	9.5	A	0.562354	29.8	A	0.34162	42.6	A	0.254899	6.9	A	0.413046	2.3
1623952_a_at	805	P	0.000491	632.8	P	0.000491	336	P	0.000491	314.9	P	0.000613	675.9	P	0.000491	897.8	P	0.000491	230	P	0.000491	230.7	P	0.000491	902	P	0.000491	803	P	0.000491	297.4	P	0.000613	284.3	P	0.001165	1134.7	P	0.000491	1072.5	P	0.000491	292.2	P	0.000491	264	P	0.000491	662.3
1623953_at	102	A	0.110449	72.6	A	0.181343	71	A	0.150085	99.3	M	0.054711	12.6	A	0.724538	45.5	A	0.51252	6.4	A	0.65838	69.8	A	0.34162	6.7	A	0.889551	36.1	A	0.724538	58.2	A	0.537511	15.2	A	0.724538	10.2	A	0.724538	6.9	A	0.864026	14	A	0.818657	56.1	A	0.216313	49.7
1623954_s_at	354.9	P	0.000491	196.8	P	0.000491	7	A	0.388782	41.9	A	0.135974	331	P	0.000491	347	P	0.000491	10.7	A	0.562354	10.8	A	0.48748	418	P	0.000491	343.1	P	0.000491	1.7	A	0.681117	32.3	A	0.254899	590.3	P	0.000491	513	P	0.000491	19.1	A	0.181343	17	A	0.150145	189.6
1623955_at	527.2	P	0.005504	533.4	P	0.005504	297.5	P	0.002607	443.7	P	0.005504	554.3	P	0.006575	512	P	0.007827	367.4	P	0.005504	388.2	P	0.004591	540.4	P	0.002143	548.5	P	0.002607	466.6	P	0.002143	365.6	P	0.002607	595.8	P	0.005504	610.7	P	0.003815	390	P	0.003159	319.4	P	0.003159	424.5
1623956_at	1094.2	P	0.000762	1120.7	P	0.000613	191.9	P	0.005504	211.3	P	0.036797	1182.7	P	0.001432	1068.3	P	0.000762	288.6	P	0.007827	284.7	P	0.009283	1186.9	P	0.000762	1239.4	P	0.000944	155.2	P	0.017732	212.7	P	0.017732	1114.6	P	0.000613	1086.3	P	0.000613	307.8	P	0.009283	269.7	P	0.010972	1283
1623957_s_at	10868.5	P	0.000491	6233.8	P	0.000491	10590	P	0.000491	8610.9	P	0.000491	12557.6	P	0.000491	4323	P	0.000491	11310	P	0.000491	12683.5	P	0.000491	5033.9	P	0.000491	7630.6	P	0.000491	10378.6	P	0.000491	7588.7	P	0.000491	2992.1	P	0.000491	4267.9	P	0.000491	7784.5	P	0.000491	12631	P	0.000491	9127.4
1623958_at	60.3	A	0.110449	63.5	P	0.023995	80.5	P	0.027766	88.4	P	0.036797	115.3	P	0.009283	122.5	P	0.027766	54.8	P	0.042142	56	P	0.027766	91.5	M	0.054711	104.2	P	0.012921	70.5	P	0.048099	101.4	P	0.007827	131.5	P	0.023995	71.6	A	0.088557	93.4	P	0.020663	76.1	P	0.048099	74.6
1623959_at	1577.8	P	0.000491	1436.7	P	0.000491	1205.5	P	0.000491	1250.1	P	0.000491	1590.3	P	0.000491	1680	P	0.000491	1207	P	0.000491	1377.4	P	0.000491	2541.8	P	0.000491	2062	P	0.000491	2021.3	P	0.000491	2047.3	P	0.000491	2406.4	P	0.000491	2489.3	P	0.000491	2352.5	P	0.000491	1885.9	P	0.000491	1736.9
1623960_s_at	36.2	A	0.235169	55.6	A	0.110449	85.8	M	0.062021	89.4	A	0.110449	61.5	A	0.275462	91.4	A	0.216313	82.6	A	0.122747	48.7	A	0.122747	106.1	A	0.110449	79.8	A	0.181343	99.6	P	0.048099	97.3	A	0.135974	104.1	A	0.070073	101.1	A	0.099061	95.3	A	0.088557	81.5	A	0.198363	115
1623961_at	463.4	P	0.007827	496.5	P	0.007827	301.5	P	0.007827	345.4	P	0.012921	456.4	P	0.007827	363.6	P	0.007827	292.9	P	0.009283	338.7	P	0.007827	342.7	P	0.007827	415.6	P	0.010972	285.4	P	0.009283	257	P	0.015164	389.2	P	0.009283	329.7	P	0.009283	317.2	P	0.012921	365.8	P	0.012921	448.6
1623962_x_at	3.2	A	0.995409	2.6	A	0.990717	2.1	A	0.998245	2.7	A	0.982268	3.6	A	0.989028	3.2	A	0.997393	1.6	A	0.995409	2.2	A	0.997393	2.6	A	0.984836	4.2	A	0.992173	1.7	A	0.996185	3.8	A	0.96798	2.6	A	0.996185	3.1	A	0.995409	3.8	A	0.982268	1.5	A	0.996841	2.3
1623963_at	75.5	P	0.003815	100.6	P	0.001755	76.1	P	0.000944	128.7	P	0.010972	73.5	P	0.036797	76.2	A	0.122747	55	P	0.023995	81.8	P	0.027766	98.3	P	0.006575	75.7	P	0.03202	118.9	P	0.003815	48.3	A	0.078906	88	P	0.006575	103.2	P	0.004591	70.2	P	0.006575	87.3	P	0.002607	133
1623964_at	24.9	A	0.48748	2.2	A	0.937979	5.9	A	0.586955	29.3	A	0.34162	6	A	0.745101	6.9	A	0.703191	5.4	A	0.635055	3.7	A	0.724538	4.5	A	0.764831	22.9	A	0.703191	50.1	A	0.235169	16.2	A	0.586955	14.1	A	0.764831	8	A	0.745101	53	A	0.296809	31.4	A	0.296809	36.1
1623965_at	33.6	A	0.437646	27.2	A	0.562354	8.3	A	0.611218	12	A	0.364945	52.6	A	0.537511	82.6	A	0.318883	15.9	A	0.462489	57.3	A	0.562354	72.6	A	0.198363	27.8	A	0.51252	24.1	A	0.437646	8.7	A	0.745101	29.4	A	0.537511	47.9	A	0.34162	53.5	A	0.34162	37.4	A	0.388782	40.1
1623966_s_at	111.1	P	0.001165	113.3	P	0.000762	103	P	0.000944	87.8	P	0.001165	141.9	P	0.000491	164	P	0.001165	124.4	P	0.001165	102.4	P	0.000491	140.6	P	0.000944	102.3	P	0.001432	104.7	P	0.001165	119.9	P	0.000944	170.3	P	0.000944	128.7	P	0.000944	130.9	P	0.003159	77.2	P	0.001755	117
1623967_at	627.3	P	0.000613	660.8	P	0.000491	365.5	P	0.000491	355.8	P	0.000491	611	P	0.000613	562.5	P	0.000491	346.5	P	0.000491	324.6	P	0.000491	654.6	P	0.000613	608	P	0.000491	288.1	P	0.000491	325.2	P	0.000491	721.8	P	0.000491	708.1	P	0.000613	335.3	P	0.000762	341.2	P	0.000491	636.2
1623968_at	459	P	0.003815	460.8	P	0.002143	315	P	0.007827	271	P	0.006575	410.2	P	0.007827	515.3	P	0.005504	300.3	P	0.007827	301.6	P	0.006575	440.1	P	0.005504	500.9	P	0.003815	293.8	P	0.007827	281	P	0.007827	481.5	P	0.001755	510	P	0.003159	312.1	P	0.007827	290.8	P	0.006575	426.3
1623969_at	1208.3	P	0.000491	1629.1	P	0.000491	1456.8	P	0.000491	1681.1	P	0.000491	1865.8	P	0.000613	1655.3	P	0.000613	2025.7	P	0.000491	1720.8	P	0.000491	1373.5	P	0.000613	1506.8	P	0.000613	1841.8	P	0.000491	1936	P	0.000613	915.8	P	0.000613	1088.9	P	0.000613	1251	P	0.000491	1593.2	P	0.000491	1568.4
1623970_at	18.7	A	0.318883	31.8	A	0.562354	20.6	A	0.388782	23.2	A	0.635055	60.6	A	0.51252	36.3	A	0.364945	20.7	A	0.48748	22.6	A	0.462489	38.5	A	0.198363	41.6	A	0.388782	22.9	A	0.388782	34	A	0.254899	39.5	A	0.275462	42.1	A	0.413046	43.1	A	0.235169	37.4	A	0.078906	29.7
1623971_at	47.8	A	0.296809	52.3	A	0.275462	64.6	A	0.110449	67.3	A	0.216313	17.2	A	0.611218	18.7	A	0.724538	21.4	A	0.562354	25.6	A	0.318883	75.4	A	0.150145	73.2	A	0.165268	59.1	A	0.135974	73.8	A	0.099061	75.7	A	0.122747	60.9	A	0.122747	82.6	P	0.010972	60.3	A	0.088557	54.8
1623972_a_at	4292.7	P	0.000491	5338.9	P	0.000491	4432.2	P	0.000491	4676.5	P	0.000491	4513.3	P	0.000491	4772.4	P	0.000491	4907.5	P	0.000491	3951.3	P	0.000491	4995	P	0.000491	4783.6	P	0.000491	3950.2	P	0.000491	5179.4	P	0.000491	4767.4	P	0.000491	4408.6	P	0.000491	4558.8	P	0.000491	4451.7	P	0.000491	5361.2
1623973_at	20.3	A	0.318883	17.1	A	0.388782	11.3	A	0.537511	8.6	A	0.65838	11.2	A	0.764831	12.4	A	0.51252	19.1	A	0.318883	5.9	A	0.724538	5.5	A	0.877253	28	A	0.198363	2.5	A	0.957896	28.9	A	0.198363	6.8	A	0.745101	9.9	A	0.724538	3.7	A	0.889551	13.6	A	0.65838	2.6
1623974_at	7.7	A	0.783687	5.7	A	0.849855	283.2	P	0.000762	207.2	P	0.001165	11.4	A	0.764831	6	A	0.724538	288.1	P	0.000613	236.1	P	0.001165	2.2	A	0.951902	3.6	A	0.963203	247.8	P	0.000762	227.2	P	0.003159	5.2	A	0.783687	12.8	A	0.611218	208.3	P	0.000944	281.3	P	0.001165	3
1623975_at	161.3	P	0.004591	169.6	P	0.003815	40.1	P	0.023995	77.7	P	0.012921	230.5	P	0.003815	239.5	P	0.001165	85	P	0.007827	75.3	P	0.004591	229.9	P	0.001432	229.9	P	0.002607	43.8	A	0.110449	46.3	P	0.036797	251.1	P	0.000944	258.6	P	0.001432	64.9	M	0.054711	56.3	P	0.003159	171.5
1623976_at	7.7	A	0.921094	6.4	A	0.877253	5.3	A	0.877253	5.3	A	0.783687	4	A	0.982268	18.6	A	0.586955	6.3	A	0.889551	5.9	A	0.864026	6.6	A	0.864026	4.1	A	0.976005	6.6	A	0.929927	9.9	A	0.745101	2.1	A	0.957858	16.9	A	0.65838	4	A	0.849855	6	A	0.745101	6.1
1623977_at	101.8	P	0.000491	149.9	P	0.000944	207.8	P	0.000613	188.2	P	0.000491	112.9	P	0.001755	92	P	0.002143	200.8	P	0.000491	191.4	P	0.000611	101.4	P	0.002607	115.6	P	0.001755	145.4	P	0.000491	240.2	P	0.000613	119.1	P	0.000944	77.8	P	0.001432	209.3	P	0.000491	170.2	P	0.000613	137.1
1623978_at	28.4	A	0.088557	25.8	A	0.198363	1406	P	0.000491	1280.6	P	0.000491	40.6	P	0.027766	6.8	A	0.364945	1346.2	P	0.000491	1199	P	0.000491	23.3	A	0.235169	24.2	A	0.235169	1252.7	P	0.000491	1200.3	P	0.000491	36	A	0.216313	34.6	A	0.078906	1369.2	P	0.000491	1418.9	P	0.000491	3.7
1623979_at	19.7	A	0.413046	8	A	0.681117	602.4	P	0.001432	482.5	P	0.003815	51.1	A	0.611218	13.5	A	0.65838	621.6	P	0.002607	537.8	P	0.002143	22.2	A	0.462489	8.1	A	0.745101	480.9	P	0.005504	509.7	P	0.004591	1.7	A	0.877253	7.1	A	0.745101	534.6	P	0.001165	476.2	P	0.002607	5.2
1623980_at	53.8	A	0.34162	8.6	A	0.562354	12.9	A	0.562354	12	A	0.537511	41.9	A	0.462489	13.8	A	0.65838	9.5	A	0.562354	28.7	A	0.48748	30.4	A	0.437646	58.8	A	0.364945	14.8	A	0.65838	29.1	A	0.537511	33.6	A	0.364945	32.6	A	0.611218	11.6	A	0.586955	29.6	A	0.462489	45.1
1623981_at	37.6	A	0.165268	42.6	A	0.364945	7.6	A	0.437646	44.2	A	0.135974	22.6	A	0.254899	63.1	M	0.062021	27.9	A	0.135974	49.5	P	0.020663	48.8	P	0.036797	53.3	A	0.150145	53.7	M	0.054711	57.1	A	0.078906	42.2	A	0.181343	33.4	A	0.235169	40.4	P	0.03202	21.2	A	0.216313	36.8
1623982_s_at	7.6	A	0.764831	16.5	A	0.635055	41.6	A	0.51252	61	A	0.364945	12.5	A	0.681117	53.4	A	0.254899	50.1	A	0.413046	58.4	A	0.364945	21.7	A	0.462489	12.4	A	0.681117	14	A	0.562354	34.1	A	0.413046	16.6	A	0.611218	24.8	A	0.586955	9.6	A	0.562354	9.2	A	0.801637	5.3
1623983_at	15.3	A	0.801637	13	A	0.801637	83.8	P	0.03202	67.6	A	0.216313	13.3	A	0.764831	44.9	A	0.537511	88.9	A	0.235169	89.9	A	0.181343	4.5	A	0.889551	28	A	0.801637	106.6	P	0.048099	50.9	A	0.318883	30.2	A	0.413046	10.9	A	0.764831	70.9	P	0.048099	94.8	P	0.017732	38.1
1623984_s_at	260.1	P	0.017732	208.1	P	0.007827	185.1	P	0.012921	192.5	P	0.009283	287.1	P	0.048099	206.1	P	0.023995	171.5	P	0.007827	162.7	P	0.015164	218.7	P	0.020663	215.3	P	0.020663	256.8	P	0.017732	204.8	P	0.027766	210.4	P	0.015164	210.7	P	0.048099	185.6	P	0.007827	215.6	P	0.006575	259
1623985_at	375.4	P	0.000491	347.2	P	0.000491	174.4	P	0.000491	171.5	P	0.000491	409.2	P	0.000491	556.4	P	0.000491	165.9	P	0.000491	155.2	P	0.000491	501.6	P	0.000491	443.8	P	0.000491	137.4	P	0.000491	174.4	P	0.000491	607.8	P	0.000491	641.2	P	0.000491	202.6	P	0.000491	180.5	P	0.000491	313.8
1623986_at	116.7	P	0.003815	95.4	P	0.001755	120.8	P	0.002143	135.8	P	0.007827	190.4	P	0.006575	181.3	P	0.005504	126.6	P	0.002143	124.9	P	0.002607	123.1	P	0.007827	178.5	P	0.003159	131.4	P	0.001165	164.2	P	0.010972	132.1	P	0.005504	113.8	P	0.003815	129	P	0.005504	139.8	P	0.001755	139.4
1623987_at	28.9	A	0.413046	19.9	A	0.413046	1520.4	P	0.000491	1261.2	P	0.000491	8.8	A	0.889551	5.5	A	0.818657	1366.7	P	0.000613	1041.1	P	0.000613	7	A	0.745101	12.6	A	0.681117	1130.5	P	0.000613	1170.9	P	0.000491	19.7	A	0.51252	4.3	A	0.877253	1363.1	P	0.000613	1526.8	P	0.000491	7
1623988_at	1.1	A	0.911443	11.9	A	0.562354	11.2	A	0.254899	4.2	A	0.611218	52.6	A	0.296809	66.1	A	0.122747	45.2	A	0.150145	75	P	0.03202	4	A	0.745101	7.1	A	0.48748	45.7	A	0.275462	22.2	A	0.537511	16.8	A	0.586955	3.8	A	0.703191	51.7	A	0.099061	47	A	0.122747	24.1
1623989_at	1344.8	P	0.000491	1290.2	P	0.000491	679.1	P	0.000491	727.6	P	0.000491	1336.9	P	0.000491	1514.4	P	0.000491	675.3	P	0.000491	717.7	P	0.000491	1188.1	P	0.000491	1057.4	P	0.000491	537.8	P	0.000491	472.6	P	0.000491	1647	P	0.000491	1548	P	0.000491	711.9	P	0.000491	715	P	0.000491	1367.6
1623990_at	28.1	A	0.216313	29.6	A	0.235169	20.2	A	0.537511	29.3	A	0.48748	12.9	A	0.681117	10.3	A	0.537511	11.9	A	0.586955	25.2	A	0.51252	14.9	A	0.635055	32.1	A	0.318883	2	A	0.764831	33	A	0.413046	10.1	A	0.462489	4.1	A	0.834732	42.6	A	0.165268	12.6	A	0.562354	9.5
1623991_s_at	4909.2	P	0.000491	4455.7	P	0.000491	3677.1	P	0.000491	3137.6	P	0.000491	4139.5	P	0.000491	4250.3	P	0.000491	4016.4	P	0.000491	4117.6	P	0.000491	3819.9	P	0.000491	3953.8	P	0.000491	3352.1	P	0.000491	2854.4	P	0.000491	4025.6	P	0.000491	4007.6	P	0.000491	3428.6	P	0.000491	3342.1	P	0.000491	4015.1
1623992_at	1.8	A	0.929927	10.1	A	0.681117	193.6	P	0.000613	220.8	P	0.001165	6.8	A	0.834732	2.6	A	0.921094	185.1	P	0.002607	175.8	P	0.003159	2.6	A	0.889551	6.1	A	0.764831	161.3	P	0.001755	188	P	0.003159	1.8	A	0.945289	4.1	A	0.900939	234.5	P	0.001755	207.8	P	0.001755	4
1623993_at	345.7	P	0.009283	278.8	P	0.006575	279.1	P	0.003159	199.9	P	0.004591	480	P	0.005504	349.1	P	0.009283	294.3	P	0.009283	289.1	P	0.004591	333.6	P	0.007827	299.6	P	0.003815	307.1	P	0.010972	355.9	P	0.004591	348	P	0.002607	368	P	0.006575	340.6	P	0.006575	249.8	P	0.003159	264.1
1623994_at	21	A	0.165268	15.4	A	0.413046	476.8	P	0.000491	473.3	P	0.000762	9.3	A	0.635055	17.4	A	0.48748	499.9	P	0.000491	382.4	P	0.000491	9	A	0.51252	5.8	A	0.681117	374.7	P	0.000491	320.4	P	0.000491	6	A	0.834732	7.6	A	0.724538	421.3	P	0.000491	456	P	0.000491	17.5
1623995_at	19482.5	P	0.000491	20926.7	P	0.000491	13770.8	P	0.000491	16062.3	P	0.000491	22445.8	P	0.000613	19534	P	0.000613	13538	P	0.000491	14892.5	P	0.000491	21656.6	P	0.000491	22302.5	P	0.000491	14142.4	P	0.000491	15626	P	0.000491	18464.2	P	0.000491	18287.6	P	0.000491	13536.6	P	0.000491	13592.9	P	0.000491	19462.5
1623996_at	788.3	P	0.000491	833.9	P	0.000491	820.9	P	0.000491	660.4	P	0.000491	761.1	P	0.000491	615	P	0.000613	725	P	0.000491	790	P	0.000491	627.7	P	0.000491	660.3	P	0.000491	647.2	P	0.000491	559	P	0.000491	429.3	P	0.000491	448.2	P	0.000613	616.2	P	0.000491	628.5	P	0.000491	723.3
1623997_s_at	17569	P	0.000491	19676.5	P	0.000491	12905.2	P	0.000491	14438.5	P	0.000491	19789.6	P	0.000491	17479.3	P	0.000491	12245.2	P	0.000491	13206.6	P	0.000491	19399.5	P	0.000491	20546.8	P	0.000491	11813.1	P	0.000491	14759.4	P	0.000491	16438.4	P	0.000491	16102.1	P	0.000491	11845.6	P	0.000491	11895.1	P	0.000491	17516.7
1623998_at	2166	P	0.000491	2375	P	0.000491	1140.4	P	0.000491	1143.7	P	0.000491	1811.1	P	0.000491	2322.9	P	0.000491	1297.8	P	0.000491	1130.9	P	0.000491	1949.9	P	0.000491	1816.5	P	0.000491	985.4	P	0.000491	1058.8	P	0.000491	2329.3	P	0.000491	1966.8	P	0.000491	1203.8	P	0.000491	1172.1	P	0.000491	2128.6
1623999_at	2.2	A	0.911443	7.5	A	0.764831	2.5	A	0.635055	6.9	A	0.586955	2.4	A	0.979337	22.3	A	0.65838	9	A	0.635055	4.2	A	0.724538	15.3	A	0.818657	5.3	A	0.877253	7	A	0.611218	4	A	0.703236	3.8	A	0.945289	5.2	A	0.889551	32.1	A	0.48748	24.9	A	0.235169	22.3
1624000_at	65.3	A	0.165268	39.7	A	0.165268	64.3	A	0.122747	56.8	A	0.088557	57.9	A	0.216313	76.2	A	0.122747	60.9	A	0.254899	34.7	A	0.296809	23.9	A	0.34162	38.6	A	0.181343	52.9	A	0.110449	71.1	A	0.216313	34.9	A	0.198363	23.2	A	0.275462	50.9	A	0.181343	55	A	0.235169	31.2
1624001_at	32.3	A	0.586955	71.3	A	0.34162	38.1	A	0.462489	40	A	0.562354	147.6	A	0.388782	55.4	A	0.388782	56.8	A	0.413046	31.9	A	0.462489	79.3	A	0.099061	87.9	A	0.388782	51.8	A	0.388782	78.5	A	0.296809	46.9	A	0.34162	55.2	A	0.437646	76.2	A	0.318883	48.3	A	0.462489	68.5
1624002_a_at	74.5	A	0.364945	98.3	A	0.099061	90.1	A	0.078906	134.3	P	0.036797	93.5	A	0.216313	106.5	A	0.181343	96.6	M	0.054711	117	A	0.088557	116.2	A	0.181343	41.2	A	0.364945	140.1	P	0.036797	121.3	M	0.054711	80.7	A	0.48748	70.2	A	0.364945	105.5	A	0.122747	82.1	A	0.088557	107.8
1624003_at	1383.6	P	0.000491	1445.6	P	0.000491	1705.8	P	0.000491	1693.4	P	0.000491	1418.4	P	0.000491	1356.3	P	0.000491	1769.4	P	0.000491	1959.1	P	0.000491	1204.7	P	0.000491	1211.7	P	0.000491	1902.4	P	0.000491	1639.9	P	0.000491	1167.5	P	0.000491	1132.4	P	0.000491	1767.6	P	0.000491	1927.4	P	0.000491	1565.1
1624004_s_at	243.5	P	0.007827	207.9	P	0.010972	189.7	P	0.004591	210.9	P	0.007827	178	P	0.036797	230.2	P	0.010972	222.4	P	0.009283	230.5	P	0.009283	185.2	P	0.010972	204.2	P	0.009283	189.9	P	0.015164	147	P	0.023995	217.5	P	0.007827	191.9	P	0.017732	199.1	P	0.007827	172.9	P	0.010972	223.1
1624005_at	2.5	A	0.681117	35.2	A	0.165268	26.1	A	0.122747	19.4	A	0.34162	29.9	A	0.181343	10.4	A	0.48748	16.2	A	0.413046	17.8	A	0.275462	5.7	A	0.48748	44.2	A	0.135915	45.4	A	0.235169	26.1	A	0.181343	39.8	A	0.135974	11.1	A	0.562354	33	A	0.296809	6	A	0.48748	32.1
1624006_at	291.6	P	0.000491	298	P	0.000762	167	P	0.000491	171.8	P	0.000491	299.9	P	0.000944	350.3	P	0.000491	184.5	P	0.000491	199.3	P	0.001165	333.2	P	0.000944	329.4	P	0.000613	205.2	P	0.000613	171.7	P	0.000762	406.6	P	0.000491	390.2	P	0.000762	197.4	P	0.000613	170.1	P	0.000944	347.6
1624007_at	31.1	A	0.413046	5.6	A	0.437646	1946	P	0.000491	1614	P	0.000491	2.9	A	0.724538	14.9	A	0.413046	2027.5	P	0.000491	1814.5	P	0.000491	16.1	A	0.34162	72.3	A	0.135974	1852.8	P	0.000491	1706.3	P	0.000491	36.1	A	0.135915	5.9	A	0.611218	2134.2	P	0.000491	2277.3	P	0.000491	37.8
1624008_at	759.1	P	0.000491	847.6	P	0.000491	339	P	0.000491	374.7	P	0.000491	723.2	P	0.000491	893.9	P	0.000491	336.8	P	0.000491	315.8	P	0.000491	851.4	P	0.000491	739.3	P	0.000491	342.8	P	0.000491	328.4	P	0.000491	1012.4	P	0.000491	953.3	P	0.000491	370.9	P	0.000491	306.6	P	0.000491	828.1
1624009_at	148	P	0.012921	192.5	P	0.006575	173.1	P	0.007827	183.7	P	0.048099	244	P	0.010972	202.1	P	0.010972	210.6	P	0.007827	130.6	P	0.015164	171.6	P	0.023995	143.8	P	0.03202	117	P	0.042142	179.8	P	0.036797	178.8	P	0.020663	140.6	P	0.042142	141.8	M	0.062021	111.5	P	0.023995	143
1624010_a_at	341.1	P	0.001165	268.1	P	0.001755	234.7	P	0.002607	203.4	P	0.005504	369.6	P	0.005504	426.6	P	0.000944	190.7	P	0.03202	173.4	P	0.027766	422.3	P	0.000944	316.2	P	0.001755	268.4	P	0.012921	221.2	A	0.088557	456.1	P	0.000491	492.9	P	0.000613	226.6	P	0.002607	218.5	P	0.004591	297
1624011_at	35.1	A	0.364945	22.4	A	0.65838	38.2	A	0.364945	105	P	0.023995	40.6	A	0.635055	49.1	A	0.413046	49.4	A	0.165268	65.8	A	0.088504	44.2	A	0.437646	10.1	A	0.818657	18.2	A	0.635055	105.8	A	0.135974	24.7	A	0.635055	11.4	A	0.849855	40.2	A	0.318883	54.4	A	0.135974	27.7
1624012_at	1452.9	P	0.000613	1300.4	P	0.000613	920.2	P	0.000762	780	P	0.003815	1317	P	0.000762	1302.4	P	0.000613	777.4	P	0.001432	828.7	P	0.002138	1359.9	P	0.000613	1275.8	P	0.000762	796.2	P	0.003815	695.1	P	0.005504	1414.8	P	0.000613	1522.4	P	0.000613	878	P	0.003159	784.3	P	0.002143	1326.3
1624013_at	33.9	A	0.254899	43.5	A	0.070073	21.2	A	0.512523	42	A	0.388782	17.7	A	0.745101	16.1	A	0.51252	25.3	A	0.198363	23.4	A	0.413046	61.2	A	0.078906	35	A	0.235169	21.2	A	0.462489	26.5	A	0.413046	54.2	M	0.054711	48.4	A	0.296809	25.1	A	0.364945	31.6	A	0.254899	36.8
1624014_at	281.4	P	0.005504	234.2	P	0.007827	176.7	M	0.054711	144.8	P	0.036797	265.8	P	0.042142	285.4	P	0.036797	157	A	0.070073	152	A	0.135974	390	P	0.004591	342.9	P	0.006575	227.8	P	0.048099	128.4	A	0.413046	357.3	P	0.004591	398.4	P	0.003815	212.7	P	0.042142	213.9	P	0.004591	222.2
1624015_at	19.2	A	0.413046	33.2	A	0.34162	211.2	P	0.000613	158.3	P	0.001432	87.4	A	0.135974	14.9	A	0.437646	214.9	P	0.000762	166.4	P	0.000491	42.5	A	0.110449	51.6	A	0.364945	109.1	P	0.003815	94.5	P	0.03202	32	A	0.275462	46.2	A	0.181343	179.4	P	0.001755	172.7	P	0.000613	60.8
1624016_at	19.4	A	0.462489	32.7	A	0.364945	35.6	A	0.165268	34.7	A	0.235169	53.6	A	0.275462	49.8	A	0.437646	53	A	0.165268	41	A	0.150145	34.2	A	0.537511	39.7	A	0.462489	41.4	A	0.235169	23.2	A	0.51252	20.5	A	0.51252	20.5	A	0.413046	51.6	A	0.110449	22.5	A	0.165268	26.3
1624017_at	377.5	P	0.001165	550.7	P	0.000613	422.3	P	0.000762	468.4	P	0.002138	472	P	0.003159	426.8	P	0.003159	417.3	P	0.002143	357.6	P	0.004591	510.6	P	0.000944	459.9	P	0.001165	489.5	P	0.002143	607.9	P	0.001755	473	P	0.000944	407.9	P	0.001432	578.5	P	0.001432	420.9	P	0.001165	492.5
1624018_at	6.3	A	0.703191	8.9	A	0.586955	20.1	A	0.254899	48.3	A	0.088557	43	A	0.388782	27	A	0.388782	17.5	A	0.318883	16.9	A	0.48748	29.4	A	0.364945	24	A	0.364945	5.9	A	0.586955	12	A	0.537511	5.5	A	0.562354	1.8	A	0.681117	40.4	A	0.235169	6.7	A	0.562354	27.7
1624019_s_at	19316.9	P	0.000491	20365.8	P	0.000491	14424.1	P	0.000491	15669.2	P	0.000491	21491.4	P	0.000491	18673.3	P	0.000491	13773	P	0.000491	15050.1	P	0.000491	20260.3	P	0.000491	21727.1	P	0.000491	13872.6	P	0.000491	15856.4	P	0.000491	17984.1	P	0.000491	17577.5	P	0.000491	14052.2	P	0.000491	12955.7	P	0.000491	18767.9
1624020_at	278.2	P	0.001432	249.2	P	0.003159	85.4	P	0.020663	88.8	P	0.012921	227.7	P	0.006575	329.2	P	0.001165	116.3	P	0.023995	76.9	P	0.048099	277	P	0.001165	255.9	P	0.000944	85.8	A	0.078906	39.7	A	0.110449	293.1	P	0.000762	307.5	P	0.001165	79.8	P	0.023995	45.1	A	0.165268	204
1624021_a_at	1046.7	P	0.000491	994.1	P	0.000491	883.2	P	0.000491	696.9	P	0.000491	904	P	0.000491	902.9	P	0.000491	1025.6	P	0.000491	1198.3	P	0.000491	1039.9	P	0.000491	1101.3	P	0.000491	923.1	P	0.000491	885.7	P	0.000491	956.8	P	0.000491	951.9	P	0.000491	890.5	P	0.000491	999.6	P	0.000491	1296
1624022_at	93.4	P	0.000762	83.2	P	0.002607	56.7	P	0.009283	64.4	P	0.010972	133.5	P	0.000762	106	P	0.000944	46.7	P	0.010972	40.8	P	0.017732	107.5	P	0.000944	93.6	P	0.005504	72.5	P	0.012921	40.8	P	0.012921	123.8	P	0.000613	132.6	P	0.000762	43.1	P	0.012921	56.9	P	0.001755	98.9
1624023_at	3979.9	P	0.000491	4224.2	P	0.000491	3148.3	P	0.000491	2900.8	P	0.000491	3625.4	P	0.000491	4129.6	P	0.000491	3025	P	0.000491	2988.8	P	0.000491	4078.6	P	0.000491	4050.5	P	0.000491	2971.3	P	0.000491	3157.1	P	0.000491	4033.6	P	0.000491	3974	P	0.000491	3058.7	P	0.000491	2813.9	P	0.000491	4455.4
1624024_s_at	12.2	A	0.413046	10	A	0.437646	7	A	0.611218	6.3	A	0.801637	11.6	A	0.51252	54.9	A	0.388782	35.3	A	0.437646	6.7	A	0.65838	8.2	A	0.703191	13.3	A	0.703191	24.3	A	0.562354	22.8	A	0.51252	12.6	A	0.611218	7.9	A	0.586955	17.1	A	0.462489	7.7	A	0.745101	11.2
1624025_at	9.4	A	0.900939	5.8	A	0.818657	4.8	A	0.972234	3.6	A	0.96798	10.5	A	0.745101	5.9	A	0.900939	6.1	A	0.834732	2.3	A	0.911443	4.6	A	0.979337	7.8	A	0.877253	3.3	A	0.900939	4	A	0.972234	2.5	A	0.976005	6.4	A	0.834732	4.8	A	0.864026	2.7	A	0.979337	2.7
1624026_at	6.3	A	0.48748	12.4	A	0.537511	3.6	A	0.65838	32.4	A	0.254899	41.3	A	0.181343	29.6	A	0.165268	26.9	A	0.135974	17.8	A	0.216313	41.6	A	0.296764	23	A	0.48748	36.4	A	0.122747	6.6	A	0.611218	38.8	P	0.015143	27.1	A	0.413046	21.1	A	0.364945	9.6	A	0.437646	18.2
1624027_at	391.5	P	0.000944	270.4	P	0.000762	301.8	P	0.000491	345.4	P	0.001432	293	P	0.000944	361.5	P	0.001432	316.7	P	0.001432	301	P	0.001165	420.1	P	0.000944	382.2	P	0.000491	390.8	P	0.001755	330.2	P	0.002143	543.5	P	0.000491	551.6	P	0.000944	369.4	P	0.000491	387	P	0.000944	365.4
1624028_at	5.4	A	0.783687	48.8	A	0.34162	180.1	P	0.004591	165.1	P	0.048099	18.5	A	0.562354	30.3	A	0.462489	147.8	P	0.036797	132.6	P	0.036797	31.7	A	0.586955	3.3	A	0.900939	179.9	P	0.017732	123.6	P	0.012921	12.7	A	0.635055	7	A	0.65838	163.2	P	0.015164	155.2	P	0.023995	10.3
1624029_at	705.8	P	0.000491	620.7	P	0.000491	783.1	P	0.000491	670.4	P	0.000613	710.2	P	0.000613	740	P	0.000491	778.6	P	0.000491	1069	P	0.000491	654.9	P	0.000491	640	P	0.000491	776.8	P	0.000491	559.5	P	0.000491	716.7	P	0.000491	656.1	P	0.000491	519.3	P	0.000491	971.8	P	0.000491	703.1
1624030_at	327.4	P	0.001432	348	P	0.002607	328.6	P	0.003159	424.8	P	0.001755	354.6	P	0.003159	446	P	0.000613	387.5	P	0.003159	428	P	0.003159	338.8	P	0.002143	424.6	P	0.001755	363.3	P	0.003159	269.2	P	0.002143	408.7	P	0.001165	446.1	P	0.001165	337.7	P	0.002607	426.6	P	0.002143	371.7
1624031_at	24.7	P	0.048099	20.4	A	0.275462	5.8	A	0.51252	20.3	A	0.216313	3.8	A	0.537511	2.5	A	0.818716	18.7	A	0.069878	19.3	P	0.048099	8.1	A	0.537511	11.8	A	0.296809	18.6	A	0.078906	28.1	A	0.070073	13.4	A	0.135974	12.3	A	0.198363	20.1	P	0.005504	17.6	P	0.023967	8.7
1624032_at	2829.5	P	0.000491	2978.2	P	0.000491	2758.6	P	0.000491	2926.2	P	0.000491	2975	P	0.000491	3087.5	P	0.000491	2433.6	P	0.000491	2692.3	P	0.000491	2347.5	P	0.000491	2293.8	P	0.000491	2137.4	P	0.000491	2204	P	0.000491	2378.2	P	0.000491	2573.2	P	0.000491	2297.6	P	0.000491	1975	P	0.000491	2200.3
1624033_at	641.8	P	0.000613	827.9	P	0.000613	1012.3	P	0.000613	837.2	P	0.000613	593.5	P	0.000613	674.9	P	0.000613	1124.2	P	0.000613	892.8	P	0.000613	676.7	P	0.000613	638.2	P	0.000613	1026.2	P	0.000613	1203.4	P	0.000613	610.9	P	0.000491	618.1	P	0.000491	1143.8	P	0.000491	834.3	P	0.000491	663
1624034_at	55.6	A	0.216313	61.9	A	0.198363	41.5	A	0.296809	47.6	A	0.216313	95.6	P	0.03202	85.3	A	0.078906	70.5	A	0.165268	70.7	A	0.088557	43.3	A	0.181343	69.2	A	0.150145	75	A	0.110449	65.6	A	0.150145	49.4	A	0.165268	49.3	A	0.318883	51.1	A	0.216313	76.6	P	0.048099	50.6
1624035_a_at	358.2	A	0.122747	292.4	A	0.216313	283.1	A	0.110449	133	A	0.413046	606.5	A	0.150145	176.6	A	0.48748	384.3	A	0.088557	563.1	P	0.03202	192.4	A	0.437646	351.1	A	0.235169	289.3	A	0.216313	178.5	A	0.275462	28.4	A	0.745101	97.9	A	0.51252	133.4	A	0.364945	446.4	M	0.062021	391.3
1624036_at	20.3	A	0.296809	51.7	A	0.135974	57	A	0.150145	37.7	A	0.296809	40.2	A	0.235169	88.4	A	0.078906	58	A	0.135974	14.8	A	0.364945	8.9	A	0.635055	60	A	0.216313	29.1	A	0.34162	62.6	A	0.318883	57.5	A	0.34162	8.5	A	0.724538	32.6	A	0.318883	12.7	A	0.48748	47.6
1624037_s_at	1256.3	P	0.000491	1344.8	P	0.000491	766.3	P	0.000491	853.5	P	0.000491	1003.7	P	0.000613	1262.7	P	0.000491	923.5	P	0.000491	835.2	P	0.000491	1121.1	P	0.000491	1011.1	P	0.000491	726.4	P	0.000491	789.8	P	0.000491	1481.4	P	0.000491	1123.2	P	0.000491	813	P	0.000613	832.8	P	0.000491	1448.9
1624038_at	2.8	A	0.989028	2.5	A	0.987079	2.4	A	0.976005	2.4	A	0.984836	4.1	A	0.96798	4	A	0.979337	2.4	A	0.957858	1.2	A	0.998835	2.2	A	0.984836	4.1	A	0.937979	3.8	A	0.951902	1.7	A	0.996847	2	A	0.992173	1.2	A	0.997393	1.9	A	0.984836	1.3	A	0.998835	4.4
1624039_at	165.6	A	0.235169	116.4	A	0.216313	89.5	A	0.235169	77.7	A	0.364945	126.1	A	0.413046	204.7	A	0.254899	99	A	0.364945	47.6	A	0.364945	147.2	A	0.122747	133	A	0.364945	43.2	A	0.364945	124.6	A	0.318883	214.1	A	0.122747	185.7	A	0.150145	126.3	A	0.437646	47	A	0.275462	79.8
1624040_at	2.9	A	0.963203	11.1	A	0.849855	4.5	A	0.929927	12.4	A	0.864026	3.5	A	0.963203	3.2	A	0.911443	8.5	A	0.951902	8.1	A	0.911443	1.8	A	0.987079	3.5	A	0.972234	2.7	A	0.957858	5.6	A	0.929927	3.6	A	0.957858	5.7	A	0.937979	6.3	A	0.921094	4.4	A	0.957858	3.3
1624041_at	1180.8	P	0.001165	1087.6	P	0.001165	759.3	P	0.003159	753.2	P	0.002607	1250.6	P	0.001165	1414.5	P	0.001165	741.7	P	0.001432	680.2	P	0.002143	1345.7	P	0.001755	1141	P	0.002143	666.7	P	0.004591	651.8	P	0.003815	1317.7	P	0.001165	1191.6	P	0.000944	697.1	P	0.001755	643.9	P	0.000944	1152
1624042_at	323.3	P	0.001755	294.7	P	0.003159	196.9	P	0.003159	211.1	P	0.001755	274.3	P	0.002143	341.6	P	0.002143	320.4	P	0.001165	305.8	P	0.001432	308.6	P	0.001165	285.5	P	0.001432	234	P	0.001432	224.9	P	0.002607	380.8	P	0.001432	318.4	P	0.001165	306.9	P	0.001165	293.7	P	0.000762	351.2
1624043_at	83.8	P	0.036797	111	P	0.004591	119.2	P	0.009283	128.2	P	0.027766	134.6	P	0.042142	87.3	A	0.070073	133.2	P	0.009283	102.6	P	0.005504	97.9	P	0.012921	77.2	M	0.054711	162.7	P	0.03202	187.5	P	0.010972	140.7	P	0.036797	115.5	P	0.03202	211.2	P	0.03202	105.9	P	0.027766	89.2
1624044_at	653.3	P	0.002607	672.8	P	0.000762	383.6	P	0.000762	374.4	P	0.000613	928.4	P	0.003815	747	P	0.003159	388.2	P	0.000613	539.7	P	0.000944	755.7	P	0.004591	647.8	P	0.007827	520.7	P	0.002607	238.6	P	0.007827	679	P	0.005504	794.7	P	0.003815	404.9	P	0.003815	557.9	P	0.003159	773.6
1624045_at	73.6	A	0.318883	66.7	A	0.364945	39.3	A	0.388782	48.4	A	0.437646	74.6	A	0.296809	37.2	A	0.48748	46.9	A	0.34162	35.8	A	0.51252	53.9	A	0.462489	57.7	A	0.462489	67	A	0.235169	59.1	A	0.364945	101.9	A	0.198363	70.3	A	0.388782	61.7	A	0.235169	40.2	A	0.388782	62.8
1624046_at	16.1	A	0.635055	15.6	A	0.586955	13.6	A	0.745101	3.8	A	0.834732	37	A	0.462489	12.7	A	0.537511	32.9	A	0.34162	4	A	0.834732	45.7	A	0.150145	4.4	A	0.957858	5.6	A	0.65838	7.1	A	0.635055	13.4	A	0.388756	36.1	A	0.48748	45.3	A	0.235169	34.3	A	0.165268	24.9
1624047_at	4.5	A	0.818657	1.7	A	0.937979	4.4	A	0.801637	2.4	A	0.864026	3.7	A	0.889551	5.7	A	0.703191	2.6	A	0.783687	8.7	A	0.783687	16.2	A	0.745101	49.9	A	0.48748	13.1	A	0.586955	4	A	0.745101	3.4	A	0.801637	0.9	A	0.911443	9.3	A	0.703191	34.2	A	0.388782	5.4
1624048_at	4.3	A	0.996847	1.4	A	0.996841	6.9	A	0.864026	41.1	A	0.388782	13.1	A	0.745101	7.5	A	0.921094	35.7	A	0.681117	9.5	A	0.834732	5.2	A	0.963203	4.1	A	0.990717	44.4	A	0.681117	19.3	A	0.745101	7.5	A	0.864026	4.7	A	0.900994	53.7	A	0.296809	31.9	A	0.34162	5.8
1624049_at	5.5	A	0.764831	38.8	A	0.48748	40.1	A	0.611218	27.9	A	0.65838	15.5	A	0.703191	18.1	A	0.745101	12.6	A	0.586955	9.1	A	0.611218	66.3	A	0.537511	39.3	A	0.586955	36.2	A	0.562354	14.5	A	0.724538	68.6	A	0.364945	50.4	A	0.611218	53.5	A	0.364945	75.9	A	0.388782	46.7
1624050_at	824	P	0.000944	813.4	P	0.000491	526.6	P	0.000491	551.9	P	0.000944	774	P	0.000613	588.1	P	0.000491	582.8	P	0.001165	513.3	P	0.000762	717.5	P	0.000491	775.1	P	0.000491	520.4	P	0.001165	623	P	0.001165	749.9	P	0.000491	640.5	P	0.000491	593.1	P	0.000762	536.7	P	0.000944	789.7
1624051_at	617.3	P	0.004591	599.3	P	0.001755	283.9	P	0.002143	246.1	P	0.003815	555.1	P	0.000491	621.5	P	0.000491	306.3	P	0.000613	376.5	P	0.000613	564.2	P	0.000491	612.2	P	0.000613	214.9	P	0.000762	216.7	P	0.001165	580	P	0.000491	621.9	P	0.000491	244.4	P	0.000491	273.2	P	0.000491	611.8
1624052_at	149.4	P	0.000613	191.2	P	0.000944	101.2	P	0.000491	130.6	P	0.005504	203	P	0.000613	184.2	P	0.000944	119	P	0.006575	89.1	P	0.002143	236.1	P	0.000944	198	P	0.000613	97.8	P	0.000491	121.9	P	0.000944	224.1	P	0.001755	221.3	P	0.000944	116.5	P	0.000762	109.2	P	0.009283	253.8
1624053_at	321.1	A	0.122747	400.1	A	0.078906	237.7	A	0.078906	334.3	A	0.070073	356.4	A	0.122747	356.5	A	0.110449	276.7	A	0.078906	222.6	A	0.150145	334.9	A	0.088557	242.2	A	0.135974	226.6	A	0.135974	253.5	A	0.150145	313	A	0.135974	307.3	A	0.088557	285.4	A	0.099061	232.5	A	0.070073	460
1624054_at	758.6	P	0.000491	693.9	P	0.000491	506.3	P	0.000491	535.5	P	0.000613	905.1	P	0.000491	791.4	P	0.000491	555.2	P	0.000491	551.1	P	0.000491	759.4	P	0.000491	689.1	P	0.000613	613.8	P	0.000491	758.1	P	0.000491	740.8	P	0.000491	651.6	P	0.000491	643.7	P	0.000491	593.1	P	0.000491	661.7
1624055_at	13.3	A	0.562354	6.1	A	0.921094	4.6	A	0.724538	21.2	A	0.437646	65.9	A	0.216313	24.7	A	0.635055	23.4	A	0.388782	6.6	A	0.849855	9	A	0.586955	25.5	A	0.703191	16.9	A	0.512523	25.4	A	0.611218	8.2	A	0.724538	10.5	A	0.801637	9.8	A	0.783744	28.3	A	0.34162	4.7
1624056_a_at	142.7	P	0.002607	142.5	P	0.006575	132.2	P	0.002607	149.1	P	0.005504	150.5	P	0.004591	136	P	0.009269	191.1	P	0.001755	124.8	P	0.003159	111	P	0.017732	137.6	P	0.009283	154.9	P	0.001755	115.6	P	0.000944	132.4	P	0.004591	139.3	P	0.020663	167.1	P	0.001432	165.1	P	0.002143	157.9
1624057_at	1169.8	P	0.000613	1739.4	P	0.000944	1215.4	P	0.000762	1423.3	P	0.000762	960.7	P	0.000491	1040.3	P	0.000613	1012.2	P	0.001165	1346.5	P	0.000944	1008.8	P	0.000491	1184	P	0.000491	1354	P	0.000491	1310.3	P	0.000491	1088.9	P	0.000491	1203.3	P	0.000491	1108	P	0.000762	1275.7	P	0.000613	2236.1
1624058_at	1133.8	P	0.000491	909.7	P	0.000491	36.1	P	0.03202	49.9	P	0.036797	949.7	P	0.000491	1093.9	P	0.000491	61.1	P	0.009283	49.9	P	0.020663	1237.5	P	0.000491	1074.7	P	0.000491	35.3	P	0.048058	40.5	A	0.122747	1222.2	P	0.000491	1326.4	P	0.000491	42.7	P	0.03202	72.9	P	0.002143	1175.6
1624059_at	157.2	P	0.000491	240.2	P	0.003159	272.1	P	0.001432	254.3	P	0.001432	195.7	P	0.002143	203	P	0.004591	219.9	P	0.004591	202	P	0.004591	225.4	P	0.000491	208.8	P	0.003159	239.7	P	0.002607	335.4	P	0.001432	171.2	P	0.001432	215.8	P	0.002601	310.3	P	0.003815	190.5	P	0.003159	263.5
1624060_at	958.2	P	0.000491	1045.2	P	0.000491	866.5	P	0.000491	963.1	P	0.000491	934.7	P	0.000491	967.9	P	0.000491	1192.7	P	0.000491	938.9	P	0.000491	1025.7	P	0.000491	1093.5	P	0.000491	807.3	P	0.000491	1160.8	P	0.000491	731.2	P	0.000491	708.1	P	0.000491	1033.3	P	0.000489	694.7	P	0.000491	1208.9
1624061_at	492.4	P	0.001755	175	P	0.023995	8.6	A	0.764831	2.5	A	0.968013	857.6	P	0.001165	199.8	P	0.009283	8.7	A	0.849855	29.1	A	0.703236	560.9	P	0.001165	736.9	P	0.000491	8.4	A	0.834732	34.5	A	0.364945	544.7	P	0.000944	1599.7	P	0.000491	3.9	A	0.945289	8.7	A	0.724538	131
1624062_at	297.1	P	0.000491	257.2	P	0.000491	151.4	P	0.001432	194.7	P	0.000944	324.6	P	0.000762	327.8	P	0.000491	171.9	P	0.000613	149.7	P	0.001165	312.9	P	0.000491	323.9	P	0.000491	103.4	P	0.000944	117.7	P	0.001165	384.9	P	0.000491	393.9	P	0.000491	139.1	P	0.001165	117.6	P	0.000491	269.9
1624063_at	73.9	P	0.048099	73.2	A	0.078906	65	P	0.036797	44.4	A	0.198363	146.2	P	0.042142	99.8	A	0.099061	91	M	0.054711	67.9	P	0.03202	72.1	A	0.34162	118.8	A	0.122747	101	A	0.099061	115.4	P	0.03202	64.1	A	0.235169	96.6	A	0.099061	78.6	A	0.165268	70.5	M	0.062021	101.3
1624064_at	1251.6	P	0.000613	1114.3	P	0.000613	629.7	P	0.000613	588	P	0.000762	1399.2	P	0.000613	1491	P	0.000613	587.3	P	0.000613	570.1	P	0.000762	1511.4	P	0.000613	1407.9	P	0.000613	561.5	P	0.000762	621.2	P	0.000613	1555.2	P	0.000613	1737.3	P	0.000613	618.6	P	0.000944	554.9	P	0.000613	1369.4
1624065_at	2618	P	0.000491	2915.3	P	0.000491	2146.9	P	0.000491	2071	P	0.000491	2723.6	P	0.000613	2788.5	P	0.000491	2321.9	P	0.000491	2170.4	P	0.000491	2428.2	P	0.000491	2383.5	P	0.000491	1922.4	P	0.000491	1937.3	P	0.000491	2444.3	P	0.000491	2440.2	P	0.000491	2066.6	P	0.000491	1860.1	P	0.000491	2342.2
1624066_at	32.1	A	0.318883	31.4	A	0.070073	10.6	A	0.296809	14.1	A	0.34162	50.5	A	0.135974	20.6	A	0.388782	3.2	A	0.48748	6.3	A	0.681117	3.2	A	0.849855	20.8	A	0.318883	24.1	M	0.054711	12.2	A	0.388782	10.7	A	0.34162	30.5	A	0.235169	27.8	A	0.135974	21.2	A	0.150145	19
1624067_at	154.3	P	0.009283	5.5	A	0.963203	79.1	P	0.048099	50.5	A	0.34162	21.6	A	0.341583	58.2	A	0.34162	91.5	A	0.198363	16	A	0.818657	103.9	A	0.078906	112.8	P	0.004591	10.5	A	0.911443	24.7	A	0.681117	87.4	A	0.078906	236.3	P	0.000613	31.6	A	0.586955	11.6	A	0.586955	10
1624068_at	124.8	A	0.070073	77.9	M	0.054711	55.1	P	0.005504	57.8	M	0.054711	127.1	P	0.015164	113.2	P	0.048099	91.8	P	0.001751	108.7	P	0.003159	91.7	P	0.03202	22.2	A	0.364945	53.2	M	0.054711	91.8	P	0.003159	99.6	A	0.181343	91.8	P	0.048099	56.9	P	0.000944	104.4	P	0.003815	74.6
1624069_at	555.1	M	0.062021	436.1	M	0.062021	408.7	P	0.042142	382.3	A	0.078906	490.8	A	0.099061	356.2	A	0.122747	318.7	A	0.099061	341.2	A	0.165268	373.9	A	0.088557	461.8	M	0.062021	560.5	P	0.03202	407.3	P	0.042142	348.9	A	0.099061	349.3	A	0.088557	421.5	P	0.048099	435.4	P	0.036797	554.3
1624070_at	979	P	0.000613	1438.9	P	0.000491	505	P	0.000491	421.2	P	0.000762	1006.7	P	0.000944	1122.4	P	0.000613	421	P	0.000491	361.5	P	0.002607	967.9	P	0.000491	843.6	P	0.000944	244.9	P	0.002607	384.2	P	0.004591	1051.1	P	0.000491	1010.6	P	0.000491	346.7	P	0.000613	337.8	P	0.000613	1298.9
1624071_at	639.5	P	0.012921	621.4	P	0.012921	418.7	P	0.012921	392.8	P	0.015164	513.1	P	0.009283	673.9	P	0.009283	356.7	P	0.015164	350.6	P	0.020663	642	P	0.015164	652	P	0.009283	495.9	P	0.023995	455.6	P	0.023995	660.6	P	0.007827	794.2	P	0.010972	355.9	P	0.009283	334	P	0.007827	635.6
1624072_at	8.8	A	0.921094	5.8	A	0.937979	9.9	A	0.864026	4.3	A	0.972234	6.5	A	0.945289	12.8	A	0.877253	5.7	A	0.957858	6.7	A	0.963203	4.2	A	0.976005	12.6	A	0.921094	11.7	A	0.937979	9.5	A	0.945289	9.1	A	0.864026	11.3	A	0.921094	8	A	0.963203	3.6	A	0.982268	3.9
1624073_at	3.4	A	0.951902	7.8	A	0.818716	349.7	P	0.000944	353.5	P	0.002143	5.4	A	0.957896	2.4	A	0.963203	417.5	P	0.000944	298.1	P	0.002143	2.4	A	0.989028	3.4	A	0.900939	400.9	P	0.001432	285.8	P	0.002607	1.5	A	0.982268	2.9	A	0.957858	446.4	P	0.001755	524.1	P	0.001165	4.8
1624074_at	620.2	P	0.000613	643.1	P	0.000491	625.3	P	0.000491	756.8	P	0.000613	539.9	P	0.001755	603.1	P	0.001432	478.9	P	0.002143	754.3	P	0.000613	715.7	P	0.000491	855.4	P	0.000613	988	P	0.000491	955.2	P	0.000613	453.8	P	0.002143	385.5	P	0.003159	483.5	P	0.002607	481.8	P	0.000944	1546.7
1624075_at	240.2	A	0.088557	179.8	A	0.150145	136.2	A	0.275462	26	A	0.364945	253.1	A	0.235169	178.3	A	0.181343	87.7	A	0.318883	122.1	A	0.364945	332.3	A	0.110449	257.4	A	0.254899	102.1	A	0.318883	198.4	A	0.198363	333.2	A	0.122747	304.3	A	0.165268	109.8	A	0.254899	122.4	A	0.275462	193.4
1624076_at	146.5	P	0.000491	173.9	P	0.000491	138.8	P	0.000491	122.6	P	0.000491	113.8	P	0.003815	133.5	P	0.001165	85.9	P	0.007827	102.3	P	0.000762	132.3	P	0.000762	128.3	P	0.004591	115.6	P	0.000762	109.2	P	0.002143	135.9	P	0.000762	131	P	0.000613	131.4	P	0.000491	110.1	P	0.000613	154.8
1624077_at	223.4	P	0.000944	216.7	P	0.000491	120.5	P	0.000613	144.4	P	0.000762	289.9	P	0.003815	265	P	0.000491	135.5	P	0.000613	131.3	P	0.000613	243.6	P	0.000613	293.9	P	0.000762	184	P	0.000613	193.1	P	0.001165	227.5	P	0.000491	240.1	P	0.000762	151.1	P	0.000944	134.1	P	0.001165	244.6
1624078_at	231.4	P	0.000611	224.5	P	0.000491	138.1	P	0.000491	142.8	P	0.000491	274.4	P	0.000944	299.4	P	0.000613	144.4	P	0.000762	132.6	P	0.000762	304.5	P	0.000491	265.9	P	0.000762	154.8	P	0.000491	125.2	P	0.007827	268.7	P	0.000613	305.4	P	0.000491	101.3	P	0.000762	112.4	P	0.000762	222.5
1624079_a_at	452.5	P	0.002143	449.9	P	0.001165	396.4	P	0.003159	398.7	P	0.009283	391.7	P	0.002143	559.2	P	0.001432	338.4	P	0.005504	324	P	0.003159	581.3	P	0.001165	599.3	P	0.001432	367.9	P	0.010972	318.3	P	0.009283	596.4	P	0.001165	644.6	P	0.001755	306.1	P	0.005504	327.1	P	0.003815	518.5
1624080_s_at	1285.2	P	0.000491	1189.1	P	0.000491	1108.9	P	0.000491	883.5	P	0.000491	1338.2	P	0.000491	1411.8	P	0.000491	879.1	P	0.000491	898.3	P	0.000491	1421.2	P	0.000491	1549.3	P	0.000491	1154.8	P	0.000491	950.2	P	0.000491	1498	P	0.000491	1517.3	P	0.000491	1043.8	P	0.000491	647.4	P	0.000491	1763.7
1624081_at	4.8	A	0.849855	6.1	A	0.818657	2.5	A	0.834732	6.7	A	0.681117	7.1	A	0.900939	9.3	A	0.745101	2.4	A	0.864026	8	A	0.745101	4.3	A	0.877253	5.3	A	0.877253	4.6	A	0.849855	3.3	A	0.911443	3.6	A	0.877253	5.4	A	0.889551	7.3	A	0.703191	1.8	A	0.963203	6.5
1624082_at	39	A	0.216313	7.8	A	0.745101	27.8	A	0.122747	32.8	A	0.364945	8.7	A	0.65838	19.9	A	0.364945	20.9	A	0.216256	49.1	A	0.235169	6.9	A	0.65838	34.6	A	0.34162	31.6	A	0.216313	49.7	A	0.165268	4.2	A	0.635055	31.2	A	0.34162	39.8	A	0.165268	48.1	A	0.235169	48.8
1624083_s_at	11984.3	P	0.000491	11996.4	P	0.000491	6638.9	P	0.000491	8979.6	P	0.000491	12643.9	P	0.000491	12450.1	P	0.000491	7800.4	P	0.000491	7449.5	P	0.000491	11669.5	P	0.000491	10843.5	P	0.000491	6803.7	P	0.000491	8403.5	P	0.000491	13758.7	P	0.000491	11820.3	P	0.000491	8557.3	P	0.000491	7523.4	P	0.000491	11999.1
1624084_s_at	1.4	A	0.864085	11.5	A	0.724538	73.4	P	0.001165	115.5	P	0.005504	3.2	A	0.681283	3.1	A	0.945289	212.9	P	0.000613	193.3	P	0.000762	44.8	A	0.078906	3.9	A	0.801637	108.9	P	0.002143	116.8	P	0.000762	25.6	P	0.03202	35.6	P	0.023995	202.3	P	0.000491	146.3	P	0.001165	15.3
1624085_at	7	A	0.611218	27.5	A	0.537511	23.9	A	0.48748	38.3	A	0.388782	14.7	A	0.462489	9.6	A	0.681117	9.9	A	0.51252	27.2	A	0.364945	17.2	A	0.586955	5.9	A	0.783687	7.8	A	0.724538	4.3	A	0.849855	6.7	A	0.724538	3.8	A	0.681117	27	A	0.388782	6.6	A	0.562354	35
1624086_at	6786.4	P	0.000613	7836.5	P	0.000613	4114.8	P	0.000491	5205.6	P	0.000613	7018.1	P	0.000613	6774.7	P	0.000613	4651.2	P	0.000613	5265.9	P	0.000613	6943.9	P	0.000613	7065.3	P	0.000613	5058.8	P	0.000613	5126	P	0.000613	5617.4	P	0.000762	5662.6	P	0.000613	4455.4	P	0.000613	4631	P	0.000491	6816.5
1624087_at	7.3	A	0.849855	12.3	A	0.764831	7.3	A	0.849855	24.5	A	0.586955	10.4	A	0.783687	11.6	A	0.724538	5.9	A	0.818657	8.4	A	0.703191	12.3	A	0.724538	9.6	A	0.801637	7.7	A	0.801637	5.6	A	0.849855	8.3	A	0.849855	6.9	A	0.818657	14.4	A	0.65838	4	A	0.900939	15.2
1624088_at	8.8	A	0.911443	5.1	A	0.877253	4.5	A	0.951902	2.8	A	0.96798	7.4	A	0.889551	3.1	A	0.976005	5.1	A	0.783687	7.7	A	0.877253	4.7	A	0.984836	8.9	A	0.96798	7.3	A	0.929927	8.4	A	0.911443	4.1	A	0.96798	3.5	A	0.989028	4.8	A	0.929927	5.2	A	0.864026	4.1
1624089_at	59.6	A	0.122747	46.6	A	0.150145	57.4	A	0.198363	46.3	A	0.275462	95.2	A	0.110449	124.6	A	0.078906	85	A	0.099061	34.9	A	0.275462	73.1	P	0.03202	38.7	A	0.48748	79.4	A	0.216313	34.4	A	0.34162	102.4	A	0.070073	29.1	A	0.275462	69	A	0.181343	60.7	A	0.088557	46.6
1624090_at	13700.9	P	0.000491	15971.4	P	0.000491	13978	P	0.000491	13839.1	P	0.000491	14810	P	0.000491	14707.5	P	0.000491	14241.2	P	0.000491	14270.9	P	0.000491	17331.8	P	0.000491	19953.2	P	0.000491	15232.6	P	0.000491	19195.9	P	0.000491	15130.7	P	0.000491	13728.3	P	0.000491	15809.8	P	0.000491	13616.8	P	0.000491	13878
1624091_at	38.5	A	0.110449	26.1	A	0.165268	30	P	0.010972	37.2	A	0.078906	65.7	A	0.070073	66.9	M	0.062021	40.2	P	0.036797	8.5	A	0.437646	53.2	A	0.135974	57.9	A	0.070073	51.4	P	0.009283	27.5	A	0.122747	36.1	M	0.054711	51.1	A	0.122747	47.3	M	0.062021	26	A	0.110449	51.8
1624092_at	912.9	P	0.000491	385.6	P	0.000613	853	P	0.000491	505.5	P	0.000491	1112.6	P	0.000491	835.9	P	0.000491	1659	P	0.000491	4466.8	P	0.000491	1864.6	P	0.000491	2278.3	P	0.000491	4694	P	0.000491	2847.5	P	0.000491	1547.6	P	0.000491	2145.2	P	0.000491	2394.8	P	0.000491	3646.9	P	0.000491	354.6
1624093_at	127.5	P	0.002143	86.3	P	0.001755	115.6	P	0.000762	153.8	P	0.003159	85.4	P	0.002143	86.7	P	0.004591	130.6	P	0.003159	81.7	P	0.000491	60.9	P	0.000762	100.1	P	0.003159	101.7	P	0.002138	137.8	P	0.000944	62.5	P	0.001165	66.4	P	0.000613	100.8	P	0.001432	65.1	P	0.001432	100.6
1624094_at	2.1	A	0.996185	4.8	A	0.911496	5	A	0.834732	11.3	A	0.849855	7.2	A	0.937979	36.5	A	0.611218	3.1	A	0.96798	2.9	A	0.976005	5.8	A	0.864026	42.9	A	0.34162	4.8	A	0.921094	3.6	A	0.990717	3.3	A	0.951902	8.1	A	0.957858	4.9	A	0.764831	2.2	A	0.992173	3.2
1624095_at	12.7	A	0.681117	38.2	A	0.48748	6.4	A	0.849855	9.2	A	0.703191	12.3	A	0.783687	52.2	A	0.275462	5.4	A	0.911443	4.2	A	0.900939	6.5	A	0.864026	28.6	A	0.586955	26.8	A	0.537511	22.1	A	0.849855	6.9	A	0.818657	15	A	0.53752	4.2	A	0.889551	6.2	A	0.801637	3.8
1624096_at	3.3	A	0.989028	3.1	A	0.989028	1.3	A	0.979337	2.1	A	0.979337	3	A	0.999056	5.5	A	0.937979	1.9	A	0.957858	1.5	A	0.951902	15.5	A	0.611218	5.4	A	0.911443	2.3	A	0.987079	8	A	0.65838	2.5	A	0.997857	4.6	A	0.889551	2.5	A	0.921094	2.2	A	0.864026	2.1
1624097_s_at	1016.1	P	0.000491	884.9	P	0.000491	483.3	P	0.000491	483	P	0.000491	803.3	P	0.000491	945.4	P	0.000491	636.3	P	0.000491	568.6	P	0.000491	1182.6	P	0.000491	1366.3	P	0.000491	520.5	P	0.000491	619.5	P	0.000491	1267.6	P	0.000491	1171.5	P	0.000491	697.6	P	0.000491	632.8	P	0.000491	1378.3
1624098_s_at	104	P	0.000762	87.3	P	0.005504	940.4	P	0.000491	719.8	P	0.000491	81.9	P	0.004591	85.8	P	0.006575	878.6	P	0.000491	793.4	P	0.000491	51.4	P	0.009283	88.5	P	0.002607	1026.5	P	0.000491	923.3	P	0.000944	125.5	P	0.001432	220.2	P	0.001165	948.5	P	0.000613	1102.7	P	0.000613	160.3
1624099_at	27.5	A	0.437646	24.1	A	0.364945	539.3	P	0.002607	549.1	P	0.003815	43.4	P	0.036797	18.7	A	0.562354	441.2	P	0.006575	1224.6	P	0.002143	13.8	A	0.413046	19.7	A	0.462489	972.1	P	0.003159	891	P	0.002607	15.2	A	0.437646	26.4	A	0.296809	858.4	P	0.005504	856.5	P	0.003159	30.3
1624100_at	111.1	P	0.000491	140.6	P	0.001755	54.3	P	0.004591	54.4	P	0.005504	252.1	P	0.001432	264.9	P	0.000944	170.2	P	0.001755	106.1	P	0.002607	317.5	P	0.000491	235.7	P	0.001432	108.4	P	0.007827	108.5	P	0.003815	426.2	P	0.001755	448.5	P	0.002143	121.5	P	0.007827	151.8	P	0.001432	44.4
1624101_at	2246.7	P	0.000491	2803.2	P	0.000491	2143.3	P	0.000491	2974.8	P	0.000491	2473.5	P	0.000491	2740.6	P	0.000491	2348.8	P	0.000491	3319.2	P	0.000491	698.4	P	0.000491	768.2	P	0.000613	1011.9	P	0.000491	860.2	P	0.000491	2510.8	P	0.000491	2193.3	P	0.000491	2543.4	P	0.000491	2717.3	P	0.000491	4855.5
1624102_at	34.9	A	0.254899	15.4	A	0.34162	44	A	0.070073	5.8	A	0.635055	25.5	A	0.34162	30.3	A	0.150145	24.8	A	0.099061	10.8	A	0.48748	12	A	0.51252	34.1	A	0.216313	5.1	A	0.703191	4.7	A	0.703191	45.5	A	0.122747	21.2	A	0.318883	24.2	A	0.254899	21	A	0.275462	49.2
1624103_at	440.7	P	0.000613	383.2	P	0.000613	89.9	P	0.006575	82.7	P	0.017732	447.3	P	0.000762	498.5	P	0.000762	99.3	P	0.005504	51.6	M	0.054711	425.3	P	0.000491	464.4	P	0.000613	104.7	P	0.003815	91.3	P	0.009283	503.5	P	0.000491	545.6	P	0.000491	98.8	P	0.009283	104.2	P	0.002607	425
1624104_at	10.7	A	0.635055	22.9	A	0.635055	5.1	A	0.889551	20.3	A	0.364945	5.2	A	0.849855	47.5	A	0.364945	7.4	A	0.635055	5.1	A	0.681117	38.9	A	0.413046	9.4	A	0.849855	28.3	A	0.537511	10.3	A	0.783687	35.2	A	0.198363	30.2	A	0.48748	11.8	A	0.413046	33.5	A	0.150145	19.8
1624105_at	126.9	P	0.004591	153.3	P	0.001432	163.1	P	0.001432	159.4	P	0.001165	142.3	P	0.017732	78.4	P	0.003815	125.3	P	0.002143	160.6	P	0.000944	92.7	P	0.012921	90.1	P	0.004591	137.5	P	0.004591	130	P	0.003159	115.9	P	0.005504	134.1	P	0.005504	161.1	P	0.001165	135.9	P	0.000613	127.1
1624106_at	125.2	P	0.001165	104	P	0.000491	124.7	P	0.000613	168.5	P	0.000491	108	P	0.007827	69.7	M	0.062021	146.4	P	0.000762	80.2	P	0.000944	92.6	P	0.002607	101.1	P	0.003159	163.8	P	0.000762	149.2	P	0.000762	46	A	0.078906	57.2	P	0.006575	73.3	P	0.007827	139.8	P	0.002143	97.8
1624107_at	26.5	A	0.48748	34.6	A	0.296809	18	A	0.413046	10.1	A	0.48748	73.1	A	0.181343	9	A	0.745101	17.6	A	0.51252	21.3	A	0.537511	33.5	A	0.318883	27.3	A	0.65838	6.2	A	0.65838	49.5	A	0.296809	15.1	A	0.681117	27.1	A	0.364945	12.2	A	0.537511	3.5	A	0.929976	18.2
1624108_at	65.5	A	0.165268	64.1	A	0.099061	43.4	A	0.078906	85.8	A	0.088557	83.2	A	0.099061	62.4	A	0.198363	59	A	0.181343	36.1	A	0.364945	62	A	0.150145	60.2	M	0.062021	41.4	A	0.296809	60.8	P	0.036797	50.6	A	0.165268	64.2	M	0.054711	72.6	P	0.048099	45.9	A	0.235169	55.9
1624109_s_at	2202	P	0.000491	2167.4	P	0.000491	2378.7	P	0.000491	2510.3	P	0.000491	2141.6	P	0.000491	2107.8	P	0.000491	2802.2	P	0.000491	2607.3	P	0.000491	2466.7	P	0.000491	2727.9	P	0.000491	3002.8	P	0.000491	3190.7	P	0.000491	2212.9	P	0.000491	2052.5	P	0.000491	3113.5	P	0.000491	2334.4	P	0.000491	2740.8
1624110_at	8.6	A	0.724538	17.7	A	0.635055	4.2	A	0.635055	6.9	A	0.877253	30.6	A	0.413046	6.7	A	0.849855	5.4	A	0.745101	8.7	A	0.764831	30.7	A	0.562354	8.2	A	0.864026	17.9	A	0.65838	20.4	A	0.703191	9.4	A	0.801637	6.2	A	0.834732	9.4	A	0.681117	31	A	0.34162	31.3
1624111_at	5.4	A	0.681117	9.6	A	0.562354	2	A	0.818657	13.1	A	0.65838	14.6	A	0.611218	8.7	A	0.703191	12.1	A	0.635055	6.7	A	0.849855	47.5	A	0.388782	15	A	0.562354	7	A	0.783687	4	A	0.745101	28.6	A	0.48748	9.7	A	0.764831	18.1	A	0.51252	21	A	0.48748	2.2
1624112_at	9	A	0.963203	24.7	A	0.611218	8.9	A	0.929927	10.8	A	0.801637	44.4	A	0.198363	37.4	A	0.254899	19.4	A	0.254899	11.4	A	0.681117	13.6	A	0.877253	11.3	A	0.889551	8.9	A	0.818657	42.8	A	0.181343	28.4	A	0.437646	9.8	A	0.51252	12.7	A	0.537511	26.2	A	0.48748	44.3
1624113_at	805.7	P	0.000491	895.8	P	0.000491	184.1	P	0.000491	194.6	P	0.000944	836.8	P	0.000491	954.8	P	0.000491	175.8	P	0.000613	171	P	0.000944	915.3	P	0.000491	758.8	P	0.000491	181.6	P	0.000762	161.2	P	0.000613	1066.1	P	0.000491	1010.3	P	0.000491	243.5	P	0.001755	195.3	P	0.000491	978.9
1624114_at	2.7	A	0.972234	4.4	A	0.911443	960.2	P	0.000491	788.5	P	0.000613	4.2	A	0.963203	3.9	A	0.945289	958.2	P	0.000491	836.1	P	0.000491	4.1	A	0.921094	6.6	A	0.834732	877.1	P	0.000491	787.9	P	0.000491	2.8	A	0.945289	2.6	A	0.972234	882.5	P	0.000491	1104.3	P	0.000491	4.2
1624115_s_at	4.6	A	0.877253	2.7	A	0.972234	4.1	A	0.911443	5.1	A	0.745101	17.6	A	0.51252	9	A	0.703191	2.4	A	0.764831	5	A	0.864026	6.2	A	0.818657	4	A	0.724538	3.4	A	0.834732	2.1	A	0.889551	4.1	A	0.801637	9.6	A	0.703191	8.4	A	0.783687	3.3	A	0.834732	4.6
1624116_at	5.9	A	0.764831	28.7	A	0.537511	396.6	P	0.000491	327.6	P	0.000491	31.9	A	0.586955	6.7	A	0.801637	515.9	P	0.000613	391.9	P	0.000613	30.7	A	0.48748	44.9	A	0.235169	370.2	P	0.000613	336.8	P	0.000613	8.5	A	0.783687	57.7	A	0.34162	392	P	0.000613	384.4	P	0.000491	7.6
1624117_at	354.8	P	0.000491	297.4	P	0.000613	436.9	P	0.000491	454	P	0.000491	307.6	P	0.001432	374.4	P	0.000613	329.9	P	0.000491	396.3	P	0.000491	455.6	P	0.000611	459.9	P	0.000613	453.3	P	0.000491	443.5	P	0.000491	474	P	0.000491	493.5	P	0.000491	440	P	0.000491	603.6	P	0.000491	364.2
1624118_at	485	P	0.000613	529.4	P	0.000491	619.6	P	0.000613	564.7	P	0.000491	550.6	P	0.000762	608.8	P	0.000613	594.8	P	0.000762	524.1	P	0.001165	480.5	P	0.000613	519.5	P	0.000491	446.9	P	0.000762	512.6	P	0.000762	552.7	P	0.000613	645.4	P	0.000613	604.3	P	0.000491	565.1	P	0.000613	623.6
1624119_at	2039	P	0.000491	2613.8	P	0.000491	2479.1	P	0.000491	2383.3	P	0.000491	1827.9	P	0.000491	1930.7	P	0.000491	2453.7	P	0.000491	1845.6	P	0.000491	2034.5	P	0.000491	2071.4	P	0.000491	1937	P	0.000491	2337.1	P	0.000491	1417	P	0.000491	1321.3	P	0.000491	1871.8	P	0.000491	1619.8	P	0.000491	2186
1624120_at	54.5	A	0.216313	7.4	A	0.562354	29.3	A	0.462489	28.4	A	0.462489	68.5	A	0.318883	9.9	A	0.462489	7.5	A	0.562354	4.4	A	0.745101	28.1	A	0.34162	34.2	A	0.437646	26.7	A	0.51252	40.6	A	0.388782	54	A	0.34162	55.9	A	0.318883	5.7	A	0.562354	43.6	A	0.235169	24.8
1624121_at	59.3	A	0.135974	97.7	P	0.027766	88.2	A	0.078906	131.7	P	0.015164	123.3	P	0.03202	98.9	P	0.027766	118.1	P	0.005504	129.9	P	0.006575	109.6	A	0.110449	135.7	P	0.009283	145.9	P	0.012921	156.7	P	0.004591	102.4	A	0.078906	65.7	A	0.099061	79.9	P	0.036797	99.4	M	0.054711	105.5
1624122_a_at	786	P	0.000491	747.2	P	0.000613	508.7	P	0.000491	759.8	P	0.000762	858.1	P	0.000491	881.1	P	0.000491	939.3	P	0.000491	708.9	P	0.000491	795.8	P	0.000491	653.3	P	0.000491	718.1	P	0.000944	677.1	P	0.000762	1036.9	P	0.000491	940.4	P	0.000491	669.2	P	0.000491	800.9	P	0.000944	903.7
1624123_at	3.9	A	0.900939	1.3	A	0.992173	2.7	A	0.929927	2.9	A	0.972234	7.8	A	0.889551	10.2	A	0.834732	5.3	A	0.911443	2.6	A	0.945289	3.6	A	0.982268	5.8	A	0.877253	4.7	A	0.834732	2	A	0.990717	9.7	A	0.783687	5	A	0.921094	6.9	A	0.818657	17	A	0.681117	4.7
1624124_at	366.5	P	0.000944	386.9	P	0.000613	233.5	P	0.000944	305.5	P	0.000613	332.3	P	0.002143	306.4	P	0.000613	255	P	0.000944	245.2	P	0.000944	343.7	P	0.000762	277	P	0.000613	250.6	P	0.000762	247.5	P	0.000491	302.3	P	0.000491	288.1	P	0.000613	260.6	P	0.001432	252.1	P	0.000944	396.7
1624125_at	75.9	P	0.002607	70.9	P	0.000613	102.8	P	0.000491	96	P	0.001165	63.6	P	0.000944	67.6	P	0.000941	141.7	P	0.000491	118.4	P	0.000491	49.4	P	0.009283	36.1	P	0.017732	61.4	P	0.003815	30.2	P	0.006575	46.6	P	0.004582	45.1	P	0.003815	52.8	P	0.001165	79.1	P	0.000762	49
1624126_at	63.1	A	0.110449	48.9	A	0.364945	45.2	A	0.216313	52.5	A	0.181343	31.6	A	0.48748	51.9	A	0.318883	33.9	A	0.364945	13.5	A	0.462489	60.6	A	0.235169	8.7	A	0.864026	28	A	0.462489	40.4	A	0.34162	67.1	A	0.165268	82.4	A	0.088557	28.8	A	0.318883	18.8	A	0.364945	33.6
1624127_at	20.5	A	0.165268	8	A	0.562354	40	A	0.110449	34.4	P	0.042142	7	A	0.51252	16.4	A	0.296809	50.6	P	0.020663	28.9	M	0.054711	13.9	A	0.254899	18.6	A	0.296809	27.1	A	0.088557	30.4	A	0.216313	1	A	0.724587	5.1	A	0.437646	38.6	A	0.181343	33.2	P	0.036797	2.2
1624128_at	887.3	P	0.000491	1073.3	P	0.000491	840.1	P	0.000491	907.9	P	0.000491	1109.2	P	0.000491	1296.6	P	0.000491	1393.4	P	0.000491	1349.6	P	0.000491	1301.7	P	0.000613	1473.6	P	0.000613	1663.3	P	0.000491	1563	P	0.000491	1195.7	P	0.000613	1027.2	P	0.000613	1169.5	P	0.000491	1727.5	P	0.000491	1646.3
1624129_s_at	404.8	P	0.000491	394.7	P	0.000613	440.6	P	0.000613	573.5	P	0.000491	259.8	P	0.001165	216	P	0.000762	476.2	P	0.000491	465.4	P	0.000613	266.2	P	0.000944	270.2	P	0.000613	347.7	P	0.000613	351.7	P	0.000613	271	P	0.000491	279.9	P	0.000762	483.2	P	0.000491	506.8	P	0.000491	433.8
1624130_at	158.5	P	0.005504	119.9	P	0.007827	157.9	P	0.000944	290.2	P	0.000613	76.5	M	0.062021	65.4	M	0.062021	117.1	P	0.009283	203	P	0.010972	97.5	P	0.012921	81.6	M	0.054711	207.6	P	0.005504	101.8	P	0.012921	72.1	P	0.020663	72.1	P	0.03202	164.4	P	0.001755	154.4	P	0.006575	76.8
1624131_at	59.4	A	0.198363	50.9	A	0.34162	23.9	A	0.413046	52.2	A	0.254899	106.3	A	0.122747	60.9	A	0.318883	44.5	A	0.275462	65.8	A	0.122747	60.8	A	0.150145	102.2	A	0.165268	72.6	A	0.216313	29.9	A	0.51252	30.1	A	0.388756	38.4	A	0.318883	12.3	A	0.388782	27.6	A	0.254899	40.4
1624132_at	366.4	P	0.003815	316	P	0.002607	197.6	P	0.003159	173.5	P	0.005504	408.6	P	0.010972	353.5	P	0.010972	148.6	P	0.017732	209.4	P	0.006575	397.4	P	0.000613	474.6	P	0.001432	281.6	P	0.000762	196.5	P	0.003159	511.2	P	0.000491	585	P	0.000491	187.9	P	0.000491	237.6	P	0.000613	479.1
1624133_at	12.1	A	0.745101	7	A	0.65838	8.4	A	0.783687	16.1	A	0.681117	22.9	A	0.681117	9.7	A	0.783687	4.2	A	0.911443	3.6	A	0.921094	5.5	A	0.864026	15	A	0.537511	6.1	A	0.889551	7.6	A	0.864026	6.8	A	0.764831	28.1	A	0.764831	2.7	A	0.929927	3.8	A	0.951902	7.7
1624134_a_at	455.3	P	0.004591	344.7	P	0.010972	233.6	P	0.020663	248.2	P	0.036797	516.2	P	0.005504	513.4	P	0.006575	227.1	P	0.012921	183.8	P	0.036797	695.2	P	0.001755	588.9	P	0.003159	236.2	P	0.009283	211.3	M	0.062021	613.2	P	0.002143	742	P	0.001165	217.6	P	0.015164	243.5	P	0.010972	346.3
1624135_at	620.5	P	0.009283	595.9	P	0.002607	680.3	P	0.004591	629.9	P	0.006575	564.4	P	0.027766	533.5	P	0.004591	625.8	P	0.004591	582.1	P	0.009283	629.3	P	0.006575	556.2	P	0.017732	602.7	P	0.009283	591.4	P	0.017732	595.9	P	0.004591	643.4	P	0.002607	660.2	P	0.006575	705.4	P	0.004591	589.8
1624136_at	27.2	A	0.388756	7.8	A	0.413046	15.8	A	0.586955	39.1	P	0.042142	40.3	A	0.318883	21.1	A	0.462489	32.6	A	0.318883	24.4	A	0.364945	29.8	A	0.216313	4.3	A	0.635055	31.9	A	0.34162	43.7	A	0.122747	3.6	A	0.864026	9.4	A	0.635055	18.1	A	0.437646	15.5	A	0.275462	2.5
1624137_at	16277.3	P	0.000491	15360.1	P	0.000491	9415.6	P	0.000491	10659.8	P	0.000491	10932	P	0.000491	9149.9	P	0.000491	7977.4	P	0.000491	8155.2	P	0.000491	13374.3	P	0.000491	12057.4	P	0.000491	7971	P	0.000491	8363.3	P	0.000491	10038.3	P	0.000491	10513.6	P	0.000491	8469.5	P	0.000491	8790.3	P	0.000491	11848.4
1624138_at	368.7	P	0.000491	318.1	P	0.000491	44.5	P	0.009283	71	A	0.088557	266.1	P	0.001432	379.7	P	0.000613	46.9	A	0.099061	59.9	A	0.181343	388.8	P	0.000613	368.1	P	0.000491	55.1	A	0.135974	74.9	P	0.042142	408.6	P	0.000613	419.4	P	0.000491	70.6	A	0.135974	68.2	P	0.042142	363.1
1624139_at	1844.6	P	0.000491	2056	P	0.000491	1848.3	P	0.000491	1585.3	P	0.000491	1841.4	P	0.000491	1627.9	P	0.000491	1360.8	P	0.000491	1128.1	P	0.000491	1564.4	P	0.000491	1775.3	P	0.000491	1296.1	P	0.000491	1540.7	P	0.000491	1708.2	P	0.000491	1721.8	P	0.000491	1367	P	0.000491	1264.3	P	0.000491	1916
1624140_at	43.3	A	0.275462	37.1	A	0.364945	29.2	A	0.413024	25.5	A	0.413046	34.9	A	0.437646	61.3	A	0.216313	36.6	A	0.165268	9.1	A	0.562354	10.5	A	0.586955	9.7	A	0.864026	49.3	A	0.388782	13.8	A	0.537511	9.4	A	0.537511	18.5	A	0.48748	24.3	A	0.135974	39.9	A	0.110449	21.7
1624141_at	828.4	P	0.000491	793.3	P	0.000491	223.6	P	0.000613	241.4	P	0.000613	891.6	P	0.000613	959.8	P	0.000491	255.7	P	0.000613	198.8	P	0.000491	995	P	0.000491	957.8	P	0.000491	238	P	0.000613	241	P	0.000613	937.6	P	0.000491	982.8	P	0.000491	226.1	P	0.000762	237.8	P	0.000613	859.1
1624142_a_at	2221	P	0.000491	2113.3	P	0.000491	1740.2	P	0.000491	1749.3	P	0.000491	1781.7	P	0.000491	1952.7	P	0.000491	1773.2	P	0.000491	1799.6	P	0.000491	1890.3	P	0.000491	1848.8	P	0.000491	1598.9	P	0.000491	1732.4	P	0.000491	1469	P	0.000491	1610.8	P	0.000491	1519.8	P	0.000491	1345.2	P	0.000491	2139.8
1624143_a_at	137.1	P	0.000762	187.1	P	0.000491	280.7	P	0.000944	225.5	P	0.000944	205.4	P	0.002143	211.9	P	0.001165	287.8	P	0.000491	201.9	P	0.000491	159.1	P	0.000613	159.9	P	0.000613	212.7	P	0.000613	297.9	P	0.000944	132.8	P	0.001432	144.2	P	0.000944	223.6	P	0.000491	207.4	P	0.000613	198.9
1624144_at	8.4	A	0.562354	6	A	0.900939	27.5	A	0.198363	17.3	A	0.703191	28.1	A	0.764831	3.3	A	0.937979	31	A	0.296809	27.5	A	0.413046	29	A	0.462489	16.2	A	0.724587	21.3	A	0.562354	6.1	A	0.945289	11.1	A	0.635055	10.8	A	0.586955	43.6	A	0.275462	21.2	A	0.586955	28.5
1624145_a_at	236	P	0.000944	230.9	P	0.000944	314.3	P	0.000491	332.5	P	0.000491	337.8	P	0.000944	296.8	P	0.001432	289.4	P	0.000491	337.6	P	0.000491	340	P	0.000762	175	P	0.000491	246.9	P	0.000491	334.7	P	0.000491	320.3	P	0.001432	300.6	P	0.000491	282	P	0.000491	311.7	P	0.000491	285.3
1624146_at	108.7	P	0.007827	71.6	P	0.023995	63.5	P	0.007827	52.6	P	0.023995	92.4	P	0.015164	74.9	A	0.088557	97.9	P	0.017732	96.6	P	0.009283	94.9	P	0.03202	102.3	P	0.020663	86.3	P	0.009283	93.4	P	0.007827	82.2	P	0.020663	74	P	0.012921	77.2	P	0.010972	73.4	P	0.012921	157.9
1624147_at	7.1	A	0.849855	4.9	A	0.724538	7.9	A	0.724538	4	A	0.921094	9.8	A	0.889551	7.2	A	0.921094	37.9	A	0.296809	7	A	0.611218	8.8	A	0.724538	6.3	A	0.834732	8	A	0.818657	5.1	A	0.911443	3.8	A	0.900939	5	A	0.921094	7.2	A	0.801637	9.4	A	0.586955	3.5
1624148_at	9	A	0.413046	27.1	A	0.48748	26.5	A	0.275462	58.7	A	0.070073	80.7	A	0.122747	13.4	A	0.462489	38.3	A	0.296809	23.7	A	0.216313	36	A	0.198363	80.9	M	0.062021	5.3	A	0.537511	30.5	A	0.165268	48.5	A	0.150145	24.1	A	0.099061	25.1	A	0.216313	21.3	A	0.275462	36.4
1624149_at	22.3	A	0.462489	19	A	0.364945	2886.5	P	0.000491	2555.7	P	0.000491	3.5	A	0.703191	2.5	A	0.745101	3709.5	P	0.000491	3083.1	P	0.000491	3.7	A	0.586955	6.7	A	0.611218	2925.5	P	0.000491	2918.1	P	0.000491	2.6	A	0.65838	5.2	A	0.562354	3081	P	0.000491	3602	P	0.000491	10.6
1624150_at	1943.4	P	0.001432	2141.8	P	0.000944	873.5	P	0.002143	812.8	P	0.002143	1548.3	P	0.002607	1895.5	P	0.001432	746.9	P	0.004591	759.9	P	0.002143	1809.4	P	0.001432	1775.6	P	0.001165	810.9	P	0.002143	846.4	P	0.002607	2031.4	P	0.001432	1909.6	P	0.001432	850.4	P	0.004591	755	P	0.002143	1830.6
1624151_a_at	166.8	P	0.006575	159.8	P	0.003815	221.7	P	0.002143	227.6	P	0.001755	187.1	P	0.027766	156	P	0.012921	216.3	P	0.002607	203.8	P	0.009283	130.6	P	0.009283	152.7	P	0.015164	212.9	P	0.002607	252.3	P	0.004591	158.2	P	0.004591	140.1	P	0.003159	215.9	P	0.002143	178.4	P	0.000944	212.9
1624152_at	809.4	P	0.000491	827.6	P	0.000491	385.6	P	0.000944	455.7	P	0.000762	798	P	0.000762	932	P	0.000613	298.8	P	0.000762	402.9	P	0.000944	941.3	P	0.000491	934.8	P	0.000613	360.3	P	0.001432	385.1	P	0.000762	994.8	P	0.000613	1018.2	P	0.000491	404.3	P	0.000944	286.7	P	0.000944	807.4
1624153_at	2744.4	P	0.000491	2482.5	P	0.000491	1474.9	P	0.000491	1330.3	P	0.000944	2588.8	P	0.000491	2563.3	P	0.000491	1679.2	P	0.000944	1708.4	P	0.000762	3085	P	0.000491	2960.8	P	0.000491	1893.4	P	0.000944	1948.6	P	0.000762	2567.6	P	0.000613	2479.1	P	0.000491	1564.4	P	0.000762	1621.6	P	0.000944	2675.1
1624154_at	174.4	P	0.000491	144.9	P	0.001432	37.3	P	0.020663	65.8	P	0.009283	198.9	P	0.000944	243.3	P	0.000491	56.8	P	0.003159	64.5	P	0.009283	239.6	P	0.000491	170.1	P	0.000491	52.1	P	0.03202	35.5	A	0.198363	307.4	P	0.000491	316.2	P	0.000491	40.3	A	0.110449	76.4	P	0.010972	122.9
1624155_at	26	A	0.34162	7.4	A	0.437646	27.6	A	0.462489	7.2	A	0.48748	7.2	A	0.65838	7.8	A	0.611218	34	A	0.296809	5.4	A	0.703191	29.3	A	0.254899	4.8	A	0.818657	36.8	A	0.135974	5.2	A	0.703191	22.2	A	0.413046	15.6	A	0.51252	32.9	A	0.235169	31.4	A	0.198363	3.4
1624156_at	1251.6	P	0.000491	1545.7	P	0.000491	1257	P	0.000491	1500.9	P	0.000491	1339.6	P	0.000491	1444.3	P	0.000491	1166.2	P	0.000491	1481	P	0.000491	1346.7	P	0.000491	1453.1	P	0.000491	1497.9	P	0.000491	1242.9	P	0.000491	1309.4	P	0.000491	1189.1	P	0.000491	1081.7	P	0.000491	1263.5	P	0.000491	1614.3
1624157_at	2263.8	P	0.000491	2335.4	P	0.000491	2213.6	P	0.000491	2459	P	0.000491	2046.1	P	0.000491	1716.2	P	0.000491	2244.5	P	0.000491	2405	P	0.000491	1722.4	P	0.000491	1915.9	P	0.000491	2169.2	P	0.000491	2023	P	0.000491	1955.1	P	0.000491	1923.6	P	0.000491	2220	P	0.000491	2610.9	P	0.000491	2835.9
1624158_at	37.7	A	0.099061	57.2	P	0.042142	122.5	P	0.000613	153.2	P	0.001432	159.4	A	0.099061	118.4	A	0.070073	135.7	P	0.000762	161.6	P	0.001755	91.1	M	0.062021	159.1	P	0.027766	191.6	P	0.001755	202.1	P	0.009283	118.4	P	0.042142	54.8	A	0.122747	82.8	P	0.002607	127.4	P	0.001432	114.8
1624159_at	162.9	P	0.000762	164.9	P	0.001165	142.1	P	0.000491	188.9	P	0.000491	163.8	P	0.000613	126.7	P	0.000491	187.7	P	0.000613	208.6	P	0.000491	131.9	P	0.001755	122.7	P	0.000613	175.2	P	0.000491	150	P	0.000613	211.5	P	0.000491	224.3	P	0.000613	230.9	P	0.000491	214.7	P	0.000491	134.1
1624160_at	161.2	P	0.000613	92.8	P	0.001165	67.2	P	0.020663	65.9	P	0.006575	237.2	P	0.000762	243.9	P	0.000489	14.7	A	0.34162	40.9	A	0.198363	292.4	P	0.000491	201.9	P	0.000491	18.7	A	0.364945	62	A	0.235169	343	P	0.000491	333.5	P	0.000491	57.1	P	0.036797	47.3	P	0.03202	162.3
1624161_at	36.5	P	0.015164	36.9	P	0.048099	48.9	P	0.004591	52.9	P	0.001432	40.2	A	0.34162	29.6	A	0.122747	62.8	P	0.003159	61.5	P	0.000491	40.4	P	0.009283	42.8	A	0.110449	44.7	P	0.006575	66.7	P	0.001432	52.2	P	0.03202	61	P	0.006575	60	P	0.000491	63.1	P	0.000762	28.2
1624162_at	3.9	A	0.945289	3.2	A	0.834732	13.1	A	0.745101	5.6	A	0.818657	13.9	A	0.783687	3.3	A	0.921094	3.2	A	0.921094	1.8	A	0.984836	2.9	A	0.951902	5.7	A	0.877253	5.7	A	0.877253	4	A	0.945289	3.4	A	0.937979	4.6	A	0.864026	6.3	A	0.703191	4.4	A	0.783687	4.6
1624163_at	87.5	A	0.078906	74.9	A	0.122747	95.3	A	0.122747	106.7	A	0.099061	66.1	A	0.165268	52.9	A	0.198363	72.4	A	0.150145	122.6	A	0.122747	80.6	A	0.122747	67.3	A	0.254899	80.8	A	0.110449	151.8	A	0.110449	63.6	A	0.135974	45.1	A	0.254899	99	A	0.216313	71.9	A	0.110449	58.5
1624164_s_at	591.7	P	0.000613	472.3	P	0.000491	409.5	P	0.000491	584	P	0.000491	452.2	P	0.000944	399.4	P	0.000491	630.5	P	0.000491	604.3	P	0.000491	472.6	P	0.000491	434.6	P	0.000762	473.7	P	0.000613	498.6	P	0.000491	657.2	P	0.000491	463.6	P	0.000491	462	P	0.000491	675.4	P	0.000491	543.1
1624165_a_at	886.2	P	0.000491	717.8	P	0.000491	524.2	P	0.000491	574	P	0.000491	823	P	0.000491	879.4	P	0.000491	645.3	P	0.000762	644.5	P	0.000613	923.7	P	0.000491	952.1	P	0.000762	596.1	P	0.000762	615.7	P	0.000944	884.2	P	0.000491	902.7	P	0.000491	612.2	P	0.000613	590.6	P	0.000491	839.3
1624166_x_at	53.9	A	0.110449	62.5	M	0.054711	14	A	0.198363	45.1	M	0.062021	50.9	A	0.216313	40.1	A	0.150145	36.4	A	0.070073	45.6	A	0.198363	27	A	0.254899	61.6	A	0.088557	17.8	A	0.254899	35.1	A	0.275462	44.5	A	0.110449	36.9	A	0.216313	11.5	A	0.364945	25.6	A	0.254899	44.9
1624167_at	7.5	A	0.724538	31.1	A	0.235169	13.4	A	0.681117	12.2	A	0.681117	29.4	A	0.586955	3.7	A	0.921094	18.9	A	0.364945	33.2	A	0.254899	18.5	A	0.537511	17.2	A	0.462489	31	A	0.150145	24.7	A	0.413046	16.6	A	0.216313	38	A	0.165268	5.2	A	0.724587	7.5	A	0.611218	26.2
1624168_at	1223.9	P	0.000491	1041.1	P	0.000491	622	P	0.000491	751.3	P	0.000491	1303.8	P	0.000491	1270.8	P	0.000491	651.9	P	0.000491	582.5	P	0.000944	1161.8	P	0.000491	1289.4	P	0.000491	555.6	P	0.000491	672.6	P	0.000491	1320.3	P	0.000491	1276.7	P	0.000491	581.5	P	0.000491	609.9	P	0.000491	1174
1624169_at	11.4	A	0.275413	13.2	A	0.703191	5.1	A	0.877253	4.1	A	0.864026	41.2	A	0.34162	50.7	A	0.122747	10.5	A	0.462489	19.9	A	0.364945	29.5	A	0.341583	38.7	A	0.254899	2.5	A	0.911443	20.6	A	0.51252	20.1	A	0.462489	44	A	0.216313	4.7	A	0.783687	15.7	A	0.364945	12
1624170_at	7.7	A	0.951902	5.1	A	0.957858	228.2	A	0.099061	172	A	0.135974	6.9	A	0.987079	11.6	A	0.834732	203.9	A	0.078906	142	A	0.110449	6.1	A	0.96798	8.1	A	0.937979	212.8	A	0.070073	139.7	A	0.235169	17.1	A	0.783687	5.3	A	0.972234	202.9	A	0.078906	210.4	A	0.088557	7.1
1624171_at	32.6	A	0.635055	29.4	A	0.364945	63.8	P	0.012921	53.7	A	0.34162	33.4	A	0.611218	14.6	A	0.745101	67.8	A	0.110449	65.1	A	0.088557	53.2	A	0.48748	9.3	A	0.745101	69.7	P	0.03202	63.6	A	0.070073	28.1	A	0.65838	11.4	A	0.703191	93.4	P	0.007827	103.2	P	0.010972	26.8
1624172_at	357.3	P	0.001432	345.6	P	0.000613	215.1	P	0.000944	239.5	P	0.001165	218.8	P	0.004591	234.4	P	0.001432	143.7	P	0.002607	198.1	P	0.001755	180.5	P	0.002143	175.1	P	0.015164	155.6	P	0.004591	136.3	P	0.002607	246.9	P	0.001755	209.5	P	0.001432	174.6	P	0.001165	175	P	0.001165	328.3
1624173_at	20.4	A	0.611218	5.4	A	0.864026	889.9	P	0.000944	628.1	P	0.002607	30.7	A	0.801637	7	A	0.849855	961.1	P	0.000944	833.2	P	0.000944	13.8	A	0.703191	28.2	A	0.745101	525.8	P	0.003159	636.8	P	0.003815	6.7	A	0.877253	6	A	0.911443	621.1	P	0.001755	771.9	P	0.001755	4.3
1624174_at	5.4	A	0.745153	43.5	A	0.537511	27.9	A	0.51252	26	A	0.437646	44.6	A	0.48748	60.7	A	0.34162	30.6	A	0.51252	44.2	A	0.34162	23.7	A	0.562354	53.9	A	0.51252	35.3	A	0.318883	16.4	A	0.703191	31.8	A	0.413046	35.2	A	0.48748	25.6	A	0.537511	26.4	A	0.65838	29.5
1624175_at	62.3	P	0.001755	60.5	P	0.048099	85.1	P	0.002607	86.1	P	0.000762	76.7	P	0.000944	70.8	P	0.003815	118.5	P	0.002607	119.7	P	0.000613	62.7	P	0.015164	94.2	P	0.001755	93.9	P	0.001165	93.2	P	0.010972	83	P	0.010972	81.3	P	0.006575	118.7	P	0.001165	94.1	P	0.007827	97.1
1624176_at	1022.2	P	0.000491	899.2	P	0.000491	666.4	P	0.000613	888.1	P	0.000613	873.2	P	0.000491	1218.6	P	0.000491	973	P	0.000613	1033.4	P	0.000491	975.6	P	0.000613	833.3	P	0.000613	831.5	P	0.000491	825.4	P	0.000613	1320.5	P	0.000491	1220.5	P	0.000491	762.4	P	0.000613	929.2	P	0.000613	1002.8
1624177_at	52.6	A	0.150145	75.8	P	0.036797	57	A	0.088557	33.3	A	0.275462	82.5	A	0.099061	68.9	P	0.020663	61.1	A	0.110449	39	A	0.078906	58	A	0.165268	58.4	A	0.110449	54.4	A	0.088557	119.6	P	0.01771	81.1	P	0.012921	69.4	P	0.042142	50.7	A	0.110449	44.3	A	0.216313	70.5
1624178_s_at	60.1	M	0.062021	16.4	A	0.135974	38.7	P	0.042142	6.5	A	0.48748	43.9	A	0.275462	52.1	A	0.181343	48	P	0.017732	60.3	P	0.002607	39.9	A	0.318883	55.6	A	0.150145	9.2	A	0.318883	7.1	A	0.818657	7.5	A	0.48748	6.5	A	0.437646	8	A	0.462489	19.8	A	0.181343	48.9
1624179_at	21.6	A	0.275462	11.7	A	0.51252	2863	P	0.000491	2759.5	P	0.000491	6.5	A	0.724538	27.3	A	0.135974	3912.9	P	0.000491	4351.6	P	0.000491	3.2	A	0.818657	31.8	A	0.099061	3507.6	P	0.000491	3336.5	P	0.000491	2.1	A	0.745101	21.5	A	0.254899	3508.4	P	0.000491	3717.5	P	0.000491	12.3
1624180_at	537.1	P	0.000613	526.7	P	0.000613	249.9	P	0.000762	465.2	P	0.000944	402.2	P	0.001432	513.9	P	0.000613	226.4	P	0.003153	237.9	P	0.003159	680.7	P	0.000613	474.5	P	0.000762	271.4	P	0.003159	262.6	P	0.003815	868.6	P	0.000491	805.2	P	0.000613	281.4	P	0.001755	382.4	P	0.000944	550.2
1624181_at	882.6	P	0.000944	906.1	P	0.000944	583.5	P	0.001165	564.4	P	0.001165	995.2	P	0.001165	1048.7	P	0.000762	691.2	P	0.000944	640.8	P	0.001432	844.2	P	0.000491	983	P	0.000944	471.6	P	0.001755	484.6	P	0.001432	1008.8	P	0.000762	944.7	P	0.000944	602	P	0.000944	517	P	0.001165	858
1624182_at	27.3	A	0.110449	21.6	A	0.216313	8.7	A	0.364945	25.6	A	0.070073	48.9	P	0.006575	8.6	A	0.34162	10.6	A	0.388782	18.2	A	0.235169	0.9	A	0.783687	28	A	0.135974	21.7	A	0.216313	30.8	A	0.122747	26.1	P	0.020663	24	A	0.088557	30	M	0.062021	2.6	A	0.681117	11.2
1624183_a_at	2168	P	0.000491	2289.2	P	0.000491	1584.6	P	0.000491	1470	P	0.000491	2145.4	P	0.000491	2187.7	P	0.000491	1569.3	P	0.000491	1452.5	P	0.000491	2292.5	P	0.000491	2454.2	P	0.000491	1333.9	P	0.000491	1525.5	P	0.000491	2326.6	P	0.000491	2189.9	P	0.000491	1577.4	P	0.000491	1571.6	P	0.000491	2302.2
1624184_at	69	A	0.198363	22.9	A	0.462489	62.1	A	0.181343	91.2	A	0.122747	96.6	A	0.088557	90.9	A	0.198363	94	M	0.062021	63.6	A	0.254899	67.5	A	0.254899	63.6	A	0.235169	49.4	A	0.318883	48.5	A	0.562354	86	A	0.099061	58.3	A	0.275462	84.9	A	0.110449	82.5	P	0.017732	98.3
1624185_at	635.5	P	0.000491	576.2	P	0.000613	527.1	P	0.000762	653	P	0.000944	547.3	P	0.001432	548.7	P	0.002143	505.1	P	0.001432	747.4	P	0.000944	509.9	P	0.001165	512.7	P	0.000613	681.7	P	0.000944	569	P	0.001432	473	P	0.000944	569.8	P	0.001432	531.3	P	0.001165	535.2	P	0.001755	500.5
1624186_at	394.6	P	0.000491	444.6	P	0.000491	272.5	P	0.000491	322.5	P	0.000491	391.4	P	0.000491	531	P	0.000491	316.1	P	0.000491	275.5	P	0.000491	533.7	P	0.000491	466.9	P	0.000491	323.1	P	0.000491	288.9	P	0.000611	487.2	P	0.000491	528.4	P	0.000491	303.2	P	0.000944	261.8	P	0.000491	405.1
1624187_at	75.1	A	0.078906	83.7	A	0.122747	43.3	A	0.275462	63.9	A	0.296809	75.4	A	0.216313	99.8	M	0.054711	45.3	A	0.437646	18.5	A	0.635055	54.1	A	0.34162	94.8	A	0.216313	10	A	0.681117	58.5	A	0.296809	95.5	A	0.150145	46	A	0.235169	41.8	A	0.364945	47.7	A	0.150145	66
1624188_at	160.7	P	0.004591	146.4	P	0.005504	119.2	P	0.020638	129.6	P	0.048099	212.5	P	0.006575	135.3	P	0.002143	132.4	P	0.023995	126.5	P	0.020663	271.6	P	0.001165	204	P	0.001432	97.1	A	0.070073	95.8	A	0.122747	190.1	P	0.000944	227.2	P	0.000944	99.9	P	0.010972	80.7	P	0.020663	212.7
1624189_at	204.1	P	0.002607	186.7	P	0.002143	74.9	P	0.005504	79.2	P	0.009283	251.9	P	0.001432	293.3	P	0.004591	79.6	P	0.009283	64.7	P	0.03202	271.5	P	0.002607	221.2	P	0.001755	86.1	P	0.027766	62.6	P	0.012921	348.1	P	0.000762	381.2	P	0.001165	90.8	P	0.007827	49.6	P	0.017732	179.3
1624190_at	858.2	P	0.000491	882.3	P	0.000491	798.5	P	0.000613	853.1	P	0.000491	850.4	P	0.000491	1007	P	0.000491	879	P	0.000491	845.7	P	0.000491	866.9	P	0.000491	875.1	P	0.000491	818.3	P	0.000491	710.3	P	0.000491	1078.2	P	0.000491	995.4	P	0.000491	696.8	P	0.000491	720.2	P	0.000491	958.2
1624191_at	182.4	P	0.003815	95.7	P	0.006575	202	P	0.003159	155.3	P	0.003159	189.9	P	0.004591	249.5	P	0.003159	174.6	P	0.003815	177.8	P	0.004591	256.1	P	0.001165	223.2	P	0.003159	184.5	P	0.006575	181.3	P	0.009283	290.9	P	0.001755	357.2	P	0.001432	193.1	P	0.003815	210.6	P	0.002607	135.5
1624192_at	29.8	A	0.181343	11.1	A	0.388782	297.6	P	0.000613	289	P	0.000613	37.5	A	0.198363	46.8	A	0.275462	318.1	P	0.000613	284.1	P	0.000491	16	A	0.364945	32	A	0.296809	267.7	P	0.000613	298	P	0.000762	25.6	A	0.275462	14.5	A	0.586955	357.3	P	0.000613	375.8	P	0.000613	16.8
1624193_s_at	1477.8	P	0.000491	1499.6	P	0.000491	486.1	P	0.001432	463.5	P	0.000944	1300.8	P	0.000613	1829.2	P	0.000491	419.3	P	0.003159	436.7	P	0.003159	1478.8	P	0.000491	1280.2	P	0.000491	461	P	0.009283	475.2	P	0.010972	1753.3	P	0.000491	1782.8	P	0.000491	500.6	P	0.005504	408.5	P	0.002607	1651.4
1624194_a_at	15.5	A	0.462489	14.7	A	0.562354	168.9	P	0.000762	270.6	P	0.000762	29.5	A	0.437646	26	A	0.413046	116.3	P	0.007827	145.9	P	0.006575	7.3	A	0.562354	17.3	A	0.537511	200.9	P	0.002143	202.1	P	0.006575	32.2	A	0.135974	17.4	A	0.48748	202.5	P	0.005504	258	P	0.002143	27.1
1624195_at	961.5	P	0.000491	1357.9	P	0.000491	1031.2	P	0.000491	1096.2	P	0.000491	1087.1	P	0.000491	1246.8	P	0.000491	1126.9	P	0.000491	723.3	P	0.000491	1325.4	P	0.000491	1427.8	P	0.000491	553	P	0.000613	781.5	P	0.000491	1630.1	P	0.000491	1733.6	P	0.000491	822	P	0.000613	780	P	0.000491	1235.1
1624196_at	14.5	A	0.537511	17.2	A	0.296809	23.7	A	0.235169	4.7	A	0.48748	16.1	A	0.611218	7.6	A	0.562354	30.8	A	0.122747	26.6	A	0.296809	31.7	A	0.216313	69.4	A	0.078906	15.1	A	0.437646	32.8	A	0.364945	29.6	A	0.135974	38.5	A	0.150145	51.5	A	0.216313	24.3	A	0.216313	7.5
1624197_a_at	42.4	A	0.254899	49.9	A	0.070073	1396	P	0.000491	939.6	P	0.000491	11.3	A	0.783687	11.6	A	0.724538	1179.7	P	0.000491	1001.4	P	0.000491	11.2	A	0.611218	57.7	A	0.34162	998	P	0.000491	1087.8	P	0.000491	40.3	A	0.413046	32.6	A	0.34162	1108.3	P	0.000491	1178.6	P	0.000491	41.5
1624198_at	812.7	P	0.000491	918.9	P	0.000491	624.9	P	0.000491	735.1	P	0.000491	948	P	0.000491	859.8	P	0.000491	552.8	P	0.000491	603.3	P	0.000491	917.5	P	0.000491	1010.1	P	0.000491	752.1	P	0.000491	632.1	P	0.000944	968.1	P	0.000491	1123.6	P	0.000491	785.8	P	0.000491	940.7	P	0.000491	787
1624199_at	173.4	P	0.001165	180.8	P	0.001432	181.9	P	0.000491	239.3	P	0.000613	172.3	P	0.001755	156.4	P	0.002143	261.6	P	0.000944	255	P	0.000762	139.7	P	0.002143	99.6	P	0.006575	155.9	P	0.001165	167.2	P	0.001755	139.1	P	0.000762	132.3	P	0.006575	200.6	P	0.001755	172.1	P	0.001755	177.6
1624200_at	164.7	P	0.005504	120.3	P	0.012921	57.4	A	0.135974	33.5	A	0.216313	239.7	P	0.023995	222.9	P	0.003159	86.3	A	0.165268	72.4	A	0.254899	199	P	0.027766	181.1	P	0.03202	23.2	A	0.48748	50.3	A	0.275462	193.3	P	0.003159	231.5	P	0.006575	84.4	A	0.235169	41.2	A	0.462489	142.3
1624201_at	5.7	A	0.635055	29.7	A	0.150145	918	P	0.000491	709.2	P	0.000762	40.8	A	0.275462	19.3	A	0.537511	1043.2	P	0.000613	902.1	P	0.000613	12.7	A	0.51252	29.2	A	0.462489	974.4	P	0.000613	881.1	P	0.000762	26	A	0.364945	5.3	A	0.586955	1090.4	P	0.000613	942.1	P	0.000491	5
1624202_a_at	32.5	A	0.437646	7.6	A	0.724538	10061	P	0.000491	9005.3	P	0.000491	8.2	A	0.801637	12.9	A	0.745101	9957.4	P	0.000491	9124.7	P	0.000491	38.2	A	0.51252	10.8	A	0.783687	7651.8	P	0.000491	8858.9	P	0.000491	12.9	A	0.611218	9.9	A	0.681117	8770.7	P	0.000491	9697.1	P	0.000491	12.3
1624203_s_at	488.8	P	0.000613	452.4	P	0.000491	473.7	P	0.000491	582.6	P	0.000491	463.8	P	0.000613	487.8	P	0.000491	564.5	P	0.000491	658.4	P	0.000491	249.7	P	0.000613	329.7	P	0.000762	485.6	P	0.000613	393.4	P	0.000613	422.3	P	0.000491	391.5	P	0.000491	407.7	P	0.000491	479.6	P	0.000491	498.9
1624204_at	5.6	A	0.724538	8.5	A	0.681117	147.6	P	0.017732	176.8	P	0.010972	52.9	A	0.537511	6.3	A	0.635055	118.1	P	0.007827	106.4	P	0.012921	5.5	A	0.834732	6.8	A	0.849855	137.3	P	0.012921	121.6	P	0.023995	2.6	A	0.703191	28.6	A	0.562354	130.3	P	0.015164	164.1	P	0.020663	37
1624205_at	2374.5	P	0.000491	2581.7	P	0.000491	909.3	P	0.000491	764.4	P	0.000491	2963.4	P	0.000491	2935.3	P	0.000491	874	P	0.000491	891.1	P	0.000491	1616.3	P	0.000944	1308.9	P	0.000613	643.1	P	0.000762	451.3	P	0.000762	2110.3	P	0.000613	2108	P	0.000762	582.3	P	0.000613	659	P	0.000613	2384.8
1624206_at	93.4	A	0.198363	81.6	A	0.181343	43.8	A	0.34162	130	A	0.150145	75	A	0.437646	60.8	A	0.275462	107.1	M	0.062021	73.5	A	0.254899	61.1	A	0.364945	22.5	A	0.437646	126.7	A	0.099061	128.6	P	0.048099	57.8	A	0.216313	72.5	A	0.34162	112.7	A	0.110449	62.2	A	0.150145	10.9
1624207_at	294.5	P	0.002143	303.7	P	0.001432	370.1	P	0.001432	234.8	P	0.003815	314.8	P	0.010972	279.3	P	0.017732	277.8	P	0.003815	326.6	P	0.002607	310.1	P	0.001429	361.9	P	0.005504	262.1	P	0.001755	321.9	P	0.005504	238.1	P	0.007827	257.3	P	0.004591	323.7	P	0.003159	370.7	P	0.001432	319.9
1624208_s_at	2157.4	P	0.000491	2050.5	P	0.000491	1334.9	P	0.000491	1490.6	P	0.000491	1905.1	P	0.000491	2237.6	P	0.000491	1556.1	P	0.000491	1536.5	P	0.000491	2086.6	P	0.000491	1944.2	P	0.000491	1377.6	P	0.000491	1561.1	P	0.000491	2506.2	P	0.000491	2217.1	P	0.000491	1474.7	P	0.000491	1395.3	P	0.000491	1999.8
1624209_at	73.8	P	0.048099	55.2	A	0.088557	48.3	A	0.110449	80.1	P	0.03202	71.4	A	0.181343	49.5	A	0.070073	90.4	P	0.042142	46.3	A	0.122747	92.5	P	0.036797	74.1	P	0.042142	103.7	P	0.020663	84.7	A	0.099061	95.1	M	0.062021	59.3	A	0.110449	106.9	A	0.078906	85.1	M	0.054711	53.6
1624210_at	387.1	P	0.000944	318.6	P	0.000944	216.7	P	0.002143	113.1	P	0.009283	452.1	P	0.001165	456.9	P	0.000944	136.3	P	0.017732	120	P	0.010972	471.7	P	0.001165	490.6	P	0.001432	88.3	M	0.054711	102.7	P	0.036797	754	P	0.000491	786.6	P	0.000762	131.7	P	0.020663	137.7	P	0.010972	317.9
1624211_at	870.8	P	0.000613	823.9	P	0.000491	645.3	P	0.000613	567.3	P	0.000613	924.7	P	0.000613	953.5	P	0.000613	727.7	P	0.000613	617.8	P	0.000613	738.4	P	0.000613	866.6	P	0.000613	595.7	P	0.000613	725.9	P	0.000613	920.6	P	0.000613	1010.4	P	0.000613	802.7	P	0.000491	638.5	P	0.000491	829.2
1624212_at	1.2	A	0.849915	13.8	A	0.070073	490.6	P	0.000491	467.5	P	0.000762	23.4	A	0.181343	18.8	A	0.34162	514.4	P	0.000491	616.8	P	0.000491	1.5	A	0.801637	14	A	0.181343	456.7	P	0.000944	415.3	P	0.001165	2.1	A	0.635055	2.6	A	0.681117	464.1	P	0.001165	628.4	P	0.000613	15.6
1624213_at	418.5	P	0.000613	364.2	P	0.000613	248.6	P	0.001165	238.3	P	0.001755	471.5	P	0.000762	567.1	P	0.000762	244.9	P	0.001432	179.4	P	0.002607	423.1	P	0.000762	364	P	0.000944	152.2	P	0.000944	144.1	P	0.006575	581.9	P	0.000613	503.6	P	0.000491	166.8	P	0.002607	189	P	0.000762	329.2
1624214_at	313.1	P	0.001432	246.6	P	0.001755	308.3	P	0.002143	311.5	P	0.003159	327.5	P	0.002607	328.9	P	0.000944	304.2	P	0.003159	272	P	0.001755	283.2	P	0.001432	312.1	P	0.003159	250.9	P	0.003815	272.4	P	0.006575	302.4	P	0.000944	334	P	0.001165	320.7	P	0.001755	319.4	P	0.002607	279.5
1624215_s_at	2452.3	P	0.000491	2816.1	P	0.000491	2438.8	P	0.000491	2245.2	P	0.000491	1836.4	P	0.000491	1788.4	P	0.000491	1826.6	P	0.000491	1815.9	P	0.000491	2257.3	P	0.000491	2160.8	P	0.000491	2062.5	P	0.000491	2252.8	P	0.000491	2470.3	P	0.000491	2629.3	P	0.000491	2688.9	P	0.000491	2343.9	P	0.000491	2168.8
1624216_at	126.8	A	0.235169	78.1	A	0.364945	97.4	A	0.181343	60.4	A	0.216313	75.8	A	0.364945	112.2	A	0.318883	102.7	A	0.254899	63.5	A	0.34162	106.3	A	0.235169	63.9	A	0.437646	127.4	A	0.099061	90.3	A	0.275462	106.3	A	0.254899	37.6	A	0.586955	52.5	A	0.51252	66.9	A	0.364945	40.8
1624217_at	44.1	A	0.318883	27	A	0.318883	22.1	A	0.724538	35.3	A	0.34162	17.4	A	0.51252	33.9	A	0.48748	8	A	0.48748	19.9	A	0.388782	31.2	A	0.462489	12.1	A	0.611218	23.7	A	0.235169	23.5	A	0.34162	9.8	A	0.658417	38	A	0.437646	1.9	A	0.945289	33.6	A	0.364945	31.1
1624218_at	82.9	A	0.462489	18.3	A	0.635055	11.6	A	0.611218	70.8	A	0.254899	25.3	A	0.65838	21.8	A	0.724538	36.1	A	0.364945	23.7	A	0.586955	80.9	A	0.413046	53.6	A	0.51252	19.2	A	0.537511	31.4	A	0.537511	53.9	A	0.48748	83.6	A	0.462489	38.6	A	0.437646	19.6	A	0.437646	71.4
1624219_s_at	99.7	P	0.036797	131	P	0.005504	119.5	P	0.003815	56.5	P	0.036797	132.2	A	0.122747	96	A	0.070073	123.8	P	0.027766	110.2	P	0.027766	93.4	A	0.110449	121.3	A	0.216313	99.5	A	0.135974	131.8	M	0.054711	133.1	M	0.054711	60.4	P	0.03202	79.9	M	0.062021	103.4	P	0.036797	105.2
1624220_s_at	24.6	A	0.088557	37.4	A	0.088557	36.7	P	0.027766	29.9	P	0.020663	10.9	A	0.34162	40	P	0.03202	46.9	P	0.015164	21	A	0.135974	14.7	A	0.364945	20.6	A	0.254899	41.5	P	0.007827	40.7	P	0.007827	30.5	P	0.023995	21.5	A	0.070024	46.6	P	0.006575	29.1	P	0.042142	26.5
1624221_at	9.6	A	0.703191	2.8	A	0.801637	21.1	A	0.388782	9.9	A	0.635055	7.9	A	0.764831	5.3	A	0.562354	50.7	A	0.181343	5	A	0.65838	13.6	A	0.745101	16.6	A	0.834732	53.4	A	0.135974	66.1	A	0.275462	10.1	A	0.834732	4.8	A	0.724538	51.5	A	0.165268	9.3	A	0.364945	19.8
1624222_s_at	1071.7	P	0.000491	995.9	P	0.000491	703.1	P	0.000613	608.2	P	0.000491	972.6	P	0.000491	1046.1	P	0.000491	567.3	P	0.000491	615.8	P	0.000491	1115.8	P	0.000491	1103.6	P	0.000491	657.4	P	0.000491	600.2	P	0.000491	1184.1	P	0.000491	1192.9	P	0.000491	645.2	P	0.000491	587.7	P	0.000491	1032.3
1624223_at	20.4	A	0.462489	3	A	0.834732	2	A	0.877253	10.1	A	0.635055	14.5	A	0.681117	22.5	A	0.537511	4	A	0.801637	9.2	A	0.611218	4.5	A	0.724538	12.1	A	0.703191	3.9	A	0.681117	3	A	0.801637	20.7	A	0.462489	7.1	A	0.801637	4.6	A	0.801637	2.6	A	0.864026	2.3
1624224_at	64.8	A	0.122747	66.4	A	0.099061	228.8	P	0.020663	178.3	M	0.062021	16.4	A	0.364945	7.1	A	0.388782	72.6	A	0.088557	67.5	A	0.150145	40.2	A	0.198363	61.2	A	0.235169	98.7	P	0.036797	40.8	A	0.254899	14.7	A	0.216313	8.4	A	0.462489	66.1	A	0.150145	97.1	P	0.03202	25
1624225_at	60.4	A	0.235169	74.9	P	0.023995	64	P	0.036797	48.4	A	0.122747	72.1	A	0.388782	30.5	A	0.235169	72.3	M	0.062021	77.3	P	0.036797	53.8	A	0.088557	44.7	A	0.216313	89.8	M	0.062021	75.1	A	0.198363	43.6	A	0.181343	6.1	A	0.48748	79.2	M	0.054711	50.7	A	0.099061	75.7
1624226_at	322.6	P	0.005504	339.2	P	0.005504	182.5	P	0.027766	252.7	P	0.015164	447.2	P	0.010972	469.2	P	0.010972	272.9	P	0.017732	272.5	P	0.020663	436.8	P	0.017732	347.7	P	0.015164	224.8	P	0.027766	193.3	A	0.110449	480	P	0.005504	515.9	P	0.004591	264.6	P	0.020663	244.1	P	0.015164	423.7
1624227_at	14.9	A	0.703191	34.3	A	0.703191	22.8	A	0.611218	11.4	A	0.681117	10	A	0.783687	7.6	A	0.849855	7.3	A	0.681117	16.9	A	0.635055	8.1	A	0.764831	15	A	0.764831	35.4	A	0.462489	72.6	A	0.437646	5.7	A	0.818657	6.9	A	0.724538	12.5	A	0.635055	2.8	A	0.724538	6.9
1624228_at	701.5	P	0.000491	736.3	P	0.000491	351.8	P	0.000762	345.9	P	0.000613	651.7	P	0.000613	808.2	P	0.000613	343.9	P	0.000491	404.8	P	0.000613	647.7	P	0.000491	632.2	P	0.000613	460.6	P	0.000613	341.7	P	0.001432	690.8	P	0.000613	680.8	P	0.000613	291.3	P	0.000613	344.3	P	0.000613	689.6
1624229_at	1.3	A	0.995409	1.2	A	0.976005	695.9	P	0.000491	618.8	P	0.000491	6.8	A	0.783687	27.9	A	0.586976	886.7	P	0.000491	820.1	P	0.000491	4.2	A	0.834732	1.7	A	0.997393	499.1	P	0.000491	457	P	0.000491	3.4	A	0.900939	29.9	A	0.703191	713.2	P	0.000491	921.1	P	0.000491	2.5
1624230_s_at	8058.9	P	0.000491	8065.3	P	0.000491	12245.5	P	0.000491	12356.8	P	0.000491	9805.1	P	0.000491	8385.5	P	0.000491	11793.6	P	0.000491	13473	P	0.000491	7951.2	P	0.000491	8239.3	P	0.000491	12107.5	P	0.000491	12863.3	P	0.000491	6091.7	P	0.000491	6190.7	P	0.000491	10361.5	P	0.000491	11140.4	P	0.000491	6445.4
1624231_s_at	4840.6	P	0.000491	4742.8	P	0.000491	3559.6	P	0.000491	3414.1	P	0.000491	3743	P	0.000491	4435.7	P	0.000491	3600.1	P	0.000491	4180.8	P	0.000491	4355.2	P	0.000491	3929	P	0.000491	3475.4	P	0.000491	2983.4	P	0.000491	4930.9	P	0.000491	4597.5	P	0.000491	2999.1	P	0.000491	3373.4	P	0.000491	4470.3
1624232_at	4.5	A	0.818657	4.6	A	0.764831	598.4	P	0.000762	511.5	P	0.000944	8.1	A	0.724538	3.4	A	0.818657	657.9	P	0.000491	492.1	P	0.001432	4.5	A	0.834732	6.5	A	0.635055	386.5	P	0.000944	543.9	P	0.001432	9.7	A	0.764831	3.3	A	0.801637	519.2	P	0.000762	512.8	P	0.000491	5.6
1624233_at	15.8	A	0.318883	12.7	A	0.413046	15.7	A	0.48748	42.4	A	0.110449	67	A	0.122747	55.1	M	0.054711	41.8	P	0.048099	16.8	A	0.254899	23.4	A	0.135974	32.5	A	0.165268	21.8	A	0.254899	22.8	A	0.318883	23.1	A	0.122747	38.8	M	0.054711	62.5	A	0.198363	47.9	P	0.03202	51.7
1624234_at	6.4	A	0.635055	9.6	A	0.635055	14.6	A	0.088557	6.2	A	0.818716	8.6	A	0.783687	6.3	A	0.937979	11.8	A	0.388782	15	A	0.611218	3.1	A	0.976005	10	A	0.681117	4.5	A	0.951902	10.9	A	0.818657	4	A	0.900939	12	A	0.65838	31	A	0.364945	9.7	A	0.48748	25.7
1624235_at	141.6	P	0.000762	126.9	P	0.000944	152.5	P	0.000762	129.8	P	0.001432	134.9	P	0.002607	136.2	P	0.002607	203.2	P	0.000613	141.7	P	0.001755	72.9	P	0.001432	86.7	P	0.003815	138.9	P	0.002607	209.5	P	0.000613	109.1	P	0.000944	100.2	P	0.001755	151.6	P	0.001432	166.5	P	0.002143	136.7
1624236_at	354.6	P	0.003815	386	P	0.003159	423.3	P	0.001755	593.7	P	0.001432	484.9	P	0.003159	624.7	P	0.002143	385.4	P	0.002143	598.5	P	0.000762	376	P	0.002607	461.5	P	0.002607	788.3	P	0.001165	603.9	P	0.001165	456.6	P	0.001432	388.1	P	0.002607	576.3	P	0.001432	748.1	P	0.000762	306.2
1624237_at	546	P	0.000762	480	P	0.000491	397.1	P	0.000491	261.1	P	0.000491	495.2	P	0.000762	491.3	P	0.000613	346.3	P	0.000491	451.8	P	0.000613	558.5	P	0.000613	634.2	P	0.000762	371.9	P	0.000613	431.6	P	0.000762	449.2	P	0.000613	593.5	P	0.000613	442.8	P	0.000491	424.8	P	0.000613	463.7
1624238_at	26.3	A	0.51252	4.9	A	0.703191	2	A	0.889551	6.4	A	0.681117	10.8	A	0.724538	6.3	A	0.900939	6.6	A	0.681117	6.8	A	0.65838	43.8	P	0.042142	14.6	A	0.586955	40.2	A	0.088557	13.5	A	0.48748	29.7	A	0.364945	37.2	A	0.318883	23.2	A	0.318883	8.4	A	0.745101	8.2
1624239_at	36.9	P	0.036797	30.4	M	0.054711	345.4	P	0.000613	337.7	P	0.000613	73.4	P	0.009283	57.3	P	0.027766	318.7	P	0.000613	265.1	P	0.000613	43.8	A	0.135974	49.6	P	0.012921	288.6	P	0.000613	325.7	P	0.000944	50.4	P	0.027766	45.2	A	0.165268	332.2	P	0.000613	369.9	P	0.000613	12.9
1624240_at	2153.9	P	0.000491	1946.2	P	0.000491	2683.6	P	0.000491	2494.8	P	0.000491	2511.3	P	0.000491	2610.6	P	0.000491	2702.8	P	0.000491	2553.1	P	0.000491	2605.6	P	0.000491	2313.4	P	0.000491	2528.1	P	0.000491	2439.8	P	0.000491	2517.3	P	0.000491	2861.1	P	0.000491	2783.8	P	0.000491	2933.2	P	0.000491	1901.9
1624241_at	222.8	P	0.000491	223.4	P	0.000491	244.6	P	0.000491	249.8	P	0.000491	143.2	P	0.000491	177.1	P	0.000491	255.4	P	0.000491	251.9	P	0.000491	195.6	P	0.001755	186.2	P	0.000613	242.1	P	0.000613	250.9	P	0.000491	152.5	P	0.000491	167.5	P	0.001432	257.5	P	0.000491	229.7	P	0.000613	240.9
1624242_at	3.6	A	0.703191	1.3	A	0.989045	46	P	0.002143	72.3	P	0.017732	26.5	A	0.296809	4.5	A	0.849855	54.3	P	0.015164	59	P	0.010972	2.4	A	0.877311	2.1	A	0.951902	84.2	P	0.007827	71.1	P	0.006575	1.8	A	0.921094	2.9	A	0.921094	60	P	0.002143	63.8	P	0.003815	11.6
1624243_at	483.7	P	0.000613	385.2	P	0.000491	553.7	P	0.000491	619.7	P	0.000491	527.3	P	0.000491	568.7	P	0.000491	792	P	0.000491	1087.1	P	0.000491	578	P	0.000491	486	P	0.000491	904.8	P	0.000491	633.9	P	0.000491	690.1	P	0.000491	810.7	P	0.000491	519.8	P	0.000491	630.7	P	0.000491	383.6
1624244_at	1437.7	P	0.000491	1626.5	P	0.000491	976.7	P	0.000491	1147.8	P	0.000491	1433.6	P	0.000491	1868.5	P	0.000491	1419.1	P	0.000491	1247.4	P	0.000491	1765.2	P	0.000491	1463.8	P	0.000491	1031.1	P	0.000489	1393.3	P	0.000491	1886.1	P	0.000491	1518.3	P	0.000491	1327.8	P	0.000491	1203.3	P	0.000491	1694
1624245_at	7.6	A	0.929927	3.7	A	0.993425	5	A	0.963203	7.4	A	0.96798	10.2	A	0.937979	11.3	A	0.951902	3.1	A	0.996841	4.3	A	0.997393	7.3	A	0.963203	6.6	A	0.976005	5.4	A	0.963203	7.8	A	0.982268	5.7	A	0.976005	6.2	A	0.979337	5.5	A	0.984836	9.2	A	0.911443	6.3
1624246_s_at	1783.8	P	0.000491	1643.4	P	0.000491	1322.8	P	0.000491	1427.4	P	0.000491	1439.5	P	0.000491	1825.3	P	0.000491	1396.5	P	0.000491	1767.5	P	0.000491	1760.2	P	0.000491	1653.6	P	0.000491	1475.9	P	0.000491	1137.7	P	0.000491	1562.9	P	0.000491	1870	P	0.000491	1452.9	P	0.000491	1269.4	P	0.000491	1782.7
1624247_at	125.8	P	0.042142	119.1	P	0.023995	67.9	P	0.042142	47.2	A	0.388782	132	A	0.216313	158.4	M	0.062021	81.3	A	0.135974	64.6	A	0.216313	150.8	A	0.070073	159.5	M	0.054711	79	A	0.198363	87.9	A	0.165268	131.3	P	0.023995	132.7	P	0.017732	100	M	0.062021	54.3	A	0.235169	124.6
1624248_s_at	386	P	0.000491	404	P	0.000491	264.6	P	0.000491	235.5	P	0.000491	327	P	0.000491	370.6	P	0.000491	241.4	P	0.000491	209.7	P	0.000491	210.4	P	0.000491	354.4	P	0.000491	248.3	P	0.000491	219.5	P	0.000491	248.9	P	0.000491	314.7	P	0.000491	236.7	P	0.000491	260.9	P	0.000491	311.4
1624249_at	10	A	0.745101	16.5	A	0.65838	11.9	A	0.864026	11.1	A	0.635055	14.6	A	0.834732	8.8	A	0.764831	24.9	A	0.586955	9	A	0.764831	6.2	A	0.801637	28.2	A	0.611218	13.2	A	0.764831	19.4	A	0.681117	25.7	A	0.611218	33.5	A	0.724538	41.1	A	0.388782	13.5	A	0.681117	28.6
1624250_at	115.6	A	0.078906	138.3	P	0.017732	188.3	P	0.007827	145.8	P	0.017732	136	A	0.110449	118.7	A	0.070073	153.3	P	0.007827	180.3	P	0.015164	140.9	M	0.054711	181.4	A	0.078906	203.7	P	0.005504	148.4	P	0.03202	96	A	0.078906	96.1	A	0.088557	158.5	P	0.009283	133.6	P	0.017732	151.5
1624251_a_at	18623	P	0.000491	18482.3	P	0.000491	15243.5	P	0.000491	15883.7	P	0.000491	19915.2	P	0.000491	15016.7	P	0.000491	15023.9	P	0.000491	16855	P	0.000491	18992.1	P	0.000491	20408.6	P	0.000491	16909.5	P	0.000491	18483.2	P	0.000491	12869.6	P	0.000491	13489.6	P	0.000491	12470.1	P	0.000491	14809.9	P	0.000491	19615.9
1624252_s_at	1303.7	P	0.000491	1050.1	P	0.000491	902.7	P	0.000491	773.1	P	0.000491	1178.2	P	0.000613	1278.6	P	0.000491	760.9	P	0.000491	703.1	P	0.000491	1360.7	P	0.000491	1441.8	P	0.000491	859.9	P	0.000491	804.8	P	0.000491	1411.1	P	0.000491	1392.2	P	0.000491	942.8	P	0.000491	929.5	P	0.000491	1062.5
1624253_at	363.1	P	0.000613	321.1	P	0.000613	194.5	P	0.000944	214.1	P	0.000613	312.4	P	0.000491	318.3	P	0.000613	153.7	P	0.000613	173	P	0.000613	415.3	P	0.000491	356.4	P	0.000491	184.5	P	0.000491	180.7	P	0.001165	415	P	0.000491	416.1	P	0.000491	182.7	P	0.000613	198.5	P	0.000491	324.4
1624254_at	6.4	A	0.929927	6.6	A	0.937979	34.6	A	0.537511	29.6	A	0.681117	21.9	A	0.764831	12.7	A	0.745101	37.6	A	0.635055	14.3	A	0.818657	15.4	A	0.864026	12	A	0.818657	18.1	A	0.681117	28.1	A	0.801637	32	A	0.724538	44	A	0.724538	33.3	A	0.703191	7.2	A	0.877253	7.4
1624255_at	17.6	A	0.198363	11.6	A	0.254899	36.4	A	0.110449	20.9	A	0.586955	11.1	A	0.586955	8	A	0.586955	34.2	A	0.198363	8.1	A	0.413024	28	A	0.275462	30.8	A	0.34162	4	A	0.65838	22.4	A	0.437646	18.9	A	0.198363	12.2	A	0.34162	8.4	A	0.437646	23.4	M	0.062021	13.2
1624256_at	498.5	P	0.000613	481.5	P	0.000613	583.7	P	0.000491	405.5	P	0.000613	491.9	P	0.000613	402.5	P	0.002607	698.4	P	0.000491	597.2	P	0.000491	356.6	P	0.002143	555.9	P	0.001165	549.9	P	0.000613	498.2	P	0.000613	343	P	0.000613	333.3	P	0.001432	489	P	0.000613	539.3	P	0.000491	596.9
1624257_at	1177.5	P	0.000491	1094.2	P	0.000491	558.3	P	0.000762	471.7	P	0.000491	1075.4	P	0.000944	1224.3	P	0.000491	461.1	P	0.000491	478.6	P	0.000944	1297.9	P	0.000491	1093.9	P	0.000491	437.2	P	0.000491	440.1	P	0.000613	1612.1	P	0.000491	1294.4	P	0.000491	401.1	P	0.000491	372.9	P	0.000491	1254.3
1624258_at	4.1	A	0.703191	17.1	M	0.062021	3.6	A	0.703191	3.3	A	0.48748	19.4	A	0.318883	38.1	A	0.088557	1.3	A	0.65838	1.7	A	0.635055	21	A	0.165268	5	A	0.611218	10.9	A	0.364945	20.3	A	0.413046	14.2	A	0.48748	6.7	A	0.562354	4.4	A	0.537511	16.2	A	0.437646	3.3
1624259_at	53.7	A	0.462489	40.9	A	0.586955	54.8	A	0.364945	34.6	A	0.537511	12.3	A	0.834732	14.6	A	0.724538	30.6	A	0.635055	55.8	A	0.388782	16.5	A	0.586955	16.2	A	0.764831	78.5	A	0.34162	70.7	A	0.51252	36	A	0.635055	14.6	A	0.413046	46.9	A	0.65838	27	A	0.611218	38.4
1624260_at	4.1	A	0.945289	5.7	A	0.864026	422	P	0.001432	392.1	P	0.001755	2.6	A	0.921094	5.4	A	0.877253	287.2	P	0.003815	263	P	0.003159	5.2	A	0.818657	4.9	A	0.834732	418.4	P	0.002143	430	P	0.002607	7.8	A	0.818657	4.1	A	0.900939	418.1	P	0.001755	368	P	0.001432	4.3
1624261_at	92.2	P	0.020663	73.8	A	0.078906	73.5	P	0.036797	59.3	M	0.062021	95.4	A	0.078906	121.6	P	0.023995	73.7	P	0.042142	75.4	M	0.062021	95.7	P	0.03202	73.3	A	0.122747	77.8	A	0.070073	87.5	A	0.099061	47.6	A	0.122747	56.8	P	0.015164	93.4	P	0.042142	72.6	P	0.042142	75.1
1624262_at	160.8	P	0.036797	197.8	P	0.015164	218.2	P	0.005504	240.1	P	0.003159	213.5	P	0.023995	205.2	P	0.027766	272.5	P	0.002607	285.2	P	0.000613	148.8	P	0.017732	157.7	P	0.010972	218.3	P	0.001755	274.8	P	0.005504	161.6	P	0.009283	133.5	P	0.009283	225.9	P	0.001432	200.2	P	0.001755	150
1624263_at	133.2	P	0.000762	161.9	P	0.000762	164.2	P	0.000944	167.5	P	0.001165	207.8	P	0.000944	224.1	P	0.000491	188.4	P	0.000613	148.2	P	0.000613	159.7	P	0.000762	166.2	P	0.000762	135.2	P	0.002143	155.2	P	0.001432	191.7	P	0.001165	220.7	P	0.000944	139.9	P	0.000944	171.5	P	0.000944	145.6
1624264_at	12.5	A	0.783687	38	A	0.437646	21.8	A	0.51252	13.6	A	0.745101	51.7	A	0.48748	12.4	A	0.818657	41.7	A	0.34162	18.2	A	0.681117	8.2	A	0.864026	9.6	A	0.877253	25.3	A	0.51252	21.7	A	0.745101	28.7	A	0.562354	12.2	A	0.801637	36.7	A	0.562354	31.2	A	0.562354	7.4
1624265_at	127.5	P	0.000762	179.5	P	0.000944	173	P	0.000613	142.6	P	0.003815	157.4	P	0.000762	153.2	P	0.000613	139.6	P	0.000491	194.5	P	0.000944	163.6	P	0.000613	167	P	0.001432	126.8	P	0.000491	164.1	P	0.000491	169.8	P	0.002607	107.3	P	0.000762	192.1	P	0.000491	159.5	P	0.000491	188.3
1624266_at	62.9	P	0.048099	50.5	A	0.296809	133.3	P	0.002143	173.1	P	0.003159	64.3	A	0.150085	66.7	A	0.110449	90.5	P	0.006575	102	P	0.010972	55.1	A	0.216313	65.3	A	0.254899	100.5	P	0.005504	94.6	P	0.005504	66.6	A	0.070073	51	P	0.03202	134	P	0.003815	108	P	0.006575	61.9
1624267_at	823.4	P	0.001432	738	P	0.002143	382.9	P	0.006575	266.9	P	0.006575	722.5	P	0.003159	870.2	P	0.001755	476.3	P	0.005504	447	P	0.006575	831.5	P	0.001165	783	P	0.006575	359.7	P	0.006575	290.7	P	0.007827	852.4	P	0.004591	931.5	P	0.000944	406	P	0.007827	332	P	0.005504	827.9
1624268_at	3.9	A	0.783687	24.9	A	0.413046	26.5	P	0.020663	33.5	A	0.110449	5.2	A	0.537511	4.6	A	0.849855	41.1	A	0.078906	28.8	M	0.054667	6.3	A	0.745101	17.1	A	0.537511	41.2	P	0.042142	23	A	0.099061	5.3	A	0.611218	3.6	A	0.864026	37.8	P	0.012921	8.9	A	0.181343	27
1624269_at	83	P	0.000613	71.6	P	0.003815	40.2	P	0.002143	58.6	P	0.004591	107.8	P	0.015164	92.9	P	0.003815	77.1	P	0.003159	76	P	0.006575	130.2	P	0.003815	99.4	P	0.005504	54.8	P	0.020663	60.1	A	0.122747	133.4	P	0.001755	140.3	P	0.002607	50.9	P	0.004591	44.3	A	0.078906	75.9
1624270_at	7.5	A	0.635055	4.9	A	0.849855	4.1	A	0.745101	1.1	A	0.929927	45.4	A	0.275462	9.7	A	0.537511	1.5	A	0.951902	4.9	A	0.849855	7.4	A	0.703191	2.9	A	0.849855	6.5	A	0.745101	1.6	A	0.783687	7.7	A	0.65838	7.5	A	0.611218	5.2	A	0.764831	5.5	A	0.764831	5.4
1624271_at	194.5	A	0.070073	204.7	M	0.062021	110.6	A	0.122747	168.4	A	0.165268	235.9	A	0.110449	231.7	A	0.165268	145.3	A	0.181343	127.1	A	0.296764	199.6	A	0.078906	236.2	A	0.198363	153.9	A	0.198363	79.6	A	0.275462	298.9	A	0.088557	264	P	0.042142	152.4	A	0.198363	168.2	A	0.088557	211.5
1624272_at	384.8	P	0.000944	332.4	P	0.001165	488.2	P	0.000613	394.1	P	0.000944	413.4	P	0.004591	267	P	0.002143	493.5	P	0.000762	504.4	P	0.000762	395.4	P	0.001432	518.9	P	0.000944	504.3	P	0.000762	593	P	0.001165	354	P	0.001432	332	P	0.001165	512.6	P	0.000762	672.6	P	0.000491	397
1624273_at	382.5	P	0.000613	346.7	P	0.000491	366.9	P	0.000613	330.6	P	0.000613	403.6	P	0.000613	334.5	P	0.000613	321.6	P	0.000944	312.1	P	0.000762	425.2	P	0.000762	611.5	P	0.000762	345.3	P	0.000762	383.3	P	0.000944	265.9	P	0.000491	313.1	P	0.000613	379.9	P	0.000613	264.7	P	0.000613	438.1
1624274_at	9.5	A	0.681117	26.9	A	0.150145	18.2	A	0.198363	34.5	A	0.070073	33.6	A	0.165268	5.4	A	0.611218	22	A	0.296809	5.7	A	0.745101	32.8	A	0.235169	32.7	A	0.198363	4.1	A	0.562354	7.8	A	0.65838	28.3	A	0.296809	34.9	P	0.036797	28.5	P	0.042142	20	A	0.150145	20.4
1624275_at	828.8	P	0.000613	631.5	P	0.000613	345.7	P	0.000491	390.9	P	0.000491	649	P	0.000613	786.5	P	0.000491	376	P	0.000491	373	P	0.000491	625.9	P	0.000613	557.3	P	0.000491	321.9	P	0.000613	299.7	P	0.000491	588.9	P	0.000491	787.5	P	0.000491	432.4	P	0.000491	382.3	P	0.000491	768.6
1624276_at	4.7	A	0.963203	2.8	A	0.957858	2.5	A	0.937979	4.5	A	0.921094	10	A	0.877253	7.9	A	0.864026	7.7	A	0.818657	5.6	A	0.951902	5.1	A	0.963203	4.8	A	0.963203	8.5	A	0.818657	6.4	A	0.900939	6	A	0.849855	4.9	A	0.937979	33.2	A	0.65838	21.5	A	0.51252	8.9
1624277_at	367.3	P	0.003815	327.5	P	0.004591	390.1	P	0.010972	357.8	P	0.006575	326.6	P	0.010972	373.9	P	0.001755	257.9	P	0.012921	274.7	P	0.036797	440.5	P	0.002607	404	P	0.004591	283.3	P	0.027766	254.5	M	0.054711	411.5	P	0.001755	423.9	P	0.002143	230	P	0.009283	258.1	P	0.009283	290.7
1624278_at	968.7	P	0.000491	1074.5	P	0.000491	613	P	0.000491	640	P	0.000491	1070	P	0.000491	965.8	P	0.000491	657.4	P	0.000491	680.9	P	0.000491	868.7	P	0.000491	951.6	P	0.000491	714	P	0.000491	616.4	P	0.000491	784.7	P	0.000491	883.6	P	0.000491	661.9	P	0.000491	576.1	P	0.000491	984.5
1624279_at	39.5	A	0.110449	29.6	A	0.318883	2.4	A	0.984836	7.4	A	0.801637	6.8	A	0.681117	20.4	A	0.51252	7.9	A	0.801637	7.1	A	0.801637	44.9	A	0.235169	18.3	A	0.586976	41.1	A	0.562354	11.1	A	0.801637	4.3	A	0.834732	30.6	A	0.388782	21.8	A	0.65838	20.6	A	0.562354	34.9
1624280_at	676.4	P	0.000491	691.8	P	0.000491	299.9	P	0.000762	311.6	P	0.001432	681.4	P	0.000491	663.9	P	0.000762	289.3	P	0.000762	334.2	P	0.000491	776.9	P	0.000491	737.8	P	0.000491	277.8	P	0.000491	312.1	P	0.000613	773.1	P	0.000491	801.6	P	0.000491	345.6	P	0.000613	278	P	0.000491	663.5
1624281_at	4.8	A	0.783687	24.4	A	0.296809	30	A	0.254899	25	A	0.318883	30.3	A	0.254899	11	A	0.681117	34.5	P	0.042142	20.1	A	0.462489	14.5	A	0.318883	52.6	A	0.437646	5.1	A	0.635055	8.7	A	0.537511	43	A	0.165268	7.5	A	0.437646	17.6	A	0.198363	17.8	A	0.413046	21.9
1624282_s_at	2.6	A	0.801637	1.2	A	0.929927	1.9	A	0.764831	2.1	A	0.937979	5.2	A	0.889551	3.5	A	0.801637	1.5	A	0.911496	6.7	A	0.849855	1.4	A	0.982268	3.3	A	0.900939	4.5	A	0.818657	9.9	A	0.681117	2.9	A	0.889551	14.1	A	0.681117	1.3	A	0.979337	2.2	A	0.801637	1.8
1624283_at	78.7	A	0.198363	124.2	A	0.099061	57.3	A	0.318883	69.2	A	0.216313	168.4	A	0.165268	107.2	A	0.216313	83.4	A	0.318883	53.6	A	0.34162	117.9	A	0.181343	119.4	A	0.198363	69.1	A	0.235169	60.4	A	0.254899	105	A	0.198363	84.8	A	0.216313	54.3	A	0.296809	75.4	A	0.254899	78.3
1624284_a_at	705.9	P	0.000762	730.1	P	0.000613	368.4	P	0.000613	378.7	P	0.000762	824.9	P	0.000944	742.1	P	0.000944	435	P	0.001165	336.6	P	0.000944	877.8	P	0.000762	872.1	P	0.000762	330.1	P	0.002143	424.4	P	0.001755	792.4	P	0.000613	917.4	P	0.000613	405.5	P	0.001432	374.2	P	0.001165	714.6
1624285_at	3025.7	P	0.000944	4519.3	P	0.000613	4065.6	P	0.000613	4573	P	0.000613	2443.4	P	0.001432	3393.4	P	0.000762	2785	P	0.000944	2420.7	P	0.001165	2405.4	P	0.000944	1793.5	P	0.001165	1674.3	P	0.001432	2666.2	P	0.000944	2349	P	0.000944	1839.9	P	0.001432	2383	P	0.000944	1593.5	P	0.001165	2784.8
1624286_at	23.6	A	0.254847	37	A	0.135974	4175.6	P	0.000491	3856.8	P	0.000491	30.2	A	0.275462	25.7	A	0.364945	4696.2	P	0.000491	3938.6	P	0.000491	47.4	A	0.34162	39.4	A	0.296809	3809.6	P	0.000491	3761.7	P	0.000491	46.8	A	0.088557	31.2	A	0.181343	4366.2	P	0.000491	4996.4	P	0.000491	49.9
1624287_at	6	A	0.562354	6.1	A	0.48748	374.1	P	0.000944	345.6	P	0.000944	11.2	A	0.562354	2.4	A	0.801637	564.2	P	0.000491	486.1	P	0.000613	1.9	A	0.681117	7.2	A	0.51252	376.8	P	0.000491	316.9	P	0.000491	18.8	A	0.51252	1.8	A	0.911443	408.1	P	0.000491	523.4	P	0.000491	17
1624288_at	87.6	A	0.51252	140.9	A	0.275462	57.8	A	0.462489	35.4	A	0.611218	48.6	A	0.681117	31.4	A	0.635055	24.2	A	0.764831	12.2	A	0.801637	175.7	A	0.254899	123	A	0.364945	42.4	A	0.65838	15.7	A	0.801637	149.8	A	0.318883	108.5	A	0.318883	55.5	A	0.586955	8.9	A	0.834732	107.5
1624289_at	387.7	P	0.000491	333	P	0.000491	110	P	0.002607	157.4	P	0.000944	407.7	P	0.000491	464.3	P	0.000491	131.4	P	0.003159	125.2	P	0.001755	381.6	P	0.000491	382.6	P	0.000491	115.1	P	0.000491	94.9	P	0.010972	516.6	P	0.000491	561.4	P	0.000491	144.5	P	0.001755	114.2	P	0.001165	343
1624290_at	608.5	P	0.000944	712.2	P	0.001432	510	P	0.000944	677.9	P	0.000944	852.9	P	0.000944	924.9	P	0.001432	624.9	P	0.001165	685.4	P	0.000944	710.3	P	0.000613	681.7	P	0.000613	491.3	P	0.000613	630.5	P	0.000491	583.7	P	0.000613	683.5	P	0.000762	797.5	P	0.000613	510.3	P	0.000613	942.4
1624291_at	182.8	P	0.004591	110.7	P	0.007827	117.2	P	0.004591	104.3	P	0.010972	233.4	P	0.006575	274.6	P	0.007827	117.5	P	0.007827	90.2	P	0.036797	452.6	P	0.002607	436	P	0.002143	170.7	P	0.003815	180.6	P	0.006575	318.3	P	0.003815	406.7	P	0.002607	124.4	M	0.054711	154.1	P	0.007827	179.3
1624292_a_at	12.7	A	0.388782	3	A	0.834732	2953.2	P	0.000491	3123	P	0.000491	13.8	A	0.65838	2.9	A	0.921094	2893.6	P	0.000491	3208.7	P	0.000491	2.9	A	0.911496	3.6	A	0.724538	3587.2	P	0.000491	3301.9	P	0.000491	2.3	A	0.951902	0.9	A	0.979337	3731.5	P	0.000491	3700.5	P	0.000491	20.8
1624293_at	42.5	A	0.198363	23.9	A	0.181343	44.9	A	0.110449	37.3	A	0.088557	42.8	A	0.088557	55	P	0.03202	34.3	A	0.181343	33.5	A	0.216313	34	A	0.150145	63.9	P	0.036797	22.4	A	0.437646	46.3	A	0.318883	59	M	0.062021	61.2	P	0.03202	41.2	A	0.275462	8.3	A	0.537511	43.1
1624294_at	2.3	A	0.818657	1.4	A	0.937979	2.3	A	0.783687	11	A	0.703191	7	A	0.724538	3.7	A	0.783687	1.2	A	0.849855	3.7	A	0.65838	1.3	A	0.937979	23.2	A	0.413046	2.4	A	0.877253	2.4	A	0.849855	1.6	A	0.929927	1.3	A	0.945289	2.4	A	0.849855	3.8	A	0.635055	21.6
1624295_at	35.4	A	0.34162	60.1	P	0.048099	193.4	P	0.012921	209	P	0.006575	7.9	A	0.963239	13.4	A	0.764831	230.7	P	0.007827	194.9	P	0.009283	37.2	A	0.537511	15	A	0.783687	138.7	P	0.042142	135.2	P	0.036797	53.2	A	0.388782	35.5	A	0.51252	116.5	P	0.048099	189.1	P	0.007827	35.1
1624296_at	83.2	A	0.070073	72	P	0.023995	1068.9	P	0.000491	861.3	P	0.000491	111.3	P	0.036797	105.4	A	0.088557	905.5	P	0.000491	906	P	0.000491	80.4	P	0.03202	78.1	A	0.198363	975.5	P	0.000491	914.2	P	0.000491	92.6	P	0.015164	85.3	P	0.027766	1053.6	P	0.000491	959.8	P	0.000491	81.2
1624297_at	192.3	P	0.000944	251.8	P	0.000613	212.9	P	0.000613	209.4	P	0.000944	193.3	P	0.000491	193.5	P	0.000491	232	P	0.000491	184.3	P	0.000613	203.9	P	0.000491	216	P	0.000491	175.8	P	0.000762	185	P	0.000613	229.8	P	0.000762	172.6	P	0.000762	197.7	P	0.000613	156.9	P	0.000491	238.3
1624298_at	38.2	A	0.611218	43.7	A	0.437646	27.2	A	0.48748	67.8	A	0.275462	11.9	A	0.611218	45.7	A	0.388782	62.6	A	0.216313	30.7	A	0.413046	63.2	A	0.413046	44.1	A	0.586955	62.6	A	0.122747	35.5	A	0.51252	9.2	A	0.537511	37.4	A	0.235169	49.3	A	0.088557	23.9	A	0.462489	32.3
1624299_at	65.4	A	0.110449	47.4	A	0.254899	92.6	P	0.015164	96.5	M	0.054711	59	A	0.216313	43.5	A	0.275462	120.2	P	0.010972	88.1	P	0.042142	52.6	A	0.198363	37.8	A	0.216313	101	P	0.042142	129.5	P	0.017732	49.1	A	0.275462	51.9	A	0.254899	121.5	P	0.006575	132.3	P	0.006575	42.1
1624300_s_at	992.9	P	0.000944	895.9	P	0.001165	1150.2	P	0.000613	1020.3	P	0.000944	1180.5	P	0.001165	1230.3	P	0.000762	1088.3	P	0.001432	960.6	P	0.000944	1263.6	P	0.001165	1065.2	P	0.001432	1028.5	P	0.001755	1361.1	P	0.001432	1238.6	P	0.000944	1310.6	P	0.000762	1226.5	P	0.000762	1174.1	P	0.000613	910
1624301_at	553.6	P	0.000613	496	P	0.000613	268	P	0.001165	225	P	0.003815	616.7	P	0.001165	671	P	0.000762	274.8	P	0.001755	237.5	P	0.004591	720	P	0.000613	711	P	0.000613	219	P	0.005504	332.1	P	0.003159	661.1	P	0.000613	692.9	P	0.000613	281.7	P	0.002607	200.6	P	0.005504	507.3
1624302_at	221.8	P	0.000491	201.8	P	0.001432	158.6	P	0.000762	194.6	P	0.000613	198.6	P	0.001165	275.3	P	0.000944	145	P	0.000491	158.3	P	0.000613	311.9	P	0.000491	272.6	P	0.000491	167.3	P	0.000491	162.4	P	0.000491	297.1	P	0.000613	252.1	P	0.000491	207.6	P	0.000491	179.4	P	0.000944	179.4
1624303_at	62	A	0.34162	29.9	A	0.275462	52.6	P	0.015164	72.1	A	0.099061	46.8	A	0.216313	37.9	A	0.254899	27.7	A	0.235169	46.3	A	0.254899	7.6	A	0.413046	40.7	A	0.462489	37.8	A	0.235169	63.1	A	0.216313	12.1	A	0.51252	8.3	A	0.48748	52	M	0.054711	26.2	A	0.413046	44.8
1624304_s_at	438	P	0.000613	548.9	P	0.000491	254.2	P	0.000613	251.5	P	0.000613	332.7	P	0.000491	509.9	P	0.000613	301	P	0.000491	297.6	P	0.000613	449	P	0.000613	473.6	P	0.000613	196.4	P	0.000491	224.2	P	0.000613	464.1	P	0.000491	418.3	P	0.000613	241.3	P	0.000613	255.8	P	0.000491	681.3
1624305_at	2632.4	P	0.000944	2508.5	P	0.001165	2425.3	P	0.000944	2700	P	0.001755	2282.8	P	0.001432	2487.2	P	0.001165	2675.5	P	0.001165	2967.1	P	0.000944	2172.6	P	0.001165	2010.7	P	0.001165	2414.5	P	0.000762	2217.3	P	0.001165	2395.5	P	0.001432	2404.4	P	0.001432	2301.8	P	0.000944	2405	P	0.000762	2520.2
1624306_at	6.3	A	0.681117	46	A	0.48748	355.4	P	0.007827	334.6	P	0.006575	29.8	A	0.586955	32.2	A	0.48748	471.4	P	0.003815	348.9	P	0.006575	7.9	A	0.681117	4.8	A	0.911443	345.5	P	0.006575	280.9	P	0.007827	32.6	A	0.48748	9.2	A	0.562354	427.4	P	0.007827	521	P	0.000944	32.3
1624307_at	60.2	P	0.012921	48.8	A	0.078906	138	P	0.001432	87.1	P	0.002143	70.4	A	0.296809	80.7	A	0.150145	189.9	P	0.001165	156.6	P	0.001432	60	A	0.122747	19.5	A	0.388782	137.9	P	0.003815	122.6	P	0.010972	52.7	A	0.296809	50.4	P	0.048099	136.2	P	0.003159	157	P	0.000944	6.9
1624308_at	9.3	A	0.937979	7.6	A	0.972234	6	A	0.982268	5.1	A	0.987079	10.9	A	0.937979	4.3	A	0.997393	4.2	A	0.976005	7.8	A	0.911443	4.7	A	0.987079	6.8	A	0.984836	7.8	A	0.972234	9.4	A	0.957858	8.5	A	0.957858	2.5	A	0.996185	4.8	A	0.972234	6.5	A	0.945289	4.2
1624309_s_at	9.7	A	0.783687	10.9	A	0.65838	24.5	A	0.51252	8.8	A	0.801637	47.4	A	0.745101	52.8	A	0.537511	14.6	A	0.877253	9.5	A	0.65838	9.2	A	0.801637	25	A	0.703191	7.2	A	0.834732	29.5	A	0.562354	9.5	A	0.65838	5.4	A	0.864026	15.6	A	0.745101	3.5	A	0.984836	10.3
1624310_s_at	2182.2	P	0.000491	1978.3	P	0.000491	983.2	P	0.000613	1003.2	P	0.000613	2227	P	0.000491	2290.7	P	0.000491	997.6	P	0.000491	1446.1	P	0.000491	1849.6	P	0.000491	2111.6	P	0.000491	1102.3	P	0.000491	1120.2	P	0.000613	2218.1	P	0.000491	2289.5	P	0.000491	1580.4	P	0.000491	1430	P	0.000491	1724.4
1624311_at	18.1	A	0.877253	14.6	A	0.945289	12.9	A	0.921094	11.7	A	0.900939	29.5	A	0.900939	18.6	A	0.929927	22.3	A	0.864026	22	A	0.783687	17.9	A	0.921094	21.7	A	0.951902	25	A	0.801637	30.4	A	0.783687	17.3	A	0.945289	19.8	A	0.911443	26.6	A	0.921094	16.9	A	0.849855	14.8
1624312_at	131.9	P	0.003815	72.8	P	0.003815	40.6	P	0.009283	82.7	P	0.023995	185.8	P	0.002607	180.9	P	0.001432	56.8	P	0.017732	39.2	A	0.122747	171.9	P	0.001432	133.3	P	0.007827	58.2	P	0.017732	66.5	P	0.010972	193.8	P	0.000491	204.9	P	0.000613	54.8	P	0.048099	51.7	P	0.015164	109.9
[truncated: 17,347 more rows]
[truncated: 23 more columns]
