# Supplementary material for: Quantitative genomics of locomotor behavior in Drosophila melanogaster
Source: Genome Biol. 2007 Aug 21;8(8):R172. doi: 10.1186/gb-2007-8-8-r172 (PMC2375002; doi:10.1186/gb-2007-8-8-r172)
Supplement: Additional data file 2 — P and Q values for all probe sets with significant (Q < 0.001) expression differences between selection lines. [file gb-2007-8-8-r172-S2.xls]

## Sheet: Sig P and Q Genes
Table S2. P and Q values for significant probe sets (Q < 0.001)
Affy Probe Set ID	Line P Value	Line Q Value	Line*Sex P	Line*Sex Q	Sex P	Sex Q	Gene Symbol	Gene Descriptor	LocusLink	GO Bio Process	GO Cell Component	GO Molecular Function
1622920_at	7.0334e-05	0.00012848	0.00435128	0.0220081	1.43083e-05	2.84362e-06	trp	transient receptor potential	43542	7602 // phototransduction // non-traceable author statement /// 9416 // response to light // inferred from mutant phenotype /// 19722 // calcium-mediated signaling // traceable author statement /// 8377 // light-induced release of internally . . .	16027 // inaD signaling complex // traceable author statement /// 16028 // rhabdomere // inferred from direct assay /// 16028 // rhabdomere // non-traceable author statement /// 8087 // light-activated voltage-gated calcium channel complex // . . .	8086 // light-activated voltage-gated calcium channel activity // non-traceable author statement /// 15279 // store-operated calcium channel activity // traceable author statement /// 15279 // store-operated calcium channel activity // . . .
1622921_at	0.000685687	0.000566286	0.0375828	0.0709805	5.18352e-06	1.08645e-06	CG32022	CG32022-RA /FEA=BDGP /GEN=CG32022 /DB_XREF=CG32022 FBgn0052022 /SEG=chr3L:-8678989,8679982 /MAP=66D11-66D11 /LEN=938 /DEF=(CG32022 gene symbol:CG32022 synonyms:(CG5950) FBgn0052022 )	317826
1622926_at	0.000749575	0.000601162	0.00170968	0.0140503	1.27103e-11	8.87891e-12	CG5776	CG5776-RA /FEA=BDGP /GEN=CG5776 /DB_XREF=CG5776 FBgn0032450 /SEG=chr2L:-12690295,12693293 /MAP=33F3-33F3 /LEN=2887 /DEF=(CG5776 gene symbol:CG5776 FBgn0032450 (GO:0004002 adenosinetriphosphatase) (GO:0005783 endoplasmic reticulum))	34680	7067 // mitosis // inferred from electronic annotation	5783 // endoplasmic reticulum // inferred from sequence similarity	166 // nucleotide binding // inferred from electronic annotation /// 5524 // ATP binding // inferred from electronic annotation /// 16887 // ATPase activity // inferred from sequence similarity
1622928_at	0.000445054	0.000426421	0.774495	0.34915	0.227344	0.0283979	CG7940	CG7940-RA /FEA=BDGP /GEN=CG7940 /DB_XREF=CG7940 FBgn0038576 /SEG=chr3R:+14011255,14013609 /MAP=90F1-90F1 /LEN=2296 /DEF=(CG7940 gene symbol:CG7940 FBgn0038576 (GO:0005200 structural constituent of cytoskeleton) (GO:0007010 cytoskeleton organization . . .	42173	7010 // cytoskeleton organization and biogenesis // inferred from sequence similarity	5884 // actin filament // inferred from sequence similarity	5200 // structural constituent of cytoskeleton // inferred from sequence similarity
1622943_s_at	0.000209782	0.000259219	0.00317126	0.0187367	4.60586e-08	1.29417e-08	CG2371	CG2371-RA /FEA=BDGP /GEN=CG2371 /DB_XREF=CG2371 FBgn0030323 /SEG=chrX:-11411835,11413043 /MAP=10D4-10D4 /LEN=1076 /DEF=(CG2371 gene symbol:CG2371 synonyms:(CG2442 CG2443) FBgn0030323 )	32116
1622946_at	3.32868e-08	8.80973e-07	0.99502	0.404217	0.0647386	0.00865521	CG6908	CG6908-RA /FEA=BDGP /GEN=CG6908 /DB_XREF=CG6908 FBgn0037936 /SEG=chr3R:-7514116,7515763 /MAP=86E20-86E20 /LEN=1415 /DEF=(CG6908 gene symbol:CG6908 FBgn0037936 )	41410
1622947_s_at	0.00080377	0.000624451	0.436898	0.260473	0.000139588	2.48083e-05	porin	porin	34500	6820 // anion transport // inferred from electronic annotation /// 6839 // mitochondrial transport // inferred from sequence similarity	16006 // Nebenkern // inferred from direct assay /// 5741 // mitochondrial outer membrane // non-traceable author statement /// 5741 // mitochondrial outer membrane // inferred from sequence similarity	5244 // voltage-gated ion channel activity // inferred from electronic annotation /// 8308 // voltage-gated ion-selective channel activity // inferred from sequence similarity
1622960_at	0.0011435	0.000793824	0.00328927	0.0190506	9.54927e-05	1.72512e-05	decay	death executioner caspase related to Apopain/Yama	42008	6508 // proteolysis and peptidolysis // inferred from electronic annotation /// 12501 // programmed cell death // traceable author statement /// 6915 // apoptosis // non-traceable author statement /// 8632 // apoptotic program // inferred from . . .	5737 // cytoplasm // inferred from direct assay	30693 // caspase activity // traceable author statement /// 30693 // caspase activity // non-traceable author statement /// 30693 // caspase activity // inferred from sequence similarity /// 30693 // caspase activity // inferred from direct assay
1622965_s_at	0.000105517	0.00016937	0.000172082	0.00404554	7.56893e-15	4.50792e-14		HDC06796 /FEA=HDP /SEG=chr2R:-11808330,11808810
1622973_at	0.000400646	0.000397519	0.0223246	0.0532658	4.81936e-09	1.63231e-09	CG8031	CG8031-RA /FEA=BDGP /GEN=CG8031 /DB_XREF=CG8031 FBgn0038110 /SEG=chr3R:-8834124,8836996 /MAP=87D8-87D8 /LEN=1263 /DEF=(CG8031 gene symbol:CG8031 FBgn0038110 )	41601
1622990_at	5.83654e-05	0.000114128	0.0468388	0.0799608	5.18359e-05	9.63942e-06	CG5381	CG5381-RA /FEA=BDGP /GEN=CG5381 /DB_XREF=CG5381 FBgn0032218 /SEG=chr2L:-10309902,10314209 /MAP=31D6-31D7 /LEN=2215 /DEF=(CG5381 gene symbol:CG5381 FBgn0032218 )	34389
1622992_at	0.000943332	0.000698019	0.00131993	0.0123509	2.12195e-08	6.33489e-09	twe	twine	34954	87 // M phase of mitotic cell cycle // inferred from electronic annotation /// 8315 // meiotic G2/MI transition // non-traceable author statement /// 7283 // spermatogenesis // traceable author statement /// 8315 // meiotic G2/MI transition // . . .	15630 // microtubule cytoskeleton // inferred from electronic annotation	4725 // protein tyrosine phosphatase activity // non-traceable author statement /// 8138 // protein tyrosine/serine/threonine phosphatase activity // non-traceable author statement /// 4725 // protein tyrosine phosphatase activity // inferred from . . .
1623008_at	0.000158278	0.000216499	0.000180899	0.00407056	5.59908e-16	1.07204e-14	CG5565	CG5565-RA /FEA=BDGP /GEN=CG5565 /DB_XREF=CG5565 FBgn0031335 /SEG=chr2L:-1356615,1357590 /MAP=22A1-22A1 /LEN=903 /DEF=(CG5565 gene symbol:CG5565 FBgn0031335 )	33323	8152 // metabolism // inferred from electronic annotation		3824 // catalytic activity // inferred from electronic annotation
1623013_s_at	0.000916865	0.000684218	0.795563	0.354789	0.000514811	8.61647e-05	CG3907	CG3907-RB /FEA=BDGP /GEN=CG3907 /DB_XREF=CG3907 FBgn0034958 /SEG=chr2R:-19063465,19065824 /MAP=60B2-60B2 /LEN=1697 /DEF=(CG3907 gene symbol:CG3907 FBgn0034958 )	37832	9168 // purine ribonucleoside monophosphate biosynthesis // inferred from electronic annotation		19239 // deaminase activity // inferred from electronic annotation
1623027_s_at	4.49738e-05	9.95762e-05	0.0521775	0.0851047	0.000209506	3.65473e-05	CG6271 /// CG6277	CG6277-RA /FEA=BDGP /GEN=CG6277 /DB_XREF=CG6277 FBgn0039475 /SEG=chr3R:-22837155,22838299 /MAP=97D14-97D14 /LEN=1082 /DEF=(CG6277 gene symbol:CG6277 FBgn0039475 (GO:0004806 triacylglycerol lipase))	43251//	6629 // lipid metabolism // inferred from electronic annotation		4806 // triacylglycerol lipase activity // inferred from sequence similarity /// 8970 // phospholipase A1 activity // inferred from electronic annotation
1623028_at	1.68999e-07	2.82827e-06	0.640901	0.315726	0.0707392	0.0094102	CG14872	CG14872-RA /FEA=BDGP /GEN=CG14872 /DB_XREF=CG14872 FBgn0038346 /SEG=chr3R:-11333798,11334578 /MAP=88F7-88F7 /LEN=679 /DEF=(CG14872 gene symbol:CG14872 FBgn0038346 )	41893
1623040_at	0.00069696	0.000571037	0.000360401	0.00618179	0.000449668	7.57378e-05	CG4449	CG4449-RA /FEA=BDGP /GEN=CG4449 /DB_XREF=CG4449 FBgn0039065 /SEG=chr3R:-19065821,19067856 /MAP=94E8-94E9 /LEN=1677 /DEF=(CG4449 gene symbol:CG4449 FBgn0039065 )	42748
1623068_at	0.00064978	0.000546951	0.497725	0.277563	0.0980413	0.0128224	Cyp4e3	Cytochrome P450-4e3	34291	6118 // electron transport // inferred from electronic annotation /// 8202 // steroid metabolism // inferred from electronic annotation	16020 // membrane // non-traceable author statement /// 5792 // microsome // non-traceable author statement	4497 // monooxygenase activity // inferred from electronic annotation /// 16491 // oxidoreductase activity // inferred from electronic annotation /// 5489 // electron transporter activity // inferred from sequence similarity /// 5489 // electron . . .
1623080_at	0.000434696	0.000421024	0.010758	0.0357496	9.77383e-08	2.58323e-08	CG18410	CG18410-RA /FEA=BDGP /GEN=CG18410 /DB_XREF=CG18410 FBgn0039226 /SEG=chr3R:-20613835,20616047 /MAP=96A22-96A22 /LEN=1611 /DEF=(CG18410 gene symbol:CG18410 FBgn0039226 )	42953
1623084_at	3.31814e-05	8.3544e-05	0.959318	0.39617	0.000116503	2.08619e-05	sgg	shaggy	31248	45610 // regulation of hemocyte differentiation // inferred from mutant phenotype /// 45879 // negative regulation of smoothened signaling pathway // traceable author statement /// 7067 // mitosis // inferred from electronic annotation /// 7242 // . . .		5524 // ATP binding // inferred from electronic annotation /// 4702 // receptor signaling protein serine/threonine kinase activity // inferred from electronic annotation /// 4696 // glycogen synthase kinase 3 activity // non-traceable author . . .
1623087_at	0.00163427	0.000997366	0.421125	0.256639	0.0354269	0.00488924	Gef64C	Guanine nucleotide exchange factor GEF64C	38578	7411 // axon guidance // inferred from mutant phenotype		5085 // guanyl-nucleotide exchange factor activity // non-traceable author statement
1623094_at	0.000444377	0.000426421	0.343868	0.231008	1.10754e-05	2.22553e-06	Tsp42Ei	Tetraspanin 42Ei	35618		16021 // integral to membrane // inferred from sequence similarity
1623108_at	0.000824419	0.000633508	0.000599971	0.00805259	7.28261e-12	5.61733e-12	geminin /// Dyakgeminin	Saccharomyces cerevisiae UAS construct a of Quinn /// ---	35563	8156 // negative regulation of DNA replication // traceable author statement /// 7307 // chorion gene amplification // traceable author statement /// 8156 // negative regulation of DNA replication // non-traceable author statement /// 74 // . . .		3677 // DNA binding // non-traceable author statement
1623133_a_at	0.000493772	0.000457974	0.00842095	0.0311753	2.39426e-10	1.11214e-10	CG10508	CG10508-RE /FEA=BDGP /GEN=CG10508 /DB_XREF=CG10508 FBgn0037060 /SEG=chr3L:+21127514,21133330 /MAP=78C2-78C2 /LEN=2987 /DEF=(CG10508 gene symbol:CG10508 FBgn0037060 )	40342
1623191_at	0.000465079	0.000439237	0.0510256	0.0839083	3.83686e-08	1.09604e-08	Rab9	CG9994-RA /FEA=BDGP /GEN=CG9994 /DB_XREF=CG9994 FBgn0032782 /SEG=chr2L:+19410675,19413925 /MAP=37E1-37E1 /LEN=1586 /DEF=(CG9994 gene symbol:CG9994 FBgn0032782 (GO:0003930 RAS small monomeric GTPase))	35221	7264 // small GTPase mediated signal transduction // inferred from electronic annotation /// 7165 // signal transduction // inferred from electronic annotation /// 17157 // regulation of exocytosis // inferred from electronic annotation /// 6898 // . . .		5525 // GTP binding // inferred from electronic annotation /// 3924 // GTPase activity // inferred from sequence similarity
1623194_at	0.000679362	0.000562696	0.00189498	0.0145839	4.35677e-13	6.27647e-13	CG7637	CG7637-RA /FEA=BDGP /GEN=CG7637 /DB_XREF=CG7637 FBgn0033548 /SEG=chr2R:-5875280,5875619 /MAP=47C1-47C1 /LEN=274 /DEF=(CG7637 gene symbol:CG7637 FBgn0033548 )	36135
1623197_a_at	1.72802e-05	5.43249e-05	0.210436	0.178699	0.196388	0.02473	zormin	CG5699-RA /FEA=BDGP /GEN=CG5699 /DB_XREF=CG5699 FBgn0035303 /SEG=chr3L:-2103247,2107243 /MAP=62C4-62C4 /LEN=1982 /DEF=(CG5699 gene symbol:CG5699 FBgn0035303 )	2769001	6936 // muscle contraction // inferred from electronic annotation		5200 // structural constituent of cytoskeleton // inferred from sequence similarity
1623199_a_at	0.00101617	0.000731005	0.327826	0.225456	0.351392	0.0426949	CG32352	CG32352-RB /FEA=BDGP /GEN=CG32352 /DB_XREF=CG32352 FBgn0052352 /SEG=chr3L:+8537653,8555019 /MAP=66D7-66D8 /LEN=5564 /DEF=(CG32352 gene symbol:CG32352 synonyms:(CG6239 CG17926) FBgn0052352 )	38981
1623203_at	0.00059769	0.00051726	0.495312	0.276757	6.10529e-06	1.26764e-06	CG7456	CG7456-RA /FEA=BDGP /GEN=CG7456 /DB_XREF=CG7456 FBgn0032258 /SEG=chr2L:-10477943,10481032 /MAP=31F1-31F1 /LEN=2670 /DEF=(CG7456 gene symbol:CG7456 FBgn0032258 )	34442
1623212_s_at	0.000628822	0.000533705	0.00598727	0.0266907	1.48711e-07	3.82353e-08	tamo	CG4057-RA /FEA=BDGP /GEN=tamo /DB_XREF=CG4057 FBgn0041582 /SEG=chr2R:-19170205,19177119 /MAP=60B11-60B12 /LEN=4162 /DEF=(CG4057 gene symbol:tamo FBgn0041582 (GO:0008139 nuclear localization sequence binding) (GO:0042308 negative regulation of . . .	37864	42308 // negative regulation of protein-nucleus import // non-traceable author statement /// 7275 // development // inferred from direct assay /// 15031 // protein transport // inferred from mutant phenotype	5737 // cytoplasm // inferred from direct assay	8139 // nuclear localization sequence binding // non-traceable author statement /// 8536 // Ran GTPase binding // inferred from physical interaction /// 5515 // protein binding // inferred from physical interaction
1623229_at	0.000363838	0.000371691	0.625502	0.311619	0.488586	0.058098	CG7881	CG7881-RA /FEA=BDGP /GEN=CG7881 /DB_XREF=CG7881 FBgn0033048 /SEG=chr2R:-1099865,1105704 /MAP=42A1-42A1 /LEN=2064 /DEF=(CG7881 gene symbol:CG7881 FBgn0033048 (GO:0005316 high affinity inorganic phosphate:sodium symporter))	35521	6817 // phosphate transport // inferred from electronic annotation /// 6796 // phosphate metabolism // inferred from electronic annotation /// 6858 // extracellular transport // inferred from electronic annotation /// 6812 // cation transport // . . .	16021 // integral to membrane // inferred from electronic annotation	5316 // high affinity inorganic phosphate:sodium symporter activity // inferred from sequence similarity
1623231_at	0.00022783	0.000274129	0.185415	0.167525	0.00247701	0.000386232	dyn-p25	dynactin-subunit-p25	34873	7018 // microtubule-based movement // inferred from sequence similarity	5869 // dynactin complex // inferred from sequence similarity /// 5869 // dynactin complex // non-traceable author statement /// 5875 // microtubule associated complex // inferred from electronic annotation
1623234_s_at	0.00105185	0.000747582	0.00722007	0.0293391	2.04648e-05	3.98281e-06	Calx	Na/Ca-exchange protein	42481	6364 // rRNA processing // inferred from electronic annotation /// 7154 // cell communication // inferred from electronic annotation /// 6816 // calcium ion transport // inferred from electronic annotation /// 6812 // cation transport // inferred . . .	16021 // integral to membrane // inferred from electronic annotation /// 5886 // plasma membrane // inferred from sequence similarity	8324 // cation transporter activity // inferred from electronic annotation /// 5432 // calcium:sodium antiporter activity // traceable author statement /// 5432 // calcium:sodium antiporter activity // inferred from sequence similarity /// 5432 // . . .
1623241_s_at	0.000143773	0.000205295	0.309225	0.219368	6.16563e-09	2.04475e-09	CG30104	CG30104-RB /FEA=BDGP /GEN=CG30104 /DB_XREF=CG30104 FBgn0050104 /SEG=chr2R:+12548721,12556900 /MAP=54B17-54B18 /LEN=1971 /DEF=(CG30104 gene symbol:CG30104 synonyms:(CG4837) FBgn0050104 )	246458	6139 // nucleobase, nucleoside, nucleotide and nucleic acid metabolism // inferred from electronic annotation /// 9166 // nucleotide catabolism // inferred from electronic annotation		19204 // nucleotide phosphatase activity // inferred from electronic annotation /// 16791 // phosphoric monoester hydrolase activity // inferred from electronic annotation
1623256_at	7.49228e-06	3.22157e-05	0.415365	0.254937	5.3305e-05	9.90132e-06	GstE1	Glutathione S transferase E1	37106	9636 // response to toxin // inferred from electronic annotation /// 6952 // defense response // inferred from electronic annotation /// 6979 // response to oxidative stress // non-traceable author statement		4364 // glutathione transferase activity // inferred from sequence similarity /// 4364 // glutathione transferase activity // non-traceable author statement
1623261_at	0.000797725	0.000623093	0.932068	0.38853	0.000454958	7.65892e-05	RabX4	CG31118-RA /FEA=BDGP /GEN=CG31118 /DB_XREF=CG31118 FBgn0051118 /SEG=chr3R:-20643059,20644348 /MAP=96A24-96A24 /LEN=960 /DEF=(CG31118 gene symbol:CG31118 synonyms:(CG13638) FBgn0051118 )	42960	6897 // endocytosis // inferred from electronic annotation /// 6886 // intracellular protein transport // inferred from electronic annotation /// 17157 // regulation of exocytosis // inferred from electronic annotation /// 7264 // small GTPase . . .		3924 // GTPase activity // inferred from sequence similarity /// 5525 // GTP binding // inferred from electronic annotation
1623271_a_at	1.33857e-05	4.68723e-05	0.529231	0.285843	0.0267123	0.00373596	janB /// janA	janus B /// janus A	43568//	7548 // sex differentiation // inferred from expression pattern
1623277_at	7.77032e-05	0.000137313	0.335449	0.227629	2.53111e-05	4.87075e-06	CG17100	CG17100-RA /FEA=BDGP /GEN=stich1 /DB_XREF=CG17100 FBgn0016941 /SEG=chr3R:+6214002,6226090 /MAP=86B3-86B3 /LEN=4225 /DEF=(CG17100 gene symbol:stich1 FBgn0016941 (GO:0003677 DNA binding) (GO:0003702 RNA polymerase II transcription factor) (GO:0045449 . . .	44669	6355 // regulation of transcription, DNA-dependent // inferred from electronic annotation /// 45449 // regulation of transcription // inferred from sequence similarity	5634 // nucleus // non-traceable author statement	3677 // DNA binding // inferred from electronic annotation /// 3702 // RNA polymerase II transcription factor activity // non-traceable author statement
1623281_s_at	0.000569947	0.000498526	0.000998024	0.0106217	2.29529e-06	4.99801e-07	His2B:CG40461 /// His2B:CG1794	CG17949-RA /FEA=BDGP /SEG=chr2L:-21389002,21389447	326273
1623285_at	2.837e-05	7.53183e-05	0.499113	0.277994	0.150781	0.0192811	CG1637	CG1637-RC /FEA=BDGP /GEN=CG1637 /DB_XREF=CG1637 FBgn0030245 /SEG=chrX:-10612520,10619746 /MAP=9F5-9F7 /LEN=1729 /DEF=(CG1637 gene symbol:CG1637 FBgn0030245 (GO:0003993 acid phosphatase))	32019	6796 // phosphate metabolism // inferred from electronic annotation		3993 // acid phosphatase activity // inferred from sequence similarity
1623287_at	0.000981074	0.000714335	0.00145786	0.0129736	4.38802e-10	1.88704e-10	CG13921	CG13921-RA /FEA=BDGP /GEN=CG13921 /DB_XREF=CG13921 FBgn0035267 /SEG=chr3L:+1727538,1733024 /MAP=62B1-62B1 /LEN=4857 /DEF=(CG13921 gene symbol:CG13921 FBgn0035267 )	38222
1623291_at	0.000148781	0.000207433	0.2473	0.195547	3.11649e-06	6.68462e-07	CG31673	CG31673-RA /FEA=BDGP /GEN=CG31673 /DB_XREF=CG31673 FBgn0051673 /SEG=chr2L:+20799411,20800805 /MAP=38F1-38F1 /LEN=1065 /DEF=(CG31673 gene symbol:CG31673 synonyms:(CG9332) FBgn0051673 )	35348	8652 // amino acid biosynthesis // inferred from electronic annotation /// 5975 // carbohydrate metabolism // inferred from electronic annotation /// 6564 // L-serine biosynthesis // inferred from electronic annotation		30267 // glyoxylate reductase (NADP) activity // inferred from sequence similarity
1623312_s_at	0.000130633	0.000193576	7.12032e-05	0.00267034	3.27687e-12	2.93551e-12	CG11836	CG11836-RB /FEA=BDGP /GEN=CG11836 /DB_XREF=CG11836 FBgn0039272 /SEG=chr3R:+20887509,20889091 /MAP=96B20-96B20 /LEN=1335 /DEF=(CG11836 gene symbol:CG11836 FBgn0039272 (GO:0004252 serine-type endopeptidase))	43007	6508 // proteolysis and peptidolysis // non-traceable author statement /// 6952 // defense response // inferred from electronic annotation		4295 // trypsin activity // non-traceable author statement /// 4252 // serine-type endopeptidase activity // inferred from sequence similarity /// 4263 // chymotrypsin activity // inferred from electronic annotation
1623324_at	0.00110041	0.000773508	0.0092577	0.0328533	3.97816e-11	2.31894e-11	lin	lines	45325	7440 // foregut morphogenesis // inferred from mutant phenotype /// 7442 // hindgut morphogenesis // inferred from mutant phenotype /// 8544 // epidermis development // inferred from mutant phenotype /// 8293 // torso signaling pathway // inferred . . .	5634 // nucleus // inferred from direct assay /// 5737 // cytoplasm // inferred from direct assay
1623329_at	0.000115856	0.000178161	0.140789	0.145287	0.348674	0.0423844	CG14500	CG14500-RA /FEA=BDGP /GEN=CG14500 /DB_XREF=CG14500 FBgn0034318 /SEG=chr2R:+13252712,13253388 /MAP=55B12-55B12 /LEN=676 /DEF=(CG14500 gene symbol:CG14500 FBgn0034318 )	37087			5529 // sugar binding // inferred from electronic annotation
1623339_at	2.34286e-05	6.69919e-05	0.0110339	0.0361664	7.40517e-11	3.95689e-11	CG7498	CG7498-RA /FEA=BDGP /GEN=CG7498 /DB_XREF=CG7498 FBgn0040833 /SEG=chr3L:-8113489,8117540 /MAP=66B10-66B10 /LEN=874 /DEF=(CG7498 gene symbol:CG7498 FBgn0040833 )	50306
1623349_x_at	8.49996e-06	3.45344e-05	0.244459	0.194439	0.00558817	0.000838275		AC005734 /FEA=transposon /LEN=5150 /DESC=gb|AC005734|Rt1b RT1B 5150bp
1623359_at	0.00159822	0.000984753	0.00605509	0.0268411	1.12079e-08	3.53366e-09	stwl	stonewall	39581	8104 // protein localization // traceable author statement /// 7294 // oocyte fate determination (sensu Insecta) // traceable author statement /// 30727 // female germ-line cyst formation (sensu Insecta) // non-traceable author statement /// 45449 . . .	5634 // nucleus // non-traceable author statement	3677 // DNA binding // inferred from electronic annotation /// 3702 // RNA polymerase II transcription factor activity // non-traceable author statement
1623374_a_at	8.81449e-07	8.3594e-06	0.0585615	0.0907532	1.13976e-05	2.28746e-06	Fim	Fimbrin	32721	7010 // cytoskeleton organization and biogenesis // inferred from electronic annotation /// 16321 // female meiosis chromosome segregation // inferred from mutant phenotype		5509 // calcium ion binding // inferred from electronic annotation /// 5200 // structural constituent of cytoskeleton // inferred from electronic annotation /// 3779 // actin binding // inferred from sequence similarity /// 3779 // actin binding // . . .
1623376_s_at	9.66437e-05	0.00015895	0.60361	0.305876	0.055225	0.00745435	Nmda1	N-methyl-D-aspartate receptor-associated protein	36419	7601 // visual perception // inferred from electronic annotation /// 7186 // G-protein coupled receptor protein signaling pathway // inferred from electronic annotation	17146 // N-methyl-D-aspartate selective glutamate receptor complex // inferred from sequence similarity	1584 // rhodopsin-like receptor activity // inferred from electronic annotation /// 4972 // N-methyl-D-aspartate selective glutamate receptor activity // inferred from sequence similarity
1623416_at	0.000213922	0.000262908	0.102223	0.122974	0.00306622	0.000473295	CG33265	CG33265-RA /FEA=BDGP /SEG=chr3L:-11925127,11930527	2768990
1623426_at	0.000187239	0.000240219	0.418001	0.255559	0.161683	0.0205824	CG31633	CG31633-RA /FEA=BDGP /GEN=CG31633 /DB_XREF=CG31633 FBgn0051633 /SEG=chr2L:-6646969,6648517 /MAP=26F3-26F3 /LEN=1438 /DEF=(CG31633 gene symbol:CG31633 synonyms:(CG13770) FBgn0051633 )	33931
1623434_at	0.000143466	0.000205281	0.792307	0.354038	0.445801	0.0533704	CG3702	CG3702-RA /FEA=BDGP /GEN=CG3702 /DB_XREF=CG3702 FBgn0031590 /SEG=chr2L:-4217218,4219666 /MAP=24D8-24E1 /LEN=2369 /DEF=(CG3702 gene symbol:CG3702 FBgn0031590 )	33628
1623449_at	0.000288854	0.000321374	0.000133362	0.00356038	1.58955e-11	1.06549e-11	CG7840	CG7840-RA /FEA=BDGP /GEN=CG7840 /DB_XREF=CG7840 FBgn0032014 /SEG=chr2L:+8297820,8298974 /MAP=29A3-29A3 /LEN=1154 /DEF=(CG7840 gene symbol:CG7840 FBgn0032014 (GO:0003865 3-oxo-5-alpha-steroid 4-dehydrogenase))	34136		16021 // integral to membrane // inferred from electronic annotation	3865 // 3-oxo-5-alpha-steroid 4-dehydrogenase activity // inferred from sequence similarity
1623472_at	0.000185738	0.000240202	0.00184612	0.0144671	7.32145e-12	5.64061e-12	wus	wurst	32683	7424 // tracheal system development (sensu Insecta) // inferred from mutant phenotype
1623485_at	0.000709352	0.000577483	0.000606664	0.00805259	7.07031e-05	1.29413e-05	Xpac	Xeroderma pigmentosum group A-like	31357	6289 // nucleotide-excision repair // inferred from sequence similarity /// 6289 // nucleotide-excision repair // inferred from genetic interaction /// 6289 // nucleotide-excision repair // inferred from direct assay	5634 // nucleus // non-traceable author statement /// 5634 // nucleus // inferred from direct assay	3684 // damaged DNA binding // inferred from electronic annotation
1623486_at	0.000292955	0.00032378	0.286224	0.210562	0.940226	0.106013	CG7900	CG7900-RA /FEA=BDGP /GEN=CG7900 /DB_XREF=CG7900 FBgn0037548 /SEG=chr3R:+3925760,3927545 /MAP=84E12-84E12 /LEN=1431 /DEF=(CG7900 gene symbol:CG7900 FLAGGED_PROBLEMATIC FBgn0037548 (GO:0017064 fatty acid amide hydrolase))	40957	6807 // nitrogen compound metabolism // inferred from electronic annotation		4040 // amidase activity // inferred from electronic annotation /// 17064 // fatty acid amide hydrolase activity // inferred from sequence similarity
1623495_at	1.68197e-06	1.25931e-05	0.246168	0.195195	3.74951e-05	7.08164e-06	I-2	Inhibitor-2	39156			4864 // protein phosphatase inhibitor activity // non-traceable author statement
1623496_at	0.000436366	0.000421565	0.00123512	0.0118626	1.2274e-13	2.56722e-13	kz	kurz	31205	6508 // proteolysis and peptidolysis // inferred from electronic annotation /// 398 // nuclear mRNA splicing, via spliceosome // inferred from electronic annotation	5634 // nucleus // inferred from sequence similarity	4295 // trypsin activity // inferred from electronic annotation /// 5524 // ATP binding // inferred from electronic annotation /// 3676 // nucleic acid binding // inferred from electronic annotation /// 3724 // RNA helicase activity // inferred . . .
1623502_at	0.000314063	0.000336551	0.000674483	0.00848882	8.85834e-14	2.06994e-13	CG31910	CG31910-RA /FEA=BDGP /GEN=CG31910 /DB_XREF=CG31910 FBgn0051910 /SEG=chr2L:-6736871,6737825 /MAP=27A1-27A2 /LEN=899 /DEF=(CG31910 gene symbol:CG31910 FBgn0051910 )	319021
1623503_at	3.15276e-05	8.09927e-05	0.0792594	0.105919	3.53094e-05	6.69306e-06	sda	slamdance	44359	6508 // proteolysis and peptidolysis // inferred from electronic annotation /// 9612 // response to mechanical stimulus // inferred from mutant phenotype /// 7638 // mechanosensory behavior // inferred from mutant phenotype		8270 // zinc ion binding // inferred from electronic annotation /// 4179 // membrane alanyl aminopeptidase activity // inferred from sequence similarity
1623506_s_at	4.77653e-06	2.43762e-05	1.33937e-06	0.000287684	3.02473e-14	1.03549e-13	Pp4-19C	Protein phosphatase 19C	45031	6470 // protein amino acid dephosphorylation // non-traceable author statement /// 7346 // regulation of mitotic cell cycle // inferred from mutant phenotype /// 7017 // microtubule-based process // inferred from mutant phenotype /// 72 // M phase . . .	15630 // microtubule cytoskeleton // inferred from electronic annotation /// 5634 // nucleus // inferred from direct assay /// 5737 // cytoplasm // inferred from direct assay /// 5813 // centrosome // inferred from direct assay	4722 // protein serine/threonine phosphatase activity // non-traceable author statement /// 4722 // protein serine/threonine phosphatase activity // inferred from sequence similarity
1623508_at	0.000244276	0.000287781	0.00172422	0.0140675	9.71101e-10	3.81171e-10	CG30466	CG30466-RA /FEA=BDGP /GEN=CG30466 /DB_XREF=CG30466 FBgn0050466 /SEG=chr2R:+10635192,10636488 /MAP=52A13-52A13 /LEN=1227 /DEF=(CG30466 gene symbol:CG30466 FBgn0050466 )	246629
1623517_at	1.56594e-05	5.10283e-05	0.0749855	0.103126	0.821088	0.0936323	CG4962	CG4962-RA /FEA=BDGP /GEN=CG4962 /DB_XREF=CG4962 FBgn0036597 /SEG=chr3L:-16243587,16244419 /MAP=72E1-72E1 /LEN=769 /DEF=(CG4962 gene symbol:CG4962 FBgn0036597 )	39793
1623520_a_at	0.000602176	0.000518814	0.0027116	0.0172454	2.78748e-10	1.2702e-10	CG10336	CG10336-RB /FEA=BDGP /GEN=CG10336 /DB_XREF=CG10336 FBgn0032698 /SEG=chr2L:+18667663,18668989 /MAP=37A1-37A1 /LEN=1260 /DEF=(CG10336 gene symbol:CG10336 FBgn0032698 )	35122
1623521_at	0.000222063	0.000270286	0.816831	0.359978	0.0130112	0.00187731	CG11909	CG11909-RA /FEA=BDGP /GEN=CG11909 /DB_XREF=CG11909 FBgn0039330 /SEG=chr3R:-21161234,21163291 /MAP=96D2-96D2 /LEN=2000 /DEF=(CG11909 gene symbol:CG11909 FBgn0039330 (GO:0017177 alpha-glucosidase complex) (GO:0004558 alpha-glucosidase))	43072	5996 // monosaccharide metabolism // inferred from electronic annotation /// 5976 // polysaccharide metabolism // inferred from electronic annotation	17177 // alpha-glucosidase II complex // inferred from sequence similarity	4558 // alpha-glucosidase activity // inferred from sequence similarity
1623540_at	5.3778e-06	2.56461e-05	1.2784e-06	0.000287663	2.68807e-13	4.33926e-13	CG31704	CG31704-RA /FEA=BDGP /GEN=CG31704 /DB_XREF=CG31704 FBgn0051704 /SEG=chr2L:+11829582,11829789 /MAP=33A3-33A3 /LEN=207 /DEF=(CG31704 gene symbol:CG31704 FBgn0051704 )	318906	6508 // proteolysis and peptidolysis // inferred from sequence similarity		4867 // serine-type endopeptidase inhibitor activity // inferred from sequence similarity
1623553_a_at	4.20865e-05	9.52212e-05	0.11983	0.133203	0.000110112	1.9769e-05	Miro	Mitochondrial Rho	42845	31122 // cytoplasmic microtubule organization and biogenesis // inferred from mutant phenotype /// 7268 // synaptic transmission // inferred from mutant phenotype /// 7264 // small GTPase mediated signal transduction // inferred from electronic . . .		5525 // GTP binding // inferred from electronic annotation /// 5509 // calcium ion binding // inferred from electronic annotation
1623572_at	0.00139367	0.000905282	0.00829176	0.0310535	6.28936e-08	1.72087e-08	xmas-2	CG32562-RA /FEA=BDGP /SEG=chrX:-16885936,16890265	44271	6886 // intracellular protein transport // inferred from electronic annotation /// 7283 // spermatogenesis // non-traceable author statement /// 9993 // oogenesis (sensu Insecta) // non-traceable author statement /// 9790 // embryonic development . . .		3729 // mRNA binding // non-traceable author statement
1623579_at	0.00026109	0.000300741	0.00107392	0.0111044	1.97115e-11	1.28231e-11		Stencil:3R:26850476:26851190:GENSCAN /FEA=stencil /SEG=chr3R:+26850476,26851190
1623583_at	1.80402e-05	5.63737e-05	5.71832e-05	0.00241261	3.70278e-12	3.23268e-12	PNUTS	CG31657-RA /FEA=BDGP /GEN=CG31657 /DB_XREF=CG31657 FBgn0051657 /SEG=chr2L:+875177,878706 /MAP=21D4-21D4 /LEN=2031 /DEF=(CG31657 gene symbol:CG31657 FBgn0051657 )	33270	35304 // regulation of protein amino acid dephosphorylation // non-traceable author statement /// 6605 // protein targeting // inferred from sequence similarity /// 50790 // regulation of enzyme activity // inferred from sequence similarity /// . . .	5634 // nucleus // non-traceable author statement	19888 // protein phosphatase regulator activity // non-traceable author statement /// 3676 // nucleic acid binding // inferred from electronic annotation /// 19888 // protein phosphatase regulator activity // inferred from sequence similarity
1623604_at	6.79201e-05	0.000126025	0.000103569	0.00321976	8.20694e-14	1.97501e-13	CG7742	CG7742-RA /FEA=BDGP /GEN=CG7742 /DB_XREF=CG7742 FBgn0031690 /SEG=chr2L:-5204963,5207248 /MAP=25C10-25D1 /LEN=1717 /DEF=(CG7742 gene symbol:CG7742 FBgn0031690 )	33750
1623607_at	0.000561454	0.000493786	0.115686	0.130731	1.18512e-08	3.70691e-09	Mgat1	UDP-GlcNAc:a-3-D-mannoside-1,2-N-acetylglucosaminyltransferase I	37323	6487 // N-linked glycosylation // inferred from electronic annotation /// 6486 // protein amino acid glycosylation // inferred from electronic annotation	139 // Golgi membrane // inferred from electronic annotation	3827 // alpha-1,3-mannosylglycoprotein 2-beta-N-acetylglucosaminyltransferase activity // inferred from sequence similarity /// 8375 // acetylglucosaminyltransferase activity // inferred from direct assay /// 3827 // alpha-1,3-mannosylglycoprotein . . .
1623609_at	0.00131671	0.000869689	0.00140425	0.0128597	3.73242e-16	9.19122e-15	CG15172	CG15172-RA /FEA=BDGP /GEN=CG15172 /DB_XREF=CG15172 FBgn0032740 /SEG=chr2L:+19001246,19001733 /MAP=37B9-37B9 /LEN=487 /DEF=(CG15172 gene symbol:CG15172 FBgn0032740 )	35167
1623612_at	8.73496e-06	3.51264e-05	0.597712	0.303799	3.3899e-10	1.50751e-10	CG7722	CG7722-RA /FEA=BDGP /GEN=CG7722 /DB_XREF=CG7722 FBgn0033574 /SEG=chr2R:-6004913,6006395 /MAP=47C6-47C6 /LEN=1356 /DEF=(CG7722 gene symbol:CG7722 FBgn0033574 (GO:0004868 serpin))	36163	6508 // proteolysis and peptidolysis // inferred from electronic annotation		4867 // serine-type endopeptidase inhibitor activity // inferred from sequence similarity
1623615_at	5.25637e-06	2.5564e-05	0.000121487	0.00347923	3.68529e-14	1.16107e-13	CG8675	CG8675-RA /FEA=BDGP /GEN=CG8675 /DB_XREF=CG8675 FBgn0030834 /SEG=chrX:-16979330,16980459 /MAP=15F4-15F4 /LEN=1069 /DEF=(CG8675 gene symbol:CG8675 FBgn0030834 )	32716
1623641_at	0.00137323	0.000896098	0.232424	0.189293	6.74687e-06	1.3922e-06	CG32856	CG32856-RA /FEA=BDGP /GEN=CG32856 /DB_XREF=CG32856 FBgn0052856 /SEG=chr3R:-11790467,11790924 /MAP=89A11-89A11 /LEN=403 /DEF=(CG32856 gene symbol:CG32856 FBgn0052856 )	318251
1623643_s_at	0.000516597	0.000474887	0.0264158	0.0584934	3.92613e-09	1.35547e-09	Idgf3	Imaginal disc growth factor 3	34981	8152 // metabolism // inferred from electronic annotation /// 7165 // signal transduction // inferred from electronic annotation /// 7267 // cell-cell signaling // inferred from electronic annotation /// 7444 // imaginal disc development // . . .	5576 // extracellular region // inferred from direct assay	16799 // hydrolase activity, hydrolyzing N-glycosyl compounds // inferred from electronic annotation /// 4568 // chitinase activity // inferred from sequence similarity /// 8084 // imaginal disc growth factor activity // inferred from direct assay
1623648_s_at	0.000154356	0.000213184	0.0403411	0.0735729	2.68835e-11	1.66184e-11	Psa	Puromycin sensitive aminopeptidase	38175	9401 // phosphoenolpyruvate-dependent sugar phosphotransferase system // inferred from electronic annotation /// 6508 // proteolysis and peptidolysis // inferred from electronic annotation		8270 // zinc ion binding // inferred from electronic annotation /// 5351 // sugar porter activity // inferred from electronic annotation /// 4179 // membrane alanyl aminopeptidase activity // inferred from electronic annotation /// 16285 // cytosol . . .
1623664_at	0.000223824	0.000271848	0.322993	0.224089	4.49711e-10	1.92913e-10	CG10585	CG10585-RA /FEA=BDGP /GEN=CG10585 /DB_XREF=CG10585 FBgn0037044 /SEG=chr3L:+20945170,20947423 /MAP=78A5-78A5 /LEN=2016 /DEF=(CG10585 gene symbol:CG10585 FBgn0037044 (GO:0000010 trans-hexaprenyltranstransferase))	40323			10 // trans-hexaprenyltranstransferase activity // inferred from sequence similarity
1623683_at	2.5836e-06	1.69911e-05	0.010071	0.0346105	3.44153e-10	1.5274e-10	mRpL33	mitochondrial ribosomal protein L33	50381	6412 // protein biosynthesis // inferred from sequence similarity	5762 // mitochondrial large ribosomal subunit // inferred from sequence similarity	3735 // structural constituent of ribosome // inferred from sequence similarity
1623687_at	8.17921e-06	3.40963e-05	0.000479548	0.00719381	0.000187561	3.28907e-05	CG15199	CG15199-RA /FEA=BDGP /GEN=CG15199 /DB_XREF=CG15199 FBgn0030270 /SEG=chrX:-10882558,10882970 /MAP=10A7-10A7 /LEN=351 /DEF=(CG15199 gene symbol:CG15199 FBgn0030270 )	32051
1623689_a_at	4.66274e-08	1.12902e-06	5.88471e-05	0.00245492	2.60082e-08	7.65415e-09	CG14642	CG14642-RA /FEA=BDGP /GEN=CG14642 /DB_XREF=CG14642 FBgn0037222 /SEG=chr3R:-66765,68507 /MAP=82A1-82A1 /LEN=1413 /DEF=(CG14642 gene symbol:CG14642 FBgn0037222 (GO:0004252 serine-type endopeptidase))	40532	6508 // proteolysis and peptidolysis // non-traceable author statement		4263 // chymotrypsin activity // inferred from electronic annotation /// 4252 // serine-type endopeptidase activity // inferred from sequence similarity /// 4295 // trypsin activity // non-traceable author statement
1623698_s_at	0.00146622	0.000931863	0.887818	0.377987	0.199295	0.0250767	Iap2	Inhibitor of apoptosis 2	36748	6916 // anti-apoptosis // traceable author statement /// 16567 // protein ubiquitination // inferred from electronic annotation /// 6916 // anti-apoptosis // non-traceable author statement /// 6916 // anti-apoptosis // inferred from direct assay . . .	151 // ubiquitin ligase complex // inferred from electronic annotation /// 5622 // intracellular // inferred from electronic annotation	8270 // zinc ion binding // inferred from electronic annotation /// 4842 // ubiquitin-protein ligase activity // inferred from electronic annotation
1623702_at	0.000433339	0.000420067	0.000979177	0.0105382	1.34057e-11	9.27116e-12	CG3226	CG3226-RA /FEA=BDGP /GEN=CG3226 /DB_XREF=CG3226 FBgn0029882 /SEG=chrX:-6393481,6394562 /MAP=6C3-6C3 /LEN=839 /DEF=(CG3226 gene symbol:CG3226 FBgn0029882 )	31597
1623714_at	0.000361788	0.000370595	0.0481047	0.0812186	0.976544	0.109625	CG8620	CG8620-RA /FEA=BDGP /GEN=CG8620 /DB_XREF=CG8620 FBgn0040837 /SEG=chr3L:+7117627,7118439 /MAP=65E8-65E8 /LEN=748 /DEF=(CG8620 gene symbol:CG8620 FBgn0040837 )	50310
1623728_at	0.0009805	0.000714335	0.00569609	0.0260749	1.61436e-10	7.81028e-11	CG13689	CG13689-RA /FEA=BDGP /GEN=CG13689 /DB_XREF=CG13689 FBgn0031270 /SEG=chr2L:+604776,605004 /MAP=21D1-21D1 /LEN=228 /DEF=(CG13689 gene symbol:CG13689 FBgn0031270 )	33241
1623742_at	6.80384e-05	0.000126025	4.75648e-05	0.00224762	8.83467e-12	6.61498e-12	CG4813	CG4813-RA /FEA=BDGP /GEN=CG4813 /DB_XREF=CG4813 FBgn0039013 /SEG=chr3R:-18541261,18543278 /MAP=94C3-94C4 /LEN=2017 /DEF=(CG4813 gene symbol:CG4813 FBgn0039013 )	42690
1623757_at	0.000330115	0.000349475	0.810177	0.358454	0.723254	0.0835497	Cry	Crystallin	34604			42302 // structural constituent of cuticle // inferred from electronic annotation /// 5212 // structural constituent of eye lens // inferred from direct assay
1623770_at	0.000196865	0.000247286	0.0540096	0.0867786	0.0858948	0.0113182	CG1673	CG1673-RA /FEA=BDGP /GEN=CG1673 /DB_XREF=CG1673 FBgn0030482 /SEG=chrX:+13127551,13131888 /MAP=11F3-11F3 /LEN=2521 /DEF=(CG1673 gene symbol:CG1673 FBgn0030482 (GO:0004084 branched-chain amino acid aminotransferase))	32297	9082 // branched chain family amino acid biosynthesis // inferred from sequence similarity	5739 // mitochondrion // inferred from sequence similarity /// 5737 // cytoplasm // inferred from sequence similarity	4084 // branched-chain-amino-acid transaminase activity // inferred from sequence similarity
1623788_at	0.000750907	0.000601383	0.223888	0.185281	0.0034787	0.00053343	CG7461	CG7461-RA /FEA=BDGP /GEN=CG7461 /DB_XREF=CG7461 FBgn0034432 /SEG=chr2R:+14368859,14370904 /MAP=56C9-56C10 /LEN=2045 /DEF=(CG7461 gene symbol:CG7461 FBgn0034432 (GO:0017099 very long-chain acyl-CoA dehydrogenase))	37217	6118 // electron transport // inferred from electronic annotation /// 6637 // acyl-CoA metabolism // inferred from electronic annotation		17099 // very-long-chain-acyl-CoA dehydrogenase activity // inferred from sequence similarity
1623789_at	0.00115018	0.000796145	0.00680871	0.0284306	4.87396e-07	1.1578e-07	CG31776	CG31776-RA /FEA=BDGP /GEN=CG31776 /DB_XREF=CG31776 FBgn0051776 /SEG=chr2L:+3462782,3464894 /MAP=23F3-23F3 /LEN=1806 /DEF=(CG31776 gene symbol:CG31776 synonyms:(CG8845) FLAGGED_PROBLEMATIC FBgn0051776 (GO:0004653 polypeptide . . .	33568	5976 // polysaccharide metabolism // inferred from electronic annotation /// 6486 // protein amino acid glycosylation // inferred from electronic annotation /// 9312 // oligosaccharide biosynthesis // inferred from direct assay /// 9312 // . . .	5795 // Golgi stack // non-traceable author statement /// 5795 // Golgi stack // inferred from sequence similarity	4653 // polypeptide N-acetylgalactosaminyltransferase activity // inferred from sequence similarity /// 4653 // polypeptide N-acetylgalactosaminyltransferase activity // non-traceable author statement /// 4653 // polypeptide . . .
1623790_at	1.60461e-06	1.23309e-05	0.000941962	0.0103415	2.81763e-05	5.39426e-06	CG31901	CG31901-RA /FEA=BDGP /GEN=CG31901 /DB_XREF=CG31901 FBgn0051901 /SEG=chr2L:+8344437,8347403 /MAP=29B1-29B1 /LEN=1864 /DEF=(CG31901 gene symbol:CG31901 FBgn0051901 )	319014
1623798_at	1.14283e-05	4.16856e-05	3.72587e-05	0.00193097	1.22004e-11	8.61575e-12	CG5669	CG5669-RA /FEA=BDGP /GEN=CG5669 /DB_XREF=CG5669 FBgn0039169 /SEG=chr3R:-20039823,20043316 /MAP=95F2-95F3 /LEN=3493 /DEF=(CG5669 gene symbol:CG5669 FBgn0039169 )	42882		5634 // nucleus // inferred from electronic annotation	3676 // nucleic acid binding // inferred from electronic annotation /// 8270 // zinc ion binding // inferred from electronic annotation
1623799_a_at	0.000643699	0.000543037	0.00113059	0.0113731	1.60163e-14	7.01023e-14	CG7557	CG7557-RA /FEA=BDGP /GEN=CG7557 /DB_XREF=CG7557 FBgn0036159 /SEG=chr3L:+11402692,11404103 /MAP=68C9-68C9 /LEN=1348 /DEF=(CG7557 gene symbol:CG7557 FBgn0036159 )	39278
1623810_at	2.51352e-05	7.04556e-05	0.418944	0.255795	4.6932e-05	8.76875e-06	CG17265	CG17265-RA /FEA=BDGP /GEN=CG17265 /DB_XREF=CG17265 FBgn0031488 /SEG=chr2L:+3006069,3008638 /MAP=23C5-23C5 /LEN=2432 /DEF=(CG17265 gene symbol:CG17265 FBgn0031488 )	33509
1623811_at	2.97765e-05	7.77801e-05	0.0789119	0.105754	3.03623e-07	7.44965e-08	mRpL18 /// DyakmRpL18	mitochondrial ribosomal protein L18 /// ---	36406		5762 // mitochondrial large ribosomal subunit // inferred from sequence similarity	3735 // structural constituent of ribosome // inferred from sequence similarity
1623813_at	9.26639e-05	0.000153502	0.486479	0.274713	0.16256	0.0206879	CG33307	CG16887-RA /FEA=BDGP /SEG=chr2L:-13822953,13825894	2768914
1623825_s_at	0.00151777	0.000951676	0.00212824	0.0153071	8.84076e-13	1.04639e-12	CG17018	CG17018-RA /FEA=BDGP /GEN=CG17018 /DB_XREF=CG17018 FBgn0039972 /SEG=chr2L:+22145041,22201887 /MAP=40F7-40F7 /LEN=4306 /DEF=(CG17018 gene symbol:CG17018 synonyms:(CG17410) FBgn0039972 )	49895
1623863_a_at	0.000621805	0.000529457	0.00298456	0.0181557	4.02249e-12	3.45401e-12	Tis11	Tis11 homolog	32222	7242 // intracellular signaling cascade // inferred from electronic annotation /// 6401 // RNA catabolism // inferred from electronic annotation	5634 // nucleus // non-traceable author statement	3729 // mRNA binding // inferred from electronic annotation /// 3677 // DNA binding // non-traceable author statement
1623893_at	1.38952e-05	4.76306e-05	1.01797e-05	0.0010294	3.58494e-08	1.02858e-08	CG13784	CG13784-RB /FEA=BDGP /GEN=CG13784 /DB_XREF=CG13784 FBgn0031897 /SEG=chr2L:-7210873,7212260 /MAP=27E4-27E5 /LEN=1332 /DEF=(CG13784 gene symbol:CG13784 FBgn0031897 )	34003
1623899_at	2.86194e-09	1.71422e-07	0.0891622	0.113321	0.641798	0.0748559	Takr99D	Tachykinin-like receptor at 99D	43551	19226 // transmission of nerve impulse // inferred from electronic annotation /// 7217 // tachykinin signaling pathway // inferred from sequence similarity /// 7186 // G-protein coupled receptor protein signaling pathway // inferred from sequence . . .	5887 // integral to plasma membrane // non-traceable author statement /// 16021 // integral to membrane // inferred from sequence similarity /// 5886 // plasma membrane // inferred from sequence similarity	4995 // tachykinin receptor activity // inferred from sequence similarity /// 4995 // tachykinin receptor activity // inferred from direct assay /// 8188 // neuropeptide receptor activity // inferred from sequence similarity
1623901_s_at	3.30361e-05	8.3544e-05	0.0249945	0.0569747	0.0136298	0.00196244	sar1	CG7073-RA /FEA=BDGP /GEN=sar1 /DB_XREF=CG7073 FBgn0038947 /SEG=chr3R:+18173360,18176887 /MAP=94A5-94A6 /LEN=1003 /DEF=(CG7073 gene symbol:sar1 FBgn0038947 (GO:0030138 COPII-coated vesicle) (GO:0003930 RAS small monomeric GTPase))	42615	6886 // intracellular protein transport // inferred from electronic annotation /// 17157 // regulation of exocytosis // inferred from electronic annotation /// 7264 // small GTPase mediated signal transduction // inferred from electronic annotation	30138 // COPII-coated vesicle // inferred from sequence similarity	5525 // GTP binding // inferred from sequence similarity /// 3924 // GTPase activity // inferred from sequence similarity
1623903_at	2.02489e-05	6.01674e-05	0.216798	0.181819	2.44381e-05	4.7097e-06	CG18473	CG18473-RA /FEA=BDGP /GEN=CG18473 /DB_XREF=CG18473 FBgn0037683 /SEG=chr3R:+5189047,5190576 /MAP=85D11-85D12 /LEN=1277 /DEF=(CG18473 gene symbol:CG18473 synonyms:(CG8125) FBgn0037683 )	41116	9056 // catabolism // inferred from electronic annotation		8270 // zinc ion binding // inferred from electronic annotation /// 16787 // hydrolase activity // non-traceable author statement /// 4063 // aryldialkylphosphatase activity // inferred from sequence similarity
1623907_at	0.000444903	0.000426421	0.00131021	0.0122842	2.03368e-14	8.15036e-14	armi	armitage	38427	578 // embryonic axis specification // inferred from mutant phenotype /// 184 // mRNA catabolism, nonsense-mediated decay // inferred from mutant phenotype /// 7319 // negative regulation of oskar mRNA translation // inferred from mutant phenotype . . .	5737 // cytoplasm // inferred from direct assay	3678 // DNA helicase activity // non-traceable author statement /// 3678 // DNA helicase activity // inferred from electronic annotation /// 3676 // nucleic acid binding // inferred from electronic annotation
1623919_a_at	0.000259649	0.000299384	0.000272413	0.00519153	5.80444e-12	4.63051e-12	CG5175	CG5175-RB /FEA=BDGP /GEN=CG5175 /DB_XREF=CG5175 FBgn0038476 /SEG=chr3R:+12908126,12910565 /MAP=89E12-89E12 /LEN=2283 /DEF=(CG5175 gene symbol:CG5175 FBgn0038476 )	42063
1623933_at	0.000800684	0.000623884	0.415668	0.254973	0.000195232	3.41578e-05	Sh	Shaker	32780	50909 // perception of taste // non-traceable author statement /// 7611 // learning and/or memory // non-traceable author statement /// 7619 // courtship behavior // non-traceable author statement /// 48150 // behavioral response to ether // . . .	8076 // voltage-gated potassium channel complex // traceable author statement /// 16021 // integral to membrane // non-traceable author statement /// 8076 // voltage-gated potassium channel complex // non-traceable author statement	5515 // protein binding // inferred from electronic annotation /// 5249 // voltage-gated potassium channel activity // traceable author statement /// 5249 // voltage-gated potassium channel activity // inferred from sequence similarity /// 5249 // . . .
1623934_at	0.000594998	0.000516249	0.480017	0.272803	0.00164456	0.000261783	blp	black pearl	41937	1700 // embryonic development (sensu Insecta) // inferred from mutant phenotype /// 2168 // larval development (sensu Insecta) // inferred from mutant phenotype
1623936_at	2.97776e-05	7.77801e-05	0.428112	0.258028	0.00392526	0.00059804	cl /// Dyakcl	clot /// ---	43938	6118 // electron transport // inferred from electronic annotation		5489 // electron transporter activity // inferred from electronic annotation /// 30508 // thiol-disulfide exchange intermediate activity // non-traceable author statement
1623954_s_at	0.00107487	0.000761198	0.00101362	0.0107157	2.77404e-10	1.26478e-10	CG33525	CG3878-RB /FEA=BDGP /GEN=CG3878 /DB_XREF=CG3878 FBgn0031025 /SEG=chrX:+19252888,19256801 /MAP=18C8-18C8 /LEN=1800 /DEF=(CG3878 gene symbol:CG3878 FBgn0031025 )	32941	45892 // negative regulation of transcription, DNA-dependent // inferred from sequence similarity	5634 // nucleus // inferred from electronic annotation /// 5634 // nucleus // inferred from sequence similarity	3677 // DNA binding // inferred from electronic annotation /// 16564 // transcriptional repressor activity // inferred from sequence similarity
1623959_at	5.62809e-06	2.6467e-05	0.995968	0.404395	0.00033681	5.74261e-05	CG1532	CG1532-RA /FEA=BDGP /GEN=CG1532 /DB_XREF=CG1532 FBgn0031143 /SEG=chrX:-20698703,20700762 /MAP=19E7-19E7 /LEN=1058 /DEF=(CG1532 gene symbol:CG1532 FBgn0031143 )	33076	8152 // metabolism // inferred from electronic annotation		16829 // lyase activity // inferred from electronic annotation
1623975_at	0.000180405	0.000237077	0.000818794	0.00956763	3.38236e-13	5.14384e-13	az2	CG1605-RA /FEA=BDGP /GEN=az2 /DB_XREF=CG1605 FBgn0025185 /SEG=chr2R:-2571511,2573625 /MAP=43D3-43D3 /LEN=1992 /DEF=(CG1605 gene symbol:az2 FBgn0025185 (GO:0003676 nucleic acid binding))	35682	6357 // regulation of transcription from RNA polymerase II promoter // inferred from electronic annotation /// 8283 // cell proliferation // inferred from electronic annotation	5634 // nucleus // inferred from electronic annotation	8270 // zinc ion binding // inferred from electronic annotation /// 4867 // serine-type endopeptidase inhibitor activity // inferred from electronic annotation /// 30528 // transcription regulator activity // inferred from electronic annotation /// . . .
1623985_at	0.00058101	0.00050513	0.00489466	0.0236914	2.55526e-10	1.17521e-10	l(3)j2D3	CG6801-RA /FEA=BDGP /GEN=CG6801 /DB_XREF=CG6801 FBgn0036247 /SEG=chr3L:+12073682,12075603 /MAP=68F3-68F3 /LEN=1479 /DEF=(CG6801 gene symbol:CG6801 FBgn0036247 )	39374
1623989_at	0.000460528	0.000435908	0.228521	0.187582	8.17645e-11	4.30031e-11	CG5734	CG5734-RA /FEA=BDGP /GEN=CG5734 /DB_XREF=CG5734 FBgn0032191 /SEG=chr2L:-10197165,10199371 /MAP=31B1-31B1 /LEN=2206 /DEF=(CG5734 gene symbol:CG5734 FBgn0032191 )	34354
1623996_at	0.0015734	0.000974738	0.0681176	0.0986763	0.767684	0.0881436	CG5001	CG5001-RA /FEA=BDGP /GEN=CG5001 /DB_XREF=CG5001 FBgn0031322 /SEG=chr2L:+1187921,1198472 /MAP=21F2-21F2 /LEN=1818 /DEF=(CG5001 gene symbol:CG5001 FBgn0031322 (GO:0003773 heat shock protein))	33308	6950 // response to stress // inferred from electronic annotation /// 6457 // protein folding // inferred from electronic annotation /// 6952 // defense response // inferred from electronic annotation /// 9408 // response to heat // inferred from . . .		51082 // unfolded protein binding // inferred from electronic annotation
1624014_at	0.000908472	0.000680633	0.457251	0.26643	5.97933e-07	1.40345e-07	CG14181	CG14181-RA /FEA=BDGP /GEN=CG14181 /DB_XREF=CG14181 FBgn0035965 /SEG=chr3L:-9094915,9095813 /MAP=66F6-66F6 /LEN=804 /DEF=(CG14181 gene symbol:CG14181 FBgn0035965 )	39051
1624021_a_at	0.000431666	0.000419715	0.00764332	0.0299276	0.00843847	0.00124143	dlg1	discs large 1	32083	6605 // protein targeting // inferred from electronic annotation /// 7391 // dorsal closure // non-traceable author statement /// 45167 // asymmetric protein localization involved in cell fate commitment // traceable author statement /// 1738 // . . .	5886 // plasma membrane // non-traceable author statement /// 5856 // cytoskeleton // non-traceable author statement /// 45202 // synapse // traceable author statement /// 5737 // cytoplasm // non-traceable author statement /// 16323 // basolateral . . .	5200 // structural constituent of cytoskeleton // inferred from electronic annotation /// 5515 // protein binding // inferred from sequence similarity /// 5154 // epidermal growth factor receptor binding // traceable author statement /// 5198 // . . .
1624027_at	0.00086848	0.00065915	0.0543601	0.0871344	0.0354525	0.00489226	CG4780	CG4780-RA /FEA=BDGP /GEN=CG4780 /DB_XREF=CG4780 FBgn0035602 /SEG=chr3L:+5325792,5326626 /MAP=64D1-64D1 /LEN=765 /DEF=(CG4780 gene symbol:CG4780 FBgn0035602 (GO:0005484 SNAP receptor) (GO:0005794 Golgi apparatus) (GO:0006891 intra-Golgi transport))	38614	6886 // intracellular protein transport // inferred from electronic annotation /// 6887 // exocytosis // inferred from electronic annotation /// 6891 // intra-Golgi transport // inferred from sequence similarity	16021 // integral to membrane // inferred from electronic annotation /// 5794 // Golgi apparatus // inferred from sequence similarity	5484 // SNAP receptor activity // inferred from sequence similarity
1624032_at	4.61479e-06	2.3872e-05	0.0125843	0.0392773	0.0204256	0.00289552	CG3887	CG3887-RA /FEA=BDGP /GEN=CG3887 /DB_XREF=CG3887 FBgn0031670 /SEG=chr2L:+5003683,5004704 /MAP=25B10-25B10 /LEN=945 /DEF=(CG3887 gene symbol:CG3887 FBgn0031670 )	33725
1624057_at	0.000177313	0.000234095	0.556484	0.292829	0.257892	0.0319839	CG16713	CG16713-RA /FEA=BDGP /GEN=CG16713 /DB_XREF=CG16713 FBgn0031560 /SEG=chr2L:-3687596,3687975 /MAP=24B2-24B3 /LEN=324 /DEF=(CG16713 gene symbol:CG16713 FBgn0031560 )	33591			4867 // serine-type endopeptidase inhibitor activity // inferred from sequence similarity
1624074_at	9.81151e-06	3.77227e-05	0.0110748	0.0361664	0.373052	0.045129	Obp56a	Odorant-binding protein 56a	37264	7606 // sensory perception of chemical stimulus // inferred from sequence similarity /// 42048 // olfactory behavior // inferred from sequence similarity /// 19236 // response to pheromone // inferred from sequence similarity /// 7608 // perception . . .	5576 // extracellular region // inferred from sequence similarity	5549 // odorant binding // inferred from sequence similarity /// 5549 // odorant binding // non-traceable author statement
1624097_s_at	0.000425639	0.000415479	0.0355472	0.0690996	5.74311e-09	1.91681e-09	CG31151	CG31151-RA /FEA=BDGP /GEN=CG31151 /DB_XREF=CG31151 FBgn0051151 /SEG=chr3R:-18527919,18536810 /MAP=94C2-94C3 /LEN=5060 /DEF=(CG31151 gene symbol:CG31151 synonyms:(CG17621 CG4902) FBgn0051151 )	42687			3677 // DNA binding // inferred from electronic annotation
1624100_at	3.37935e-06	1.99267e-05	0.000245057	0.00484692	1.75471e-07	4.45969e-08	CG1529	CG1529-RA /FEA=BDGP /GEN=CG1529 /DB_XREF=CG1529 FBgn0031144 /SEG=chrX:-20701062,20704366 /MAP=19E7-19E7 /LEN=3251 /DEF=(CG1529 gene symbol:CG1529 FBgn0031144 )	33077		5634 // nucleus // inferred from electronic annotation	8270 // zinc ion binding // inferred from electronic annotation /// 3676 // nucleic acid binding // inferred from electronic annotation
1624101_at	2.40468e-08	7.29489e-07	0.878002	0.3755	0.202565	0.0254661	Cyp6a23	CG10242-RA /FEA=BDGP /GEN=Cyp6a23 /DB_XREF=CG10242 FBgn0033978 /SEG=chr2R:+9939558,9941380 /MAP=51D1-51D1 /LEN=1757 /DEF=(CG10242 gene symbol:Cyp6a23 FBgn0033978 (GO:0015034 cytochrome P450) (GO:0005792 microsome) (GO:0016020 membrane))	36661	6118 // electron transport // inferred from electronic annotation /// 8202 // steroid metabolism // inferred from electronic annotation	16020 // membrane // non-traceable author statement /// 5792 // microsome // non-traceable author statement	4497 // monooxygenase activity // inferred from electronic annotation /// 16491 // oxidoreductase activity // inferred from electronic annotation /// 5489 // electron transporter activity // inferred from sequence similarity /// 5489 // electron . . .
1624109_s_at	0.00115018	0.000796145	0.777638	0.350266	0.00185531	0.000293253	CG31522	CG31522-RB /FEA=BDGP /GEN=CG31522 /DB_XREF=CG31522 FBgn0051522 /SEG=chr3R:-267135,279035 /MAP=82B2-82B3 /LEN=2749 /DEF=(CG31522 gene symbol:CG31522 synonyms:(CG9798) FBgn0051522 )	40567	6633 // fatty acid biosynthesis // inferred from sequence similarity /// 38 // very-long-chain fatty acid metabolism // inferred from sequence similarity	16021 // integral to membrane // inferred from electronic annotation	8415 // acyltransferase activity // inferred from electronic annotation
1624125_at	0.000391619	0.000390604	0.0228502	0.053934	0.00188617	0.000297951	ft	fat	33627	6355 // regulation of transcription, DNA-dependent // inferred from electronic annotation /// 42067 // establishment of ommatidial polarity (sensu Endopterygota) // traceable author statement /// 45810 // negative regulation of frizzled signaling . . .	42025 // host cell nucleus // inferred from electronic annotation /// 5887 // integral to plasma membrane // inferred from sequence similarity /// 16021 // integral to membrane // traceable author statement /// 5887 // integral to plasma membrane . . .	3700 // transcription factor activity // inferred from electronic annotation /// 5198 // structural molecule activity // inferred from electronic annotation /// 5509 // calcium ion binding // inferred from electronic annotation /// 4872 // receptor . . .
1624129_s_at	6.98797e-05	0.000127856	0.0974061	0.119359	2.7135e-07	6.7032e-08	CG7708	CG7708-RA /FEA=BDGP /GEN=CG7708 /DB_XREF=CG7708 FBgn0038641 /SEG=chr3R:+14506344,14511046 /MAP=91C1-91C1 /LEN=3314 /DEF=(CG7708 gene symbol:CG7708 FLAGGED_PROBLEMATIC FBgn0038641 (GO:0005298 proline:sodium symporter))	42245	6810 // transport // inferred from electronic annotation /// 8292 // acetylcholine biosynthesis // inferred from sequence similarity	16020 // membrane // inferred from electronic annotation /// 16021 // integral to membrane // inferred from sequence similarity	5298 // proline:sodium symporter activity // inferred from sequence similarity /// 15220 // choline transporter activity // inferred from sequence similarity
1624137_at	0.000137807	0.000200294	0.00203553	0.0149591	9.74278e-09	3.10551e-09	CG11911	CG11911-RA /FEA=BDGP /GEN=CG11911 /DB_XREF=CG11911 FBgn0031249 /SEG=chr2L:-320278,321246 /MAP=21C1-21C1 /LEN=968 /DEF=(CG11911 gene symbol:CG11911 FBgn0031249 (GO:0004252 serine-type endopeptidase))	33206	6508 // proteolysis and peptidolysis // non-traceable author statement		4295 // trypsin activity // inferred from electronic annotation /// 4252 // serine-type endopeptidase activity // inferred from sequence similarity /// 4263 // chymotrypsin activity // non-traceable author statement
1624142_a_at	0.000138562	0.000200878	0.0817873	0.108045	5.70113e-05	1.05537e-05	l(2)s5379	CG7085-RC /FEA=BDGP /GEN=CG7085 /DB_XREF=CG7085 FBgn0031402 /SEG=chr2L:+2219408,2223659 /MAP=22D4-22D5 /LEN=2078 /DEF=(CG7085 gene symbol:CG7085 FBgn0031402 )	33402
1624153_at	0.000148804	0.000207433	0.0452032	0.0785111	3.39043e-12	3.01858e-12	Tina-1	Troponin C-akin-1	37989	7507 // heart development // traceable author statement		8307 // structural constituent of muscle // non-traceable author statement
1624154_at	0.000887634	0.000669428	0.000474846	0.00716879	1.40799e-09	5.3355e-10	ial	IplI-aurora-like kinase	34504	7242 // intracellular signaling cascade // inferred from electronic annotation /// 6468 // protein amino acid phosphorylation // inferred from sequence similarity /// 8608 // attachment of spindle microtubules to kinetochore // traceable author . . .	5819 // spindle // traceable author statement /// 776 // kinetochore // traceable author statement /// 5819 // spindle // inferred from direct assay /// 30496 // midbody // inferred from direct assay /// 775 // chromosome, pericentric region // . . .	5524 // ATP binding // inferred from electronic annotation /// 4702 // receptor signaling protein serine/threonine kinase activity // inferred from electronic annotation /// 4672 // protein kinase activity // non-traceable author statement /// 4674 . . .
1624172_at	4.69041e-05	0.000101674	0.162906	0.156367	1.10478e-05	2.22033e-06	CG1211	CG1211-RA /FEA=BDGP /GEN=CG1211 /DB_XREF=CG1211 FBgn0035191 /SEG=chr3L:+1213532,1215862 /MAP=61F4-61F4 /LEN=2055 /DEF=(CG1211 gene symbol:CG1211 FBgn0035191 (GO:0008431 tocopherol binding))	38132	6810 // transport // inferred from electronic annotation /// 51189 // prosthetic group metabolism // inferred from electronic annotation /// 6732 // coenzyme metabolism // inferred from electronic annotation	5622 // intracellular // inferred from electronic annotation	5386 // carrier activity // inferred from electronic annotation /// 8431 // vitamin E binding // inferred from sequence similarity
1624179_at	1.67006e-05	5.32381e-05	1.76276e-05	0.00121352	2.25281e-16	7.16683e-15	CG31680	CG31680-RA /FEA=BDGP /GEN=CG31680 /DB_XREF=CG31680 FBgn0051680 /SEG=chr2L:+20609887,20610465 /MAP=38D1-38D1 /LEN=507 /DEF=(CG31680 gene symbol:CG31680 FBgn0051680 )	318881
1624183_a_at	0.000106697	0.000169826	0.0276319	0.0598128	1.2383e-11	8.72455e-12	Fas1	Fasciclin 1	42025	7158 // neuron adhesion // non-traceable author statement /// 7158 // neuron adhesion // inferred from sequence similarity /// 8038 // neuron recognition // non-traceable author statement /// 7411 // axon guidance // non-traceable author statement . . .	5886 // plasma membrane // non-traceable author statement /// 5886 // plasma membrane // inferred from direct assay
1624205_at	3.79035e-06	2.13701e-05	0.000456206	0.00706803	9.71653e-12	7.15041e-12	Tom40	Translocase of outer membrane 40	44978	6820 // anion transport // inferred from electronic annotation /// 6626 // protein-mitochondrial targeting // inferred from sequence similarity	5742 // mitochondrial outer membrane translocase complex // inferred from sequence similarity	8308 // voltage-gated ion-selective channel activity // inferred from electronic annotation /// 15450 // protein translocase activity // inferred from sequence similarity /// 5386 // carrier activity // inferred from electronic annotation
1624210_at	6.76663e-07	7.19694e-06	1.08374e-06	0.000287663	1.99893e-12	1.953e-12	CG32699	CG32699-RA /FEA=BDGP /GEN=CG32699 /DB_XREF=CG32699 FBgn0052699 /SEG=chrX:-9311780,9318959 /MAP=8E10-8E10 /LEN=2183 /DEF=(CG32699 gene symbol:CG32699 synonyms:(CG15318 CG2996 CG18535) FBgn0052699 )	31899	8152 // metabolism // inferred from electronic annotation		8415 // acyltransferase activity // inferred from electronic annotation /// 5509 // calcium ion binding // inferred from electronic annotation
1624215_s_at	0.000417814	0.000410259	0.809349	0.358232	0.305312	0.0374309	DIP1	DISCO Interacting Protein 1	43981		5634 // nucleus // inferred from direct assay /// 5737 // cytoplasm // inferred from direct assay /// 785 // chromatin // non-traceable author statement	3725 // double-stranded RNA binding // inferred from direct assay /// 3682 // chromatin binding // non-traceable author statement /// 3725 // double-stranded RNA binding // non-traceable author statement /// 3725 // double-stranded RNA binding // . . .
1624230_s_at	0.000599154	0.000518133	0.863642	0.372009	1.25708e-09	4.80552e-10	Ubi-p63E	Ubiquitin-63E	38456	7046 // ribosome biogenesis // non-traceable author statement /// 6950 // response to stress // non-traceable author statement /// 6355 // regulation of transcription, DNA-dependent // non-traceable author statement /// 6325 // establishment and/or . . .	5634 // nucleus // non-traceable author statement /// 5737 // cytoplasm // non-traceable author statement	5515 // protein binding // inferred from sequence similarity
1624260_at	0.000291862	0.000323419	0.000299272	0.0054815	2.20194e-13	3.79901e-13	CG11977	CG11977-RA /FEA=BDGP /GEN=CG11977 /DB_XREF=CG11977 FBgn0037650 /SEG=chr3R:+4823437,4824387 /MAP=85C1-85C1 /LEN=765 /DEF=(CG11977 gene symbol:CG11977 FBgn0037650 )	41076
1624262_at	0.00086405	0.000656865	0.60507	0.306186	5.97709e-07	1.40318e-07	phyl	phyllopod	36606	16360 // sensory organ precursor cell fate determination // inferred from mutant phenotype /// 8052 // sensory organ determination // inferred from mutant phenotype /// 45467 // R7 development // traceable author statement /// 7422 // peripheral . . .	5634 // nucleus // inferred from sequence similarity /// 5634 // nucleus // inferred from direct assay	5515 // protein binding // inferred from physical interaction
1624272_at	5.15785e-05	0.000105436	0.261798	0.201449	0.000171071	3.01612e-05	CG10618	CG10618-RA /FEA=BDGP /SEG=chr3R:-21139683,21140765	43067
1624289_at	0.00113046	0.000788308	0.00244418	0.0163464	8.06193e-12	6.14216e-12	CG10133	CG10133-RA /FEA=BDGP /GEN=CG10133 /DB_XREF=CG10133 FBgn0036366 /SEG=chr3L:-13406754,13407931 /MAP=70B1-70B1 /LEN=1177 /DEF=(CG10133 gene symbol:CG10133 FBgn0036366 (GO:0004623 phospholipase A2))	39514			4623 // phospholipase A2 activity // inferred from sequence similarity
1624291_at	1.72543e-05	5.43249e-05	0.00232932	0.016011	1.98235e-08	5.95767e-09	CG6685	CG6685-RA /FEA=BDGP /GEN=CG6685 /DB_XREF=CG6685 FBgn0036062 /SEG=chr3L:-9924728,9925830 /MAP=67D2-67D2 /LEN=921 /DEF=(CG6685 gene symbol:CG6685 FBgn0036062 )	39172
1624292_a_at	0.000930136	0.000690499	0.000908293	0.0101949	2.29307e-15	2.31854e-14	Acp26Ab	Accessory gland-specific peptide 26Ab	33816	45297 // post-mating behavior // non-traceable author statement /// 18991 // oviposition // non-traceable author statement	5576 // extracellular region // non-traceable author statement	5179 // hormone activity // non-traceable author statement
1624320_at	0.000542115	0.000484825	0.00444474	0.0221929	3.05409e-12	2.76634e-12	mei-9	meiotic 9	31373	7131 // meiotic recombination // traceable author statement /// 7126 // meiosis // inferred from electronic annotation /// 6281 // DNA repair // inferred from electronic annotation /// 6289 // nucleotide-excision repair // non-traceable author . . .	5634 // nucleus // non-traceable author statement	3676 // nucleic acid binding // inferred from electronic annotation /// 4520 // endodeoxyribonuclease activity // inferred from electronic annotation /// 4520 // endodeoxyribonuclease activity // inferred from sequence similarity /// 5515 // . . .
1624335_at	1.35908e-06	1.09695e-05	0.000153429	0.00379587	1.67904e-12	1.72036e-12	CG11188	CG11188-RA /FEA=BDGP /GEN=CG11188 /DB_XREF=CG11188 FBgn0031851 /SEG=chr2L:+6709842,6711605 /MAP=27A1-27A1 /LEN=1701 /DEF=(CG11188 gene symbol:CG11188 FBgn0031851 )	33943		5634 // nucleus // inferred from sequence similarity
1624353_at	7.86246e-06	3.33874e-05	0.493578	0.276508	1.1436e-11	8.15097e-12	CG32654	CG32654-RC /FEA=BDGP /GEN=CG32654 /DB_XREF=CG32654 FBgn0052654 /SEG=chrX:+12328012,12340585 /MAP=11B2-11B3 /LEN=8686 /DEF=(CG32654 gene symbol:CG32654 synonyms:(CG18079 CG2551) FBgn0052654 )	32209
1624375_at	0.000287659	0.00032095	0.000238274	0.00475707	2.78767e-09	9.89935e-10	insv	insensitive	33441	7423 // sensory organ development // inferred from mutant phenotype
1624377_s_at	6.97101e-07	7.27638e-06	0.0878809	0.112479	0.00276096	0.000428152		NO_REP_ID /FEA=transposon /LEN=7318 /DESC=gb|-|rover ROVER 7318bp
1624385_at	0.000693509	0.000570263	0.107563	0.126217	2.87642e-07	7.08821e-08	CG17735	CG17735-RA /FEA=BDGP /GEN=CG17735 /DB_XREF=CG17735 FBgn0037277 /SEG=chr3R:-612765,621515 /MAP=82D5-82D6 /LEN=7469 /DEF=(CG17735 gene symbol:CG17735 FBgn0037277 (GO:0016922 ligand-dependent nuclear receptor interactor))	40596	6512 // ubiquitin cycle // inferred from electronic annotation /// 6464 // protein modification // inferred from electronic annotation	5622 // intracellular // inferred from electronic annotation	4842 // ubiquitin-protein ligase activity // inferred from electronic annotation /// 16922 // ligand-dependent nuclear receptor binding // inferred from sequence similarity
1624389_at	0.000552118	0.000488216	0.230942	0.188576	0.000117231	2.09893e-05	CG7526	CG7526-RA /FEA=BDGP /GEN=CG7526 /DB_XREF=CG7526 FBgn0035798 /SEG=chr3L:+7523863,7529023 /MAP=66A5-66A5 /LEN=4409 /DEF=(CG7526 gene symbol:CG7526 FBgn0035798 )	38850	7169 // transmembrane receptor protein tyrosine kinase signaling pathway // inferred from electronic annotation /// 7165 // signal transduction // inferred from electronic annotation /// 6464 // protein modification // inferred from electronic . . .		5509 // calcium ion binding // inferred from electronic annotation /// 4714 // transmembrane receptor protein tyrosine kinase activity // inferred from electronic annotation /// 19199 // transmembrane receptor protein kinase activity // inferred . . .
1624407_s_at	5.06244e-05	0.000104792	0.000646649	0.00837169	1.59835e-12	1.65563e-12	lin19	lin-19-like	35742	74 // regulation of cell cycle // inferred from electronic annotation /// 6508 // proteolysis and peptidolysis // inferred from electronic annotation	152 // nuclear ubiquitin ligase complex // inferred from sequence similarity /// 19005 // SCF ubiquitin ligase complex // non-traceable author statement
1624413_at	2.15119e-07	3.01573e-06	0.898824	0.380066	0.525649	0.0622384	CG14527	CG14527-RA /FEA=BDGP /GEN=CG14527 /DB_XREF=CG14527 FBgn0039613 /SEG=chr3R:+24695890,24697993 /MAP=98F1-98F1 /LEN=2103 /DEF=(CG14527 gene symbol:CG14527 FBgn0039613 (GO:0004222 metalloendopeptidase))	43412	6508 // proteolysis and peptidolysis // inferred from electronic annotation	16020 // membrane // inferred from electronic annotation	4222 // metalloendopeptidase activity // inferred from sequence similarity /// 4245 // neprilysin activity // inferred from electronic annotation /// 8270 // zinc ion binding // inferred from electronic annotation
1624415_s_at	0.000836758	0.000640395	0.00322084	0.0188925	2.08127e-11	1.33991e-11	CG8121	CG8121-RA /FEA=BDGP /GEN=CG8121 /DB_XREF=CG8121 FBgn0037680 /SEG=chr3R:+5160912,5163003 /MAP=85D11-85D11 /LEN=1305 /DEF=(CG8121 gene symbol:CG8121 FBgn0037680 )	41113
1624418_s_at	5.36104e-05	0.000107414	0.002279	0.0158251	2.05497e-08	6.16031e-09	CG8580 /// bhr	CG8580-RA /FEA=BDGP /GEN=CG8580 /DB_XREF=CG8580 FBgn0035773 /SEG=chr3L:+7329327,7332547 /MAP=65F7-65F7 /LEN=1547 /DEF=(CG8580 gene symbol:CG8580 FBgn0035773 )	38821
1624425_at	0.00154502	0.000961872	0.000893242	0.010134	8.32867e-15	4.74406e-14	CG7384	CG7384-RA /FEA=BDGP /GEN=CG7384 /DB_XREF=CG7384 FBgn0032262 /SEG=chr2L:-10500265,10502870 /MAP=31F4-31F4 /LEN=2271 /DEF=(CG7384 gene symbol:CG7384 FBgn0032262 )	34447
1624429_at	4.10319e-05	9.32058e-05	0.00134276	0.0124657	6.19526e-10	2.56122e-10	CG3967	CG3967-RB /FEA=BDGP /GEN=CG3967 /DB_XREF=CG3967 FBgn0035989 /SEG=chr3L:-9372366,9384206 /MAP=67B3-67B4 /LEN=1850 /DEF=(CG3967 gene symbol:CG3967 FBgn0035989 )	39086
1624437_s_at	4.98552e-06	2.48848e-05	0.0699021	0.100106	0.345369	0.0420139	CG30031 /// CG30025 /// Try	CG30031-RA /FEA=BDGP /GEN=CG30031 /DB_XREF=CG30031 FBgn0050031 /SEG=chr2R:+6415552,6416317 /MAP=47F4-47F4 /LEN=765 /DEF=(CG30031 gene symbol:CG30031 FBgn0050031 )	246398/	6508 // proteolysis and peptidolysis // inferred from electronic annotation /// 6508 // proteolysis and peptidolysis // non-traceable author statement /// 6508 // proteolysis and peptidolysis // inferred from sequence similarity	5576 // extracellular region // non-traceable author statement /// 5576 // extracellular region // inferred from sequence similarity	4295 // trypsin activity // inferred from electronic annotation /// 4252 // serine-type endopeptidase activity // non-traceable author statement /// 4263 // chymotrypsin activity // inferred from electronic annotation /// 4295 // trypsin activity . . .
1624441_at	0.000912338	0.000683079	0.0116268	0.0374003	0.00737015	0.00109264	Eip93F	Saccharomyces cerevisiae UAS construct a of Lee	44936	45449 // regulation of transcription // non-traceable author statement /// 45893 // positive regulation of transcription, DNA-dependent // traceable author statement /// 6911 // phagocytosis, engulfment // traceable author statement /// 48102 // . . .	5700 // polytene chromosome // non-traceable author statement /// 5634 // nucleus // non-traceable author statement /// 5700 // polytene chromosome // traceable author statement /// 5634 // nucleus // traceable author statement	3677 // DNA binding // non-traceable author statement /// 3700 // transcription factor activity // non-traceable author statement
1624447_s_at	0.00115899	0.000797931	0.0158418	0.0441645	2.28329e-13	3.87278e-13	dco	discs overgrown	43673	7242 // intracellular signaling cascade // inferred from electronic annotation /// 30431 // sleep // non-traceable author statement /// 45475 // locomotor rhythm // non-traceable author statement /// 7623 // circadian rhythm // non-traceable author . . .	5634 // nucleus // traceable author statement /// 5737 // cytoplasm // traceable author statement	5524 // ATP binding // inferred from electronic annotation /// 4702 // receptor signaling protein serine/threonine kinase activity // inferred from electronic annotation /// 4681 // casein kinase I activity // non-traceable author statement /// . . .
1624466_a_at	0.000436349	0.000421565	0.00130265	0.0122539	1.05988e-11	7.64195e-12	CG15117	CG15117-RA /FEA=BDGP /GEN=CG15117 /DB_XREF=CG15117 FBgn0034417 /SEG=chr2R:-14185949,14192961 /MAP=56B5-56B5 /LEN=2429 /DEF=(CG15117 gene symbol:CG15117 FBgn0034417 (GO:0004566 beta-glucuronidase))	37197	6508 // proteolysis and peptidolysis // inferred from electronic annotation /// 5975 // carbohydrate metabolism // inferred from electronic annotation		8270 // zinc ion binding // inferred from electronic annotation /// 8237 // metallopeptidase activity // inferred from electronic annotation /// 4566 // beta-glucuronidase activity // inferred from sequence similarity
1624473_at	0.000525258	0.00048052	0.000152149	0.00379506	4.08137e-12	3.49307e-12	DNAprim	Saccharomyces cerevisiae UAS construct a of Chen	44915	6269 // DNA replication, synthesis of RNA primer // inferred from electronic annotation /// 1745 // compound eye morphogenesis (sensu Endopterygota) // inferred from mutant phenotype /// 84 // S phase of mitotic cell cycle // inferred from mutant . . .	5658 // alpha DNA polymerase:primase complex // inferred from direct assay /// 5634 // nucleus // non-traceable author statement /// 5658 // alpha DNA polymerase:primase complex // non-traceable author statement	3676 // nucleic acid binding // inferred from electronic annotation /// 3896 // DNA primase activity // inferred from mutant phenotype /// 3896 // DNA primase activity // non-traceable author statement /// 3896 // DNA primase activity // inferred . . .
1624475_at	0.000331197	0.000349644	0.551305	0.291401	9.78771e-17	5.10655e-15	Aats-asn	Asparaginyl-tRNA synthetase	35194	6422 // aspartyl-tRNA aminoacylation // inferred from electronic annotation /// 6421 // asparaginyl-tRNA aminoacylation // non-traceable author statement	5737 // cytoplasm // inferred from electronic annotation	4815 // aspartate-tRNA ligase activity // inferred from electronic annotation /// 5524 // ATP binding // inferred from electronic annotation /// 3729 // mRNA binding // inferred from electronic annotation /// 4816 // asparagine-tRNA ligase activity . . .
1624485_at	0.000217499	0.000265868	0.968086	0.398136	0.000419581	7.08991e-05	CG6867	CG6867-RA /FEA=BDGP /GEN=CG6867 /DB_XREF=CG6867 FBgn0030887 /SEG=chrX:+17754829,17759220 /MAP=16F5-16F5 /LEN=3153 /DEF=(CG6867 gene symbol:CG6867 FBgn0030887 )	32782	6817 // phosphate transport // inferred from electronic annotation /// 7010 // cytoskeleton organization and biogenesis // inferred from electronic annotation /// 7155 // cell adhesion // inferred from electronic annotation	5737 // cytoplasm // inferred from electronic annotation	5198 // structural molecule activity // inferred from electronic annotation /// 5201 // extracellular matrix structural constituent // inferred from electronic annotation
1624508_at	0.000346459	0.000360737	0.000121186	0.00347923	6.7507e-14	1.73638e-13	CG13526	CG13526-RA /FEA=BDGP /GEN=CG13526 /DB_XREF=CG13526 FBgn0034774 /SEG=chr2R:+17798789,17799446 /MAP=59A4-59A4 /LEN=657 /DEF=(CG13526 gene symbol:CG13526 FBgn0034774 (GO:0005509 calcium ion binding))	37613	19722 // calcium-mediated signaling // inferred from electronic annotation		5516 // calmodulin binding // inferred from electronic annotation /// 5509 // calcium ion binding // inferred from sequence similarity
1624535_at	0.000112047	0.000174677	5.97445e-05	0.00245492	5.41739e-14	1.51632e-13	CG16971 /// CG33229	CG33229-RA /FEA=BDGP /SEG=chr3L:+204760,206243	2768996
1624543_s_at	0.000229839	0.000274836	0.115593	0.130706	0.947023	0.106708		AF364549 /FEA=transposon /LEN=7546 /DESC=gb|AF364549|springer SPRINGER 7546bp Derived from BACR06P08 by Sue Celniker, 29 March 2001.
1624550_at	0.00035598	0.000366687	0.0919535	0.115318	6.67221e-06	1.37789e-06	Trf	TBP-related factor	34102	6359 // regulation of transcription from RNA polymerase III promoter // traceable author statement /// 6357 // regulation of transcription from RNA polymerase II promoter // traceable author statement /// 6359 // regulation of transcription from . . .	5667 // transcription factor complex // inferred from physical interaction /// 5700 // polytene chromosome // inferred from direct assay /// 5669 // transcription factor TFIID complex // inferred from direct assay /// 5669 // transcription factor . . .	3709 // RNA polymerase III transcription factor activity // traceable author statement /// 3677 // DNA binding // traceable author statement /// 3709 // RNA polymerase III transcription factor activity // inferred from direct assay /// 3702 // RNA . . .
1624560_at	7.06559e-05	0.000128861	0.37301	0.24063	0.000433777	7.31652e-05	ergic53	CG6822-RB /FEA=BDGP /GEN=rhea /DB_XREF=CG6822 FBgn0020254 /SEG=chr3L:+8493661,8496728 /MAP=66D6-66D6 /LEN=2493 /DEF=(CG6822 gene symbol:rhea FBgn0020254 (GO:0005532 mannose binding lectin))	44679		16020 // membrane // inferred from electronic annotation	5537 // mannose binding // inferred from sequence similarity
1624567_at	0.000691651	0.000569679	0.245236	0.194802	0.00270984	0.000420575	Rab35	CG9575-RA /FEA=BDGP /GEN=CG9575 /DB_XREF=CG9575 FBgn0031090 /SEG=chrX:-19852533,19855897 /MAP=19B3-19B3 /LEN=2605 /DEF=(CG9575 gene symbol:CG9575 FBgn0031090 (GO:0003928 RAB small monomeric GTPase))	33014	160 // two-component signal transduction system (phosphorelay) // inferred from electronic annotation /// 7264 // small GTPase mediated signal transduction // inferred from electronic annotation /// 6355 // regulation of transcription, . . .		5525 // GTP binding // inferred from electronic annotation /// 3677 // DNA binding // inferred from electronic annotation /// 3924 // GTPase activity // inferred from sequence similarity
1624573_at	7.02877e-06	3.08844e-05	0.000367659	0.00618267	0.100403	0.0131142	CG4998	CG4998-RA /FEA=BDGP /GEN=CG4998 /DB_XREF=CG4998 FBgn0036612 /SEG=chr3L:+16287877,16294127 /MAP=72E1-72E1 /LEN=3321 /DEF=(CG4998 gene symbol:CG4998 FBgn0036612 (GO:0004252 serine-type endopeptidase))	39808	6508 // proteolysis and peptidolysis // inferred from electronic annotation		4295 // trypsin activity // inferred from electronic annotation /// 4263 // chymotrypsin activity // inferred from electronic annotation /// 4252 // serine-type endopeptidase activity // non-traceable author statement
1624577_at	3.77365e-05	8.81781e-05	0.531774	0.286461	0.000472002	7.93152e-05	Ace	Acetylcholine esterase	41625	1507 // acetylcholine catabolism in synaptic cleft // inferred from electronic annotation /// 7269 // neurotransmitter secretion // inferred from electronic annotation /// 7274 // neuromuscular synaptic transmission // inferred from electronic . . .	45202 // synapse // non-traceable author statement /// 16020 // membrane // non-traceable author statement /// 5737 // cytoplasm // inferred from direct assay /// 5886 // plasma membrane // inferred from direct assay	4104 // cholinesterase activity // non-traceable author statement /// 3990 // acetylcholinesterase activity // non-traceable author statement /// 3990 // acetylcholinesterase activity // inferred from sequence similarity
1624580_at	7.70079e-07	7.65378e-06	0.00113597	0.0113867	5.00598e-09	1.68981e-09	CG9362	CG9362-RA /FEA=BDGP /GEN=CG9362 /DB_XREF=CG9362 FBgn0037696 /SEG=chr3R:-5281249,5282280 /MAP=85D17-85D17 /LEN=914 /DEF=(CG9362 gene symbol:CG9362 FBgn0037696 (GO:0005737 cytoplasm) (GO:0006572 tyrosine catabolism) (GO:0006559 phenylalanine . . .	41132	6572 // tyrosine catabolism // inferred from sequence similarity /// 6559 // L-phenylalanine catabolism // inferred from sequence similarity	5737 // cytoplasm // inferred from sequence similarity	16740 // transferase activity // inferred from electronic annotation /// 16034 // maleylacetoacetate isomerase activity // inferred from sequence similarity /// 4364 // glutathione transferase activity // inferred from sequence similarity
1624581_at	0.000210087	0.000259258	0.0102073	0.0349691	2.11802e-10	9.9481e-11	dpr7	HDC16683 /FEA=HDP /SEG=chr4:-269410,272691	2768865
1624595_a_at	3.6004e-05	8.68096e-05	0.00529248	0.025009	7.98223e-10	3.21142e-10	Rbp2	RNA-binding protein 2	49809	6413 // translational initiation // inferred from sequence similarity	5829 // cytosol // inferred from sequence similarity	3743 // translation initiation factor activity // inferred from sequence similarity /// 3729 // mRNA binding // inferred from sequence similarity /// 3729 // mRNA binding // non-traceable author statement
1624613_at	7.92893e-06	3.35445e-05	0.133711	0.141067	1.98559e-07	5.00552e-08	CG5986	CG5986-RA /FEA=BDGP /SEG=chr3R:+19864168,19865548	192506
1624614_at	0.000547601	0.000486436	0.252793	0.197838	0.176306	0.0223371	CG14894	CG14894-RA /FEA=BDGP /GEN=CG14894 /DB_XREF=CG14894 FBgn0038428 /SEG=chr3R:-12267811,12268747 /MAP=89C6-89C6 /LEN=882 /DEF=(CG14894 gene symbol:CG14894 FBgn0038428 )	41993	6461 // protein complex assembly // inferred from electronic annotation /// 6457 // protein folding // inferred from electronic annotation /// 19538 // protein metabolism // inferred from electronic annotation
1624663_a_at	4.5696e-05	9.99095e-05	4.71847e-05	0.00224762	5.06545e-12	4.15796e-12	vis	vismay	36372	6357 // regulation of transcription from RNA polymerase II promoter // inferred from electronic annotation /// 7283 // spermatogenesis // inferred from physical interaction /// 7283 // spermatogenesis // inferred from mutant phenotype /// 7283 // . . .	5634 // nucleus // inferred from sequence similarity	3700 // transcription factor activity // inferred from sequence similarity /// 3714 // transcription corepressor activity // inferred from sequence similarity /// 42826 // histone deacetylase binding // non-traceable author statement
1624675_at	8.30439e-05	0.000143847	0.0100276	0.0345173	1.84844e-10	8.79274e-11	UBL3	CG9038-RA /FEA=BDGP /GEN=UBL3 /DB_XREF=CG9038 FBgn0026076 /SEG=chrX:-15581377,15584170 /MAP=13F13-13F14 /LEN=1598 /DEF=(CG9038 gene symbol:UBL3 FBgn0026076 )	32541
1624685_at	9.94034e-05	0.000161839	0.0119389	0.0380416	8.43674e-06	1.71915e-06	NUCB1	CG32190-RA /FEA=BDGP /GEN=NUCB1 /DB_XREF=CG32190 FBgn0052190 /SEG=chr3L:-17746938,17751114 /MAP=75A3-75A3 /LEN=1837 /DEF=(CG32190 gene symbol:NUCB1 synonyms:(CG5587) FBgn0052190 )	39978		5794 // Golgi apparatus // inferred from sequence similarity	3677 // DNA binding // inferred from sequence similarity /// 5509 // calcium ion binding // inferred from sequence similarity
1624688_at	1.5654e-06	1.2119e-05	0.35408	0.2346	0.137684	0.0176809	CG9360	CG9360-RA /FEA=BDGP /GEN=CG9360 /DB_XREF=CG9360 FBgn0030332 /SEG=chrX:-11494128,11495245 /MAP=10E2-10E2 /LEN=1035 /DEF=(CG9360 gene symbol:CG9360 FBgn0030332 (GO:0016614 oxidoreductase, acting on CH-OH group of donors))	32128	8152 // metabolism // inferred from electronic annotation		16614 // oxidoreductase activity, acting on CH-OH group of donors // inferred from sequence similarity
1624692_at	2.809e-05	7.50414e-05	0.967235	0.398063	0.00287447	0.000444909	CG6830	CG6830-RA /FEA=BDGP /GEN=CG6830 /DB_XREF=CG6830 FBgn0037934 /SEG=chr3R:-7506708,7510080 /MAP=86E19-86E19 /LEN=2782 /DEF=(CG6830 gene symbol:CG6830 FBgn0037934 )	41408
1624726_s_at	0.00130415	0.000863399	0.0151688	0.0430335	0.622778	0.0727742	CG7145	CG7145-RA /FEA=BDGP /GEN=CG7145 /DB_XREF=CG7145 FBgn0037138 /SEG=chr3L:-21754167,21758642 /MAP=78F4-78F4 /LEN=2559 /DEF=(CG7145 gene symbol:CG7145 FBgn0037138 (GO:0003842 1-pyrroline-5-carboxylate dehydrogenase))	40434	6561 // proline biosynthesis // inferred from electronic annotation /// 9063 // amino acid catabolism // inferred from electronic annotation /// 6560 // proline metabolism // inferred from sequence similarity	5759 // mitochondrial matrix // inferred from sequence similarity	3842 // 1-pyrroline-5-carboxylate dehydrogenase activity // inferred from sequence similarity
1624732_at	3.73375e-06	2.13526e-05	0.319926	0.223463	0.000271992	4.69083e-05	GstE5	Glutathione S transferase E5	37110	6952 // defense response // inferred from electronic annotation /// 6800 // oxygen and reactive oxygen species metabolism // inferred from electronic annotation /// 9636 // response to toxin // inferred from electronic annotation		4364 // glutathione transferase activity // inferred from sequence similarity
1624742_a_at	0.000815774	0.000630269	0.106153	0.125429	2.34797e-05	4.53639e-06	Elongin-C	Elongin C	37237	6366 // transcription from RNA polymerase II promoter // inferred from electronic annotation	8023 // transcription elongation factor complex // inferred from sequence similarity	3711 // transcriptional elongation regulator activity // inferred from sequence similarity
1624755_a_at	3.84375e-05	8.89097e-05	0.0758287	0.103861	0.20854	0.0261719	flw	flap wing	44289	7498 // mesoderm development // non-traceable author statement /// 16203 // muscle attachment // non-traceable author statement /// 2168 // larval development (sensu Insecta) // non-traceable author statement /// 7155 // cell adhesion // . . .	164 // protein phosphatase type 1 complex // inferred from sequence similarity	4722 // protein serine/threonine phosphatase activity // non-traceable author statement /// 163 // protein phosphatase type 1 activity // inferred from sequence similarity
1624760_at	0.000207666	0.000257724	0.651539	0.318285	3.74557e-07	9.0647e-08	CG8306	CG8306-RA /FEA=BDGP /GEN=CG8306 /DB_XREF=CG8306 FBgn0034142 /SEG=chr2R:-11653243,11658438 /MAP=53C9-53C9 /LEN=2277 /DEF=(CG8306 gene symbol:CG8306 FBgn0034142 )	36857			16491 // oxidoreductase activity // inferred from electronic annotation
1624763_at	0.000755495	0.000603359	0.993008	0.403677	3.81008e-07	9.20976e-08	CG2556	CG2556-RA /FEA=BDGP /GEN=CG2556 /DB_XREF=CG2556 FBgn0030396 /SEG=chrX:+12227820,12247207 /MAP=11A12-11A12 /LEN=2313 /DEF=(CG2556 gene symbol:CG2556 FBgn0030396 )	32201
1624766_s_at	0.00031017	0.000334063	0.0830434	0.109007	1.97723e-11	1.28498e-11	Dsp1	Dorsal switch protein 1	117294	6357 // regulation of transcription from RNA polymerase II promoter // inferred from electronic annotation /// 6333 // chromatin assembly or disassembly // inferred from electronic annotation /// 6268 // DNA unwinding // non-traceable author statement	785 // chromatin // inferred from electronic annotation /// 5634 // nucleus // non-traceable author statement	3682 // chromatin binding // inferred from electronic annotation /// 3714 // transcription corepressor activity // non-traceable author statement /// 3697 // single-stranded DNA binding // non-traceable author statement
1624770_at	0.000952918	0.000703283	0.175511	0.162811	0.000323207	5.51934e-05	CG17929	CG17929-RA /FEA=BDGP /GEN=CG17929 /DB_XREF=CG17929 FBgn0038415 /SEG=chr3R:+12151312,12152958 /MAP=89B18-89B18 /LEN=1425 /DEF=(CG17929 gene symbol:CG17929 FBgn0038415 )	41978	6810 // transport // inferred from electronic annotation	16021 // integral to membrane // inferred from electronic annotation	5215 // transporter activity // inferred from electronic annotation
1624774_a_at	0.00053041	0.000482518	0.0175373	0.0466614	0.247222	0.0307571	Fas2 /// DanaFas2 /// DpaiFas2	Fasciclin 2 /// --- /// ---	31364	7165 // signal transduction // inferred from electronic annotation /// 7398 // ectoderm development // inferred from electronic annotation /// 8038 // neuron recognition // non-traceable author statement /// 7413 // axonal fasciculation // . . .	5886 // plasma membrane // non-traceable author statement /// 42734 // presynaptic membrane // traceable author statement /// 45211 // postsynaptic membrane // traceable author statement /// 16021 // integral to membrane // traceable author . . .
1624778_at	8.9468e-06	3.56009e-05	5.33002e-05	0.00233207	1.45405e-10	7.10853e-11	pcm	pacman	32935	6281 // DNA repair // inferred from electronic annotation /// 7369 // gastrulation // non-traceable author statement /// 6401 // RNA catabolism // non-traceable author statement	5634 // nucleus // inferred from electronic annotation /// 5737 // cytoplasm // non-traceable author statement	3676 // nucleic acid binding // inferred from electronic annotation /// 4529 // exodeoxyribonuclease activity // inferred from electronic annotation /// 4534 // 5'-3' exoribonuclease activity // inferred from direct assay /// 4534 // 5'-3' . . .
1624797_at	0.00100595	0.000725485	0.872933	0.374093	0.000167181	2.95192e-05	CG1637	CG1637-RA /FEA=BDGP /GEN=CG1637 /DB_XREF=CG1637 FBgn0030245 /SEG=chrX:-10614279,10619746 /MAP=9F5-9F7 /LEN=1616 /DEF=(CG1637 gene symbol:CG1637 FBgn0030245 (GO:0003993 acid phosphatase))	32019	6796 // phosphate metabolism // inferred from electronic annotation		3993 // acid phosphatase activity // inferred from sequence similarity
1624798_s_at	2.9554e-06	1.80827e-05	0.0143177	0.0420529	0.837189	0.0952685	G49B	G protein 49B	36384	6471 // protein amino acid ADP-ribosylation // inferred from electronic annotation /// 50909 // perception of taste // inferred from electronic annotation /// 7498 // mesoderm development // inferred from electronic annotation /// 30097 // . . .	5834 // heterotrimeric G-protein complex // non-traceable author statement /// 16027 // inaD signaling complex // inferred from direct assay /// 16028 // rhabdomere // traceable author statement /// 16028 // rhabdomere // inferred from direct assay . . .	4871 // signal transducer activity // inferred from electronic annotation /// 5525 // GTP binding // inferred from electronic annotation /// 3924 // GTPase activity // non-traceable author statement /// 3924 // GTPase activity // inferred from . . .
1624800_at	0.000183487	0.000239468	0.349933	0.233409	0.000654649	0.000108319	CG5224	CG5224-RA /FEA=BDGP /GEN=CG5224 /DB_XREF=CG5224 FBgn0034354 /SEG=chr2R:+13567329,13568564 /MAP=55D1-55D1 /LEN=760 /DEF=(CG5224 gene symbol:CG5224 FBgn0034354 (GO:0004364 glutathione transferase))	37128	9636 // response to toxin // inferred from electronic annotation /// 6952 // defense response // inferred from electronic annotation		4364 // glutathione transferase activity // inferred from sequence similarity
1624808_at	0.000105165	0.000169043	0.00221861	0.0156474	0.00321768	0.000495619	CheA75a	CG7313-RA /FEA=BDGP /GEN=CG7313 /DB_XREF=CG7313 FBgn0036783 /SEG=chr3L:+18200975,18201725 /MAP=75C2-75C2 /LEN=690 /DEF=(CG7313 gene symbol:CG7313 FBgn0036783 )	40011
1624818_s_at	0.000289451	0.000321374	0.42705	0.257921	2.29175e-09	8.29179e-10	Sply	Sphingosine-1-phosphate lyase	46059	6520 // amino acid metabolism // inferred from electronic annotation /// 6644 // phospholipid metabolism // inferred from electronic annotation /// 30149 // sphingolipid catabolism // inferred from mutant phenotype /// 30149 // sphingolipid . . .	30176 // integral to endoplasmic reticulum membrane // non-traceable author statement	16831 // carboxy-lyase activity // inferred from electronic annotation /// 8117 // sphinganine-1-phosphate aldolase activity // inferred from direct assay /// 8117 // sphinganine-1-phosphate aldolase activity // non-traceable author statement
1624824_at	1.09643e-06	9.45292e-06	0.493777	0.276534	0.000526905	8.80871e-05	Jon74E	Jonah 74E	39959	6508 // proteolysis and peptidolysis // non-traceable author statement		4295 // trypsin activity // inferred from electronic annotation /// 4263 // chymotrypsin activity // inferred from sequence similarity /// 4263 // chymotrypsin activity // non-traceable author statement
1624836_at	0.000187152	0.000240219	0.411896	0.253698	0.0865035	0.0113922	CG13795	CG13795-RA /FEA=BDGP /GEN=CG13795 /DB_XREF=CG13795 FBgn0031937 /SEG=chr2L:-7715540,7718529 /MAP=28C2-28C2 /LEN=2240 /DEF=(CG13795 gene symbol:CG13795 FBgn0031937 )	34049	6836 // neurotransmitter transport // inferred from electronic annotation /// 6810 // transport // inferred from electronic annotation /// 6811 // ion transport // inferred from electronic annotation /// 6858 // extracellular transport // inferred . . .	16020 // membrane // inferred from electronic annotation /// 5887 // integral to plasma membrane // inferred from electronic annotation	5328 // neurotransmitter:sodium symporter activity // inferred from electronic annotation /// 5215 // transporter activity // inferred from electronic annotation /// 15171 // amino acid transporter activity // inferred from electronic annotation
1624849_at	0.000682788	0.000564711	0.253489	0.198173	7.97893e-07	1.84262e-07	Prosap	CG30483-RA /FEA=BDGP /GEN=Prosap /DB_XREF=CG30483 FBgn0040752 /SEG=chr2R:-9126192,9205669 /MAP=50D3-50E1 /LEN=7911 /DEF=(CG30483 gene symbol:Prosap synonyms:(CG13354 CG8122) FBgn0040752 )	50225			5515 // protein binding // inferred from electronic annotation
1624859_at	1.06176e-06	9.34474e-06	0.0435429	0.0770625	0.278132	0.034318	rpr	reaper	40015	30162 // regulation of proteolysis and peptidolysis // traceable author statement /// 16567 // protein ubiquitination // traceable author statement /// 6915 // apoptosis // non-traceable author statement /// 35096 // larval midgut cell death // . . .	5737 // cytoplasm // traceable author statement /// 5739 // mitochondrion // inferred from direct assay
1624873_at	0.000804203	0.000624451	0.0133365	0.0405273	3.94739e-13	5.8046e-13	kar	karmoisin	45883	6812 // cation transport // inferred from electronic annotation /// 6727 // ommochrome biosynthesis // inferred from mutant phenotype	5886 // plasma membrane // inferred from sequence similarity	8028 // monocarboxylic acid transporter activity // inferred from sequence similarity /// 8028 // monocarboxylic acid transporter activity // traceable author statement
1624887_at	0.000981774	0.000714387	0.00276708	0.0174573	2.88156e-12	2.63497e-12	CG8223	CG8223-RA /FEA=BDGP /GEN=CG8223 /DB_XREF=CG8223 FBgn0037624 /SEG=chr3R:+4573542,4579847 /MAP=85A10-85A10 /LEN=1997 /DEF=(CG8223 gene symbol:CG8223 FBgn0037624 )	41045
1624897_at	0.000108322	0.00017122	0.0210988	0.0517653	5.92887e-07	1.39312e-07	l(1)G0237	CG1558-RA /FEA=BDGP /GEN=CG1558 /DB_XREF=CG1558 FBgn0030312 /SEG=chrX:-11313305,11314381 /MAP=10C7-10C7 /LEN=1018 /DEF=(CG1558 gene symbol:CG1558 FBgn0030312 )	32102
1624913_s_at	0.0013707	0.000894961	0.0363745	0.0698146	2.06836e-06	4.53262e-07	oaf	out at first	33435	16321 // female meiosis chromosome segregation // inferred from mutant phenotype /// 7399 // neurogenesis // non-traceable author statement /// 7562 // eclosion // non-traceable author statement
1624914_at	1.48645e-05	4.9901e-05	0.333759	0.227254	0.764253	0.0877881	CG8690	CG8690-RA /FEA=BDGP /GEN=CG8690 /DB_XREF=CG8690 FBgn0033297 /SEG=chr2R:+3532711,3534690 /MAP=44D1-44D1 /LEN=1785 /DEF=(CG8690 gene symbol:CG8690 FBgn0033297 (GO:0004558 alpha-glucosidase))	35830	5975 // carbohydrate metabolism // inferred from electronic annotation		4556 // alpha-amylase activity // inferred from electronic annotation /// 5215 // transporter activity // inferred from electronic annotation /// 4558 // alpha-glucosidase activity // inferred from sequence similarity
1624924_at	0.00103039	0.000736114	0.0798573	0.106388	0.00656142	0.000977748	CG31182	CG31182-RA /FEA=BDGP /GEN=CG31182 /DB_XREF=CG31182 FBgn0051182 /SEG=chr3R:-17143115,17144603 /MAP=93D6-93D6 /LEN=1488 /DEF=(CG31182 gene symbol:CG31182 FBgn0051182 )	318619
1624932_at	6.02145e-06	2.77436e-05	0.00795623	0.0304145	5.40057e-07	1.27472e-07	Obp49a	Odorant-binding protein 49a	36399	7606 // sensory perception of chemical stimulus // inferred from sequence similarity		5549 // odorant binding // inferred from sequence similarity
1624937_at	0.00137689	0.000897437	0.00298535	0.0181557	1.36809e-11	9.4456e-12	CG12288	CG12288-RA /FEA=BDGP /GEN=CG12288 /DB_XREF=CG12288 FBgn0032620 /SEG=chr2L:-16878618,16880273 /MAP=36B4-36B4 /LEN=1533 /DEF=(CG12288 gene symbol:CG12288 FBgn0032620 (GO:0003723 RNA binding) (GO:0008143 poly(A) binding))	35027			8143 // poly(A) binding // inferred from sequence similarity /// 3729 // mRNA binding // inferred from sequence similarity
1624939_at	6.08867e-06	2.7828e-05	0.372895	0.240611	0.000423604	7.15419e-05	Cyp6a21	CG10247-RA /FEA=BDGP /GEN=Cyp6a21 /DB_XREF=CG10247 FBgn0033981 /SEG=chr2R:-9948987,9950677 /MAP=51D1-51D1 /LEN=1637 /DEF=(CG10247 gene symbol:Cyp6a21 FBgn0033981 (GO:0015034 cytochrome P450) (GO:0005792 microsome) (GO:0016020 membrane))	36665	6118 // electron transport // inferred from electronic annotation /// 8202 // steroid metabolism // inferred from electronic annotation	16020 // membrane // non-traceable author statement /// 5792 // microsome // non-traceable author statement	4497 // monooxygenase activity // inferred from electronic annotation /// 16491 // oxidoreductase activity // inferred from electronic annotation /// 5489 // electron transporter activity // inferred from sequence similarity /// 5489 // electron . . .
1624943_at	0.000133135	0.000196261	0.0197396	0.0497862	0.0235344	0.00331282	CG1636	CG1636-RA /FEA=BDGP /GEN=CG1636 /DB_XREF=CG1636 FBgn0030030 /SEG=chrX:+8012395,8014363 /MAP=7E1-7E1 /LEN=1306 /DEF=(CG1636 gene symbol:CG1636 FBgn0030030 )	31766
1624945_a_at	0.0015897	0.00098163	0.289646	0.211784	0.754569	0.0867982	CG10910	CG10910-RA /FEA=BDGP /GEN=CG10910 /DB_XREF=CG10910 FBgn0034289 /SEG=chr2R:+13083982,13086140 /MAP=55B1-55B1 /LEN=1374 /DEF=(CG10910 gene symbol:CG10910 FLAGGED_PROBLEMATIC FBgn0034289 )	37052
1624953_at	3.21402e-05	8.20111e-05	0.864764	0.372228	0.111522	0.0144896	Cyp12c1	CG4120-RA /FEA=BDGP /GEN=Cyp12c1 /DB_XREF=CG4120 FBgn0036806 /SEG=chr3L:-18633403,18635198 /MAP=75D6-75D6 /LEN=1618 /DEF=(CG4120 gene symbol:Cyp12c1 FBgn0036806 (GO:0005739 mitochondrion) (GO:0015034 cytochrome P450))	40037	6118 // electron transport // inferred from electronic annotation	5739 // mitochondrion // non-traceable author statement /// 5739 // mitochondrion // inferred from sequence similarity	4497 // monooxygenase activity // inferred from electronic annotation /// 16491 // oxidoreductase activity // inferred from electronic annotation /// 5489 // electron transporter activity // inferred from sequence similarity /// 5489 // electron . . .
1624969_s_at	0.000388172	0.000388187	0.221451	0.18412	0.783316	0.0897566	CG17041	CG17041-RA /FEA=BDGP /GEN=CG17041 /DB_XREF=CG17041 FBgn0033822 /SEG=chr2R:+8327197,8329053 /MAP=49F14-49F14 /LEN=981 /DEF=(CG17041 gene symbol:CG17041 FBgn0033822 )	36473
1624989_s_at	3.53101e-05	8.58642e-05	0.207192	0.177559	9.90018e-07	2.25682e-07	Ef1100E	Elongation factor 1100E	43736	6445 // regulation of translation // inferred from electronic annotation /// 6412 // protein biosynthesis // non-traceable author statement /// 6414 // translational elongation // non-traceable author statement /// 6414 // translational elongation . . .	5737 // cytoplasm // non-traceable author statement /// 5853 // eukaryotic translation elongation factor 1 complex // inferred from sequence similarity	5525 // GTP binding // inferred from electronic annotation /// 3747 // translation release factor activity // inferred from electronic annotation /// 3924 // GTPase activity // non-traceable author statement /// 3746 // translation elongation . . .
1624994_at	0.00153751	0.000958772	0.00181201	0.0143184	1.80961e-10	8.63638e-11	dup	double parked	47121	7307 // chorion gene amplification // traceable author statement /// 6260 // DNA replication // traceable author statement /// 6261 // DNA-dependent DNA replication // non-traceable author statement /// 76 // DNA replication checkpoint // inferred . . .	5664 // nuclear origin of replication recognition complex // non-traceable author statement /// 5634 // nucleus // inferred from direct assay /// 5664 // nuclear origin of replication recognition complex // inferred from direct assay /// 5737 // . . .	3677 // DNA binding // non-traceable author statement
1624997_s_at	0.000483851	0.000451717	0.00409805	0.0212468	1.08513e-11	7.80244e-12	Sep5	CG2916-RB /FEA=BDGP /GEN=Sep5 /DB_XREF=CG2916 FBgn0026361 /SEG=chr2R:-3021024,3022823 /MAP=43F8-43F8 /LEN=1739 /DEF=(CG2916 gene symbol:Sep5 FBgn0026361 (GO:0005940 septin ring) (GO:0016288 cytokinesis) (GO:0003924 GTPase))	43990	7067 // mitosis // inferred from electronic annotation /// 910 // cytokinesis // non-traceable author statement /// 910 // cytokinesis // inferred from sequence similarity	5940 // septin ring // inferred from sequence similarity	5200 // structural constituent of cytoskeleton // inferred from electronic annotation /// 3924 // GTPase activity // inferred from electronic annotation /// 3924 // GTPase activity // non-traceable author statement
1625011_at	0.000548822	0.000486436	0.292297	0.212724	1.06273e-07	2.79465e-08	CG11206	CG11206-RA /FEA=BDGP /GEN=CG11206 /DB_XREF=CG11206 FBgn0034720 /SEG=chr2R:-17377054,17416656 /MAP=58D3-58D4 /LEN=4665 /DEF=(CG11206 gene symbol:CG11206 FBgn0034720 )	37552	7165 // signal transduction // inferred from electronic annotation /// 7166 // cell surface receptor linked signal transduction // inferred from electronic annotation /// 7155 // cell adhesion // inferred from electronic annotation
1625012_s_at	0.00018744	0.000240219	0.0354377	0.0690402	0.00707569	0.00105078	CG31764	CG31764-RB /FEA=BDGP /GEN=CG31764 /DB_XREF=CG31764 FBgn0051764 /SEG=chr2L:-12392132,12412292 /MAP=33E3-33E4 /LEN=1839 /DEF=(CG31764 gene symbol:CG31764 synonyms:(CG15493 CG5453) FBgn0051764 )	34652
1625022_a_at	5.40847e-06	2.56461e-05	0.0202749	0.0505116	6.82238e-06	1.40645e-06	CG6125	CG6125-RB /FEA=BDGP /GEN=CG6125 /DB_XREF=CG6125 FBgn0038337 /SEG=chr3R:-11228543,11232807 /MAP=88F4-88F4 /LEN=2197 /DEF=(CG6125 gene symbol:CG6125 FBgn0038337 (GO:0015381 high affinity sulfate permease))	41882	6820 // anion transport // inferred from electronic annotation /// 6858 // extracellular transport // inferred from electronic annotation /// 6790 // sulfur metabolism // inferred from electronic annotation		15381 // high affinity sulfate permease activity // inferred from sequence similarity /// 5215 // transporter activity // non-traceable author statement
1625026_at	3.18459e-05	8.14428e-05	0.138146	0.1435	0.00436158	0.000661196	CG3348	CG3348-RA /FEA=BDGP /GEN=CG3348 /DB_XREF=CG3348 FBgn0040609 /SEG=chr3R:-23106617,23107276 /MAP=97F1-97F1 /LEN=527 /DEF=(CG3348 gene symbol:CG3348 FBgn0040609 )	50082
1625027_a_at	0.000829206	0.000635898	0.0693138	0.0997301	0.647569	0.0754683	GXIVsPLA2	CG17035-RB /FEA=BDGP /GEN=GXIVsPLA2 /DB_XREF=CG17035 FBgn0036545 /SEG=chr3L:+15904053,15905134 /MAP=72B2-72B2 /LEN=945 /DEF=(CG17035 gene symbol:GXIVsPLA2 FBgn0036545 (GO:0005576 extracellular) (GO:0004623 phospholipase A2))	39734	16042 // lipid catabolism // inferred from electronic annotation	5576 // extracellular region // non-traceable author statement	5509 // calcium ion binding // inferred from electronic annotation /// 4623 // phospholipase A2 activity // non-traceable author statement
1625044_at	0.000440356	0.000424339	0.019485	0.0494226	8.99912e-12	6.70348e-12	CG8891	CG8891-RA /FEA=BDGP /GEN=CG8891 /DB_XREF=CG8891 FBgn0031663 /SEG=chr2L:-4971136,4971948 /MAP=25B8-25B9 /LEN=685 /DEF=(CG8891 gene symbol:CG8891 FBgn0031663 )	33718	19219 // regulation of nucleobase, nucleoside, nucleotide and nucleic acid metabolism // inferred from electronic annotation /// 6139 // nucleobase, nucleoside, nucleotide and nucleic acid metabolism // inferred from electronic annotation		16791 // phosphoric monoester hydrolase activity // inferred from electronic annotation /// 19204 // nucleotide phosphatase activity // inferred from electronic annotation
1625046_at	0.000138349	0.000200825	0.00167941	0.0138788	4.31797e-08	1.22197e-08	CG10648	CG10648-RA /FEA=BDGP /GEN=CG10648 /DB_XREF=CG10648 FBgn0030067 /SEG=chrX:+8640719,8642477 /MAP=8B7-8B7 /LEN=1230 /DEF=(CG10648 gene symbol:CG10648 FBgn0030067 )	31818	19538 // protein metabolism // inferred from electronic annotation /// 6461 // protein complex assembly // inferred from electronic annotation /// 7049 // cell cycle // inferred from electronic annotation
1625050_s_at	0.000228189	0.000274129	0.0137417	0.0408909	0.00130096	0.000209181		X07656 /FEA=transposon /DB_XREF=DMTN1731 /LEN=4648 /DESC=gb|X07656|1731 DMTN1731 4648bp Derived from X07656 (g8700) (Rel. 36, Last updated, Version 6).
1625053_at	0.000165275	0.000222464	0.0418498	0.0753576	0.154873	0.0197753	CG16898	CG16898-RA /FEA=BDGP /GEN=CG16898 /DB_XREF=CG16898 FBgn0034480 /SEG=chr2R:-15067330,15068699 /MAP=56F6-56F6 /LEN=1310 /DEF=(CG16898 gene symbol:CG16898 FLAGGED_PROBLEMATIC FBgn0034480 )	37276
1625058_at	1.74153e-07	2.82827e-06	0.145385	0.147425	7.30536e-06	1.49985e-06	yellow-d	yellow-d	37703
1625062_a_at	0.000526793	0.000481151	0.000267023	0.00512921	7.48543e-16	1.23731e-14	CG32806	CG32806-RB /FEA=BDGP /GEN=CG32806 /DB_XREF=CG32806 FBgn0052806 /SEG=chrX:+1546361,1547188 /MAP=2B9-2B9 /LEN=387 /DEF=(CG32806 gene symbol:CG32806 FBgn0052806 )	318220
1625065_s_at	0.000148329	0.000207433	0.0438968	0.077399	7.30306e-06	1.49962e-06	SK	small conductance calcium-activated potassium channel	31456	6813 // potassium ion transport // inferred from electronic annotation /// 16042 // lipid catabolism // inferred from electronic annotation /// 7268 // synaptic transmission // inferred from electronic annotation /// 6812 // cation transport // . . .	8076 // voltage-gated potassium channel complex // inferred from electronic annotation /// 16020 // membrane // inferred from electronic annotation /// 16021 // integral to membrane // inferred from electronic annotation	4623 // phospholipase A2 activity // inferred from electronic annotation /// 5516 // calmodulin binding // inferred from electronic annotation /// 5509 // calcium ion binding // inferred from electronic annotation /// 4965 // GABA-B receptor . . .
1625110_at	0.000338155	0.000354407	0.0192548	0.0491817	1.06235e-11	7.65553e-12	CG10540	CG10540-RA /FEA=BDGP /GEN=CG10540 /DB_XREF=CG10540 FBgn0034577 /SEG=chr2R:+16101334,16103427 /MAP=57B16-57B16 /LEN=1914 /DEF=(CG10540 gene symbol:CG10540 FBgn0034577 (GO:0003782 F-actin capping) (GO:0003783 barbed-end actin capping) (GO:0008290 . . .	37387	7018 // microtubule-based movement // inferred from sequence similarity /// 51016 // barbed-end actin filament capping // non-traceable author statement /// 30036 // actin cytoskeleton organization and biogenesis // non-traceable author statement . . .	5875 // microtubule associated complex // inferred from electronic annotation /// 5869 // dynactin complex // inferred from sequence similarity /// 8290 // F-actin capping protein complex // non-traceable author statement	3779 // actin binding // inferred from electronic annotation /// 5200 // structural constituent of cytoskeleton // inferred from electronic annotation
1625122_at	1.25807e-05	4.47418e-05	0.842089	0.366358	0.00893845	0.0013107	Obp99c /// DyakObp99c	Odorant-binding protein 99c /// ---	43494	6810 // transport // inferred from electronic annotation		5549 // odorant binding // inferred from electronic annotation
1625125_at	0.000539993	0.000484825	0.0178764	0.0470338	7.56006e-12	5.79705e-12	CG5599	CG5599-RA /FEA=BDGP /GEN=CG5599 /DB_XREF=CG5599 FBgn0030612 /SEG=chrX:+14817151,14819646 /MAP=13A10-13A10 /LEN=1862 /DEF=(CG5599 gene symbol:CG5599 FBgn0030612 (GO:0004147 dihydrolipoamide branched chain acyltransferase))	32441	6099 // tricarboxylic acid cycle // inferred from sequence similarity	9353 // oxoglutarate dehydrogenase complex (sensu Eukaryota) // inferred from sequence similarity	5515 // protein binding // inferred from electronic annotation /// 16491 // oxidoreductase activity // inferred from electronic annotation /// 16407 // acetyltransferase activity // inferred from electronic annotation /// 4147 // dihydrolipoamide . . .
1625145_a_at	3.35709e-07	4.29271e-06	0.0408297	0.0740595	0.00254531	0.000396266	Anxb11	Annexin B11	32612	6508 // proteolysis and peptidolysis // inferred from electronic annotation /// 50819 // negative regulation of coagulation // inferred from electronic annotation /// 6629 // lipid metabolism // inferred from electronic annotation /// 8360 // . . .		8270 // zinc ion binding // inferred from electronic annotation /// 8237 // metallopeptidase activity // inferred from electronic annotation /// 5509 // calcium ion binding // inferred from electronic annotation /// 3779 // actin binding // . . .
1625146_a_at	6.00783e-05	0.000116476	0.401807	0.250393	3.18747e-06	6.83013e-07	RN-tre	tre oncogene-related protein	36554	6508 // proteolysis and peptidolysis // inferred from electronic annotation /// 19538 // protein metabolism // inferred from electronic annotation /// 7155 // cell adhesion // inferred from electronic annotation		8233 // peptidase activity // inferred from electronic annotation /// 8234 // cysteine-type peptidase activity // inferred from electronic annotation
1625153_at	4.4348e-08	1.09717e-06	0.440936	0.261692	0.352609	0.0428267	CG33105	CG33105-RA /FEA=BDGP /GEN=CG33105 /DB_XREF=CG33105 FBgn0053105 /SEG=chr3R:-5517640,5518532 /MAP=85E4-85E4 /LEN=830 /DEF=(CG33105 gene symbol:CG33105 synonyms:(CG9443) FBgn0053105 )	318890	6886 // intracellular protein transport // inferred from electronic annotation	5794 // Golgi apparatus // inferred from sequence similarity /// 16020 // membrane // inferred from electronic annotation	8320 // protein carrier activity // inferred from electronic annotation
1625183_at	7.37528e-06	3.1914e-05	0.0107245	0.0357136	0.943697	0.106368	smi35A	smell impaired 35A	34831	7399 // neurogenesis // inferred from electronic annotation /// 6917 // induction of apoptosis // inferred from electronic annotation /// 7398 // ectoderm development // inferred from electronic annotation /// 8283 // cell proliferation // inferred . . .	5829 // cytosol // inferred from direct assay	4702 // receptor signaling protein serine/threonine kinase activity // inferred from electronic annotation /// 16740 // transferase activity // inferred from direct assay /// 4674 // protein serine/threonine kinase activity // inferred from direct . . .
1625193_at	0.000393885	0.000391841	0.102276	0.123002	5.67744e-05	1.05173e-05	CG31106	CG31106-RA /FEA=BDGP /GEN=CG31106 /DB_XREF=CG31106 FBgn0051106 /SEG=chr3R:+21032677,21035081 /MAP=96C5-96C6 /LEN=1674 /DEF=(CG31106 gene symbol:CG31106 synonyms:(CG13655) FBgn0051106 )	318594	5975 // carbohydrate metabolism // inferred from electronic annotation /// 8643 // carbohydrate transport // inferred from electronic annotation /// 7269 // neurotransmitter secretion // inferred from electronic annotation /// 7268 // synaptic . . .	16021 // integral to membrane // inferred from electronic annotation	15144 // carbohydrate transporter activity // inferred from electronic annotation /// 5215 // transporter activity // inferred from electronic annotation
1625195_s_at	0.000227899	0.000274129	0.808523	0.358013	0.22374	0.0279718	shn	schnurri	36171	9401 // phosphoenolpyruvate-dependent sugar phosphotransferase system // inferred from electronic annotation /// 8285 // negative regulation of cell proliferation // non-traceable author statement /// 1745 // compound eye morphogenesis (sensu . . .	5634 // nucleus // non-traceable author statement	8270 // zinc ion binding // inferred from electronic annotation /// 5351 // sugar porter activity // inferred from electronic annotation /// 3702 // RNA polymerase II transcription factor activity // non-traceable author statement /// 3700 // . . .
1625197_at	1.50251e-06	1.17118e-05	0.000234062	0.00475707	0.216785	0.0271648	eIF-5C /// DyakeIF-5C	eukaryotic initiation factor 5C /// ---	40680	6446 // regulation of translational initiation // inferred from electronic annotation /// 7616 // long-term memory // traceable author statement /// 7616 // long-term memory // inferred from mutant phenotype /// 42055 // neuron lineage restriction . . .	5829 // cytosol // non-traceable author statement	8135 // translation factor activity, nucleic acid binding // inferred from electronic annotation /// 3743 // translation initiation factor activity // non-traceable author statement
1625218_at	3.26176e-06	1.94347e-05	6.03315e-05	0.00245761	9.46185e-10	3.73301e-10	CG11399	CG11399-RB /FEA=BDGP /GEN=CG11399 /DB_XREF=CG11399 FBgn0037021 /SEG=chr3L:-20698360,20704223 /MAP=77E6-77E6 /LEN=4269 /DEF=(CG11399 gene symbol:CG11399 FBgn0037021 )	40295
1625230_a_at	0.000185268	0.00024014	0.425614	0.257755	0.00195671	0.000308757	CG31738	CG31738-RB /FEA=BDGP /GEN=CG31738 /DB_XREF=CG31738 FBgn0051738 /SEG=chr2L:+16600127,16640110 /MAP=36A7-36A9 /LEN=5425 /DEF=(CG31738 gene symbol:CG31738 synonyms:(CG13261 CG4668) FBgn0051738 )	34989	6936 // muscle contraction // inferred from electronic annotation /// 6412 // protein biosynthesis // inferred from electronic annotation	5622 // intracellular // inferred from electronic annotation /// 5840 // ribosome // inferred from electronic annotation	5200 // structural constituent of cytoskeleton // inferred from electronic annotation /// 3735 // structural constituent of ribosome // inferred from electronic annotation
1625245_at	0.000262626	0.000301594	0.502236	0.27872	0.0912192	0.0119818	CG3759	CG3759-RA /FEA=BDGP /GEN=CG3759 /DB_XREF=CG3759 FBgn0032116 /SEG=chr2L:+9408827,9418579 /MAP=30B4-30B5 /LEN=3302 /DEF=(CG3759 gene symbol:CG3759 FBgn0032116 (GO:0004323 multicopper ferroxidase iron transport mediator))	34258	9636 // response to toxin // inferred from electronic annotation /// 6952 // defense response // inferred from electronic annotation		5507 // copper ion binding // inferred from electronic annotation /// 5381 // iron ion transporter activity // inferred from sequence similarity /// 4322 // ferroxidase activity // inferred from sequence similarity
1625266_at	4.60637e-05	0.000100234	0.000525533	0.00748542	0.000652596	0.000107993	Ag5r	Antigen 5-related	44631	6952 // defense response // inferred from electronic annotation	5576 // extracellular region // inferred from sequence similarity
1625272_at	0.000682197	0.000564633	0.191098	0.170059	2.06496e-07	5.18856e-08	CG31030	CG31030-RA /FEA=BDGP /GEN=CG31030 /DB_XREF=CG31030 FBgn0051030 /SEG=chr3R:-25979776,25981518 /MAP=99E1-99E1 /LEN=1685 /DEF=(CG31030 gene symbol:CG31030 synonyms:(CG2176) FBgn0051030 )	318563	6801 // superoxide metabolism // inferred from electronic annotation		4785 // copper, zinc superoxide dismutase activity // inferred from electronic annotation /// 46872 // metal ion binding // inferred from electronic annotation
1625281_at	0.000891539	0.000671483	0.329483	0.225806	1.93365e-06	4.25027e-07	CG6191	CG6191-RA /FEA=BDGP /SEG=chr2R:-8645279,8658050	36513
1625297_at	5.01568e-05	0.000104445	0.967477	0.398093	0.384531	0.0464063	CG8128	CG8128-RA /FEA=BDGP /GEN=CG8128 /DB_XREF=CG8128 FBgn0030668 /SEG=chrX:+15428518,15431054 /MAP=13E7-13E8 /LEN=1525 /DEF=(CG8128 gene symbol:CG8128 FBgn0030668 )	32504	6139 // nucleobase, nucleoside, nucleotide and nucleic acid metabolism // inferred from electronic annotation /// 6397 // mRNA processing // inferred from electronic annotation /// 8283 // cell proliferation // inferred from electronic annotation		16791 // phosphoric monoester hydrolase activity // inferred from electronic annotation /// 19204 // nucleotide phosphatase activity // inferred from electronic annotation
1625307_at	1.90921e-06	1.38393e-05	0.0727696	0.101916	0.000375157	6.36212e-05	sut2	sugar transporter 2	44269	8643 // carbohydrate transport // inferred from electronic annotation /// 5975 // carbohydrate metabolism // inferred from electronic annotation	16020 // membrane // inferred from electronic annotation /// 16021 // integral to membrane // inferred from electronic annotation	5355 // glucose transporter activity // inferred from sequence similarity /// 5351 // sugar porter activity // inferred from sequence similarity
1625312_at	1.09187e-05	4.02293e-05	0.186367	0.16792	3.13512e-07	7.6764e-08	CG10553	CG10553-RA /FEA=BDGP /GEN=CG10553 /DB_XREF=CG10553 FBgn0039324 /SEG=chr3R:-21132999,21134464 /MAP=96D1-96D1 /LEN=1256 /DEF=(CG10553 gene symbol:CG10553 FBgn0039324 )	43064
1625324_at	8.55412e-05	0.000146048	0.0559321	0.0883653	7.73198e-09	2.50871e-09	CG18549	CG18549-RA /FEA=BDGP /GEN=CG18549 /DB_XREF=CG18549 FBgn0038053 /SEG=chr3R:+8275036,8282103 /MAP=87B11-87B11 /LEN=2011 /DEF=(CG18549 gene symbol:CG18549 FBgn0038053 )	41538
1625336_s_at	9.74363e-06	3.75887e-05	9.84761e-06	0.0010294	5.11537e-15	3.58716e-14		HDC08273 /FEA=HDP /SEG=chr3L:-3464539,3465249
1625338_at	5.24969e-05	0.000106412	0.00493653	0.0238251	3.09241e-06	6.63406e-07	Cyp4d20	CG16761-RA /FEA=BDGP /GEN=Cyp4d20 /DB_XREF=CG16761 FBgn0035344 /SEG=chr3L:-2456879,2459073 /MAP=62E3-62E3 /LEN=1821 /DEF=(CG16761 gene symbol:Cyp4d20 FBgn0035344 (GO:0005792 microsome) (GO:0016020 membrane) (GO:0015034 cytochrome P450))	38311	6118 // electron transport // inferred from electronic annotation	16020 // membrane // non-traceable author statement /// 5792 // microsome // non-traceable author statement	4497 // monooxygenase activity // inferred from electronic annotation /// 16491 // oxidoreductase activity // inferred from electronic annotation /// 5489 // electron transporter activity // inferred from sequence similarity /// 5489 // electron . . .
1625341_at	0.000146427	0.000207007	0.630719	0.312979	0.185052	0.0233884	FucTC	CG40305-RA /FEA=BDGP /GEN=CG40305 /DB_XREF=CG40305 FBgn0058305 /SEG=chrXh:-346948,348761 /LEN=909 /DEF=(CG40305 gene symbol:CG40305 FLAGGED_PROBLEMATIC FBgn0058305 )		6486 // protein amino acid glycosylation // inferred from electronic annotation	5886 // plasma membrane // non-traceable author statement	8417 // fucosyltransferase activity // inferred from sequence similarity /// 46920 // alpha(1,3)-fucosyltransferase activity // non-traceable author statement /// 8417 // fucosyltransferase activity // non-traceable author statement
1625345_at	0.000691798	0.000569679	0.308543	0.21918	5.03154e-06	1.05596e-06	CG18508	CG18508-RA /FEA=BDGP /SEG=chrX:-2930885,2931560	59253
1625365_at	0.000244706	0.00028799	0.000738689	0.00903675	3.63972e-15	2.93749e-14	CG17005	CG17005-RA /FEA=BDGP /GEN=CG17005 /DB_XREF=CG17005 FBgn0032109 /SEG=chr2L:+9319978,9322268 /MAP=30A8-30A9 /LEN=1865 /DEF=(CG17005 gene symbol:CG17005 FBgn0032109 )	34249
1625387_s_at	0.000453654	0.000432152	0.325377	0.224603	2.10886e-06	4.61362e-07	E2f	E2F transcription factor	42550	6357 // regulation of transcription from RNA polymerase II promoter // inferred from electronic annotation /// 40007 // growth // non-traceable author statement /// 83 // G1/S-specific transcription in mitotic cell cycle // non-traceable author . . .	5667 // transcription factor complex // inferred from electronic annotation /// 5634 // nucleus // non-traceable author statement /// 35189 // Rb-E2F complex // inferred from direct assay /// 5634 // nucleus // inferred from direct assay	3700 // transcription factor activity // inferred from electronic annotation /// 16563 // transcriptional activator activity // traceable author statement /// 3702 // RNA polymerase II transcription factor activity // non-traceable author statement . . .
1625388_at	0.000724225	0.000586619	0.275162	0.206225	0.0714184	0.0094928	CG4893	CG4893-RA /FEA=BDGP /GEN=CG4893 /DB_XREF=CG4893 FBgn0036616 /SEG=chr3L:-16303623,16308304 /MAP=72E2-72E2 /LEN=1153 /DEF=(CG4893 gene symbol:CG4893 FBgn0036616 )	39813
1625389_at	2.65922e-05	7.32762e-05	0.0509169	0.0838043	7.56092e-05	1.37871e-05	CG8209	CG8209-RA /FEA=BDGP /GEN=CG8209 /DB_XREF=CG8209 FBgn0035830 /SEG=chr3L:+7935833,7937387 /MAP=66A21-66A21 /LEN=1405 /DEF=(CG8209 gene symbol:CG8209 FBgn0035830 )	38888
1625430_at	0.00155831	0.000968024	0.0508295	0.0837478	0.416572	0.0500595	CG14022	CG14022-RA /FEA=BDGP /GEN=CG14022 /DB_XREF=CG14022 FBgn0031700 /SEG=chr2L:-5320548,5321441 /MAP=25D6-25D6 /LEN=640 /DEF=(CG14022 gene symbol:CG14022 FBgn0031700 (GO:0003998 acylphosphatase))	33763			3998 // acylphosphatase activity // inferred from sequence similarity
1625434_at	0.000191704	0.000242408	0.2545	0.198636	4.78093e-05	8.92371e-06	CG3270	CG3270-RA /FEA=BDGP /GEN=CG3270 /DB_XREF=CG3270 FBgn0033093 /SEG=chr2R:+1754341,1756089 /MAP=42C4-42C5 /LEN=1439 /DEF=(CG3270 gene symbol:CG3270 FBgn0033093 )	35575	6118 // electron transport // inferred from electronic annotation /// 8152 // metabolism // inferred from electronic annotation		16491 // oxidoreductase activity // inferred from electronic annotation
1625443_a_at	0.00152654	0.000954271	0.396684	0.248638	1.75719e-06	3.87874e-07	CG33054 /// CG33056	CG33054-RA /FEA=BDGP /GEN=CG33054 /DB_XREF=CG33054 FBgn0053054 /SEG=chr3L:-21114757,21120154 /MAP=78C2-78C2 /LEN=631 /DEF=(CG33054 gene symbol:CG33054 synonyms:(CG10167 CG10517) FBgn0053054 )	326246/
1625444_at	0.000134901	0.000198144	0.00028111	0.00527124	1.68305e-13	3.16065e-13	CG13773	CG13773-RA /FEA=BDGP /SEG=chr2L:-6899148,6900048	33963	6350 // transcription // inferred from electronic annotation	5634 // nucleus // inferred from electronic annotation	3677 // DNA binding // inferred from electronic annotation /// 3899 // DNA-directed RNA polymerase activity // inferred from electronic annotation
1625474_s_at	0.00123558	0.000831549	0.0738684	0.102453	1.51835e-07	3.89924e-08	CG1441	CG1441-RA /FEA=BDGP /GEN=CG1441 /DB_XREF=CG1441 FBgn0033464 /SEG=chr2R:-4959626,4963920 /MAP=46C4-46C4 /LEN=1890 /DEF=(CG1441 gene symbol:CG1441 FBgn0033464 )	36029			16491 // oxidoreductase activity // inferred from electronic annotation
1625487_at	0.00016477	0.000222438	0.291366	0.212538	0.0390983	0.00537545	CG6839	CG6839-RA /FEA=BDGP /GEN=CG6839 /DB_XREF=CG6839 FBgn0036831 /SEG=chr3L:+18866459,18868140 /MAP=75E5-75E5 /LEN=1327 /DEF=(CG6839 gene symbol:CG6839 FBgn0036831 )	40067			3676 // nucleic acid binding // inferred from electronic annotation /// 4519 // endonuclease activity // inferred from electronic annotation
1625511_at	4.68266e-05	0.000101674	0.0344923	0.068015	0.0236785	0.0033313	CG9322	CG9322-RA /FEA=BDGP /GEN=CG9322 /DB_XREF=CG9322 FBgn0038178 /SEG=chr3R:+9582116,9587394 /MAP=87F13-87F13 /LEN=3016 /DEF=(CG9322 gene symbol:CG9322 FBgn0038178 )	41685
1625538_at	0.000433337	0.000420067	0.0404282	0.0736027	0.438344	0.0525113	Jon66Ci	Jonah 66Ci	38952	6508 // proteolysis and peptidolysis // non-traceable author statement		4295 // trypsin activity // inferred from electronic annotation /// 4263 // chymotrypsin activity // inferred from electronic annotation /// 4252 // serine-type endopeptidase activity // inferred from sequence similarity /// 42708 // elastase . . .
1625550_at	1.35426e-05	4.71317e-05	0.101912	0.122787	0.00423408	0.000642539		CR33294-RA /FEA=BDGP /SEG=chr3R:+19944,21870
1625552_at	1.43177e-05	4.87372e-05	0.026396	0.0584934	3.97685e-09	1.37044e-09	CG14820	CG14820-RA /FEA=BDGP /GEN=CG14820 /DB_XREF=CG14820 FBgn0035718 /SEG=chr3L:+6892458,6894368 /MAP=65D3-65D3 /LEN=1441 /DEF=(CG14820 gene symbol:CG14820 FBgn0035718 (GO:0004181 metallocarboxypeptidase))	38754	6508 // proteolysis and peptidolysis // inferred from electronic annotation		4182 // carboxypeptidase A activity // inferred from electronic annotation /// 4181 // metallocarboxypeptidase activity // inferred from sequence similarity
1625568_a_at	0.000821562	0.000632545	0.140716	0.145287	3.75662e-11	2.21412e-11	CG15111	CG15111-RB /FEA=BDGP /GEN=CG15111 /DB_XREF=CG15111 FBgn0034419 /SEG=chr2R:+14201096,14204758 /MAP=56B5-56B5 /LEN=1771 /DEF=(CG15111 gene symbol:CG15111 FBgn0034419 )	37200
1625584_at	0.000144242	0.000205706	0.362294	0.237482	8.97502e-09	2.88121e-09	CG8654	CG8654-RA /FEA=BDGP /GEN=CG8654 /DB_XREF=CG8654 FBgn0034479 /SEG=chr2R:+15044780,15048469 /MAP=56F6-56F6 /LEN=2403 /DEF=(CG8654 gene symbol:CG8654 FBgn0034479 (GO:0008513 organic cation porter))	37275	6858 // extracellular transport // inferred from electronic annotation /// 6812 // cation transport // inferred from electronic annotation /// 6820 // anion transport // inferred from electronic annotation	16021 // integral to membrane // inferred from electronic annotation	8513 // organic cation porter activity // inferred from sequence similarity
1625592_s_at	4.51869e-05	9.96602e-05	4.73989e-05	0.00224762	7.12306e-13	8.93383e-13	CG11307	CG11307-RA /FEA=BDGP /GEN=CG11307 /DB_XREF=CG11307 FBgn0037106 /SEG=chr3L:+21534947,21537151 /MAP=78E1-78E1 /LEN=1232 /DEF=(CG11307 gene symbol:CG11307 FBgn0037106 (GO:0016757 transferase, transferring glycosyl groups))	40400			16757 // transferase activity, transferring glycosyl groups // inferred from sequence similarity
1625599_at	3.05185e-05	7.8756e-05	6.4071e-05	0.00256576	1.61562e-12	1.66981e-12	CG31152 /// CG31139	CG31152-RA /FEA=BDGP /GEN=CG31152 /DB_XREF=CG31152 FBgn0051152 /SEG=chr3R:-18565391,18566939 /MAP=94C4-94C4 /LEN=1498 /DEF=(CG31152 gene symbol:CG31152 synonyms:(CG17138) FBgn0051152 )	326122/
1625618_at	5.57049e-08	1.27337e-06	0.00909036	0.032542	8.79273e-09	2.82686e-09	CG1824	CG1824-RA /FEA=BDGP /GEN=CG1824 /DB_XREF=CG1824 FBgn0030403 /SEG=chrX:-12323208,12326299 /MAP=11B2-11B2 /LEN=2530 /DEF=(CG1824 gene symbol:CG1824 FBgn0030403 (GO:0008559 xenobiotic-transporting ATPase))	32208	9636 // response to toxin // inferred from electronic annotation /// 6858 // extracellular transport // inferred from electronic annotation /// 6952 // defense response // inferred from electronic annotation	16021 // integral to membrane // inferred from electronic annotation /// 5743 // mitochondrial inner membrane // inferred from sequence similarity	166 // nucleotide binding // inferred from electronic annotation /// 5524 // ATP binding // inferred from electronic annotation /// 5215 // transporter activity // inferred from sequence similarity /// 42626 // ATPase activity, coupled to . . .
1625635_at	0.000148319	0.000207433	0.000130029	0.00353125	1.96407e-12	1.93051e-12	CG9316	CG9316-RA /FEA=BDGP /GEN=CG9316 /DB_XREF=CG9316 FBgn0032878 /SEG=chr2L:-20693946,20696293 /MAP=38E1-38E3 /LEN=2174 /DEF=(CG9316 gene symbol:CG9316 FBgn0032878 )	35333
1625638_a_at	0.000541637	0.000484825	0.00734344	0.0295576	0.46516	0.0555147	Hex-A	Hexokinase A	45875	6096 // glycolysis // inferred from electronic annotation		5524 // ATP binding // inferred from electronic annotation /// 4396 // hexokinase activity // inferred from direct assay
1625650_at	0.000914463	0.000683771	0.0985474	0.120174	2.89924e-07	7.13905e-08	CG1161	CG1161-RA /FEA=BDGP /GEN=CG1161 /DB_XREF=CG1161 FBgn0037313 /SEG=chr3R:+1180818,1182464 /MAP=82F11-82F11 /LEN=934 /DEF=(CG1161 gene symbol:CG1161 FBgn0037313 (GO:0016020 membrane))	40638		16021 // integral to membrane // inferred from electronic annotation /// 16020 // membrane // non-traceable author statement
1625651_at	1.58661e-05	5.11765e-05	0.174217	0.162218	0.123853	0.0160136	CG18317	CG18317-RA /FEA=BDGP /GEN=CG18317 /DB_XREF=CG18317 FBgn0031359 /SEG=chr2L:-1718552,1726056 /MAP=22B1-22B1 /LEN=1776 /DEF=(CG18317 gene symbol:CG18317 FBgn0031359 (GO:0005386 carrier) (GO:0005740 mitochondrial membrane))	33350	6839 // mitochondrial transport // inferred from electronic annotation /// 6810 // transport // inferred from electronic annotation	5743 // mitochondrial inner membrane // inferred from electronic annotation /// 5740 // mitochondrial membrane // inferred from sequence similarity	5488 // binding // inferred from electronic annotation /// 5386 // carrier activity // inferred from sequence similarity
1625652_s_at	2.57729e-05	7.17238e-05	0.882644	0.376769	0.0430493	0.00588948	CG12428	CG12428-RB /FEA=BDGP /GEN=CG12428 /DB_XREF=CG12428 FBgn0039543 /SEG=chr3R:-23518463,23521833 /MAP=98B2-98B2 /LEN=2406 /DEF=(CG12428 gene symbol:CG12428 FBgn0039543 (GO:0005777 peroxisome) (GO:0008458 carnitine O-octanoyltransferase))	43332	6520 // amino acid metabolism // inferred from electronic annotation	5777 // peroxisome // inferred from sequence similarity	8458 // carnitine O-octanoyltransferase activity // inferred from sequence similarity /// 16407 // acetyltransferase activity // inferred from electronic annotation
1625673_at	2.19891e-06	1.51664e-05	2.29868e-06	0.000417775	1.18116e-15	1.60481e-14	CG12983	Stencil:3L:20883990:20882739:GENSCAN /FEA=stencil /SEG=chr3L:-20882739,20883990	40319
1625710_at	5.28325e-06	2.55854e-05	0.01941	0.0493755	0.10879	0.0141586	CG31717	CG31717-RA /FEA=BDGP /GEN=CG31717 /DB_XREF=CG31717 FBgn0051717 /SEG=chr2L:+10243145,10244004 /MAP=31B3-31B3 /LEN=791 /DEF=(CG31717 gene symbol:CG31717 FBgn0051717 )	318911
1625723_at	0.00146679	0.000931863	0.000626425	0.00818907	3.42096e-09	1.19402e-09	CG14710	CG14710-RA /FEA=BDGP /GEN=CG14710 /DB_XREF=CG14710 FBgn0037920 /SEG=chr3R:+7445830,7447468 /MAP=86E16-86E16 /LEN=1457 /DEF=(CG14710 gene symbol:CG14710 FBgn0037920 (GO:0003676 nucleic acid binding))	41393	6357 // regulation of transcription from RNA polymerase II promoter // inferred from electronic annotation /// 8283 // cell proliferation // inferred from electronic annotation	5634 // nucleus // inferred from electronic annotation	8270 // zinc ion binding // inferred from electronic annotation /// 30528 // transcription regulator activity // inferred from electronic annotation /// 3676 // nucleic acid binding // inferred from sequence similarity
1625727_at	3.6096e-05	8.68474e-05	7.84098e-05	0.00282837	1.88553e-13	3.40598e-13	CG32006	CG32006-RA /FEA=BDGP /GEN=CG32006 /DB_XREF=CG32006 FBgn0052006 /SEG=chr4:+171016,173799 /MAP=102A8-102A8 /LEN=1692 /DEF=(CG32006 gene symbol:CG32006 FBgn0052006 )	317817	6355 // regulation of transcription, DNA-dependent // inferred from sequence similarity	5634 // nucleus // inferred from sequence similarity	3700 // transcription factor activity // inferred from sequence similarity
1625738_at	0.000600853	0.000518814	0.0341796	0.0677199	1.58626e-09	5.94028e-10	CG8420	CG8420-RA /FEA=BDGP /GEN=CG8420 /DB_XREF=CG8420 FBgn0037664 /SEG=chr3R:+5073188,5077176 /MAP=85D2-85D4 /LEN=1964 /DEF=(CG8420 gene symbol:CG8420 FBgn0037664 )	41097
1625745_at	0.000596441	0.000516966	0.000967523	0.0105072	7.73902e-10	3.12611e-10	CG31643	CG31643-RA /FEA=BDGP /GEN=CG31643 /DB_XREF=CG31643 FBgn0051643 /SEG=chr2L:+6030375,6033498 /MAP=26B4-26B4 /LEN=2894 /DEF=(CG31643 gene symbol:CG31643 FBgn0051643 )	318867
1625747_at	0.00143937	0.000923921	0.00318624	0.0187968	1.21129e-08	3.77249e-09	RhoGAP92B	CG4755-RA /FEA=BDGP /GEN=RhoGAP92B /DB_XREF=CG4755 FBgn0038747 /SEG=chr3R:+15730877,15739472 /MAP=92B6-92B6 /LEN=3044 /DEF=(CG4755 gene symbol:RhoGAP92B FBgn0038747 (GO:0005096 GTPase activator))	42371	6886 // intracellular protein transport // inferred from electronic annotation /// 17157 // regulation of exocytosis // inferred from electronic annotation		5096 // GTPase activator activity // inferred from sequence similarity /// 5083 // small GTPase regulator activity // inferred from electronic annotation
1625748_s_at	0.00100585	0.000725485	0.680388	0.325408	1.21515e-07	3.16295e-08	par-6	CG5884-RA /FEA=BDGP /SEG=chrX:+17434287,17438055	32752	6605 // protein targeting // inferred from electronic annotation /// 7309 // oocyte axis determination // traceable author statement /// 45197 // establishment and/or maintenance of epithelial cell polarity // traceable author statement /// 7298 // . . .	5737 // cytoplasm // non-traceable author statement /// 5938 // cell cortex // traceable author statement /// 16324 // apical plasma membrane // traceable author statement /// 35003 // subapical complex // traceable author statement /// 45179 // . . .	5198 // structural molecule activity // inferred from electronic annotation /// 5515 // protein binding // inferred from sequence similarity
1625750_at	1.39463e-05	4.76622e-05	0.437407	0.2607	1.78745e-06	3.9422e-07	CG17272	CG17272-RA /FEA=BDGP /GEN=CG17272 /DB_XREF=CG17272 FBgn0038830 /SEG=chr3R:-16649044,16649962 /MAP=93A1-93A1 /LEN=661 /DEF=(CG17272 gene symbol:CG17272 FBgn0038830 (GO:0005509 calcium ion binding))	42465	19722 // calcium-mediated signaling // inferred from electronic annotation		5509 // calcium ion binding // inferred from sequence similarity /// 5516 // calmodulin binding // inferred from electronic annotation
1625776_at	0.00038004	0.000382407	0.000540154	0.00755279	1.59884e-15	1.84549e-14	CG2291	CG2291-RA /FEA=BDGP /GEN=CG2291 /DB_XREF=CG2291 FBgn0033279 /SEG=chr2R:-3321392,3322210 /MAP=44C3-44C3 /LEN=818 /DEF=(CG2291 gene symbol:CG2291 FBgn0033279 )	35804
1625794_at	3.81964e-05	8.86534e-05	0.119739	0.133132	0.957004	0.107691	CG5830	CG5830-RA /FEA=BDGP /GEN=CG5830 /DB_XREF=CG5830 FBgn0036556 /SEG=chr3L:-15941531,15953614 /MAP=72C1-72C2 /LEN=3549 /DEF=(CG5830 gene symbol:CG5830 FBgn0036556 )	39748	7498 // mesoderm development // inferred from electronic annotation /// 7275 // development // inferred from electronic annotation
1625801_s_at	4.92508e-05	0.000103222	0.0420553	0.0754757	7.83254e-14	1.91673e-13	skpA	CG16983-RA /FEA=BDGP /GEN=skpA /DB_XREF=CG16983 FBgn0025637 /SEG=chrX:+413508,415341 /MAP=1B14-1B14 /LEN=1134 /DEF=(CG16983 gene symbol:skpA FBgn0025637 )	31016	74 // regulation of cell cycle // inferred from electronic annotation /// 6508 // proteolysis and peptidolysis // inferred from electronic annotation /// 7067 // mitosis // inferred from electronic annotation /// 7059 // chromosome segregation // . . .	19005 // SCF ubiquitin ligase complex // non-traceable author statement	19237 // centromeric DNA binding // inferred from electronic annotation
1625804_s_at	0.000111784	0.000174677	8.50768e-05	0.0028815	5.46443e-14	1.52295e-13	CG17082	CG17082-RD /FEA=BDGP /GEN=CG17082 /DB_XREF=CG17082 FBgn0058286 /SEG=chr2h:+1540931,1554643 /LEN=2103 /DEF=(CG17082 gene symbol:CG17082 synonyms:(CG40286) FBgn0058286 )
1625829_a_at	2.75852e-05	7.46265e-05	2.238e-05	0.00141005	8.67141e-16	1.34647e-14	CG6784	CG6784-RA /FEA=BDGP /GEN=CG6784 /DB_XREF=CG6784 FBgn0039074 /SEG=chr3R:+19189555,19190423 /MAP=94F1-94F1 /LEN=453 /DEF=(CG6784 gene symbol:CG6784 FBgn0039074 (GO:0004867 serine protease inhibitor))	42763			4867 // serine-type endopeptidase inhibitor activity // inferred from sequence similarity
1625841_at	1.95336e-05	5.85002e-05	5.39057e-05	0.00233693	2.1681e-11	1.38487e-11	CG11342	CG11342-RA /FEA=BDGP /GEN=CG11342 /DB_XREF=CG11342 FBgn0035537 /SEG=chr3L:-4346390,4347107 /MAP=64B4-64B4 /LEN=717 /DEF=(CG11342 gene symbol:CG11342 FBgn0035537 )	38538
1625857_at	0.000208803	0.000258853	0.528863	0.285817	0.000734661	0.000120746	CG8451	CG8451-RA /FEA=BDGP /GEN=CG8451 /DB_XREF=CG8451 FBgn0031998 /SEG=chr2L:-8192695,8197359 /MAP=28F1-28F1 /LEN=2656 /DEF=(CG8451 gene symbol:CG8451 FBgn0031998 (GO:0008523 sodium dependent multivitamin transporter))	34117	51189 // prosthetic group metabolism // inferred from electronic annotation /// 6858 // extracellular transport // inferred from electronic annotation /// 6732 // coenzyme metabolism // inferred from electronic annotation /// 6812 // cation . . .	16020 // membrane // inferred from electronic annotation	8324 // cation transporter activity // inferred from electronic annotation /// 8523 // sodium-dependent multivitamin transporter activity // inferred from sequence similarity
1625860_s_at	2.57464e-07	3.44712e-06	0.329284	0.225792	9.16155e-08	2.43225e-08	CG18542 /// CG32939	CG32939-RA /FEA=BDGP /GEN=CG32939 /DB_XREF=CG32939 FBgn0052939 /SEG=chr3R:+5518906,5519775 /MAP=85E4-85E4 /LEN=750 /DEF=(CG32939 gene symbol:CG32939 FBgn0052939 )	318260/
1625873_at	0.0014515	0.000927656	0.123557	0.135403	0.182973	0.0231435	CG15661	CG15661-RA /FEA=BDGP /GEN=CG15661 /DB_XREF=CG15661 FBgn0034605 /SEG=chr2R:-16259069,16260711 /MAP=57D2-57D2 /LEN=1476 /DEF=(CG15661 gene symbol:CG15661 FBgn0034605 (GO:0003980 UDP-glucose:glycoprotein glucosyltransferase))	37421	8202 // steroid metabolism // inferred from electronic annotation /// 9636 // response to toxin // inferred from electronic annotation /// 5976 // polysaccharide metabolism // inferred from electronic annotation /// 6952 // defense response // . . .		15020 // glucuronosyltransferase activity // inferred from sequence similarity
1625875_at	1.86943e-06	1.36378e-05	0.0123835	0.0387785	1.59071e-08	4.8613e-09	CG10635	CG10635-RA /FEA=BDGP /GEN=CG10635 /DB_XREF=CG10635 FBgn0035603 /SEG=chr3L:-5326646,5327316 /MAP=64D1-64D1 /LEN=545 /DEF=(CG10635 gene symbol:CG10635 FBgn0035603 (GO:0016272 prefoldin complex) (GO:0006458 de novo protein folding) (GO:0003772 . . .	38615	6458 // 'de novo' protein folding // inferred from sequence similarity	16272 // prefoldin complex // inferred from sequence similarity	51087 // chaperone binding // inferred from sequence similarity
1625876_at	0.000839569	0.000642114	0.00458039	0.0226166	1.10114e-10	5.57765e-11	AP-1	CG5864-RA /FEA=BDGP /SEG=chr3R:+19775032,19778934	42835	7269 // neurotransmitter secretion // non-traceable author statement /// 16183 // synaptic vesicle coating // traceable author statement /// 6901 // vesicle coating // traceable author statement /// 6886 // intracellular protein transport // . . .	30135 // coated vesicle // traceable author statement /// 8021 // synaptic vesicle // traceable author statement /// 30125 // clathrin vesicle coat // inferred from electronic annotation
1625889_at	0.00162763	0.000996406	0.0243724	0.0562623	1.39984e-11	9.61985e-12	RpL3	Ribosomal protein L3	41347	6412 // protein biosynthesis // inferred from sequence similarity /// 6412 // protein biosynthesis // non-traceable author statement	5830 // cytosolic ribosome (sensu Eukaryota) // non-traceable author statement /// 5842 // cytosolic large ribosomal subunit (sensu Eukaryota) // inferred from sequence similarity /// 5842 // cytosolic large ribosomal subunit (sensu Eukaryota) // . . .	3676 // nucleic acid binding // inferred from electronic annotation /// 3735 // structural constituent of ribosome // inferred from sequence similarity /// 3735 // structural constituent of ribosome // non-traceable author statement
1625922_a_at	0.000235753	0.000279768	0.00963821	0.0337283	5.52521e-11	3.08109e-11	CG10508	CG10508-RC /FEA=BDGP /GEN=CG10508 /DB_XREF=CG10508 FBgn0037060 /SEG=chr3L:+21131037,21132401 /MAP=78C2-78C2 /LEN=1076 /DEF=(CG10508 gene symbol:CG10508 FBgn0037060 )	40342
1625944_a_at	0.000228352	0.000274129	0.000485078	0.00720208	2.5671e-14	9.37115e-14	CG16838	CG16838-RB /FEA=BDGP /GEN=CG16838 /DB_XREF=CG16838 FBgn0036574 /SEG=chr3L:+16080927,16085568 /MAP=72D9-72D9 /LEN=4177 /DEF=(CG16838 gene symbol:CG16838 FBgn0036574 )	39770			166 // nucleotide binding // inferred from electronic annotation /// 17111 // nucleoside-triphosphatase activity // inferred from electronic annotation
1625947_at	0.000100518	0.000162785	0.241186	0.193005	0.157398	0.0200781	GLaz	Glial Lazarillo	36447	6869 // lipid transport // inferred from electronic annotation /// 6629 // lipid metabolism // inferred from electronic annotation		5386 // carrier activity // inferred from electronic annotation /// 5488 // binding // non-traceable author statement
1625948_at	0.00106365	0.000754665	0.727281	0.337294	3.80857e-08	1.08891e-08	CG17633	CG17633-RA /FEA=BDGP /GEN=CG17633 /DB_XREF=CG17633 FBgn0032144 /SEG=chr2L:+9761295,9762644 /MAP=30C8-30C8 /LEN=1349 /DEF=(CG17633 gene symbol:CG17633 FBgn0032144 (GO:0004182 carboxypeptidase A))	34297	6508 // proteolysis and peptidolysis // inferred from electronic annotation		4182 // carboxypeptidase A activity // inferred from sequence similarity
1625960_at	0.000257874	0.000298244	0.0544803	0.0872976	0.00785422	0.00116032	noc	no ocelli	34847	7424 // tracheal system development (sensu Insecta) // inferred from mutant phenotype /// 6357 // regulation of transcription from RNA polymerase II promoter // inferred from sequence similarity	5634 // nucleus // inferred from sequence similarity	8270 // zinc ion binding // inferred from electronic annotation /// 3676 // nucleic acid binding // inferred from electronic annotation /// 3702 // RNA polymerase II transcription factor activity // inferred from sequence similarity
1625967_s_at	3.34953e-05	8.38229e-05	0.407351	0.252219	0.543857	0.0642426	l(3)10615	CG16765-RA /FEA=BDGP /GEN=l(3)10615 /DB_XREF=CG16765 FBgn0024515 /SEG=chr3R:+5243679,5258277 /MAP=85D16-85D16 /LEN=835 /DEF=(CG16765 gene symbol:l(3)10615 FLAGGED_PROBLEMATIC FBgn0024515 )	48106
1625974_at	0.00148979	0.000940347	0.0423335	0.0758055	2.81704e-10	1.28204e-10	ird5	immune response deficient 5	44432	19221 // cytokine and chemokine mediated signaling pathway // inferred from electronic annotation /// 9950 // dorsal/ventral axis specification // non-traceable author statement /// 8063 // Toll signaling pathway // non-traceable author statement . . .	8385 // IkappaB kinase complex // non-traceable author statement /// 5737 // cytoplasm // inferred from direct assay /// 8385 // IkappaB kinase complex // inferred from sequence similarity	5524 // ATP binding // inferred from electronic annotation /// 4674 // protein serine/threonine kinase activity // non-traceable author statement /// 4672 // protein kinase activity // non-traceable author statement /// 8384 // IkappaB kinase . . .
1625978_at	0.00110365	0.00077483	0.00450419	0.0223566	1.81774e-08	5.49971e-09	CG15141	CG15141-RA /FEA=BDGP /GEN=CG15141 /DB_XREF=CG15141 FBgn0032635 /SEG=chr2L:+17388739,17391588 /MAP=36C7-36C7 /LEN=1673 /DEF=(CG15141 gene symbol:CG15141 FBgn0032635 )	35044	6512 // ubiquitin cycle // inferred from electronic annotation /// 6355 // regulation of transcription, DNA-dependent // inferred from electronic annotation		4842 // ubiquitin-protein ligase activity // inferred from electronic annotation /// 3677 // DNA binding // inferred from electronic annotation
1625985_at	1.38468e-07	2.54166e-06	0.00768227	0.0300262	3.52038e-08	1.01139e-08	CG31446	CG31446-RA /FEA=BDGP /GEN=CG31446 /DB_XREF=CG31446 FBgn0051446 /SEG=chr3R:+11518828,11519938 /MAP=89A2-89A2 /LEN=870 /DEF=(CG31446 gene symbol:CG31446 FBgn0051446 )	318741
1625986_at	0.00140566	0.000909954	0.329617	0.225866	2.22247e-08	6.61832e-09	CG31826 /// Ku80	CG31826-RA /FEA=BDGP /GEN=CG31826 /DB_XREF=CG31826 FBgn0051826 /SEG=chr2L:-15749342,15751203 /MAP=35D4-35D4 /LEN=1217 /DEF=(CG31826 gene symbol:CG31826 synonyms:(CG13241) FBgn0051826 )	326164/	6281 // DNA repair // inferred from electronic annotation /// 6310 // DNA recombination // inferred from electronic annotation /// 6303 // double-strand break repair via nonhomologous end-joining // inferred from electronic annotation /// 6810 // . . .	17117 // single-stranded DNA-dependent ATP-dependent DNA helicase complex // inferred from sequence similarity /// 5958 // DNA-dependent protein kinase complex // inferred from electronic annotation /// 5622 // intracellular // inferred from . . .	4003 // ATP-dependent DNA helicase activity // inferred from sequence similarity /// 17116 // single-stranded DNA-dependent ATP-dependent DNA helicase activity // inferred from sequence similarity /// 3676 // nucleic acid binding // inferred from . . .
1625997_s_at	9.79257e-07	8.89315e-06	0.211367	0.179059	0.00629996	0.000940829		GH03753 /FEA=sim4 /SEG=chr2h:+211711,216079
1626002_at	2.42109e-05	6.83699e-05	0.435727	0.260136	0.279037	0.0344166	Roe1	CG6155-RA /FEA=BDGP /GEN=Roe1 /DB_XREF=CG6155 FBgn0014877 /SEG=chr2R:+8618795,8620323 /MAP=50B1-50B1 /LEN=1063 /DEF=(CG6155 gene symbol:Roe1 FBgn0014877 (GO:0006626 protein-mitochondrial targeting) (GO:0005739 mitochondrion) (GO:0005759 . . .	36508	6457 // protein folding // inferred from electronic annotation /// 6457 // protein folding // inferred from sequence similarity /// 6626 // protein-mitochondrial targeting // inferred from sequence similarity /// 6626 // protein-mitochondrial . . .	5759 // mitochondrial matrix // inferred from sequence similarity /// 5759 // mitochondrial matrix // non-traceable author statement /// 5739 // mitochondrion // inferred from sequence similarity /// 5739 // mitochondrion // non-traceable author . . .	42803 // protein homodimerization activity // inferred from electronic annotation /// 51087 // chaperone binding // inferred from electronic annotation /// 774 // adenyl-nucleotide exchange factor activity // inferred from electronic annotation /// . . .
1626022_at	1.98741e-06	1.4136e-05	0.29527	0.213932	0.0636547	0.00851903	Cyp12e1	CG14680-RA /FEA=BDGP /GEN=Cyp12e1 /DB_XREF=CG14680 FBgn0037817 /SEG=chr3R:+6260539,6262403 /MAP=86B4-86B4 /LEN=1545 /DEF=(CG14680 gene symbol:Cyp12e1 FBgn0037817 (GO:0005739 mitochondrion) (GO:0015034 cytochrome P450))	41272	6412 // protein biosynthesis // inferred from electronic annotation /// 6118 // electron transport // inferred from electronic annotation	5840 // ribosome // inferred from electronic annotation /// 5739 // mitochondrion // non-traceable author statement /// 5739 // mitochondrion // inferred from sequence similarity	3735 // structural constituent of ribosome // inferred from electronic annotation /// 4497 // monooxygenase activity // inferred from electronic annotation /// 16491 // oxidoreductase activity // inferred from electronic annotation /// 5489 // . . .
1626038_at	2.00121e-05	5.9776e-05	0.0552704	0.0879483	4.93945e-11	2.79044e-11	frc	fringe connection	39943	7220 // Notch receptor processing // non-traceable author statement /// 15788 // UDP-N-acetylglucosamine transport // inferred from direct assay /// 15787 // UDP-glucuronic acid transport // inferred from direct assay /// 15790 // UDP-xylose . . .	5794 // Golgi apparatus // non-traceable author statement	15165 // pyrimidine nucleotide sugar transporter activity // non-traceable author statement /// 5457 // GDP-fucose transporter activity // inferred from direct assay /// 5458 // GDP-mannose transporter activity // inferred from direct assay /// . . .
1626039_at	0.000477415	0.000446447	0.032337	0.0654971	0.0313517	0.00435169	CG4413	CG4413-RA /FEA=BDGP /GEN=CG4413 /DB_XREF=CG4413 FBgn0038767 /SEG=chr3R:-15855298,15857042 /MAP=92C1-92C1 /LEN=1519 /DEF=(CG4413 gene symbol:CG4413 FBgn0038767 )	42392	8283 // cell proliferation // inferred from electronic annotation /// 6139 // nucleobase, nucleoside, nucleotide and nucleic acid metabolism // inferred from electronic annotation /// 6357 // regulation of transcription from RNA polymerase II . . .	5634 // nucleus // inferred from electronic annotation	30528 // transcription regulator activity // inferred from electronic annotation /// 3676 // nucleic acid binding // inferred from electronic annotation /// 8270 // zinc ion binding // inferred from electronic annotation
1626082_at	0.00111352	0.000779722	0.172106	0.161384	1.59814e-05	3.15402e-06	CG11882	CG11882-RA /FEA=BDGP /GEN=CG11882 /DB_XREF=CG11882 FBgn0039642 /SEG=chr3R:-24962280,24963260 /MAP=98F12-98F12 /LEN=910 /DEF=(CG11882 gene symbol:CG11882 FBgn0039642 )	43446
1626088_at	0.000103958	0.000167339	0.474113	0.271043	0.0012281	0.000197856	CG2177	CG2177-RA /FEA=BDGP /GEN=CG2177 /DB_XREF=CG2177 FBgn0039902 /SEG=chr4:-330670,333647 /MAP=102B5-102B5 /LEN=2814 /DEF=(CG2177 gene symbol:CG2177 FBgn0039902 )	43786
1626094_at	0.000186424	0.000240219	0.0250255	0.0569861	0.000682472	0.000112683	CG1941	CG1941-RA /FEA=BDGP /GEN=CG1941 /DB_XREF=CG1941 FBgn0033214 /SEG=chr2R:+2770774,2772890 /MAP=43E12-43E12 /LEN=1269 /DEF=(CG1941 gene symbol:CG1941 FBgn0033214 )	35718
1626123_at	0.000294461	0.000324404	0.0123804	0.0387785	1.89483e-11	1.23883e-11		CT35121 /FEA=sim4 /SEG=chrX:+11082390,11082688
1626133_s_at	0.000105827	0.000169628	0.798234	0.355343	0.0363118	0.00500713		GH06606 /FEA=sim4 /SEG=chr2R:-9953073,9956759
1626173_at	0.000817169	0.000630738	0.00489833	0.0236914	8.17683e-15	4.74406e-14	SmB	Small ribonucleoprotein particle protein B	34426	16070 // RNA metabolism // non-traceable author statement /// 398 // nuclear mRNA splicing, via spliceosome // inferred from sequence similarity	5732 // small nucleolar ribonucleoprotein complex // inferred from electronic annotation /// 5634 // nucleus // non-traceable author statement /// 5681 // spliceosome complex // inferred from sequence similarity /// 30532 // small nuclear . . .	31202 // RNA splicing factor activity, transesterification mechanism // inferred from sequence similarity
1626182_a_at	0.00111396	0.000779722	0.000485529	0.00720208	3.7076e-11	2.1882e-11	CG5026	CG5026-RA /FEA=BDGP /GEN=CG5026 /DB_XREF=CG5026 FBgn0035945 /SEG=chr3L:+8927239,8930087 /MAP=66E5-66E5 /LEN=2364 /DEF=(CG5026 gene symbol:CG5026 FBgn0035945 (GO:0008138 protein tyrosineserinethreonine phosphatase))	39026	19538 // protein metabolism // inferred from electronic annotation		8138 // protein tyrosine/serine/threonine phosphatase activity // inferred from sequence similarity
1626187_at	8.62657e-05	0.000146748	0.00813927	0.0307198	2.32001e-12	2.19597e-12	Brf	CG31256-RA /FEA=BDGP /GEN=Brf /DB_XREF=CG31256 FBgn0038499 /SEG=chr3R:-13200569,13217069 /MAP=90A3-90A5 /LEN=2970 /DEF=(CG31256 gene symbol:Brf synonyms:(CG5419 CG4155) FBgn0038499 (GO:0003709 RNA polymerase III transcription factor) (GO:0000126 . . .	42087	6359 // regulation of transcription from RNA polymerase III promoter // inferred from direct assay /// 6359 // regulation of transcription from RNA polymerase III promoter // inferred from physical interaction /// 6359 // regulation of . . .	5667 // transcription factor complex // inferred from physical interaction /// 5634 // nucleus // non-traceable author statement /// 126 // transcription factor TFIIIB complex // inferred from sequence similarity	8134 // transcription factor binding // inferred from physical interaction /// 3709 // RNA polymerase III transcription factor activity // non-traceable author statement /// 3709 // RNA polymerase III transcription factor activity // inferred from . . .
1626198_at	7.89253e-05	0.000138826	0.632183	0.313178	2.50382e-06	5.42852e-07	Cyp4d8	Cytochrome P450-4d8	38841	6118 // electron transport // inferred from electronic annotation /// 8202 // steroid metabolism // inferred from electronic annotation	16020 // membrane // non-traceable author statement /// 5792 // microsome // non-traceable author statement	4497 // monooxygenase activity // inferred from electronic annotation /// 16491 // oxidoreductase activity // inferred from electronic annotation /// 5489 // electron transporter activity // inferred from sequence similarity /// 5489 // electron . . .
1626201_at	5.2522e-06	2.5564e-05	0.446456	0.263216	0.507225	0.0601935	CG31091	CG31091-RA /FEA=BDGP /GEN=CG31091 /DB_XREF=CG31091 FBgn0051091 /SEG=chr3R:+21715654,21717076 /MAP=96F7-96F7 /LEN=1301 /DEF=(CG31091 gene symbol:CG31091 synonyms:(CG5990) FBgn0051091 )	318591	6629 // lipid metabolism // inferred from electronic annotation		4806 // triacylglycerol lipase activity // inferred from sequence similarity
1626222_at	0.000432217	0.000419715	0.0112894	0.0366239	8.53671e-06	1.73897e-06	Ser8	CG4812-RA /FEA=BDGP /GEN=Ser8 /DB_XREF=CG4812 FBgn0019928 /SEG=chr2R:+8498925,8499708 /MAP=50A8-50A8 /LEN=783 /DEF=(CG4812 gene symbol:Ser8 FBgn0019928 (GO:0008236 serine-type peptidase) (GO:0004295 trypsin))	36489	6508 // proteolysis and peptidolysis // non-traceable author statement		4263 // chymotrypsin activity // inferred from electronic annotation /// 4295 // trypsin activity // inferred from sequence similarity /// 4295 // trypsin activity // non-traceable author statement /// 8236 // serine-type peptidase activity // . . .
1626233_at	0.000156258	0.000214769	0.00240878	0.0162369	5.76618e-09	1.92402e-09	CG8965	CG8965-RA /FEA=BDGP /GEN=CG8965 /DB_XREF=CG8965 FBgn0031745 /SEG=chr2L:-5851976,5871696 /MAP=26A1-26A1 /LEN=2205 /DEF=(CG8965 gene symbol:CG8965 FBgn0031745 )	33814
1626240_s_at	0.00136771	0.000894295	0.43833	0.260927	4.02359e-10	1.75111e-10	CG6236	CG6236-RB /FEA=BDGP /GEN=CG6236 /DB_XREF=CG6236 FBgn0038318 /SEG=chr3R:-11151056,11154018 /MAP=88F1-88F1 /LEN=2406 /DEF=(CG6236 gene symbol:CG6236 FBgn0038318 )	41857
1626257_at	5.65786e-07	6.19124e-06	0.109457	0.127042	0.0536441	0.00724921	CG13656	CG13656-RA /FEA=BDGP /GEN=CG13656 /DB_XREF=CG13656 FBgn0039307 /SEG=chr3R:+21085039,21086344 /MAP=96C8-96C8 /LEN=1101 /DEF=(CG13656 gene symbol:CG13656 FBgn0039307 )	43047
1626264_at	4.82639e-05	0.000102859	9.61477e-05	0.00307809	7.59075e-11	4.0428e-11	CG9883	CG9883-RA /FEA=BDGP /GEN=CG9883 /DB_XREF=CG9883 FBgn0031435 /SEG=chr2L:+2570237,2571747 /MAP=23A1-23A1 /LEN=1510 /DEF=(CG9883 gene symbol:CG9883 FBgn0031435 )	33442
1626266_at	0.001292	0.000857851	0.00196931	0.0146786	2.02859e-10	9.57634e-11	MAGE	CG10059-RA /FEA=BDGP /GEN=MAGE /DB_XREF=CG10059 FBgn0037481 /SEG=chr3R:-2979978,2980917 /MAP=84C7-84C7 /LEN=939 /DEF=(CG10059 gene symbol:MAGE FBgn0037481 )	40860
1626278_at	8.81989e-06	3.5265e-05	0.111497	0.128166	3.59115e-08	1.03014e-08	CG6180	CG6180-RA /FEA=BDGP /GEN=CG6180 /DB_XREF=CG6180 FBgn0032453 /SEG=chr2L:+12696530,12697554 /MAP=33F3-33F3 /LEN=1024 /DEF=(CG6180 gene symbol:CG6180 FBgn0032453 (GO:0008429 phosphatidylethanolamine binding))	34683	7165 // signal transduction // inferred from electronic annotation		19210 // kinase inhibitor activity // inferred from electronic annotation /// 8429 // phosphatidylethanolamine binding // inferred from sequence similarity
1626280_a_at	2.82546e-05	7.53044e-05	0.000134939	0.00358224	1.10635e-11	7.92444e-12		CG32956-RE /FEA=BDGP /GEN=CG32956 /DB_XREF=CG32956 FBgn0052956 /SEG=chr2L:+8429641,8430229 /MAP=29C4-29C5 /LEN=588 /DEF=(CG32956 gene symbol:CG32956 synonyms:(CG10890) FLAGGED_PROBLEMATIC FBgn0052956 )
1626289_at	3.56054e-05	8.63143e-05	0.0423611	0.075823	0.000242083	4.1972e-05	Dgk	Diacyl glycerol kinase	36408	7205 // protein kinase C activation // inferred from electronic annotation /// 7242 // intracellular signaling cascade // inferred from electronic annotation /// 6629 // lipid metabolism // inferred from electronic annotation /// 16310 // . . .		4143 // diacylglycerol kinase activity // inferred from direct assay /// 4143 // diacylglycerol kinase activity // non-traceable author statement /// 4143 // diacylglycerol kinase activity // inferred from sequence similarity /// 19992 // . . .
1626308_s_at	0.000121717	0.000185683	0.00645501	0.0276283	4.91646e-07	1.16764e-07	CG4019	CG4019-RA /FEA=BDGP /GEN=CG4019 /DB_XREF=CG4019 FBgn0034885 /SEG=chr2R:-18651159,18658314 /MAP=59F4-59F4 /LEN=1084 /DEF=(CG4019 gene symbol:CG4019 FBgn0034885 (GO:0015250 water channel))	37739	6810 // transport // inferred from electronic annotation /// 19725 // cell homeostasis // inferred from electronic annotation	16020 // membrane // inferred from electronic annotation	5386 // carrier activity // inferred from electronic annotation /// 15250 // water channel activity // inferred from sequence similarity
1626309_at	0.000221358	0.000270005	0.160966	0.155381	0.00210952	0.000331467	CG6004	CG6004-RB /FEA=BDGP /GEN=CG6004 /DB_XREF=CG6004 FBgn0036203 /SEG=chr3L:-11724848,11729629 /MAP=68D4-68D4 /LEN=4781 /DEF=(CG6004 gene symbol:CG6004 FBgn0036203 (GO:0016490 structural constituent of peritrophic membrane (sensu Insecta)))	39326	6030 // chitin metabolism // inferred from electronic annotation /// 6812 // cation transport // inferred from electronic annotation /// 8643 // carbohydrate transport // inferred from electronic annotation /// 5975 // carbohydrate metabolism // . . .	5576 // extracellular region // inferred from electronic annotation	8061 // chitin binding // inferred from electronic annotation /// 3712 // transcription cofactor activity // inferred from electronic annotation /// 8324 // cation transporter activity // inferred from electronic annotation /// 15144 // . . .
1626316_at	0.000143461	0.000205281	0.0178101	0.0469486	3.74124e-09	1.29885e-09	CG11757	CG11757-RA /FEA=BDGP /GEN=CG11757 /DB_XREF=CG11757 FBgn0030288 /SEG=chrX:+11085194,11086034 /MAP=10B3-10B3 /LEN=840 /DEF=(CG11757 gene symbol:CG11757 FBgn0030288 )	32072
1626319_a_at	0.000313198	0.000335941	0.23675	0.191239	0.278903	0.0344033	IM10 /// CG33470	Immune induced molecule 10 /// ---	2768831	6952 // defense response // inferred from direct assay /// 19731 // antibacterial humoral response // inferred from direct assay /// 8063 // Toll signaling pathway // non-traceable author statement	5576 // extracellular region // inferred from direct assay
1626324_at	0.00123351	0.000831136	0.729255	0.337778	0.00200623	0.00031615	Cyp309a1	CG9964-RA /FEA=BDGP /GEN=Cyp309a1 /DB_XREF=CG9964 FBgn0031432 /SEG=chr2L:-2555471,2557415 /MAP=22F4-23A1 /LEN=1593 /DEF=(CG9964 gene symbol:Cyp309a1 FBgn0031432 (GO:0005792 microsome) (GO:0015034 cytochrome P450) (GO:0016020 membrane))	33438	6118 // electron transport // inferred from electronic annotation /// 6306 // DNA methylation // inferred from electronic annotation /// 8202 // steroid metabolism // inferred from electronic annotation	16020 // membrane // non-traceable author statement /// 5792 // microsome // non-traceable author statement	4497 // monooxygenase activity // inferred from electronic annotation /// 3677 // DNA binding // inferred from electronic annotation /// 16491 // oxidoreductase activity // inferred from electronic annotation /// 5489 // electron transporter . . .
1626325_a_at	0.000133077	0.000196261	0.722582	0.336363	0.00134194	0.000215478	CG7849	CG7849-RA /FEA=BDGP /GEN=CG7849 /DB_XREF=CG7849 FBgn0033060 /SEG=chr2R:+1215843,1216901 /MAP=42A8-42A8 /LEN=741 /DEF=(CG7849 gene symbol:CG7849 FBgn0033060 )	35537
1626326_at	0.000127084	0.000190299	0.371266	0.240062	0.134856	0.0173417	CG31436	CG31436-RA /FEA=BDGP /GEN=CG31436 /DB_XREF=CG31436 FBgn0051436 /SEG=chr3R:+21120577,21121968 /MAP=96D1-96D1 /LEN=1278 /DEF=(CG31436 gene symbol:CG31436 synonyms:(CG13660) FBgn0051436 )	318734
1626328_at	0.000114207	0.000176593	0.000425838	0.00679814	1.56741e-15	1.82537e-14	CG32259	CG32259-RB /FEA=BDGP /GEN=CG32259 /DB_XREF=CG32259 FBgn0052259 /SEG=chr3L:+4049978,4051522 /MAP=64A5-64A5 /LEN=858 /DEF=(CG32259 gene symbol:CG32259 FBgn0052259 )	317942
1626331_at	0.000210269	0.000259258	0.0993119	0.12085	0.555519	0.0655371	CG7712	CG7712-RA /FEA=BDGP /GEN=CG7712 /DB_XREF=CG7712 FBgn0033570 /SEG=chr2R:-5961864,5962612 /MAP=47C3-47C3 /LEN=618 /DEF=(CG7712 gene symbol:CG7712 FBgn0033570 (GO:0005748 NADH dehydrogenase complex (ubiquinone) (sensu Eukarya)) (GO:0008137 NADH . . .	36159	6120 // mitochondrial electron transport, NADH to ubiquinone // inferred from sequence similarity	5747 // respiratory chain complex I (sensu Eukaryota) // inferred from sequence similarity	3954 // NADH dehydrogenase activity // inferred from sequence similarity /// 8137 // NADH dehydrogenase (ubiquinone) activity // inferred from sequence similarity
1626334_at	0.0013689	0.000894295	0.00142712	0.0129253	2.49543e-18	8.13714e-16	CG6628	CG6628-RA /FEA=BDGP /GEN=CG6628 /DB_XREF=CG6628 FBgn0036072 /SEG=chr3L:-10123596,10124554 /MAP=67D9-67D9 /LEN=839 /DEF=(CG6628 gene symbol:CG6628 FBgn0036072 )	39183	6952 // defense response // inferred from electronic annotation	5576 // extracellular region // inferred from electronic annotation
1626339_at	3.70132e-05	8.77115e-05	0.412638	0.253976	0.601518	0.07053	garz	gartenzwerg	36337	6886 // intracellular protein transport // inferred from electronic annotation /// 6887 // exocytosis // inferred from electronic annotation /// 6891 // intra-Golgi transport // inferred from sequence similarity /// 6888 // ER to Golgi transport // . . .	5798 // Golgi vesicle // inferred from sequence similarity	5085 // guanyl-nucleotide exchange factor activity // inferred from electronic annotation /// 5085 // guanyl-nucleotide exchange factor activity // inferred from sequence similarity
1626349_at	4.73003e-05	0.000102144	0.0136674	0.0408757	2.05572e-05	3.9984e-06	dlt /// Spec	discs lost /// Spectrin	38231//	42127 // regulation of cell proliferation // inferred from mutant phenotype /// 7560 // imaginal disc morphogenesis // inferred from mutant phenotype /// 50875 // cellular physiological process // inferred from mutant phenotype /// 1738 // . . .	5737 // cytoplasm // inferred from direct assay /// 5938 // cell cortex // inferred from direct assay /// 5794 // Golgi apparatus // inferred from direct assay /// 8091 // spectrin // non-traceable author statement /// 45170 // spectrosome // . . .	30528 // transcription regulator activity // inferred from electronic annotation /// 5200 // structural constituent of cytoskeleton // inferred from electronic annotation /// 8017 // microtubule binding // inferred from direct assay /// 3779 // . . .
1626350_at	0.000193726	0.000244151	0.136405	0.142509	1.4984e-07	3.8518e-08	Est10	Esterase-10	40896			4104 // cholinesterase activity // inferred from electronic annotation /// 4091 // carboxylesterase activity // inferred from sequence similarity /// 4091 // carboxylesterase activity // non-traceable author statement
1626356_s_at	0.000162913	0.00022098	0.770426	0.34788	0.0689554	0.00918039	CG15316	CG15316-RB /FEA=BDGP /GEN=CG15316 /DB_XREF=CG15316 FBgn0030133 /SEG=chrX:-9160716,9239105 /MAP=8E3-8E7 /LEN=4430 /DEF=(CG15316 gene symbol:CG15316 FLAGGED_PROBLEMATIC FBgn0030133 )	31894
1626369_at	0.000282566	0.000316507	0.531165	0.286361	0.000648405	0.000107326	CG12269	CG12269-RA /FEA=BDGP /GEN=CG12269 /DB_XREF=CG12269 FBgn0038665 /SEG=chr3R:-14804005,14804516 /MAP=91E1-91E1 /LEN=436 /DEF=(CG12269 gene symbol:CG12269 FBgn0038665 )	42271
1626382_s_at	0.000871103	0.000660022	0.0625014	0.0942986	0.000456609	7.68573e-05	CG13887	CG13887-RC /FEA=BDGP /GEN=CG13887 /DB_XREF=CG13887 FBgn0035165 /SEG=chr3L:+818484,820376 /MAP=61D2-61D2 /LEN=1164 /DEF=(CG13887 gene symbol:CG13887 FBgn0035165 )	38096	6886 // intracellular protein transport // inferred from electronic annotation /// 6915 // apoptosis // inferred from electronic annotation /// 6952 // defense response // inferred from electronic annotation /// 19724 // B cell mediated immunity // . . .	16021 // integral to membrane // inferred from electronic annotation /// 5783 // endoplasmic reticulum // inferred from electronic annotation	5102 // receptor binding // inferred from electronic annotation
1626385_s_at	0.000384584	0.000385955	8.65522e-06	0.000997543	8.84966e-12	6.6186e-12	wdb	widerborst	43312	7242 // intracellular signaling cascade // inferred from electronic annotation	159 // protein phosphatase type 2A complex // inferred from sequence similarity	8601 // protein phosphatase type 2A regulator activity // inferred from electronic annotation /// 4722 // protein serine/threonine phosphatase activity // inferred from sequence similarity
1626392_s_at	7.84588e-11	2.97632e-08	0.000366855	0.00618267	2.24773e-06	4.89935e-07		X01472 /FEA=transposon /DB_XREF=DMIS176 /LEN=7439 /DESC=gb|X01472|17.6 DMIS176 7439bp AKA(J01060,J01061) Derived from X01472 (g8142) (Rel. 36, Last updated, Version 2).
1626394_at	1.06624e-06	9.34474e-06	0.64235	0.316051	5.28873e-05	9.82794e-06	Jon99Fi	Jonah 99Fi	43622	6508 // proteolysis and peptidolysis // inferred from electronic annotation		4252 // serine-type endopeptidase activity // non-traceable author statement /// 4263 // chymotrypsin activity // inferred from electronic annotation /// 4295 // trypsin activity // inferred from electronic annotation
1626407_at	9.58572e-05	0.00015833	0.668902	0.322391	1.64501e-11	1.09639e-11	CG6523	CG6523-RA /FEA=BDGP /GEN=CG6523 /DB_XREF=CG6523 FBgn0032509 /SEG=chr2L:+13355335,13356280 /MAP=34B7-34B7 /LEN=818 /DEF=(CG6523 gene symbol:CG6523 FBgn0032509 (GO:0030508 thiol-disulfide exchange intermediate))	34745	9607 // response to biotic stimulus // inferred from electronic annotation /// 9966 // regulation of signal transduction // inferred from electronic annotation /// 6118 // electron transport // inferred from electronic annotation /// 6790 // sulfur . . .		5489 // electron transporter activity // inferred from electronic annotation /// 30508 // thiol-disulfide exchange intermediate activity // inferred from sequence similarity
1626414_at	0.000124445	0.000188079	0.795274	0.354789	0.00017829	3.13534e-05	Jheh1	Juvenile hormone epoxide hydrolase 1	251984	9636 // response to toxin // inferred from electronic annotation /// 6952 // defense response // inferred from electronic annotation /// 6719 // juvenile hormone catabolism // non-traceable author statement /// 6719 // juvenile hormone catabolism . . .		4301 // epoxide hydrolase activity // inferred from sequence similarity /// 8096 // juvenile hormone epoxide hydrolase activity // non-traceable author statement /// 8096 // juvenile hormone epoxide hydrolase activity // inferred from direct assay
1626416_a_at	0.000103411	0.000166694	0.0813464	0.107665	0.218191	0.0273331	l(2)efl	lethal (2) essential for life	37744	6950 // response to stress // inferred from electronic annotation /// 6457 // protein folding // inferred from electronic annotation /// 6952 // defense response // inferred from electronic annotation /// 9408 // response to heat // non-traceable . . .
1626418_a_at	2.65862e-10	5.03685e-08	0.00579249	0.0262181	1.67032e-12	1.71547e-12	CG14691	CG14691-RB /FEA=BDGP /GEN=CG14691 /DB_XREF=CG14691 FBgn0037829 /SEG=chr3R:-6579069,6581374 /MAP=86C5-86C5 /LEN=1673 /DEF=(CG14691 gene symbol:CG14691 FBgn0037829 (GO:0008021 synaptic vesicle))	41287	6810 // transport // inferred from electronic annotation /// 7269 // neurotransmitter secretion // inferred from electronic annotation	16021 // integral to membrane // inferred from electronic annotation /// 8021 // synaptic vesicle // inferred from sequence similarity	5215 // transporter activity // inferred from electronic annotation
1626433_at	0.000166591	0.000223571	0.615726	0.309361	1.0376e-08	3.28967e-09	mRpS16	mitochondrial ribosomal protein S16	36570	6412 // protein biosynthesis // inferred from sequence similarity	5763 // mitochondrial small ribosomal subunit // non-traceable author statement /// 5763 // mitochondrial small ribosomal subunit // inferred from sequence similarity	3735 // structural constituent of ribosome // non-traceable author statement /// 3735 // structural constituent of ribosome // inferred from sequence similarity
1626435_at	0.00050624	0.000467633	0.00557561	0.0258556	4.54604e-06	9.60401e-07	CG15263	CG15263-RA /FEA=BDGP /SEG=chr2L:+15263111,15263990	34898
1626449_s_at	0.000877223	0.000663775	0.392481	0.247448	2.8029e-10	1.27605e-10	eIF-5C /// DyakeIF-5C	eukaryotic initiation factor 5C /// ---	40680	6446 // regulation of translational initiation // inferred from electronic annotation /// 7616 // long-term memory // traceable author statement /// 7616 // long-term memory // inferred from mutant phenotype /// 42055 // neuron lineage restriction . . .	5829 // cytosol // non-traceable author statement	8135 // translation factor activity, nucleic acid binding // inferred from electronic annotation /// 3743 // translation initiation factor activity // non-traceable author statement
1626473_a_at	0.00143941	0.000923921	0.0010482	0.0109468	0.00332424	0.000511066	CG15825	CG15825-RB /FEA=BDGP /GEN=CG15825 /DB_XREF=CG15825 FBgn0032773 /SEG=chr2L:-19361296,19364285 /MAP=37D3-37D3 /LEN=2197 /DEF=(CG15825 gene symbol:CG15825 FBgn0032773 )	35211
1626476_at	0.00142846	0.000918964	0.000829699	0.00962107	2.24492e-09	8.13815e-10	CG31457 /// hh	CG31457-RB /FEA=BDGP /GEN=CG31457 /DB_XREF=CG31457 FBgn0051457 /SEG=chr3R:-18942881,18944362 /MAP=94E1-94E1 /LEN=1422 /DEF=(CG31457 gene symbol:CG31457 synonyms:(CG4639) FBgn0051457 )	326142/	35290 // trunk segmentation // traceable author statement /// 7367 // segment polarity determination // traceable author statement /// 35288 // anterior head segmentation // traceable author statement /// 35289 // posterior head segmentation // . . .	5634 // nucleus // non-traceable author statement /// 5576 // extracellular region // non-traceable author statement /// 5737 // cytoplasm // non-traceable author statement /// 16023 // cytoplasmic membrane-bound vesicle // inferred from direct . . .	5113 // patched binding // non-traceable author statement /// 4175 // endopeptidase activity // non-traceable author statement /// 16015 // morphogen activity // traceable author statement /// 4871 // signal transducer activity // traceable author . . .
1626478_at	0.000556473	0.000491304	0.00789417	0.0303895	2.43163e-10	1.12709e-10	CG12340	CG12340-RA /FEA=BDGP /SEG=chr2R:-5865147,5873654	36133
1626492_s_at	1.01407e-09	8.87735e-08	0.0772046	0.104623	0.000173424	3.0543e-05	Sop2	Suppressor of profilin 2	34793	7010 // cytoskeleton organization and biogenesis // inferred from sequence similarity /// 1745 // compound eye morphogenesis (sensu Endopterygota) // inferred from mutant phenotype /// 8407 // bristle morphogenesis // inferred from mutant phenotype . . .	5885 // Arp2/3 protein complex // non-traceable author statement /// 5885 // Arp2/3 protein complex // traceable author statement	5200 // structural constituent of cytoskeleton // inferred from electronic annotation /// 3779 // actin binding // inferred from sequence similarity
1626494_at	0.00130037	0.000861896	0.00184001	0.0144634	2.08822e-11	1.34345e-11	DNApol-	CG7143-RA /FEA=BDGP /SEG=chr3L:-21855900,21859060	40438	19985 // bypass DNA synthesis // non-traceable author statement /// 19985 // bypass DNA synthesis // inferred from sequence similarity /// 19985 // bypass DNA synthesis // inferred from direct assay		3676 // nucleic acid binding // inferred from electronic annotation /// 15999 // eta DNA polymerase activity // inferred from sequence similarity /// 15999 // eta DNA polymerase activity // inferred from direct assay /// 3887 // DNA-directed DNA . . .
1626497_at	0.000480899	0.00044933	0.724864	0.336798	1.21226e-07	3.15605e-08	mRpS6	mitochondrial ribosomal protein S6	38535	6412 // protein biosynthesis // non-traceable author statement /// 6412 // protein biosynthesis // inferred from sequence similarity	5763 // mitochondrial small ribosomal subunit // non-traceable author statement /// 5763 // mitochondrial small ribosomal subunit // inferred from sequence similarity	3735 // structural constituent of ribosome // non-traceable author statement /// 3735 // structural constituent of ribosome // inferred from sequence similarity
1626503_at	4.08772e-06	2.20474e-05	0.0502373	0.0831782	2.43498e-06	5.28542e-07	CG2254	CG2254-RA /FEA=BDGP /GEN=CG2254 /DB_XREF=CG2254 FBgn0029994 /SEG=chrX:-7817294,7820548 /MAP=7D6-7D6 /LEN=1402 /DEF=(CG2254 gene symbol:CG2254 FBgn0029994 (GO:0016491 oxidoreductase))	31726	8152 // metabolism // inferred from electronic annotation /// 7601 // visual perception // inferred from electronic annotation		16491 // oxidoreductase activity // inferred from sequence similarity
1626508_at	2.77717e-05	7.47544e-05	0.000413225	0.00666432	9.49016e-12	7.00524e-12	CG32428	CG32428-RA /FEA=BDGP /GEN=CG32428 /DB_XREF=CG32428 FBgn0052428 /SEG=chr3L:-20389200,20391886 /MAP=77C4-77C4 /LEN=1194 /DEF=(CG32428 gene symbol:CG32428 synonyms:(CG5145 CG13249) FBgn0052428 )	50105
1626520_at	0.000561251	0.000493786	0.000920007	0.0102533	6.73479e-10	2.76064e-10	Rad17	CG7825-RA /FEA=BDGP /GEN=Rad17 /DB_XREF=CG7825 FBgn0025808 /SEG=chr3R:-10486908,10488932 /MAP=88C10-88C10 /LEN=1825 /DEF=(CG7825 gene symbol:Rad17 FBgn0025808 (GO:0006281 DNA repair))	41779	6260 // DNA replication // inferred from electronic annotation /// 74 // regulation of cell cycle // inferred from electronic annotation /// 6281 // DNA repair // inferred from sequence similarity /// 6281 // DNA repair // non-traceable author . . .	5634 // nucleus // inferred from electronic annotation /// 5663 // DNA replication factor C complex // inferred from electronic annotation	3677 // DNA binding // inferred from electronic annotation /// 3676 // nucleic acid binding // inferred from electronic annotation /// 30337 // DNA polymerase processivity factor activity // inferred from electronic annotation
1626536_at	1.72261e-06	1.28131e-05	0.795395	0.354789	0.88319	0.100162	CG6776	CG6776-RA /FEA=BDGP /GEN=CG6776 /DB_XREF=CG6776 FBgn0035904 /SEG=chr3L:+8477597,8479020 /MAP=66D5-66D5 /LEN=893 /DEF=(CG6776 gene symbol:CG6776 FBgn0035904 (GO:0004364 glutathione transferase))	38972	9636 // response to toxin // inferred from electronic annotation /// 6800 // oxygen and reactive oxygen species metabolism // inferred from electronic annotation /// 6952 // defense response // inferred from electronic annotation	5737 // cytoplasm // inferred from electronic annotation	4364 // glutathione transferase activity // inferred from sequence similarity
1626540_at	0.00102343	0.000733512	0.00217691	0.0154688	2.99341e-11	1.81768e-11	CG14076	CG14076-RA /FEA=BDGP /GEN=CG14076 /DB_XREF=CG14076 FBgn0036829 /SEG=chr3L:-18857422,18859917 /MAP=75E5-75E5 /LEN=1884 /DEF=(CG14076 gene symbol:CG14076 FBgn0036829 (GO:0005234 glutamate-gated ion channel))	40065		16020 // membrane // inferred from electronic annotation	4970 // ionotropic glutamate receptor activity // inferred from electronic annotation /// 5234 // glutamate-gated ion channel activity // inferred from sequence similarity
1626544_at	0.000474499	0.000444811	0.0312733	0.0641093	0.79221	0.0906881	CG14818	CG14818-RA /FEA=BDGP /SEG=chrX:-1635782,1636354	31147
1626566_at	5.27936e-05	0.000106412	0.60187	0.305223	0.00152995	0.000244471	CG12262	CG12262-RA /FEA=BDGP /GEN=CG12262 /DB_XREF=CG12262 FBgn0035811 /SEG=chr3L:+7678889,7681014 /MAP=66A10-66A10 /LEN=1463 /DEF=(CG12262 gene symbol:CG12262 FBgn0035811 (GO:0005739 mitochondrion) (GO:0003995 acyl-CoA dehydrogenase))	38864	6118 // electron transport // inferred from electronic annotation /// 6637 // acyl-CoA metabolism // inferred from electronic annotation /// 6635 // fatty acid beta-oxidation // inferred from sequence similarity	5759 // mitochondrial matrix // inferred from sequence similarity /// 5739 // mitochondrion // inferred from sequence similarity	3995 // acyl-CoA dehydrogenase activity // inferred from sequence similarity
1626579_at	4.84043e-05	0.000102965	0.000167436	0.00399596	3.24889e-07	7.93857e-08	CG3040	CG3040-RA /FEA=BDGP /GEN=CG3040 /DB_XREF=CG3040 FBgn0029925 /SEG=chrX:-6712699,6713786 /MAP=6E4-6E4 /LEN=1087 /DEF=(CG3040 gene symbol:CG3040 FBgn0029925 )	31642
1626581_s_at	2.27532e-05	6.57212e-05	0.348149	0.232857	2.28891e-05	4.4295e-06	CG1607	CG1607-RA /FEA=BDGP /GEN=CG1607 /DB_XREF=CG1607 FBgn0039844 /SEG=chr3R:+27197197,27206988 /MAP=100B5-100B5 /LEN=3088 /DEF=(CG1607 gene symbol:CG1607 FBgn0039844 (GO:0015171 amino acid transporter))	43707	6520 // amino acid metabolism // inferred from electronic annotation /// 6865 // amino acid transport // inferred from electronic annotation	16020 // membrane // inferred from electronic annotation	15171 // amino acid transporter activity // inferred from sequence similarity /// 5279 // amino acid-polyamine transporter activity // inferred from electronic annotation
1626606_at	0.000800931	0.000623884	0.0206336	0.0511359	3.25764e-11	1.95447e-11	CG10630	CG10630-RA /FEA=BDGP /GEN=CG10630 /DB_XREF=CG10630 FBgn0035608 /SEG=chr3L:-5456830,5458238 /MAP=64D2-64D2 /LEN=1240 /DEF=(CG10630 gene symbol:CG10630 FBgn0035608 )	38620		5622 // intracellular // inferred from electronic annotation	3725 // double-stranded RNA binding // inferred from electronic annotation
1626617_at	0.000979005	0.000714199	0.000289391	0.0053838	1.43429e-12	1.52717e-12	dx	deltex	31589	6810 // transport // inferred from electronic annotation /// 16567 // protein ubiquitination // inferred from electronic annotation /// 7399 // neurogenesis // inferred from electronic annotation /// 7398 // ectoderm development // inferred from . . .	151 // ubiquitin ligase complex // inferred from electronic annotation /// 16020 // membrane // inferred from electronic annotation /// 5737 // cytoplasm // non-traceable author statement /// 5737 // cytoplasm // inferred from direct assay	8270 // zinc ion binding // inferred from electronic annotation /// 4842 // ubiquitin-protein ligase activity // inferred from electronic annotation /// 5215 // transporter activity // inferred from electronic annotation /// 5112 // Notch binding . . .
1626624_s_at	0.000621302	0.000529457	0.0462907	0.0794529	0.00012667	2.2608e-05	Pax	Paxillin	35215	7016 // cytoskeletal anchoring // inferred from sequence similarity /// 6928 // cell motility // inferred from electronic annotation	5925 // focal adhesion // inferred from sequence similarity /// 5925 // focal adhesion // non-traceable author statement	5200 // structural constituent of cytoskeleton // inferred from electronic annotation /// 8270 // zinc ion binding // inferred from electronic annotation
1626641_s_at	0.00081101	0.000627014	0.209799	0.178532	0.760006	0.0873696	glob1	globin 1	41930	15671 // oxygen transport // inferred from electronic annotation		5386 // carrier activity // inferred from electronic annotation /// 5344 // oxygen transporter activity // inferred from sequence similarity
1626652_at	8.47633e-05	0.000145717	0.000132697	0.00356038	7.56823e-12	5.7999e-12	Orc1	Origin recognition complex subunit 1	35686	74 // regulation of cell cycle // inferred from electronic annotation /// 6342 // chromatin silencing // non-traceable author statement /// 6261 // DNA-dependent DNA replication // non-traceable author statement /// 6270 // DNA replication . . .	5634 // nucleus // non-traceable author statement /// 5664 // nuclear origin of replication recognition complex // non-traceable author statement /// 5664 // nuclear origin of replication recognition complex // inferred from direct assay /// 5664 . . .	166 // nucleotide binding // inferred from electronic annotation /// 17111 // nucleoside-triphosphatase activity // inferred from electronic annotation /// 5524 // ATP binding // inferred from electronic annotation /// 3688 // DNA replication . . .
1626665_at	5.18698e-08	1.22979e-06	0.578649	0.298737	0.194848	0.024548	CG7408	CG7408-RB /FEA=BDGP /GEN=CG7408 /DB_XREF=CG7408 FBgn0036765 /SEG=chr3L:+17827979,17832532 /MAP=75A8-75A8 /LEN=3166 /DEF=(CG7408 gene symbol:CG7408 FBgn0036765 (GO:0003943 N-acetylgalactosamine-4-sulfatase))	39991	6790 // sulfur metabolism // inferred from electronic annotation /// 6644 // phospholipid metabolism // inferred from electronic annotation		3943 // N-acetylgalactosamine-4-sulfatase activity // inferred from sequence similarity
1626667_at	0.000539247	0.000484825	0.0149459	0.0428495	1.81086e-09	6.70438e-10	miple	CG1221-RA /FEA=BDGP /GEN=miple /DB_XREF=CG1221 FBgn0027111 /SEG=chr3L:+248393,250970 /MAP=61B3-61B3 /LEN=1908 /DEF=(CG1221 gene symbol:miple FBgn0027111 )	38047
1626682_s_at	6.50499e-05	0.000122973	5.53164e-05	0.00237628	2.40061e-13	3.99385e-13	CG9135	CG9135-RA /FEA=BDGP /GEN=CG9135 /DB_XREF=CG9135 FBgn0031769 /SEG=chr2L:+6043043,6045713 /MAP=26B5-26B5 /LEN=1858 /DEF=(CG9135 gene symbol:CG9135 FBgn0031769 (GO:0005085 guanyl-nucleotide exchange factor))	33850	6508 // proteolysis and peptidolysis // inferred from electronic annotation		5085 // guanyl-nucleotide exchange factor activity // inferred from sequence similarity
1626689_at	0.000595161	0.000516249	0.838889	0.365723	0.000350882	5.97006e-05	Cyp6t1	CG1644-RA /FEA=BDGP /GEN=Cyp6t1 /DB_XREF=CG1644 FBgn0031182 /SEG=chrX:-21189366,21191102 /MAP=20A1-20A1 /LEN=1736 /DEF=(CG1644 gene symbol:Cyp6t1 FBgn0031182 (GO:0005792 microsome) (GO:0015034 cytochrome P450) (GO:0016020 membrane))	33127	6118 // electron transport // inferred from electronic annotation	16020 // membrane // non-traceable author statement /// 5792 // microsome // non-traceable author statement	4497 // monooxygenase activity // inferred from electronic annotation /// 16491 // oxidoreductase activity // inferred from electronic annotation /// 5489 // electron transporter activity // inferred from sequence similarity /// 5489 // electron . . .
1626708_at	2.60102e-08	7.40019e-07	7.141e-06	0.000911999	6.46861e-12	5.07042e-12	Cbl	CG7037-RA /FEA=BDGP /GEN=Cbl /DB_XREF=CG7037 FBgn0020224 /SEG=chr3L:+8383654,8387107 /MAP=66C12-66C12 /LEN=2699 /DEF=(CG7037 gene symbol:Cbl synonyms:(CG7043) FBgn0020224 (GO:0007175 negative regulation of EGF receptor activity) (GO:0008069 . . .	38961	16567 // protein ubiquitination // inferred from electronic annotation /// 6508 // proteolysis and peptidolysis // traceable author statement /// 6968 // cellular defense response // inferred from electronic annotation /// 7175 // negative . . .	151 // ubiquitin ligase complex // inferred from electronic annotation /// 5634 // nucleus // inferred from electronic annotation	8270 // zinc ion binding // inferred from electronic annotation /// 4842 // ubiquitin-protein ligase activity // inferred from electronic annotation /// 4871 // signal transducer activity // inferred from electronic annotation /// 16874 // ligase . . .
1626720_at	0.000227476	0.000274129	0.000655211	0.00841338	7.69264e-11	4.09038e-11		HDC00353 /FEA=HDP /SEG=chr2L:-2257021,2257878
1626724_at	0.00127149	0.000848688	0.569744	0.296476	6.52093e-05	1.19845e-05	CG32687	CG32687-RA /FEA=BDGP /GEN=CG32687 /DB_XREF=CG32687 FBgn0052687 /SEG=chrX:-10222287,10226887 /MAP=9D2-9D2 /LEN=2347 /DEF=(CG32687 gene symbol:CG32687 synonyms:(CG2892 CG2143) FBgn0052687 )	31980	7166 // cell surface receptor linked signal transduction // inferred from electronic annotation /// 6952 // defense response // inferred from electronic annotation /// 6468 // protein amino acid phosphorylation // inferred from electronic . . .		16301 // kinase activity // inferred from electronic annotation /// 4672 // protein kinase activity // inferred from electronic annotation /// 4872 // receptor activity // inferred from electronic annotation /// 19199 // transmembrane receptor . . .
1626730_s_at	0.000234379	0.000278719	0.0436368	0.0771421	4.22323e-09	1.44655e-09	tna	tonalli	39217	48096 // chromatin-mediated maintenance of transcription // inferred from genetic interaction
1626731_at	0.000209266	0.000259097	0.00282708	0.0176707	3.39056e-11	2.02862e-11	Klc	Kinesin light chain	39445	16192 // vesicle-mediated transport // inferred from electronic annotation /// 6886 // intracellular protein transport // inferred from electronic annotation /// 7017 // microtubule-based process // non-traceable author statement /// 7018 // . . .	5871 // kinesin complex // inferred from sequence similarity /// 5871 // kinesin complex // non-traceable author statement	5200 // structural constituent of cytoskeleton // inferred from electronic annotation /// 3777 // microtubule motor activity // inferred from sequence similarity
1626740_at	2.4177e-05	6.83699e-05	0.297882	0.215131	0.18894	0.0238521	CG4784	CG4784-RA /FEA=BDGP /GEN=CG4784 /DB_XREF=CG4784 FBgn0036619 /SEG=chr3L:-16314769,16316205 /MAP=72E2-72E2 /LEN=1436 /DEF=(CG4784 gene symbol:CG4784 FBgn0036619 )	39816			42302 // structural constituent of cuticle // inferred from electronic annotation
1626755_at	0.000388742	0.000388416	0.00041225	0.00666432	2.85167e-12	2.61385e-12	CG30085	CG30085-RA /FEA=BDGP /GEN=CG30085 /DB_XREF=CG30085 FBgn0050085 /SEG=chr2R:-10928028,10932870 /MAP=52C8-52C9 /LEN=4608 /DEF=(CG30085 gene symbol:CG30085 FBgn0050085 )	246445
1626764_at	8.03206e-06	3.373e-05	0.053273	0.0859459	0.333629	0.0406726	CG10182	CG10182-RA /FEA=BDGP /GEN=CG10182 /DB_XREF=CG10182 FBgn0039091 /SEG=chr3R:-19403585,19406194 /MAP=95A2-95A3 /LEN=2121 /DEF=(CG10182 gene symbol:CG10182 FBgn0039091 )	42780
1626789_at	7.63265e-05	0.000135723	0.000493628	0.00726661	2.45705e-07	6.10786e-08	CG13618	CG13618-RA /FEA=BDGP /GEN=CG13618 /DB_XREF=CG13618 FBgn0039203 /SEG=chr3R:+20341178,20343918 /MAP=96A5-96A6 /LEN=1021 /DEF=(CG13618 gene symbol:CG13618 FBgn0039203 )	42924
1626801_at	1.08331e-07	2.12561e-06	0.199147	0.173532	3.91501e-07	9.43891e-08	CG10638	CG10638-RA /FEA=BDGP /GEN=CG10638 /DB_XREF=CG10638 FBgn0036290 /SEG=chr3L:-12455944,12458858 /MAP=69C3-69C4 /LEN=1121 /DEF=(CG10638 gene symbol:CG10638 FBgn0036290 (GO:0004032 aldehyde reductase))	39424	6081 // aldehyde metabolism // inferred from sequence similarity		4032 // aldehyde reductase activity // inferred from sequence similarity
1626802_a_at	0.00123133	0.000830648	0.0365078	0.0699851	1.66263e-07	4.23971e-08	Sh	Shaker	32780	50909 // perception of taste // non-traceable author statement /// 7611 // learning and/or memory // non-traceable author statement /// 7619 // courtship behavior // non-traceable author statement /// 48150 // behavioral response to ether // . . .	8076 // voltage-gated potassium channel complex // traceable author statement /// 16021 // integral to membrane // non-traceable author statement /// 8076 // voltage-gated potassium channel complex // non-traceable author statement	5515 // protein binding // inferred from electronic annotation /// 5249 // voltage-gated potassium channel activity // traceable author statement /// 5249 // voltage-gated potassium channel activity // inferred from sequence similarity /// 5249 // . . .
1626807_a_at	2.58744e-05	7.182e-05	0.746428	0.342011	0.97183	0.109218	Nhe3	CG11328-RA /FEA=BDGP /GEN=Nhe3 /DB_XREF=CG11328 FBgn0028703 /SEG=chr2L:-6670058,6676573 /MAP=26F6-26F6 /LEN=3741 /DEF=(CG11328 gene symbol:Nhe3 FBgn0028703 (GO:0015385 sodium:hydrogen antiporter))	33939	6814 // sodium ion transport // inferred from electronic annotation /// 6885 // regulation of pH // inferred from electronic annotation /// 6812 // cation transport // inferred from electronic annotation	16021 // integral to membrane // inferred from electronic annotation	15299 // solute:hydrogen antiporter activity // inferred from electronic annotation /// 15385 // sodium:hydrogen antiporter activity // non-traceable author statement
1626813_at	0.000153029	0.000211866	0.000385509	0.00640784	3.98798e-10	1.73909e-10	Smn	survival motor neuron	39844			3676 // nucleic acid binding // inferred from electronic annotation
1626851_at	9.26404e-05	0.000153502	0.466931	0.268919	0.947322	0.10673	CG9460	CG9460-RA /FEA=BDGP /GEN=CG9460 /DB_XREF=CG9460 FBgn0033115 /SEG=chr2R:+1947306,1949168 /MAP=42D4-42D4 /LEN=1303 /DEF=(CG9460 gene symbol:CG9460 FBgn0033115 (GO:0004868 serpin))	35602	6508 // proteolysis and peptidolysis // inferred from electronic annotation /// 6952 // defense response // inferred from electronic annotation		4867 // serine-type endopeptidase inhibitor activity // inferred from sequence similarity
1626857_at	4.37329e-06	2.28303e-05	0.000257319	0.00500383	1.85164e-08	5.59579e-09	CG4408	CG4408-RA /FEA=BDGP /GEN=CG4408 /DB_XREF=CG4408 FBgn0039073 /SEG=chr3R:-19178267,19180417 /MAP=94E13-94F1 /LEN=2150 /DEF=(CG4408 gene symbol:CG4408 FBgn0039073 (GO:0004181 metallocarboxypeptidase))	42762	6508 // proteolysis and peptidolysis // inferred from electronic annotation		4181 // metallocarboxypeptidase activity // inferred from sequence similarity /// 4182 // carboxypeptidase A activity // inferred from electronic annotation
1626874_at	0.000780367	0.000613646	0.0598172	0.0919645	0.394016	0.0474845	Eip63F-1	Ecdysone-induced protein 63F 1	47878	19722 // calcium-mediated signaling // inferred from electronic annotation /// 35071 // salivary gland cell death // inferred from expression pattern /// 48102 // autophagic cell death // inferred from expression pattern	5634 // nucleus // inferred from direct assay /// 5886 // plasma membrane // inferred from direct assay /// 5737 // cytoplasm // inferred from direct assay	5516 // calmodulin binding // inferred from electronic annotation /// 5509 // calcium ion binding // non-traceable author statement /// 5509 // calcium ion binding // inferred from direct assay
1626888_at	0.00043825	0.000423026	0.0565122	0.088867	2.76499e-08	8.09528e-09	CG9426	CG9426-RA /FEA=BDGP /GEN=CG9426 /DB_XREF=CG9426 FBgn0032485 /SEG=chr2L:-13205159,13208803 /MAP=34A10-34A10 /LEN=3194 /DEF=(CG9426 gene symbol:CG9426 FBgn0032485 (GO:0005737 cytoplasm) (GO:0003779 actin binding) (GO:0003719 transcription factor, . . .	34719	42994 // cytoplasmic sequestering of transcription factor // inferred from sequence similarity	5737 // cytoplasm // inferred from sequence similarity	5200 // structural constituent of cytoskeleton // inferred from electronic annotation /// 3779 // actin binding // inferred from sequence similarity
1626892_at	3.74609e-05	8.81781e-05	0.000144465	0.00375084	1.99195e-14	8.0886e-14	CG9252	CG9252-RA /FEA=BDGP /GEN=CG9252 /DB_XREF=CG9252 FBgn0032920 /SEG=chr2L:-21114877,21118290 /MAP=39A4-39A5 /LEN=3295 /DEF=(CG9252 gene symbol:CG9252 FBgn0032920 )	35380
1626906_at	1.97766e-06	1.4136e-05	1.23175e-06	0.000287663	4.10705e-14	1.24886e-13	CG17030	CG17030-RA /FEA=BDGP /GEN=CG17030 /DB_XREF=CG17030 FBgn0035584 /SEG=chr3L:-4957921,4958710 /MAP=64C5-64C5 /LEN=789 /DEF=(CG17030 gene symbol:CG17030 FBgn0035584 (GO:0004840 ubiquitin conjugating enzyme))	38591	6512 // ubiquitin cycle // inferred from electronic annotation /// 6464 // protein modification // inferred from electronic annotation /// 19538 // protein metabolism // inferred from electronic annotation		16874 // ligase activity // inferred from electronic annotation /// 4840 // ubiquitin conjugating enzyme activity // inferred from sequence similarity
1626927_at	0.00146816	0.000931863	0.00332764	0.0190759	1.62922e-05	3.21439e-06		HDC12553 /FEA=HDP /SEG=chr3R:-4618747,4619825
1626929_at	2.76068e-05	7.46265e-05	0.552202	0.291509	0.000705367	0.000116239	CG9357	CG9357-RA /FEA=BDGP /GEN=CG9357 /DB_XREF=CG9357 FBgn0034580 /SEG=chr2R:+16105189,16106756 /MAP=57B16-57B16 /LEN=1448 /DEF=(CG9357 gene symbol:CG9357 FBgn0034580 (GO:0004568 chitinase))	37390	6030 // chitin metabolism // inferred from electronic annotation /// 5976 // polysaccharide metabolism // inferred from electronic annotation	5576 // extracellular region // inferred from electronic annotation	8061 // chitin binding // inferred from electronic annotation /// 16799 // hydrolase activity, hydrolyzing N-glycosyl compounds // inferred from electronic annotation /// 4568 // chitinase activity // inferred from sequence similarity
1626933_s_at	0.000553669	0.000489208	0.847009	0.367601	7.8818e-05	1.43481e-05	CG2469	CG2469-RB /FEA=BDGP /GEN=CG2469 /DB_XREF=CG2469 FBgn0035205 /SEG=chr3L:+1287852,1292441 /MAP=61F5-61F6 /LEN=3777 /DEF=(CG2469 gene symbol:CG2469 FBgn0035205 )	38149
1626940_at	0.00084473	0.000645628	0.000361308	0.00618179	7.63347e-14	1.88571e-13	nito	spenito	35756			3729 // mRNA binding // inferred from sequence similarity
1626942_at	0.00152062	0.00095241	0.00241656	0.0162435	5.10501e-11	2.8738e-11	CG9996	CG9996-RA /FEA=BDGP /GEN=CG9996 /DB_XREF=CG9996 FBgn0039273 /SEG=chr3R:-20889268,20890565 /MAP=96B20-96B20 /LEN=987 /DEF=(CG9996 gene symbol:CG9996 FBgn0039273 )	43008
1626945_at	0.000187948	0.000240245	0.0150633	0.0429641	6.82328e-11	3.69132e-11	Snx6	CG8282-RA /FEA=BDGP /GEN=CG8282 /DB_XREF=CG8282 FBgn0032005 /SEG=chr2L:-8210296,8212968 /MAP=28F3-28F3 /LEN=1804 /DEF=(CG8282 gene symbol:CG8282 FBgn0032005 (GO:0006886 intracellular protein transport))	34126	7242 // intracellular signaling cascade // inferred from electronic annotation /// 6886 // intracellular protein transport // inferred from sequence similarity
1626966_s_at	2.50725e-08	7.31631e-07	0.599044	0.304247	0.384987	0.0464565		AY180919 /FEA=transposon /LEN=4236 /DESC=gb|AY180919|Juan JUAN 4236bp
1626967_at	7.57017e-05	0.000135246	0.240248	0.192468	2.96355e-09	1.04811e-09	CalpB	Calpain-B	39165	16540 // protein autoprocessing // traceable author statement /// 6508 // proteolysis and peptidolysis // inferred from electronic annotation /// 6508 // proteolysis and peptidolysis // inferred from direct assay	5737 // cytoplasm // non-traceable author statement /// 5622 // intracellular // inferred from electronic annotation /// 16020 // membrane // inferred from direct assay /// 5737 // cytoplasm // inferred from direct assay	5516 // calmodulin binding // inferred from electronic annotation /// 5509 // calcium ion binding // inferred from electronic annotation /// 4198 // calpain activity // non-traceable author statement /// 5509 // calcium ion binding // non-traceable . . .
1626970_at	5.0327e-05	0.000104515	0.0388114	0.0717803	1.86854e-09	6.8886e-10	Ugt35b	UDP-glycosyltransferase 35b	41333	8202 // steroid metabolism // inferred from electronic annotation /// 9636 // response to toxin // inferred from electronic annotation /// 5976 // polysaccharide metabolism // inferred from electronic annotation /// 6952 // defense response // . . .		15020 // glucuronosyltransferase activity // non-traceable author statement /// 15020 // glucuronosyltransferase activity // inferred from sequence similarity
1626980_at	0.000330993	0.000349644	0.160701	0.155259	8.59813e-05	1.56021e-05	Pli	Pellino	42821	8063 // Toll signaling pathway // traceable author statement /// 6955 // immune response // traceable author statement /// 7165 // signal transduction // non-traceable author statement /// 6952 // defense response // non-traceable author statement . . .		19207 // kinase regulator activity // inferred from electronic annotation /// 19207 // kinase regulator activity // inferred from mutant phenotype
1626984_at	1.45562e-05	4.93024e-05	1.19158e-05	0.0010294	6.92593e-11	3.74065e-11	Gld	Glucose dehydrogenase	40875	46693 // sperm storage // traceable author statement /// 6118 // electron transport // inferred from electronic annotation /// 42335 // cuticle biosynthesis // non-traceable author statement /// 46693 // sperm storage // inferred from mutant . . .	5576 // extracellular region // non-traceable author statement	50660 // FAD binding // inferred from electronic annotation /// 4344 // glucose dehydrogenase (acceptor) activity // non-traceable author statement /// 4344 // glucose dehydrogenase (acceptor) activity // traceable author statement
1626990_s_at	0.000188894	0.000240245	0.0631123	0.0946761	0.0938057	0.0123005	Mipp1	Multiple inositol polyphosphate phosphatase 1	39841			3993 // acid phosphatase activity // inferred from electronic annotation /// 4721 // phosphoprotein phosphatase activity // non-traceable author statement /// 4437 // inositol or phosphatidylinositol phosphatase activity // inferred from sequence . . .
1627023_at	0.000277117	0.000312249	0.0166851	0.0453384	1.05237e-11	7.5962e-12	CG4884	CG4884-RA /FEA=BDGP /GEN=CG4884 /DB_XREF=CG4884 FBgn0039565 /SEG=chr3R:-23772503,23773340 /MAP=98B6-98B6 /LEN=723 /DEF=(CG4884 gene symbol:CG4884 FBgn0039565 )	43357
1627040_at	0.000106441	0.000169656	0.00428251	0.0217764	1.87846e-09	6.92125e-10	CG1344	CG1344-RA /FEA=BDGP /SEG=chr2R:+792509,794819	35500	6468 // protein amino acid phosphorylation // inferred from electronic annotation		5524 // ATP binding // inferred from electronic annotation /// 4672 // protein kinase activity // non-traceable author statement
1627041_s_at	2.50322e-05	7.03401e-05	0.280664	0.208333	0.145112	0.018589	ine	inebriated	33659	6836 // neurotransmitter transport // inferred from electronic annotation /// 6811 // ion transport // inferred from electronic annotation /// 6858 // extracellular transport // inferred from electronic annotation	5887 // integral to plasma membrane // inferred from electronic annotation /// 5886 // plasma membrane // inferred from sequence similarity	5328 // neurotransmitter:sodium symporter activity // non-traceable author statement /// 5328 // neurotransmitter:sodium symporter activity // inferred from sequence similarity
1627046_at	0.00136873	0.000894295	0.00516026	0.0246305	1.37348e-12	1.47446e-12	Ntf-2	Nuclear transport factor-2	33078	6605 // protein targeting // inferred from electronic annotation /// 6886 // intracellular protein transport // inferred from electronic annotation /// 6606 // protein-nucleus import // inferred from sequence similarity /// 6606 // protein-nucleus . . .	5634 // nucleus // inferred from electronic annotation /// 5622 // intracellular // inferred from electronic annotation	8320 // protein carrier activity // inferred from sequence similarity
1627050_at	0.000781317	0.000613646	0.175823	0.162968	0.279848	0.0345003	CG9249	CG9249-RA /FEA=BDGP /GEN=CG9249 /DB_XREF=CG9249 FBgn0032922 /SEG=chr2L:-21127173,21128332 /MAP=39A6-39A6 /LEN=1045 /DEF=(CG9249 gene symbol:CG9249 FBgn0032922 (GO:0006743 ubiquinone metabolism) (GO:0004395 hexaprenyldihydroxybenzoate . . .	35383	6743 // ubiquinone metabolism // inferred from sequence similarity		4395 // hexaprenyldihydroxybenzoate methyltransferase activity // inferred from sequence similarity
1627065_at	0.000615074	0.000526302	0.000672713	0.00848882	3.01707e-11	1.82779e-11		Stencil:3L:18026914:18019457:GENSCAN /FEA=stencil /SEG=chr3L:-18019457,18026914
1627068_at	1.04847e-05	3.92201e-05	0.0730366	0.10205	0.184583	0.0233359	Cyp4aa1	CG8302-RA /FEA=BDGP /GEN=Cyp4aa1 /DB_XREF=CG8302 FBgn0034053 /SEG=chr2R:+11008946,11010618 /MAP=52D4-52D4 /LEN=1545 /DEF=(CG8302 gene symbol:Cyp4aa1 FBgn0034053 (GO:0005792 microsome) (GO:0016020 membrane) (GO:0015034 cytochrome P450))	36752	6118 // electron transport // inferred from electronic annotation /// 8202 // steroid metabolism // inferred from electronic annotation /// 46701 // insecticide catabolism // non-traceable author statement /// 42445 // hormone metabolism // . . .	16020 // membrane // non-traceable author statement /// 5792 // microsome // non-traceable author statement	4497 // monooxygenase activity // inferred from electronic annotation /// 16491 // oxidoreductase activity // inferred from electronic annotation /// 5489 // electron transporter activity // inferred from sequence similarity /// 5489 // electron . . .
1627069_at	0.0013792	0.000897437	0.364219	0.238046	0.910278	0.102957	CG7191	CG7191-RA /FEA=BDGP /GEN=CG7191 /DB_XREF=CG7191 FBgn0031945 /SEG=chr2L:+7759879,7767264 /MAP=28C3-28C3 /LEN=1598 /DEF=(CG7191 gene symbol:CG7191 FBgn0031945 )	34058
1627077_at	0.000803443	0.000624451	0.00037096	0.00621606	3.55855e-11	2.11753e-11	CG12917	CG12917-RA /FEA=BDGP /GEN=CG12917 /DB_XREF=CG12917 FBgn0033490 /SEG=chr2R:+5198611,5199632 /MAP=46F2-46F2 /LEN=963 /DEF=(CG12917 gene symbol:CG12917 FBgn0033490 )	36065
1627078_at	6.26583e-05	0.000120249	0.0435414	0.0770625	1.58405e-05	3.12764e-06	Oatp58Dc	Organic anion transporting polypeptide 58Dc	37545	15711 // organic anion transport // inferred from sequence similarity	16021 // integral to membrane // inferred from sequence similarity	15347 // sodium-independent organic anion transporter activity // inferred from sequence similarity /// 8514 // organic anion transporter activity // inferred from sequence similarity
1627088_at	0.000913809	0.000683731	0.0143211	0.0420529	6.93977e-06	1.42975e-06	fit	female-specific independent of transformer	42578
1627102_at	0.000359658	0.000368745	0.47843	0.272381	0.8081	0.0923046	CG9245	CG9245-RA /FEA=BDGP /GEN=CG9245 /DB_XREF=CG9245 FBgn0030670 /SEG=chrX:-15432458,15434779 /MAP=13E8-13E8 /LEN=1378 /DEF=(CG9245 gene symbol:CG9245 FBgn0030670 (GO:0003881 CDP-diacylglycerol-inositol 3-phosphatidyltransferase))	32506	8654 // phospholipid biosynthesis // inferred from electronic annotation /// 6644 // phospholipid metabolism // inferred from electronic annotation		3881 // CDP-diacylglycerol-inositol 3-phosphatidyltransferase activity // inferred from sequence similarity
1627105_at	0.00107674	0.000762047	0.00113737	0.0113867	9.30046e-15	4.93841e-14	TrxT	Thioredoxin T	31443	6118 // electron transport // non-traceable author statement /// 6790 // sulfur metabolism // inferred from electronic annotation /// 6457 // protein folding // inferred from electronic annotation	806 // Y chromosome // inferred from direct assay /// 5634 // nucleus // non-traceable author statement	5489 // electron transporter activity // inferred from electronic annotation /// 16491 // oxidoreductase activity // non-traceable author statement /// 30508 // thiol-disulfide exchange intermediate activity // inferred from sequence similarity /// . . .
1627117_a_at	9.93615e-06	3.78928e-05	0.250736	0.196971	0.000261179	4.51388e-05	CG3301	CG3301-RA /FEA=BDGP /GEN=CG3301 /DB_XREF=CG3301 FBgn0038878 /SEG=chr3R:-17100844,17101990 /MAP=93D2-93D3 /LEN=1008 /DEF=(CG3301 gene symbol:CG3301 FBgn0038878 (GO:0016616 oxidoreductase, acting on the CH-OH group of donors, NAD or NADP as acceptor))	42528	8152 // metabolism // inferred from electronic annotation		16616 // oxidoreductase activity, acting on the CH-OH group of donors, NAD or NADP as acceptor // inferred from sequence similarity
1627131_at	1.84966e-05	5.65859e-05	0.00203122	0.0149591	1.76322e-10	8.44588e-11	spt4	CG12372-RA /FEA=BDGP /GEN=spt4 /DB_XREF=CG12372 FBgn0028683 /SEG=chr2R:+7698329,7698889 /MAP=49B10-49B10 /LEN=433 /DEF=(CG12372 gene symbol:spt4 FBgn0028683 (GO:0016582 non-covalent chromatin modification) (GO:0003682 chromatin binding) (GO:0005634 . . .	36387	45941 // positive regulation of transcription // inferred from electronic annotation /// 6333 // chromatin assembly or disassembly // inferred from electronic annotation /// 6368 // RNA elongation from RNA polymerase II promoter // inferred from . . .	5634 // nucleus // inferred from sequence similarity	8270 // zinc ion binding // inferred from electronic annotation /// 8159 // positive transcription elongation factor activity // inferred from electronic annotation /// 16251 // general RNA polymerase II transcription factor activity // inferred . . .
1627144_at	5.8977e-06	2.73953e-05	0.0286185	0.0609881	1.1987e-07	3.12449e-08	CG10560	CG10560-RA /FEA=BDGP /GEN=CG10560 /DB_XREF=CG10560 FBgn0039325 /SEG=chr3R:-21134928,21136458 /MAP=96D1-96D1 /LEN=1300 /DEF=(CG10560 gene symbol:CG10560 FBgn0039325 )	43065
1627173_at	0.000574295	0.00050044	0.0725346	0.101738	7.73335e-10	3.12561e-10	CG4040 /// CG33224	CG4040-RA /FEA=BDGP /GEN=CG4040 /DB_XREF=CG4040 FBgn0030076 /SEG=chrX:+8790078,8792320 /MAP=8C4-8C4 /LEN=2002 /DEF=(CG4040 gene symbol:CG4040 FBgn0030076 )	2768868
1627180_at	0.00142668	0.000918339	0.367213	0.239053	3.89097e-07	9.38963e-08	Cyp4d14	CG3540-RA /FEA=BDGP /GEN=Cyp4d14 /DB_XREF=CG3540 FBgn0023541 /SEG=chrX:-1930268,1932085 /MAP=2E1-2E1 /LEN=1601 /DEF=(CG3540 gene symbol:Cyp4d14 FBgn0023541 (GO:0005792 microsome) (GO:0016020 membrane) (GO:0015034 cytochrome P450))	45706	6118 // electron transport // inferred from electronic annotation	16020 // membrane // non-traceable author statement /// 5792 // microsome // non-traceable author statement	4497 // monooxygenase activity // inferred from electronic annotation /// 16491 // oxidoreductase activity // inferred from electronic annotation /// 5489 // electron transporter activity // inferred from sequence similarity /// 5489 // electron . . .
1627191_a_at	0.00156353	0.000970737	0.0361737	0.0695704	5.24769e-10	2.20726e-10	ena	enabled	37201	16358 // dendrite morphogenesis // traceable author statement /// 8064 // regulation of actin polymerization and/or depolymerization // traceable author statement /// 7391 // dorsal closure // traceable author statement /// 7010 // cytoskeleton . . .		5200 // structural constituent of cytoskeleton // inferred from electronic annotation /// 3779 // actin binding // inferred from sequence similarity
1627236_s_at	0.000634068	0.000536903	0.454185	0.265625	0.362417	0.0439525		HDC03384 /FEA=HDP /SEG=chrU:-2143308,2144592
1627239_s_at	0.000994317	0.000720249	0.0358844	0.0692677	0.289923	0.035658	CG17034	CG17034-RA /FEA=BDGP /GEN=CG17034 /DB_XREF=CG17034 FBgn0033837 /SEG=chr2R:-8479688,8503759 /MAP=50A5-50A8 /LEN=4513 /DEF=(CG17034 gene symbol:CG17034 FBgn0033837 (GO:0016820 hydrolase, acting on acid anhydrides, catalyzing transmembrane movement of . . .	36488	6869 // lipid transport // inferred from electronic annotation /// 6629 // lipid metabolism // inferred from electronic annotation /// 6812 // cation transport // inferred from electronic annotation	16020 // membrane // inferred from electronic annotation /// 16021 // integral to membrane // inferred from electronic annotation	5524 // ATP binding // inferred from electronic annotation /// 16820 // hydrolase activity, acting on acid anhydrides, catalyzing transmembrane movement of substances // inferred from electronic annotation /// 15662 // ATPase activity, coupled to . . .
1627242_at	6.47432e-05	0.000122715	0.0114795	0.0371035	0.191136	0.0241106	l(2)efl	lethal (2) essential for life	37744	6950 // response to stress // inferred from electronic annotation /// 6952 // defense response // inferred from electronic annotation /// 6457 // protein folding // inferred from electronic annotation /// 9408 // response to heat // non-traceable . . .
1627244_at	0.000694587	0.000570474	0.000404591	0.00659258	1.82761e-12	1.84061e-12	CG18870	CG18870-RA /FEA=BDGP /GEN=CG18870 /DB_XREF=CG18870 FBgn0042180 /SEG=chr2R:-16658313,16660418 /MAP=57F4-57F4 /LEN=1979 /DEF=(CG18870 gene symbol:CG18870 FBgn0042180 )	59218
1627245_s_at	2.57767e-05	7.17238e-05	5.93315e-05	0.00245492	1.78201e-12	1.8046e-12	CG5746	CG5746-RB /FEA=BDGP /GEN=CG5746 /DB_XREF=CG5746 FBgn0039186 /SEG=chr3R:-20162163,20165166 /MAP=95F14-95F14 /LEN=2613 /DEF=(CG5746 gene symbol:CG5746 FBgn0039186 )	42903
1627250_at	8.50755e-05	0.000145963	0.369239	0.239652	0.248329	0.0308831		HDC00874 /FEA=HDP /SEG=chr2L:+5142738,5144854
1627261_s_at	1.61046e-05	5.16274e-05	0.0279744	0.0601868	1.12953e-08	3.55349e-09	Cnx99A	Calnexin 99A	44643	6457 // protein folding // inferred from electronic annotation /// 6886 // intracellular protein transport // inferred from electronic annotation /// 6887 // exocytosis // inferred from electronic annotation /// 6457 // protein folding // . . .	5886 // plasma membrane // non-traceable author statement /// 5783 // endoplasmic reticulum // non-traceable author statement /// 5783 // endoplasmic reticulum // inferred from sequence similarity /// 5886 // plasma membrane // inferred from . . .	5509 // calcium ion binding // inferred from electronic annotation /// 51082 // unfolded protein binding // inferred from sequence similarity
1627287_at	6.93939e-05	0.000127582	0.268159	0.204051	0.000390681	6.61786e-05	CG5966	CG5966-RA /FEA=BDGP /GEN=CG5966 /DB_XREF=CG5966 FBgn0029831 /SEG=chrX:+5729187,5733020 /MAP=5D1-5D1 /LEN=2602 /DEF=(CG5966 gene symbol:CG5966 FBgn0029831 (GO:0004806 triacylglycerol lipase))	31532	6629 // lipid metabolism // inferred from electronic annotation		4806 // triacylglycerol lipase activity // inferred from sequence similarity
1627321_x_at	0.000123369	0.000187502	0.0542854	0.0870774	0.0805379	0.0106442	GS /// CG32495	Glutathione Synthetase /// ---	318053/	6750 // glutathione biosynthesis // inferred from electronic annotation /// 6412 // protein biosynthesis // inferred from electronic annotation /// 19538 // protein metabolism // inferred from electronic annotation /// 6750 // glutathione . . .		5524 // ATP binding // inferred from electronic annotation /// 4363 // glutathione synthase activity // inferred from sequence similarity /// 3824 // catalytic activity // inferred from electronic annotation /// 16874 // ligase activity // inferred . . .
1627334_at	1.14654e-05	4.16873e-05	0.655946	0.319464	0.0812881	0.0107401	Tsp39D	Tetraspanin 39D	35405	7165 // signal transduction // inferred from electronic annotation /// 16337 // cell-cell adhesion // inferred from electronic annotation	16021 // integral to membrane // inferred from sequence similarity	5102 // receptor binding // inferred from electronic annotation
1627339_at	0.00119946	0.000816408	0.00180088	0.0142543	1.20353e-13	2.54012e-13	CG32298	CG32298-RA /FEA=BDGP /GEN=CG32298 /DB_XREF=CG32298 FBgn0052298 /SEG=chr3L:-2370902,2371621 /MAP=62E1-62E1 /LEN=660 /DEF=(CG32298 gene symbol:CG32298 FBgn0052298 )	317963
1627410_at	6.4932e-07	6.97127e-06	0.000596364	0.00804259	0.0493717	0.0067059	Amph	Amphiphysin	36383	6898 // receptor mediated endocytosis // inferred from electronic annotation /// 6886 // intracellular protein transport // inferred from electronic annotation /// 48488 // synaptic vesicle endocytosis // traceable author statement /// 7269 // . . .	5737 // cytoplasm // inferred from electronic annotation /// 45202 // synapse // inferred from direct assay /// 5886 // plasma membrane // inferred from direct assay	5515 // protein binding // inferred from electronic annotation
1627415_at	0.000539173	0.000484825	0.0018326	0.0144329	1.82072e-10	8.68304e-11	CG9986	CG9986-RA /FEA=BDGP /GEN=CG9986 /DB_XREF=CG9986 FBgn0039589 /SEG=chr3R:+24421224,24423462 /MAP=98D6-98D6 /LEN=2123 /DEF=(CG9986 gene symbol:CG9986 FBgn0039589 )	43386
1627430_at	0.000393892	0.000391841	0.0190014	0.0489048	0.861599	0.0978499	CG8888	CG8888-RA /FEA=BDGP /GEN=CG8888 /DB_XREF=CG8888 FBgn0033679 /SEG=chr2R:-7129275,7144254 /MAP=48D8-48E1 /LEN=1708 /DEF=(CG8888 gene symbol:CG8888 FBgn0033679 (GO:0016614 oxidoreductase, acting on CH-OH group of donors))	36293	8152 // metabolism // inferred from electronic annotation /// 7601 // visual perception // inferred from electronic annotation		16614 // oxidoreductase activity, acting on CH-OH group of donors // inferred from sequence similarity
1627432_at	0.000184071	0.000239709	0.162694	0.156226	0.000350544	5.96508e-05	CG6041	CG6041-RA /FEA=BDGP /GEN=CG6041 /DB_XREF=CG6041 FBgn0029826 /SEG=chrX:+5688565,5690584 /MAP=5C10-5C10 /LEN=1079 /DEF=(CG6041 gene symbol:CG6041 FBgn0029826 (GO:0004295 trypsin))	31527	6508 // proteolysis and peptidolysis // inferred from electronic annotation	5576 // extracellular region // inferred from sequence similarity	4263 // chymotrypsin activity // inferred from electronic annotation /// 4295 // trypsin activity // inferred from sequence similarity /// 4295 // trypsin activity // non-traceable author statement
1627436_s_at	4.41684e-07	5.236e-06	0.504101	0.279324	0.00465042	0.000702649	Pdp1	PAR-domain protein 1	45588	6357 // regulation of transcription from RNA polymerase II promoter // inferred from electronic annotation /// 7498 // mesoderm development // inferred from electronic annotation /// 7623 // circadian rhythm // traceable author statement /// 7623 . . .	5634 // nucleus // inferred from direct assay	42803 // protein homodimerization activity // inferred from sequence similarity /// 3700 // transcription factor activity // traceable author statement /// 3677 // DNA binding // inferred from physical interaction
1627437_at	7.85395e-05	0.000138361	0.00373588	0.0201792	2.22771e-15	2.29728e-14	ref2	CG17031-RA /FEA=BDGP /GEN=ref2 /DB_XREF=CG17031 FBgn0032439 /SEG=chr2L:-12599588,12600251 /MAP=33F1-33F1 /LEN=663 /DEF=(CG17031 gene symbol:ref2 FBgn0032439 (GO:0003723 RNA binding) (GO:0006406 mRNA-nucleus export))	34667	6366 // transcription from RNA polymerase II promoter // inferred from electronic annotation /// 6406 // mRNA-nucleus export // non-traceable author statement		3729 // mRNA binding // inferred from sequence similarity
1627460_at	0.000489294	0.000455305	0.249634	0.196668	0.469714	0.0559916	CG18343	CG18343-RA /FEA=BDGP /GEN=CG18343 /DB_XREF=CG18343 FBgn0033683 /SEG=chr2R:+7203514,7203989 /MAP=48E2-48E2 /LEN=475 /DEF=(CG18343 gene symbol:CG18343 FBgn0033683 )	36297
1627465_at	0.00024313	0.000286728	0.00155879	0.0134414	3.95571e-11	2.30852e-11	Mes4	CG11301-RA /FEA=BDGP /GEN=CG11301 /DB_XREF=CG11301 FBgn0034726 /SEG=chr2R:+17455403,17456091 /MAP=58D8-58D8 /LEN=634 /DEF=(CG11301 gene symbol:CG11301 FBgn0034726 (GO:0003700 transcription factor) (GO:0005634 nucleus))	37560		5634 // nucleus // inferred from sequence similarity	3700 // transcription factor activity // inferred from sequence similarity
1627472_at	5.09219e-05	0.000104984	0.13637	0.142509	0.0559963	0.00755221	AnnX /// CG33487 /// CG33491 /	Annexin X /// --- /// --- /// --- /// ---	2768884	50819 // negative regulation of coagulation // inferred from electronic annotation /// 6629 // lipid metabolism // inferred from electronic annotation /// 6886 // intracellular protein transport // inferred from electronic annotation /// 6887 // . . .		5543 // phospholipid binding // non-traceable author statement /// 5509 // calcium ion binding // non-traceable author statement /// 3779 // actin binding // inferred from sequence similarity /// 5543 // phospholipid binding // inferred from . . .
1627478_at	0.000258148	0.000298258	0.048271	0.0813334	1.08264e-06	2.45415e-07	CG33232	CG1141-RA /FEA=BDGP /GEN=CG1141 /DB_XREF=CG1141 FBgn0035347 /SEG=chr3L:+2475376,2479857 /MAP=62E4-62E4 /LEN=3919 /DEF=(CG1141 gene symbol:CG1141 FBgn0035347 (GO:0003779 actin binding))	2769004	7010 // cytoskeleton organization and biogenesis // inferred from electronic annotation		5200 // structural constituent of cytoskeleton // inferred from electronic annotation /// 3779 // actin binding // inferred from sequence similarity
1627492_at	3.75365e-06	2.13591e-05	1.24171e-05	0.0010294	2.93498e-16	8.01215e-15	CG5018	CG5018-RA /FEA=BDGP /GEN=CG5018 /DB_XREF=CG5018 FBgn0036578 /SEG=chr3L:-16175000,16177568 /MAP=72D10-72D10 /LEN=2270 /DEF=(CG5018 gene symbol:CG5018 FBgn0036578 )	39774
1627499_at	0.000537854	0.000484825	0.373359	0.240665	0.000153837	2.7222e-05	CG2016	CG2016-RB /FEA=BDGP /GEN=CG2016 /DB_XREF=CG2016 FBgn0037289 /SEG=chr3R:-782713,787067 /MAP=82E4-82E4 /LEN=874 /DEF=(CG2016 gene symbol:CG2016 FBgn0037289 )	40612
1627500_at	0.00085097	0.000648654	0.448712	0.263789	0.00237061	0.00037035	CG30345	CG30345-RA /FEA=BDGP /GEN=CG30345 /DB_XREF=CG30345 FBgn0050345 /SEG=chr2R:+4209573,4212051 /MAP=45A13-45A13 /LEN=1485 /DEF=(CG30345 gene symbol:CG30345 FBgn0050345 )	246553	6810 // transport // inferred from electronic annotation	16020 // membrane // inferred from electronic annotation	5215 // transporter activity // inferred from electronic annotation
1627516_at	0.000425711	0.000415479	0.183077	0.166737	0.000230317	4.00118e-05	CG6834	CG6834-RA /FEA=BDGP /GEN=CG6834 /DB_XREF=CG6834 FBgn0037935 /SEG=chr3R:-7510408,7513870 /MAP=86E19-86E20 /LEN=2886 /DEF=(CG6834 gene symbol:CG6834 FBgn0037935 )	41409
1627532_at	3.36234e-06	1.99267e-05	1.03238e-05	0.0010294	1.2746e-12	1.38772e-12	Rpb4	CG31237-RA /FEA=BDGP /GEN=Rpb4 /DB_XREF=CG31237 FBgn0051237 /SEG=chr3R:-14078775,14079226 /MAP=90F9-90F9 /LEN=389 /DEF=(CG31237 gene symbol:Rpb4 synonyms:(CG7150) FBgn0051237 (GO:0006366 transcription from Pol II promoter) (GO:0005665 DNA-directed . . .	326128	6366 // transcription from RNA polymerase II promoter // inferred from sequence similarity /// 9299 // mRNA transcription // inferred from electronic annotation /// 6357 // regulation of transcription from RNA polymerase II promoter // inferred . . .	5671 // Ada2/Gcn5/Ada3 transcription activator complex // non-traceable author statement /// 123 // histone acetyltransferase complex // inferred from direct assay /// 5700 // polytene chromosome // inferred from direct assay /// 5665 // . . .	4402 // histone acetyltransferase activity // non-traceable author statement /// 3899 // DNA-directed RNA polymerase activity // inferred from sequence similarity /// 30528 // transcription regulator activity // inferred from sequence similarity . . .
1627552_at	0.000444092	0.000426421	0.0130534	0.0400015	0.000917134	0.000149511		HDC09735 /FEA=HDP /SEG=chr3L:-11930710,11931302
1627562_at	0.000186357	0.000240219	0.141078	0.145474	1.36397e-07	3.52848e-08	Irp-1A	Iron regulatory protein 1A	42689	6099 // tricarboxylic acid cycle // inferred from electronic annotation /// 8652 // amino acid biosynthesis // inferred from electronic annotation /// 6447 // regulation of translational initiation by iron // non-traceable author statement /// 6447 . . .		3729 // mRNA binding // non-traceable author statement /// 5506 // iron ion binding // non-traceable author statement /// 3729 // mRNA binding // inferred from sequence similarity /// 5506 // iron ion binding // inferred from sequence similarity . . .
1627568_at	0.000902333	0.000677371	0.227421	0.187066	0.000667435	0.000110308	CG14109	CG14109-RA /FEA=BDGP /GEN=CG14109 /DB_XREF=CG14109 FBgn0036364 /SEG=chr3L:+13398762,13399872 /MAP=70B1-70B1 /LEN=763 /DEF=(CG14109 gene symbol:CG14109 FBgn0036364 )	39512
1627576_at	5.16041e-05	0.000105436	3.75946e-05	0.00193097	2.33568e-11	1.4753e-11	CG8247	CG8247-RA /FEA=BDGP /GEN=CG8247 /DB_XREF=CG8247 FBgn0033348 /SEG=chr2R:-3981012,3983498 /MAP=44F7-44F7 /LEN=2104 /DEF=(CG8247 gene symbol:CG8247 FBgn0033348 )	35889	7349 // cellularization // inferred from electronic annotation /// 7010 // cytoskeleton organization and biogenesis // inferred from electronic annotation	16020 // membrane // inferred from electronic annotation /// 5737 // cytoplasm // inferred from electronic annotation
1627582_a_at	4.90165e-05	0.000103222	0.0266197	0.0587521	0.0804839	0.0106382	CG30035	CG30035-RA /FEA=BDGP /GEN=CG30035 /DB_XREF=CG30035 FBgn0050035 /SEG=chr2R:+6730466,6739495 /MAP=48B6-48B7 /LEN=3146 /DEF=(CG30035 gene symbol:CG30035 synonyms:(CG7801 CG7797) FBgn0050035 (GO:0005355 glucose transporter))	36248	8643 // carbohydrate transport // inferred from sequence similarity /// 5975 // carbohydrate metabolism // inferred from electronic annotation	16021 // integral to membrane // inferred from sequence similarity	5355 // glucose transporter activity // inferred from sequence similarity /// 5351 // sugar porter activity // inferred from electronic annotation
1627595_at	0.0001007	0.000162785	0.581741	0.29958	0.179214	0.0226857	CG11314	CG11314-RA /FEA=BDGP /GEN=CG11314 /DB_XREF=CG11314 FBgn0039800 /SEG=chr3R:-26559691,26560349 /MAP=100A3-100A3 /LEN=658 /DEF=(CG11314 gene symbol:CG11314 FBgn0039800 )	43648	7498 // mesoderm development // inferred from expression pattern
1627605_at	0.000137285	0.000199791	0.000464481	0.00710372	1.43784e-10	7.05307e-11	E2f2	E2F transcription factor 2	35381	74 // regulation of cell cycle // inferred from electronic annotation /// 6357 // regulation of transcription from RNA polymerase II promoter // inferred from electronic annotation /// 7310 // oocyte dorsal/ventral axis determination // inferred . . .	5667 // transcription factor complex // inferred from electronic annotation /// 5634 // nucleus // inferred from sequence similarity /// 785 // chromatin // inferred from direct assay	3700 // transcription factor activity // inferred from electronic annotation /// 16564 // transcriptional repressor activity // traceable author statement /// 5515 // protein binding // non-traceable author statement /// 3702 // RNA polymerase II . . .
1627609_at	0.000189042	0.000240245	0.000110073	0.00330628	4.92569e-14	1.42112e-13	CG9742	CG9742-RA /FEA=BDGP /GEN=CG9742 /DB_XREF=CG9742 FBgn0030765 /SEG=chrX:-16370818,16371433 /MAP=14F4-14F4 /LEN=488 /DEF=(CG9742 gene symbol:CG9742 FBgn0030765 (GO:0005681 spliceosome complex) (GO:0030532 small nuclear ribonucleoprotein complex) . . .	32636	245 // spliceosome assembly // inferred from sequence similarity /// 398 // nuclear mRNA splicing, via spliceosome // inferred from sequence similarity	5732 // small nucleolar ribonucleoprotein complex // inferred from electronic annotation /// 5681 // spliceosome complex // inferred from sequence similarity /// 30532 // small nuclear ribonucleoprotein complex // inferred from sequence similarity	31202 // RNA splicing factor activity, transesterification mechanism // inferred from sequence similarity
1627627_at	8.30035e-05	0.000143847	0.0167034	0.0453621	1.16886e-06	2.63858e-07	CG10466	CG10466-RA /FEA=BDGP /GEN=CG10466 /DB_XREF=CG10466 FBgn0032822 /SEG=chr2L:+19770266,19770923 /MAP=38A5-38A5 /LEN=599 /DEF=(CG10466 gene symbol:CG10466 FBgn0032822 (GO:0003723 RNA binding))	35268	6508 // proteolysis and peptidolysis // inferred from electronic annotation /// 6397 // mRNA processing // inferred from electronic annotation		8270 // zinc ion binding // inferred from electronic annotation /// 8237 // metallopeptidase activity // inferred from electronic annotation /// 3729 // mRNA binding // inferred from sequence similarity
1627633_at	2.5614e-09	1.62912e-07	0.0288679	0.0612537	0.000869864	0.000142086	CG8932	CG8932-RA /FEA=BDGP /GEN=CG8932 /DB_XREF=CG8932 FBgn0039390 /SEG=chr3R:+21725798,21727560 /MAP=96F8-96F8 /LEN=806 /DEF=(CG8932 gene symbol:CG8932 FBgn0039390 (GO:0008523 sodium dependent multivitamin transporter))	43137	6812 // cation transport // inferred from electronic annotation /// 6732 // coenzyme metabolism // inferred from electronic annotation /// 6858 // extracellular transport // inferred from electronic annotation /// 51189 // prosthetic group . . .	16020 // membrane // inferred from electronic annotation	8523 // sodium-dependent multivitamin transporter activity // inferred from sequence similarity /// 8324 // cation transporter activity // inferred from electronic annotation
1627643_at	2.5829e-06	1.69911e-05	0.286258	0.210562	0.979631	0.109886	Mgstl	Microsomal glutathione S-transferase-like	44110	9636 // response to toxin // inferred from electronic annotation /// 6464 // protein modification // inferred from electronic annotation /// 6952 // defense response // inferred from electronic annotation	5741 // mitochondrial outer membrane // inferred from sequence similarity /// 5792 // microsome // inferred from sequence similarity	4364 // glutathione transferase activity // inferred from sequence similarity
1627646_at	0.0015962	0.000984045	0.661158	0.320783	0.600192	0.0703998	MED9	Mediator complex subunit 9	37079		119 // mediator complex // inferred from sequence similarity
1627662_at	0.000610971	0.000524368	0.516983	0.282847	0.0865018	0.0113922	Ugt35a	UDP-glycosyltransferase 35a	41334	8202 // steroid metabolism // inferred from electronic annotation /// 9636 // response to toxin // inferred from electronic annotation /// 5976 // polysaccharide metabolism // inferred from electronic annotation /// 6952 // defense response // . . .		8194 // UDP-glycosyltransferase activity // non-traceable author statement /// 15020 // glucuronosyltransferase activity // inferred from sequence similarity
1627665_at	5.00561e-05	0.000104445	0.0197368	0.0497862	1.36947e-10	6.76092e-11	CG17486	CG17486-RA /FEA=BDGP /GEN=CG17486 /DB_XREF=CG17486 FBgn0058291 /SEG=chr2h:+1415895,1417699 /LEN=1804 /DEF=(CG17486 gene symbol:CG17486 synonyms:(CG40291) FBgn0058291 )		6529 // asparagine biosynthesis // inferred from electronic annotation /// 6520 // amino acid metabolism // inferred from electronic annotation /// 8652 // amino acid biosynthesis // inferred from electronic annotation		4066 // asparagine synthase (glutamine-hydrolyzing) activity // inferred from electronic annotation /// 16874 // ligase activity // inferred from electronic annotation /// 3824 // catalytic activity // inferred from electronic annotation
1627674_at	0.00147632	0.00093534	0.00550431	0.0256256	1.44044e-12	1.53134e-12		HDC10908 /FEA=HDP /SEG=chr3L:-18937776,18938601
1627678_at	8.99899e-05	0.000150828	0.0358839	0.0692677	5.63914e-08	1.55607e-08	CG18302	CG18302-RA /FEA=BDGP /GEN=CG18302 /DB_XREF=CG18302 FBgn0032266 /SEG=chr2L:+10527381,10528724 /MAP=31F5-31F5 /LEN=1221 /DEF=(CG18302 gene symbol:CG18302 FBgn0032266 )	34452	6629 // lipid metabolism // inferred from electronic annotation		16298 // lipase activity // inferred from electronic annotation /// 16787 // hydrolase activity // inferred from electronic annotation
1627682_at	0.000583679	0.000507063	0.000991638	0.0106015	0.259454	0.0321629	CG14949	CG14949-RA /FEA=BDGP /GEN=CG14949 /DB_XREF=CG14949 FBgn0035358 /SEG=chr3L:-2623041,2623975 /MAP=62E8-62E8 /LEN=627 /DEF=(CG14949 gene symbol:CG14949 FBgn0035358 )	38328
1627691_at	0.000422509	0.000413798	0.000311879	0.00563325	5.12179e-12	4.18577e-12	dnk	deoxyribonucleoside kinase	42273	6206 // pyrimidine base metabolism // inferred from electronic annotation /// 6230 // TMP biosynthesis // inferred from sequence similarity /// 16310 // phosphorylation // non-traceable author statement /// 6165 // nucleoside diphosphate . . .	5739 // mitochondrion // inferred from sequence similarity	16773 // phosphotransferase activity, alcohol group as acceptor // inferred from electronic annotation /// 5524 // ATP binding // inferred from electronic annotation /// 19201 // nucleotide kinase activity // inferred from electronic annotation /// . . .
1627716_at	0.00066025	0.000553138	0.000800549	0.00943367	8.04791e-14	1.95477e-13	CG11598	CG11598-RA /FEA=BDGP /GEN=CG11598 /DB_XREF=CG11598 FBgn0038067 /SEG=chr3R:+8460569,8461943 /MAP=87C3-87C3 /LEN=1206 /DEF=(CG11598 gene symbol:CG11598 FBgn0038067 (GO:0004806 triacylglycerol lipase))	41554	6629 // lipid metabolism // inferred from sequence similarity /// 6629 // lipid metabolism // inferred from electronic annotation		16298 // lipase activity // inferred from sequence similarity /// 4806 // triacylglycerol lipase activity // inferred from sequence similarity
1627726_a_at	1.05016e-05	3.92201e-05	0.591963	0.302308	0.929471	0.104882	CG6404	CG6404-RB /FEA=BDGP /SEG=chr3L:-10841790,10844000	39222	8535 // cytochrome c oxidase complex assembly // inferred from sequence similarity	5740 // mitochondrial membrane // inferred from sequence similarity /// 5743 // mitochondrial inner membrane // inferred from sequence similarity	5386 // carrier activity // inferred from electronic annotation /// 8565 // protein transporter activity // inferred from sequence similarity
1627735_at	0.00015479	0.000213266	0.271178	0.204881	0.000153922	2.72334e-05	CG13908	CG13908-RA /FEA=BDGP /GEN=CG13908 /DB_XREF=CG13908 FBgn0035178 /SEG=chr3L:+967839,973093 /MAP=61E1-61E1 /LEN=3945 /DEF=(CG13908 gene symbol:CG13908 FBgn0035178 )	38110
1627744_at	0.000622018	0.000529457	0.17858	0.164431	0.323036	0.0394813	CG15209	CG15209-RA /FEA=BDGP /GEN=CG15209 /DB_XREF=CG15209 FBgn0030237 /SEG=chrX:+10584093,10584942 /MAP=9F5-9F5 /LEN=849 /DEF=(CG15209 gene symbol:CG15209 FBgn0030237 )	32011
1627752_s_at	0.000248936	0.000291461	0.189804	0.169546	0.0232086	0.00327049	SK	small conductance calcium-activated potassium channel	31456	6813 // potassium ion transport // inferred from electronic annotation /// 16042 // lipid catabolism // inferred from electronic annotation /// 7268 // synaptic transmission // inferred from electronic annotation /// 6812 // cation transport // . . .	16020 // membrane // inferred from electronic annotation /// 8076 // voltage-gated potassium channel complex // inferred from electronic annotation /// 16021 // integral to membrane // inferred from electronic annotation	4623 // phospholipase A2 activity // inferred from electronic annotation /// 5516 // calmodulin binding // inferred from electronic annotation /// 5509 // calcium ion binding // inferred from electronic annotation /// 4965 // GABA-B receptor . . .
1627764_at	0.000313034	0.000335941	9.48515e-05	0.00307809	1.33971e-12	1.44176e-12	CG6194	CG6194-RA /FEA=BDGP /GEN=CG6194 /DB_XREF=CG6194 FBgn0038325 /SEG=chr3R:-11179450,11182659 /MAP=88F1-88F1 /LEN=2669 /DEF=(CG6194 gene symbol:CG6194 FBgn0038325 )	41868	6914 // autophagy // inferred from sequence similarity /// 6508 // proteolysis and peptidolysis // inferred from sequence similarity /// 48102 // autophagic cell death // inferred from expression pattern /// 35071 // salivary gland cell death // . . .		4197 // cysteine-type endopeptidase activity // inferred from sequence similarity
1627770_at	0.00158124	0.000977321	0.00301418	0.0182453	1.34021e-10	6.63656e-11	Cks30A	Cyclin-dependent kinase subunit 30A	34250	74 // regulation of cell cycle // inferred from electronic annotation /// 6468 // protein amino acid phosphorylation // non-traceable author statement /// 6468 // protein amino acid phosphorylation // inferred from sequence similarity /// 45842 // . . .		16538 // cyclin-dependent protein kinase regulator activity // non-traceable author statement /// 4674 // protein serine/threonine kinase activity // non-traceable author statement /// 16538 // cyclin-dependent protein kinase regulator activity // . . .
1627773_a_at	0.000289416	0.000321374	0.974928	0.39958	0.00228025	0.000357045	Jheh2	Juvenile hormone epoxide hydrolase 2	37181	9636 // response to toxin // inferred from electronic annotation /// 6952 // defense response // inferred from electronic annotation /// 6719 // juvenile hormone catabolism // non-traceable author statement	5792 // microsome // inferred from sequence similarity	4301 // epoxide hydrolase activity // inferred from sequence similarity /// 8096 // juvenile hormone epoxide hydrolase activity // non-traceable author statement
1627781_at	0.000148015	0.000207433	1.20432e-05	0.0010294	1.43566e-13	2.83293e-13	Ucp4B	CG18340-RA /FEA=BDGP /GEN=Ucp4B /DB_XREF=CG18340 FBgn0031758 /SEG=chr2L:+5962097,5963199 /MAP=26A5-26A5 /LEN=1033 /DEF=(CG18340 gene symbol:Ucp4B FBgn0031758 (GO:0005740 mitochondrial membrane) (GO:0005386 carrier))	33833	6839 // mitochondrial transport // inferred from electronic annotation /// 15992 // proton transport // inferred from sequence similarity	5743 // mitochondrial inner membrane // inferred from sequence similarity /// 5740 // mitochondrial membrane // inferred from sequence similarity	5488 // binding // inferred from electronic annotation /// 17077 // oxidative phosphorylation uncoupler activity // inferred from sequence similarity /// 5386 // carrier activity // inferred from sequence similarity
1627784_at	1.05631e-08	4.62356e-07	0.403377	0.25087	0.814902	0.0930082		GM07606 /FEA=sim4 /SEG=chr4:-355582,357445
1627812_s_at	1.56935e-05	5.10283e-05	0.000784957	0.00931966	5.09888e-12	4.16966e-12	Rbp1	RNA-binding protein 1	41294	398 // nuclear mRNA splicing, via spliceosome // inferred from sequence similarity /// 6376 // mRNA splice site selection // inferred from sequence similarity /// 398 // nuclear mRNA splicing, via spliceosome // non-traceable author statement	5634 // nucleus // inferred from direct assay /// 5681 // spliceosome complex // inferred from electronic annotation /// 5634 // nucleus // non-traceable author statement	5515 // protein binding // inferred from physical interaction /// 3729 // mRNA binding // inferred from sequence similarity /// 3729 // mRNA binding // non-traceable author statement
1627816_a_at	7.47191e-05	0.000133911	0.465682	0.268448	0.053298	0.00720693	CG32264	CG32264-RA /FEA=BDGP /GEN=CG32264 /DB_XREF=CG32264 FBgn0052264 /SEG=chr3L:-3697832,3781917 /MAP=63E8-63F1 /LEN=3810 /DEF=(CG32264 gene symbol:CG32264 synonyms:(CG14978 CG12604 CG10857 CG10860) FBgn0052264 )	38438
1627817_at	6.15807e-08	1.36232e-06	0.00151511	0.0131565	9.27812e-07	2.12534e-07	CG33109	CG33109-RA /FEA=BDGP /GEN=CG33109 /DB_XREF=CG33109 FBgn0053109 /SEG=chr3R:-10046429,10047320 /MAP=88A12-88A12 /LEN=891 /DEF=(CG33109 gene symbol:CG33109 synonyms:(CG9645) FBgn0053109 )	326258
1627830_at	2.33521e-05	6.69413e-05	3.53193e-05	0.00187525	2.49192e-15	2.39092e-14	rpk	ripped pocket	40580	6814 // sodium ion transport // inferred from electronic annotation /// 6812 // cation transport // inferred from electronic annotation	16020 // membrane // inferred from electronic annotation	15280 // amiloride-sensitive sodium channel activity // inferred from sequence similarity /// 5272 // sodium channel activity // non-traceable author statement /// 5272 // sodium channel activity // inferred from sequence similarity
1627844_at	0.000538295	0.000484825	0.316364	0.222179	0.0300039	0.00417616	Cyp4e2	Cytochrome P450-4e2	35822	6118 // electron transport // inferred from electronic annotation /// 8202 // steroid metabolism // inferred from electronic annotation	16020 // membrane // non-traceable author statement /// 5792 // microsome // non-traceable author statement	4497 // monooxygenase activity // inferred from electronic annotation /// 16491 // oxidoreductase activity // inferred from electronic annotation /// 5489 // electron transporter activity // inferred from sequence similarity /// 5489 // electron . . .
1627850_at	0.000138824	0.000201002	0.00911042	0.0325891	1.44167e-12	1.53134e-12	CG3689	CG3689-RB /FEA=BDGP /GEN=CG3689 /DB_XREF=CG3689 FBgn0035987 /SEG=chr3L:+9368587,9371164 /MAP=67B3-67B3 /LEN=2202 /DEF=(CG3689 gene symbol:CG3689 FBgn0035987 (GO:0006379 mRNA cleavage) (GO:0005849 mRNA cleavage factor complex))	39083	398 // nuclear mRNA splicing, via spliceosome // inferred from electronic annotation /// 6379 // mRNA cleavage // inferred from sequence similarity	5849 // mRNA cleavage factor complex // inferred from sequence similarity
1627856_at	1.82046e-05	5.63737e-05	0.00404935	0.0211434	6.11232e-10	2.53014e-10	Hus1-like	CG2525-RA /FEA=BDGP /SEG=chr3R:-634082,637782	40598	74 // regulation of cell cycle // inferred from electronic annotation /// 6281 // DNA repair // inferred from sequence similarity
1627886_at	0.000644684	0.000543466	0.270575	0.204721	4.54809e-08	1.27938e-08	Atg1	Autophagy-specific gene 1	39454	6914 // autophagy // inferred from mutant phenotype /// 7242 // intracellular signaling cascade // inferred from electronic annotation /// 6468 // protein amino acid phosphorylation // non-traceable author statement		4713 // protein-tyrosine kinase activity // inferred from electronic annotation /// 5524 // ATP binding // inferred from electronic annotation /// 4702 // receptor signaling protein serine/threonine kinase activity // inferred from electronic . . .
1627893_at	0.0012706	0.00084859	0.00197562	0.0146786	3.71157e-12	3.23481e-12	CG18177	CG18177-RB /FEA=BDGP /GEN=CG18177 /DB_XREF=CG18177 FBgn0036039 /SEG=chr3L:+9684458,9687180 /MAP=67C5-67C5 /LEN=2293 /DEF=(CG18177 gene symbol:CG18177 FBgn0036039 )	39142
1627895_at	6.6568e-06	2.97087e-05	0.371607	0.24025	0.00364774	0.00055804	CG18404	CG18404-RA /FEA=BDGP /GEN=CG18404 /DB_XREF=CG18404 FBgn0039761 /SEG=chr3R:+26068269,26069186 /MAP=99E3-99E3 /LEN=608 /DEF=(CG18404 gene symbol:CG18404 FBgn0039761 )	43603
1627898_at	0.00126283	0.000845385	0.00381869	0.0204126	9.68779e-09	3.09176e-09	Sce	Sex combs extra	43327	7062 // sister chromatid cohesion // inferred from mutant phenotype /// 16567 // protein ubiquitination // inferred from electronic annotation /// 6342 // chromatin silencing // inferred from direct assay /// 45498 // sex comb development // . . .	35102 // PRC1 complex // traceable author statement /// 8278 // cohesin complex // inferred from direct assay /// 151 // ubiquitin ligase complex // inferred from electronic annotation	5515 // protein binding // inferred from physical interaction /// 8270 // zinc ion binding // inferred from electronic annotation /// 4842 // ubiquitin-protein ligase activity // inferred from electronic annotation
1627911_at	0.000822055	0.000632545	0.00316695	0.0187367	1.38418e-10	6.82579e-11	CG14286	CG14286-RA /FEA=BDGP /GEN=CG14286 /DB_XREF=CG14286 FBgn0038673 /SEG=chr3R:+14849885,14850488 /MAP=91E4-91E4 /LEN=603 /DEF=(CG14286 gene symbol:CG14286 FBgn0038673 )	42280
1627926_at	0.000143509	0.000205281	0.750798	0.343209	6.35634e-09	2.10105e-09	CG8315	CG8315-RA /FEA=BDGP /GEN=CG8315 /DB_XREF=CG8315 FBgn0034058 /SEG=chr2R:-11055091,11056076 /MAP=52D9-52D9 /LEN=932 /DEF=(CG8315 gene symbol:CG8315 FBgn0034058 (GO:0007031 peroxisome organization and biogenesis))	36758	16559 // peroxisome division // inferred from electronic annotation /// 6625 // protein-peroxisome targeting // inferred from electronic annotation /// 7031 // peroxisome organization and biogenesis // inferred from sequence similarity	5778 // peroxisomal membrane // inferred from electronic annotation
1627933_a_at	2.22096e-06	1.51745e-05	0.333913	0.227293	0.321703	0.0393331	mXr	CG30361-RA /FEA=BDGP /GEN=CG30361 /DB_XREF=CG30361 FBgn0050361 /SEG=chr2R:-3535174,3582839 /MAP=44D1-44D2 /LEN=4782 /DEF=(CG30361 gene symbol:CG30361 synonyms:(CG18447 CG8692) FBgn0050361 (GO:0016021 integral to membrane) (GO:0008067 metabotropic . . .	35832	7200 // G-protein signaling, coupled to IP3 second messenger (phospholipase C activating) // inferred from direct assay /// 19226 // transmission of nerve impulse // inferred from electronic annotation	16021 // integral to membrane // inferred from sequence similarity	4930 // G-protein coupled receptor activity // inferred from direct assay /// 16595 // glutamate binding // inferred from direct assay /// 16595 // glutamate binding // inferred from sequence similarity /// 8066 // glutamate receptor activity // . . .
1627948_at	0.0011031	0.00077483	0.48521	0.27439	0.283015	0.034871	aPKC	atypical protein kinase C	47594	1738 // morphogenesis of a polarized epithelium // traceable author statement /// 19226 // transmission of nerve impulse // inferred from electronic annotation /// 7242 // intracellular signaling cascade // inferred from electronic annotation /// . . .	5737 // cytoplasm // non-traceable author statement /// 16324 // apical plasma membrane // traceable author statement /// 35003 // subapical complex // traceable author statement /// 45179 // apical cortex // non-traceable author statement /// 5938 . . .	5524 // ATP binding // inferred from electronic annotation /// 4702 // receptor signaling protein serine/threonine kinase activity // inferred from electronic annotation /// 5515 // protein binding // inferred from sequence similarity /// 19992 // . . .
1627955_a_at	6.60425e-05	0.00012423	0.0767044	0.104244	1.32335e-05	2.63846e-06	CG11533	CG11533-RA /FEA=BDGP /GEN=CG11533 /DB_XREF=CG11533 FBgn0039908 /SEG=chr4:-491023,508910 /MAP=102C1-102C1 /LEN=5458 /DEF=(CG11533 gene symbol:CG11533 FLAGGED_PROBLEMATIC FBgn0039908 (GO:0004681 casein kinase I) (GO:0006468 protein amino acid . . .	43794	6468 // protein amino acid phosphorylation // non-traceable author statement /// 7242 // intracellular signaling cascade // inferred from electronic annotation		4681 // casein kinase I activity // non-traceable author statement /// 4702 // receptor signaling protein serine/threonine kinase activity // inferred from electronic annotation /// 5524 // ATP binding // inferred from electronic annotation
1627958_at	4.06712e-07	4.924e-06	0.00996509	0.0344431	1.1151e-05	2.24038e-06	CG30269	CG30269-RA /FEA=BDGP /GEN=CG30269 /DB_XREF=CG30269 FBgn0050269 /SEG=chr2R:+17711491,17712363 /MAP=58F6-58F6 /LEN=539 /DEF=(CG30269 gene symbol:CG30269 synonyms:(CG13515) FBgn0050269 )	37600
1627961_a_at	0.000155127	0.000213472	0.498494	0.277813	4.36161e-05	8.18438e-06	CG18507	CG18507-RA /FEA=BDGP /SEG=chr2L:+13647679,13651996	34775
1627964_s_at	9.38538e-06	3.68309e-05	0.0350992	0.0688776	0.000308169	5.27359e-05	CG7888	CG7888-RC /FEA=BDGP /GEN=CG7888 /DB_XREF=CG7888 FBgn0036116 /SEG=chr3L:+11011622,11017191 /MAP=68A3-68A3 /LEN=2069 /DEF=(CG7888 gene symbol:CG7888 FBgn0036116 )	39232	6865 // amino acid transport // inferred from electronic annotation	16020 // membrane // inferred from electronic annotation	5279 // amino acid-polyamine transporter activity // inferred from electronic annotation
1627985_a_at	1.05204e-05	3.92201e-05	1.18762e-05	0.0010294	8.00761e-18	1.10132e-15	CG31870	CG31870-RA /FEA=BDGP /GEN=CG31870 /DB_XREF=CG31870 FBgn0051870 /SEG=chr2L:+10782650,10783185 /MAP=32A5-32A5 /LEN=476 /DEF=(CG31870 gene symbol:CG31870 FBgn0051870 )	318993
1628001_at	1.94249e-05	5.84825e-05	0.000152119	0.00379506	1.71039e-14	7.46122e-14	CG10492	CG10492-RA /FEA=BDGP /GEN=CG10492 /DB_XREF=CG10492 FBgn0032748 /SEG=chr2L:+19032163,19036906 /MAP=37B12-37B12 /LEN=4506 /DEF=(CG10492 gene symbol:CG10492 FBgn0032748 )	35177
1628011_a_at	0.000109065	0.000171675	0.00900869	0.032448	6.60795e-09	2.17485e-09	CG12877	CG12877-RB /FEA=BDGP /GEN=CG12877 /DB_XREF=CG12877 FBgn0039544 /SEG=chr3R:+23522188,23525780 /MAP=98B2-98B2 /LEN=2979 /DEF=(CG12877 gene symbol:CG12877 FBgn0039544 )	43333	6139 // nucleobase, nucleoside, nucleotide and nucleic acid metabolism // inferred from electronic annotation	5622 // intracellular // inferred from electronic annotation	4532 // exoribonuclease activity // inferred from electronic annotation /// 4518 // nuclease activity // inferred from electronic annotation /// 3676 // nucleic acid binding // inferred from electronic annotation
1628020_at	2.01562e-05	6.00488e-05	0.00273129	0.017324	0.000290265	4.9842e-05	CG15358	CG15358-RA /FEA=BDGP /GEN=CG15358 /DB_XREF=CG15358 FBgn0031373 /SEG=chr2L:-1884079,1885721 /MAP=22B4-22B4 /LEN=1092 /DEF=(CG15358 gene symbol:CG15358 FBgn0031373 )	33366	7283 // spermatogenesis // inferred from electronic annotation /// 7276 // gametogenesis // inferred from electronic annotation /// 7275 // development // inferred from electronic annotation		5529 // sugar binding // inferred from electronic annotation
1628052_at	2.09781e-07	3.01573e-06	0.297866	0.215131	0.171816	0.0218043	Cyp6a17	CG10241-RA /FEA=BDGP /GEN=Cyp6a17 /DB_XREF=CG10241 FBgn0015714 /SEG=chr2R:+9937697,9939285 /MAP=51D1-51D1 /LEN=1528 /DEF=(CG10241 gene symbol:Cyp6a17 FBgn0015714 (GO:0015034 cytochrome P450) (GO:0005792 microsome) (GO:0016020 membrane))	45556	6118 // electron transport // inferred from electronic annotation /// 8202 // steroid metabolism // inferred from electronic annotation	16020 // membrane // non-traceable author statement /// 5792 // microsome // non-traceable author statement	4497 // monooxygenase activity // inferred from electronic annotation /// 16491 // oxidoreductase activity // inferred from electronic annotation /// 5489 // electron transporter activity // non-traceable author statement /// 5489 // electron . . .
1628075_at	8.7072e-05	0.000147239	0.00133029	0.0123883	2.10326e-13	3.67829e-13	olf186-M	CG14489-RA /FEA=BDGP /SEG=chr2R:+12910425,12912169	37039
1628080_at	4.78629e-05	0.000102429	0.029978	0.0625335	1.26005e-05	2.5188e-06	CG1583	CG1583-RA /FEA=BDGP /GEN=CG1583 /DB_XREF=CG1583 FBgn0030013 /SEG=chrX:+7896492,7897985 /MAP=7D16-7D17 /LEN=1315 /DEF=(CG1583 gene symbol:CG1583 FBgn0030013 (GO:0004623 phospholipase A2))	31747	6644 // phospholipid metabolism // inferred from electronic annotation /// 16042 // lipid catabolism // inferred from electronic annotation /// 6629 // lipid metabolism // inferred from electronic annotation	5576 // extracellular region // inferred from electronic annotation	5509 // calcium ion binding // inferred from electronic annotation /// 4623 // phospholipase A2 activity // inferred from sequence similarity
1628101_s_at	0.00155382	0.000966292	0.837136	0.365195	0.0679909	0.00905938	CG8974 /// CG32581	CG32581-RA /FEA=BDGP /GEN=CG32581 /DB_XREF=CG32581 FBgn0052581 /SEG=chrX:-15528486,15530170 /MAP=13F1-13F1 /LEN=900 /DEF=(CG32581 gene symbol:CG32581 FBgn0052581 )	318098/	16567 // protein ubiquitination // inferred from electronic annotation /// 6366 // transcription from RNA polymerase II promoter // inferred from electronic annotation /// 6139 // nucleobase, nucleoside, nucleotide and nucleic acid metabolism // . . .	151 // ubiquitin ligase complex // inferred from electronic annotation	8270 // zinc ion binding // inferred from electronic annotation /// 4842 // ubiquitin-protein ligase activity // inferred from electronic annotation /// 30528 // transcription regulator activity // inferred from electronic annotation
1628107_at	0.000177811	0.00023448	0.102149	0.122948	4.47542e-07	1.06971e-07	CG3513	CG3513-RA /FEA=BDGP /GEN=CG3513 /DB_XREF=CG3513 FBgn0031559 /SEG=chr2L:-3685409,3685737 /MAP=24B1-24B1 /LEN=267 /DEF=(CG3513 gene symbol:CG3513 FBgn0031559 )	33590			4867 // serine-type endopeptidase inhibitor activity // inferred from sequence similarity
1628152_at	6.73335e-05	0.00012562	0.145092	0.147212	3.12005e-09	1.09799e-09	Clc	Clathrin light chain	40221	6898 // receptor mediated endocytosis // inferred from electronic annotation /// 6886 // intracellular protein transport // inferred from electronic annotation /// 16183 // synaptic vesicle coating // traceable author statement /// 7269 // . . .	8021 // synaptic vesicle // traceable author statement /// 30135 // coated vesicle // traceable author statement /// 5905 // coated pit // traceable author statement /// 30125 // clathrin vesicle coat // traceable author statement /// 30132 // . . .	5326 // neurotransmitter transporter activity // inferred from sequence similarity
1628155_at	1.49856e-05	5.00125e-05	0.000146447	0.00378152	1.36948e-09	5.20165e-10	klar	klarsicht	38067	42051 // eye photoreceptor development (sensu Endopterygota) // traceable author statement /// 7431 // salivary gland development // traceable author statement /// 16044 // membrane organization and biogenesis // traceable author statement /// 7097 . . .	16020 // membrane // inferred from electronic annotation /// 30286 // dynein complex // inferred from sequence similarity	5215 // transporter activity // inferred from electronic annotation /// 42623 // ATPase activity, coupled // inferred from sequence similarity
1628159_a_at	0.00103994	0.000741078	0.059892	0.0920366	0.000430547	7.26486e-05	CG32206	CG32206-RB /FEA=BDGP /GEN=CG32206 /DB_XREF=CG32206 FBgn0052206 /SEG=chr3L:-19289199,19361771 /MAP=76A6-76B2 /LEN=7252 /DEF=(CG32206 gene symbol:CG32206 synonyms:(CG14092 CG14090 CG14091 CG9600) FBgn0052206 )	40105
1628175_at	0.00126225	0.000845385	0.00248659	0.0164567	1.96883e-09	7.22768e-10	CG6325	CG6325-RA /FEA=BDGP /GEN=CG6325 /DB_XREF=CG6325 FBgn0037814 /SEG=chr3R:-6228700,6233024 /MAP=86B4-86B4 /LEN=3633 /DEF=(CG6325 gene symbol:CG6325 FBgn0037814 )	41268
1628188_at	2.59783e-06	1.69911e-05	3.86029e-06	0.000588431	1.11607e-13	2.43431e-13	Nop60B	Nucleolar protein at 60B	37873	16072 // rRNA metabolism // inferred from electronic annotation /// 7067 // mitosis // inferred from electronic annotation /// 7059 // chromosome segregation // inferred from electronic annotation /// 6364 // rRNA processing // non-traceable author . . .	5634 // nucleus // non-traceable author statement /// 5730 // nucleolus // non-traceable author statement /// 5730 // nucleolus // inferred from sequence similarity /// 5730 // nucleolus // inferred from direct assay	3729 // mRNA binding // inferred from electronic annotation /// 19237 // centromeric DNA binding // inferred from electronic annotation /// 4730 // pseudouridylate synthase activity // inferred from sequence similarity
1628199_at	0.000283261	0.000316664	0.000552169	0.00767415	1.59783e-11	1.06986e-11	CG15345	CG15345-RA /FEA=BDGP /GEN=CG15345 /DB_XREF=CG15345 FBgn0040928 /SEG=chrX:-8136101,8137207 /MAP=7E6-7E6 /LEN=1049 /DEF=(CG15345 gene symbol:CG15345 FBgn0040928 )	50402
1628207_at	0.00115531	0.000797324	0.0997628	0.12122	1.0279e-05	2.07317e-06	CG5065	CG5065-RA /FEA=BDGP /GEN=CG5065 /DB_XREF=CG5065 FBgn0034145 /SEG=chr2R:+11671394,11687087 /MAP=53C10-53C10 /LEN=2637 /DEF=(CG5065 gene symbol:CG5065 FBgn0034145 )	36860			16491 // oxidoreductase activity // inferred from electronic annotation
1628240_at	0.000130615	0.000193576	0.233478	0.189762	0.00690161	0.00102598	CG4825	CG4825-RA /FEA=BDGP /GEN=CG4825 /DB_XREF=CG4825 FBgn0037010 /SEG=chr3L:-20440968,20444719 /MAP=77C6-77C7 /LEN=2065 /DEF=(CG4825 gene symbol:CG4825 FBgn0037010 (GO:0003882 CDP-diacylglycerol-serine O-phosphatidyltransferase))	40281	6659 // phosphatidylserine biosynthesis // inferred from electronic annotation /// 6629 // lipid metabolism // inferred from electronic annotation		3882 // CDP-diacylglycerol-serine O-phosphatidyltransferase activity // inferred from sequence similarity
1628243_at	0.0011902	0.000811564	0.208228	0.177963	1.86962e-06	4.11647e-07	dbr	debra	33161		5771 // multivesicular body // inferred from direct assay
1628249_at	0.000744183	0.000598948	0.203677	0.175855	3.12367e-07	7.65267e-08	CG14145	CG14145-RA /FEA=BDGP /GEN=CG14145 /DB_XREF=CG14145 FBgn0036118 /SEG=chr3L:+11019170,11019650 /MAP=68A3-68A3 /LEN=480 /DEF=(CG14145 gene symbol:CG14145 FBgn0036118 )	39234
1628257_s_at	0.000833632	0.000638862	0.632336	0.313178	0.0257813	0.00361466	PHGPx	CG12013-RB /FEA=BDGP /GEN=CG12013 /DB_XREF=CG12013 FBgn0035438 /SEG=chr3L:+3306919,3309255 /MAP=63D1-63D1 /LEN=2269 /DEF=(CG12013 gene symbol:CG12013 FBgn0035438 (GO:0004602 glutathione peroxidase))	38413	8202 // steroid metabolism // inferred from electronic annotation /// 9636 // response to toxin // inferred from electronic annotation /// 6952 // defense response // inferred from electronic annotation /// 6982 // response to lipid hydroperoxide . . .	5739 // mitochondrion // inferred from sequence similarity /// 5737 // cytoplasm // inferred from sequence similarity	4602 // glutathione peroxidase activity // inferred from sequence similarity /// 4601 // peroxidase activity // inferred from direct assay
1628260_at	0.000737271	0.000594292	0.000501897	0.00734259	3.34623e-14	1.08675e-13	CG13186	CG13186-RA /FEA=BDGP /GEN=CG13186 /DB_XREF=CG13186 FBgn0033680 /SEG=chr2R:+7145988,7146591 /MAP=48E1-48E1 /LEN=603 /DEF=(CG13186 gene symbol:CG13186 FBgn0033680 )	36294
1628261_at	0.000311101	0.000334322	0.143335	0.146572	0.00185326	0.000292965	CG13067	CG13067-RA /FEA=BDGP /GEN=CG13067 /DB_XREF=CG13067 FBgn0036589 /SEG=chr3L:+16220187,16220798 /MAP=72D10-72D10 /LEN=538 /DEF=(CG13067 gene symbol:CG13067 FBgn0036589 )	39785
1628272_a_at	0.00147693	0.00093534	0.743813	0.341346	0.00067875	0.000112113	CG40486	CG40486-RB /FEA=BDGP /SEG=chrXh:-296946,298149				16491 // oxidoreductase activity // inferred from sequence similarity
1628296_at	0.000716234	0.000581388	0.592522	0.30243	0.674639	0.0783709	pgant4	polypeptide GalNAc transferase 4	261610	5976 // polysaccharide metabolism // inferred from electronic annotation /// 6486 // protein amino acid glycosylation // inferred from electronic annotation		4653 // polypeptide N-acetylgalactosaminyltransferase activity // non-traceable author statement /// 4653 // polypeptide N-acetylgalactosaminyltransferase activity // inferred from sequence similarity
1628299_at	0.00146235	0.000931813	0.000486196	0.00720208	8.68235e-13	1.03045e-12	CG5339	CG5339-RA /FEA=BDGP /GEN=CG5339 /DB_XREF=CG5339 FBgn0034925 /SEG=chr2R:-18940457,18941802 /MAP=60A9-60A9 /LEN=1233 /DEF=(CG5339 gene symbol:CG5339 FBgn0034925 )	37794
1628309_at	0.000966066	0.000709307	0.352984	0.234584	9.77826e-06	1.97798e-06	CG5126	CG5126-RA /FEA=BDGP /GEN=CG5126 /DB_XREF=CG5126 FBgn0031320 /SEG=chr2L:-1183956,1185687 /MAP=21F2-21F2 /LEN=1674 /DEF=(CG5126 gene symbol:CG5126 FBgn0031320 )	33306
1628310_at	0.00100963	0.000727219	0.0680239	0.0986009	0.000304074	5.21103e-05		HDC20208 /FEA=HDP /SEG=chr3h:-1089214,1090806
1628318_at	0.000189149	0.000240245	0.00011125	0.00330628	3.04079e-10	1.37048e-10	CG11451	CG11451-RA /FEA=BDGP /GEN=CG11451 /DB_XREF=CG11451 FBgn0037025 /SEG=chr3L:+20718559,20724875 /MAP=77E6-77E8 /LEN=6067 /DEF=(CG11451 gene symbol:CG11451 FBgn0037025 )	40300	9401 // phosphoenolpyruvate-dependent sugar phosphotransferase system // inferred from electronic annotation /// 7165 // signal transduction // inferred from electronic annotation /// 7154 // cell communication // inferred from electronic annotation		5351 // sugar porter activity // inferred from electronic annotation
1628331_at	8.39843e-05	0.000144596	0.547756	0.290598	0.0228984	0.00322851	Ca-	Ca<up>2+</up>-channel-protein-subunit	34557	6816 // calcium ion transport // inferred from sequence similarity	5891 // voltage-gated calcium channel complex // inferred from sequence similarity /// 5886 // plasma membrane // inferred from sequence similarity /// 5891 // voltage-gated calcium channel complex // non-traceable author statement /// 5886 // . . .	5245 // voltage-gated calcium channel activity // inferred from sequence similarity /// 5245 // voltage-gated calcium channel activity // non-traceable author statement
1628332_at	4.95387e-06	2.48358e-05	0.0933903	0.116347	0.209173	0.0262413	CG14990	CG14990-RA /FEA=BDGP /GEN=CG14990 /DB_XREF=CG14990 FBgn0035496 /SEG=chr3L:+4073831,4074970 /MAP=64A6-64A6 /LEN=1073 /DEF=(CG14990 gene symbol:CG14990 FBgn0035496 (GO:0004252 serine-type endopeptidase))	38486	6508 // proteolysis and peptidolysis // inferred from electronic annotation		4295 // trypsin activity // inferred from electronic annotation /// 4252 // serine-type endopeptidase activity // non-traceable author statement
1628339_a_at	6.30989e-05	0.000120485	0.200028	0.173897	0.00158787	0.000253221	CG7920	CG7920-RB /FEA=BDGP /GEN=CG7920 /DB_XREF=CG7920 FBgn0039737 /SEG=chr3R:-25829629,25830452 /MAP=99D1-99D1 /LEN=823 /DEF=(CG7920 gene symbol:CG7920 FBgn0039737 (GO:0008411 4-hydroxybutyrate CoA-transferase))	43562	6084 // acetyl-CoA metabolism // inferred from electronic annotation		8411 // 4-hydroxybutyrate CoA-transferase activity // inferred from sequence similarity
1628344_at	0.00109367	0.000771632	0.00273038	0.017324	3.02577e-07	7.42678e-08	CkII	Casein kinase II subunit	32132	7165 // signal transduction // inferred from electronic annotation /// 7622 // rhythmic behavior // traceable author statement /// 8062 // eclosion rhythm // traceable author statement /// 6468 // protein amino acid phosphorylation // inferred from . . .	5956 // protein kinase CK2 complex // non-traceable author statement /// 5956 // protein kinase CK2 complex // inferred from direct assay /// 5634 // nucleus // inferred from direct assay /// 5829 // cytosol // inferred from direct assay	4702 // receptor signaling protein serine/threonine kinase activity // inferred from electronic annotation /// 8605 // protein kinase CK2 regulator activity // non-traceable author statement /// 8605 // protein kinase CK2 regulator activity // . . .
1628345_at	4.51123e-05	9.96602e-05	0.726027	0.336943	0.621358	0.0726213	Cyp6a9	Cytochrome P450-6a9	36663	6118 // electron transport // inferred from electronic annotation /// 8202 // steroid metabolism // inferred from electronic annotation /// 17143 // insecticide metabolism // non-traceable author statement	16020 // membrane // non-traceable author statement /// 5792 // microsome // non-traceable author statement	4497 // monooxygenase activity // inferred from electronic annotation /// 16491 // oxidoreductase activity // inferred from electronic annotation /// 5489 // electron transporter activity // non-traceable author statement /// 5489 // electron . . .
1628353_at	4.80198e-06	2.43967e-05	0.592059	0.302324	0.000565924	9.42238e-05	GstD1	Glutathione S transferase D1	41503	9636 // response to toxin // inferred from electronic annotation /// 6952 // defense response // inferred from electronic annotation		4364 // glutathione transferase activity // non-traceable author statement /// 4364 // glutathione transferase activity // inferred from sequence similarity /// 4364 // glutathione transferase activity // inferred from direct assay
1628358_at	1.54619e-05	5.10038e-05	0.0337258	0.0674146	8.50152e-11	4.43373e-11	Tob	CG9214-RA /FEA=BDGP /GEN=Tob /DB_XREF=CG9214 FBgn0028397 /SEG=chrX:-15810770,15813579 /MAP=14A8-14A8 /LEN=2137 /DEF=(CG9214 gene symbol:Tob FBgn0028397 (GO:0008285 negative regulation of cell proliferation))	32574	7169 // transmembrane receptor protein tyrosine kinase signaling pathway // inferred from electronic annotation /// 74 // regulation of cell cycle // inferred from electronic annotation /// 165 // MAPKKK cascade // inferred from electronic . . .
1628372_a_at	0.000535954	0.000484825	0.00217433	0.0154688	4.10048e-11	2.37705e-11	DNApol-73	DNA polymerase 73kD	43278	6261 // DNA-dependent DNA replication // inferred from sequence similarity	5634 // nucleus // inferred from electronic annotation /// 5658 // alpha DNA polymerase:primase complex // inferred from sequence similarity	3676 // nucleic acid binding // inferred from electronic annotation /// 3889 // alpha DNA polymerase activity // inferred from sequence similarity
1628373_at	5.21231e-06	2.5564e-05	0.0173293	0.0463427	6.96559e-08	1.89122e-08	CG32085	CG32085-RA /FEA=BDGP /GEN=CG32085 /DB_XREF=CG32085 FBgn0052085 /SEG=chr3L:-11608031,11637888 /MAP=68D1-68D2 /LEN=3043 /DEF=(CG32085 gene symbol:CG32085 synonyms:(CG14134 CG6060) FBgn0052085 )	39311	19538 // protein metabolism // inferred from electronic annotation /// 6508 // proteolysis and peptidolysis // inferred from electronic annotation /// 7186 // G-protein coupled receptor protein signaling pathway // inferred from electronic annotation	16021 // integral to membrane // inferred from electronic annotation	4197 // cysteine-type endopeptidase activity // inferred from electronic annotation /// 1584 // rhodopsin-like receptor activity // inferred from electronic annotation
1628376_x_at	3.23185e-05	8.22125e-05	0.0163393	0.0447909	0.000224379	3.90478e-05	CG13947	CG13947-RA /FEA=BDGP /GEN=CG13947 /DB_XREF=CG13947 FBgn0031277 /SEG=chr2L:+780868,781228 /MAP=21D2-21D2 /LEN=360 /DEF=(CG13947 gene symbol:CG13947 FBgn0031277 )	33250
1628382_at	2.1944e-06	1.51664e-05	0.000266654	0.00512921	7.40324e-12	5.69354e-12	Srp54	CG4602-RA /FEA=BDGP /GEN=Srp54 /DB_XREF=CG4602 FBgn0024285 /SEG=chr2L:+9905315,9907433 /MAP=30E4-30E4 /LEN=2118 /DEF=(CG4602 gene symbol:Srp54 FBgn0024285 (GO:0006376 mRNA splice site selection) (GO:0008248 pre-mRNA splicing factor) (GO:0005681 . . .	34312	6376 // mRNA splice site selection // inferred from sequence similarity /// 398 // nuclear mRNA splicing, via spliceosome // non-traceable author statement /// 398 // nuclear mRNA splicing, via spliceosome // inferred from sequence similarity	5681 // spliceosome complex // non-traceable author statement /// 5681 // spliceosome complex // inferred from sequence similarity	3729 // mRNA binding // non-traceable author statement /// 8187 // poly-pyrimidine tract binding // inferred from direct assay /// 3729 // mRNA binding // inferred from sequence similarity
1628385_a_at	0.000342323	0.000357571	0.0142683	0.0419821	1.52777e-06	3.40053e-07	Mef2	Myocyte enhancing factor 2	36032	6357 // regulation of transcription from RNA polymerase II promoter // inferred from electronic annotation /// 8283 // cell proliferation // inferred from electronic annotation /// 7507 // heart development // traceable author statement /// 6355 // . . .	5634 // nucleus // non-traceable author statement /// 5634 // nucleus // inferred from sequence similarity /// 5634 // nucleus // inferred from direct assay	5509 // calcium ion binding // inferred from electronic annotation /// 3700 // transcription factor activity // non-traceable author statement /// 3702 // RNA polymerase II transcription factor activity // inferred from sequence similarity
1628388_at	0.000439614	0.000423983	2.55113e-07	0.000100459	8.94373e-08	2.37878e-08	CG3823	CG3823-RA /FEA=BDGP /GEN=CG3823 /DB_XREF=CG3823 FBgn0029863 /SEG=chrX:+6044365,6047121 /MAP=5E7-5E8 /LEN=1267 /DEF=(CG3823 gene symbol:CG3823 FBgn0029863 (GO:0008431 tocopherol binding))	31573	6810 // transport // inferred from electronic annotation	5622 // intracellular // inferred from electronic annotation	5386 // carrier activity // inferred from electronic annotation /// 8431 // vitamin E binding // inferred from sequence similarity
1628393_at	0.0007097	0.000577483	0.689218	0.327846	0.000256792	4.44041e-05	CG10039	CG10039-RA /FEA=BDGP /GEN=CG10039 /DB_XREF=CG10039 FBgn0031581 /SEG=chr2L:+4000271,4001568 /MAP=24D3-24D3 /LEN=456 /DEF=(CG10039 gene symbol:CG10039 FBgn0031581 )	33617
1628402_a_at	0.000217274	0.000265868	0.141851	0.14594	1.51967e-06	3.38423e-07	GlcAT-S	CG3881-RA /FEA=BDGP /GEN=CG3881 /DB_XREF=CG3881 FBgn0032135 /SEG=chr2L:+9608697,9615344 /MAP=30C1-30C1 /LEN=1683 /DEF=(CG3881 gene symbol:CG3881 FBgn0032135 )	34282	30166 // proteoglycan biosynthesis // non-traceable author statement /// 6688 // glycosphingolipid biosynthesis // non-traceable author statement /// 9101 // glycoprotein biosynthesis // non-traceable author statement	16020 // membrane // inferred from electronic annotation	15020 // glucuronosyltransferase activity // inferred from sequence similarity /// 15018 // galactosylgalactosylxylosylprotein 3-beta-glucuronosyltransferase activity // inferred from direct assay /// 46989 // galactosyl beta-1,3 . . .
1628425_at	0.000185652	0.000240202	0.000446651	0.00696567	7.94138e-10	3.19597e-10	CG31898	CG31898-RA /FEA=BDGP /GEN=CG31898 /DB_XREF=CG31898 FBgn0051898 /SEG=chr2L:+8392687,8393708 /MAP=29C1-29C1 /LEN=1021 /DEF=(CG31898 gene symbol:CG31898 FBgn0051898 )	319012
1628429_at	0.000299242	0.000327971	0.0837615	0.10952	0.00110709	0.000179113	CG14214	CG14214-RA /FEA=BDGP /GEN=CG14214 /DB_XREF=CG14214 FBgn0031049 /SEG=chrX:+19374291,19375455 /MAP=18D11-18D12 /LEN=764 /DEF=(CG14214 gene symbol:CG14214 FBgn0031049 (GO:0006616 SRP-dependent, co-translational membrane targeting, translocation) . . .	32968	15031 // protein transport // inferred from sequence similarity /// 16192 // vesicle-mediated transport // inferred from electronic annotation /// 6616 // SRP-dependent cotranslational protein-membrane targeting, translocation // inferred from . . .	30176 // integral to endoplasmic reticulum membrane // inferred from sequence similarity /// 5784 // translocon complex // inferred from sequence similarity	15450 // protein translocase activity // inferred from electronic annotation /// 8565 // protein transporter activity // inferred from sequence similarity
1628435_at	0.000323372	0.000343827	0.0246047	0.0564676	1.40858e-10	6.92778e-11	sqd	squid	41666	6406 // mRNA-nucleus export // non-traceable author statement /// 8298 // intracellular mRNA localization // non-traceable author statement /// 9993 // oogenesis (sensu Insecta) // traceable author statement /// 184 // mRNA catabolism, . . .	30529 // ribonucleoprotein complex // non-traceable author statement /// 5737 // cytoplasm // traceable author statement /// 30529 // ribonucleoprotein complex // inferred from sequence similarity /// 5634 // nucleus // traceable author statement . . .	3729 // mRNA binding // inferred from sequence similarity /// 3730 // mRNA 3'-UTR binding // traceable author statement /// 3729 // mRNA binding // non-traceable author statement
1628437_at	0.00160397	0.000986161	0.00819164	0.0308311	2.783e-13	4.45511e-13	CG12783	CG12783-RA /FEA=BDGP /GEN=CG12783 /DB_XREF=CG12783 FBgn0038448 /SEG=chr3R:-12437368,12439140 /MAP=89D5-89D5 /LEN=1538 /DEF=(CG12783 gene symbol:CG12783 FBgn0038448 )	42019	7269 // neurotransmitter secretion // inferred from electronic annotation /// 7268 // synaptic transmission // inferred from electronic annotation /// 19226 // transmission of nerve impulse // inferred from electronic annotation /// 6810 // . . .	16021 // integral to membrane // inferred from electronic annotation	5215 // transporter activity // inferred from electronic annotation
1628458_at	0.000356362	0.000366687	0.221633	0.18412	1.47343e-06	3.28729e-07	milt	milt	45683	19896 // axon transport of mitochondrion // inferred from mutant phenotype /// 19896 // axon transport of mitochondrion // inferred from expression pattern /// 19896 // axon transport of mitochondrion // non-traceable author statement	5739 // mitochondrion // inferred from direct assay	19895 // kinesin-associated mitochondrial adaptor activity // non-traceable author statement
1628463_at	1.5874e-05	5.11765e-05	1.01472e-05	0.0010294	1.26005e-11	8.82188e-12	CG7242	CG7242-RA /FEA=BDGP /SEG=chr3R:+8787492,8788994	41585
1628465_a_at	0.00159465	0.000983623	0.234222	0.190004	2.64027e-05	5.0681e-06	CG3960	CG3960-RC /FEA=BDGP /GEN=CG3960 /DB_XREF=CG3960 FBgn0029876 /SEG=chrX:+6312298,6329548 /MAP=6B3-6C1 /LEN=1367 /DEF=(CG3960 gene symbol:CG3960 FLAGGED_PROBLEMATIC FBgn0029876 (GO:0003779 actin binding) (GO:0005200 structural constituent of . . .	31591	7498 // mesoderm development // non-traceable author statement	5856 // cytoskeleton // inferred from sequence similarity	3779 // actin binding // inferred from sequence similarity /// 5200 // structural constituent of cytoskeleton // inferred from sequence similarity
1628472_at	9.55703e-06	3.71205e-05	0.173026	0.161697	8.89456e-08	2.36812e-08	COP	coatomer protein	45250	6886 // intracellular protein transport // inferred from electronic annotation /// 6887 // exocytosis // inferred from electronic annotation /// 6890 // retrograde transport, Golgi to ER // inferred from sequence similarity	30125 // clathrin vesicle coat // inferred from electronic annotation /// 30126 // COPI vesicle coat // non-traceable author statement /// 30126 // COPI vesicle coat // inferred from sequence similarity
1628482_at	0.000329798	0.000349464	0.00748527	0.0297734	3.9789e-11	2.31894e-11	Rab39	CG12156-RA /FEA=BDGP /GEN=CG12156 /DB_XREF=CG12156 FBgn0029959 /SEG=chrX:+7475302,7476854 /MAP=7B7-7B7 /LEN=1124 /DEF=(CG12156 gene symbol:CG12156 FBgn0029959 (GO:0005525 GTP binding))	31684	7264 // small GTPase mediated signal transduction // inferred from electronic annotation /// 6909 // phagocytosis // inferred from electronic annotation /// 7041 // lysosomal transport // inferred from electronic annotation /// 6886 // . . .		5525 // GTP binding // inferred from sequence similarity /// 3924 // GTPase activity // inferred from sequence similarity
1628486_a_at	1.49795e-05	5.00125e-05	0.000652001	0.00839498	3.13343e-11	1.88689e-11	d4	CG2682-RA /FEA=BDGP /GEN=d4 /DB_XREF=CG2682 FBgn0033015 /SEG=chr2R:+432955,434835 /MAP=41F2-41F2 /LEN=1744 /DEF=(CG2682 gene symbol:d4 FBgn0033015 (GO:0005634 nucleus) (GO:0003700 transcription factor))	35485	16567 // protein ubiquitination // inferred from electronic annotation /// 6357 // regulation of transcription from RNA polymerase II promoter // inferred from electronic annotation /// 45449 // regulation of transcription // non-traceable author . . .	151 // ubiquitin ligase complex // inferred from electronic annotation /// 5634 // nucleus // non-traceable author statement	8270 // zinc ion binding // inferred from electronic annotation /// 4842 // ubiquitin-protein ligase activity // inferred from electronic annotation /// 3700 // transcription factor activity // non-traceable author statement
1628488_at	2.79451e-05	7.50065e-05	0.0294306	0.0620852	6.07313e-11	3.3339e-11	CG6051	CG6051-RA /FEA=BDGP /GEN=CG6051 /DB_XREF=CG6051 FBgn0039492 /SEG=chr3R:-22939838,22944280 /MAP=97E3-97E3 /LEN=3834 /DEF=(CG6051 gene symbol:CG6051 FBgn0039492 )	43271
1628509_at	0.000820307	0.000632055	0.322657	0.22402	8.67637e-06	1.76632e-06	CG7364	CG7364-RA /FEA=BDGP /SEG=chr2L:+13753238,13756462	34778	6909 // phagocytosis // inferred from electronic annotation /// 6886 // intracellular protein transport // inferred from electronic annotation	16021 // integral to membrane // inferred from electronic annotation /// 5768 // endosome // inferred from sequence similarity	5215 // transporter activity // inferred from sequence similarity
1628514_at	0.000225809	0.000273383	0.0144548	0.0421737	1.58356e-12	1.64318e-12	Ipk2	CG13688-RA /FEA=BDGP /GEN=CG13688 /DB_XREF=CG13688 FBgn0031267 /SEG=chr2L:-574697,575897 /MAP=21D1-21D1 /LEN=1200 /DEF=(CG13688 gene symbol:CG13688 FBgn0031267 )	33236	46853 // inositol and derivative phosphorylation // inferred from direct assay	5654 // nucleoplasm // inferred from direct assay	8440 // inositol-trisphosphate 3-kinase activity // inferred from electronic annotation /// 47326 // inositol-tetrakisphosphate 5-kinase activity // inferred from direct assay /// 50516 // inositol-polyphosphate multikinase activity // inferred . . .
1628531_at	0.000730713	0.00059054	0.139269	0.144194	1.67679e-10	8.06743e-11	Rpn11	CG18174-RA /FEA=BDGP /GEN=Rpn11 /DB_XREF=CG18174 FBgn0028694 /SEG=chr2L:-5050966,5052387 /MAP=25C3-25C3 /LEN=1242 /DEF=(CG18174 gene symbol:Rpn11 FBgn0028694 (GO:0006508 proteolysis and peptidolysis) (GO:0004299 proteasome endopeptidase) . . .	33738	50875 // cellular physiological process // inferred from mutant phenotype /// 6508 // proteolysis and peptidolysis // inferred from sequence similarity /// 6508 // proteolysis and peptidolysis // inferred from direct assay	8541 // proteasome regulatory particle, lid subcomplex (sensu Eukaryota) // inferred from sequence similarity /// 5838 // proteasome regulatory particle (sensu Eukaryota) // inferred from sequence similarity /// 5838 // proteasome regulatory . . .	4175 // endopeptidase activity // inferred from direct assay
1628562_s_at	0.000702452	0.000573885	0.000563097	0.00773503	2.18909e-12	2.09332e-12	mod(mdg4)	modifier of mdg4	49228	19226 // transmission of nerve impulse // inferred from electronic annotation /// 7530 // sex determination // inferred from electronic annotation /// 6357 // regulation of transcription from RNA polymerase II promoter // inferred from electronic . . .	5886 // plasma membrane // inferred from sequence similarity /// 5700 // polytene chromosome // inferred from direct assay /// 5634 // nucleus // inferred from direct assay /// 5634 // nucleus // non-traceable author statement /// 785 // chromatin . . .	8195 // phosphatidate phosphatase activity // inferred from sequence similarity /// 3702 // RNA polymerase II transcription factor activity // non-traceable author statement /// 3682 // chromatin binding // inferred from mutant phenotype /// 5515 . . .
1628565_at	0.00139884	0.000907604	0.0151611	0.0430335	6.105e-10	2.52791e-10	CG11454	CG11454-RA /FEA=BDGP /GEN=CG11454 /DB_XREF=CG11454 FBgn0031224 /SEG=chr2L:+143375,144227 /MAP=21B1-21B1 /LEN=852 /DEF=(CG11454 gene symbol:CG11454 FBgn0031224 (GO:0003723 RNA binding))	33175			3729 // mRNA binding // inferred from sequence similarity
1628570_at	1.18807e-06	1.00979e-05	1.61002e-06	0.000317684	6.19365e-19	4.03927e-16	CG4021	CG4021-RA /FEA=BDGP /GEN=CG4021 /DB_XREF=CG4021 FBgn0034659 /SEG=chr2R:+16816895,16818376 /MAP=58A1-58A1 /LEN=1100 /DEF=(CG4021 gene symbol:CG4021 FBgn0034659 )	37484	7283 // spermatogenesis // inferred from electronic annotation /// 6139 // nucleobase, nucleoside, nucleotide and nucleic acid metabolism // inferred from electronic annotation /// 7276 // gametogenesis // inferred from electronic annotation /// . . .		3676 // nucleic acid binding // inferred from electronic annotation /// 3729 // mRNA binding // inferred from electronic annotation
1628581_at	6.40096e-06	2.87928e-05	0.360768	0.237103	0.00319385	0.000492239	CG3884	CG3884-RB /FEA=BDGP /GEN=CG3884 /DB_XREF=CG3884 FBgn0033786 /SEG=chr2R:-8015111,8017000 /MAP=49E4-49E4 /LEN=1066 /DEF=(CG3884 gene symbol:CG3884 FBgn0033786 )	36429
1628593_at	0.000822732	0.000632638	0.00115808	0.0115208	2.51388e-15	2.39092e-14	CG33252	CG33252-RA /FEA=BDGP /SEG=chrX:-16627416,16628195	2768903
1628594_at	0.00100875	0.000727047	0.130304	0.139275	0.321166	0.0392822	rut	rutabaga	32406	6171 // cAMP biosynthesis // non-traceable author statement /// 7617 // mating behavior // traceable author statement /// 7186 // G-protein coupled receptor protein signaling pathway // traceable author statement /// 48149 // behavioral response to . . .	5887 // integral to plasma membrane // non-traceable author statement	4383 // guanylate cyclase activity // inferred from electronic annotation /// 8294 // calcium- and calmodulin-responsive adenylate cyclase activity // traceable author statement /// 8294 // calcium- and calmodulin-responsive adenylate cyclase . . .
1628617_at	0.000519102	0.000476036	0.0704061	0.1003	5.56922e-05	1.03271e-05	dro4	drosomycin-4	317954	6952 // defense response // non-traceable author statement /// 6952 // defense response // inferred from sequence similarity	5576 // extracellular region // inferred from sequence similarity
1628623_at	0.00128091	0.000853971	0.463676	0.267944	1.26677e-08	3.92933e-09	CG9904	CG9904-RA /FEA=BDGP /SEG=chrX:+2376571,2378917	31245
1628628_at	7.77428e-08	1.60863e-06	0.0105377	0.0354534	1.09916e-06	2.48943e-07	CalpA	Calpain-A	37232	16540 // protein autoprocessing // traceable author statement /// 6508 // proteolysis and peptidolysis // inferred from electronic annotation /// 19538 // protein metabolism // inferred from electronic annotation /// 30036 // actin cytoskeleton . . .	5737 // cytoplasm // non-traceable author statement	5516 // calmodulin binding // inferred from electronic annotation /// 5509 // calcium ion binding // inferred from electronic annotation /// 4198 // calpain activity // non-traceable author statement
1628631_at	0.000457519	0.000434985	0.000460708	0.00709128	2.03501e-12	1.98083e-12		S.C2L000511 /FEA=fgenesh /SEG=chr2L:-3660681,3662278
1628634_at	0.00152534	0.000954271	0.41367	0.25431	7.26469e-05	1.32766e-05	CG7853	CG7853-RA /FEA=BDGP /GEN=CG7853 /DB_XREF=CG7853 FBgn0036695 /SEG=chr3L:+16991681,16993352 /MAP=73E5-73E5 /LEN=1553 /DEF=(CG7853 gene symbol:CG7853 FBgn0036695 )	39914
1628643_at	9.88011e-05	0.00016132	0.00017148	0.00404554	8.53259e-07	1.96422e-07	CG31267	CG31267-RA /FEA=BDGP /GEN=CG31267 /DB_XREF=CG31267 FBgn0051267 /SEG=chr3R:+12959956,12960950 /MAP=89F1-89F1 /LEN=828 /DEF=(CG31267 gene symbol:CG31267 synonyms:(CG5240) FLAGGED_PROBLEMATIC FBgn0051267 )	318651	6508 // proteolysis and peptidolysis // inferred from electronic annotation		4252 // serine-type endopeptidase activity // inferred from sequence similarity /// 4263 // chymotrypsin activity // inferred from electronic annotation /// 4295 // trypsin activity // inferred from electronic annotation
1628645_at	0.000169112	0.000226002	0.0132396	0.0403367	0.000883172	0.000144209	CG6018	CG6018-RA /FEA=BDGP /GEN=CG6018 /DB_XREF=CG6018 FBgn0034736 /SEG=chr2R:+17593667,17595523 /MAP=58E8-58E8 /LEN=1791 /DEF=(CG6018 gene symbol:CG6018 FBgn0034736 (GO:0004091 carboxylesterase))	37572			4091 // carboxylesterase activity // inferred from sequence similarity
1628663_s_at	0.00155808	0.000968024	0.00111639	0.0112963	1.10722e-08	3.4951e-09	CG6961 /// CG18259	CG6961-RA /FEA=BDGP /GEN=CG6961 /DB_XREF=CG6961 FBgn0030959 /SEG=chrX:-18517095,18519163 /MAP=17D5-17D6 /LEN=1893 /DEF=(CG6961 gene symbol:CG6961 FBgn0030959 (GO:0003723 RNA binding))	32866//			3729 // mRNA binding // inferred from sequence similarity
1628696_at	4.0941e-05	9.31853e-05	0.359193	0.236495	0.00278077	0.000431173	CG12643	CG12643-RA /FEA=BDGP /GEN=CG12643 /DB_XREF=CG12643 FBgn0040942 /SEG=chrX:-10004131,10005165 /MAP=9B5-9B5 /LEN=1034 /DEF=(CG12643 gene symbol:CG12643 FBgn0040942 )	50416
1628714_at	0.000442969	0.000426135	5.66185e-05	0.00241031	3.06625e-09	1.0815e-09	CG12129	CG12129-RA /FEA=BDGP /GEN=CG12129 /DB_XREF=CG12129 FBgn0033475 /SEG=chr2R:+5093926,5095334 /MAP=46D7-46D7 /LEN=1252 /DEF=(CG12129 gene symbol:CG12129 FBgn0033475 )	36044			3676 // nucleic acid binding // inferred from electronic annotation
1628721_at	0.00136283	0.000892381	0.0759469	0.103937	0.0837582	0.0110464	CG9864	CG9864-RA /FEA=BDGP /GEN=CG9864 /DB_XREF=CG9864 FBgn0034490 /SEG=chr2R:-15311841,15313938 /MAP=56F11-56F11 /LEN=1512 /DEF=(CG9864 gene symbol:CG9864 FBgn0034490 (GO:0005316 high affinity inorganic phosphate:sodium symporter))	37287	6817 // phosphate transport // inferred from electronic annotation /// 6796 // phosphate metabolism // inferred from electronic annotation /// 6858 // extracellular transport // inferred from electronic annotation /// 6812 // cation transport // . . .	16021 // integral to membrane // inferred from electronic annotation	5316 // high affinity inorganic phosphate:sodium symporter activity // inferred from sequence similarity
1628732_at	2.43581e-08	7.29489e-07	3.07346e-08	2.42055e-05	1.27238e-12	1.38646e-12	pon	partner of numb	31394	45034 // neuroblast division // traceable author statement /// 8105 // asymmetric protein localization // traceable author statement	45178 // basal part of cell // traceable author statement /// 45180 // basal cortex // non-traceable author statement
1628743_at	0.000565833	0.000496486	0.000179255	0.00407056	3.80713e-15	2.9558e-14	glec	gliolectin	42571	7399 // neurogenesis // inferred from mutant phenotype /// 7399 // neurogenesis // inferred from expression pattern /// 7155 // cell adhesion // non-traceable author statement /// 7399 // neurogenesis // non-traceable author statement /// 7157 // . . .	5624 // membrane fraction // inferred from direct assay /// 16021 // integral to membrane // inferred from sequence similarity	30246 // carbohydrate binding // non-traceable author statement /// 30246 // carbohydrate binding // inferred from direct assay
1628788_a_at	0.000245397	0.000288207	1.6135e-06	0.000317684	1.26036e-10	6.2841e-11	dsh	dishevelled	32078	7242 // intracellular signaling cascade // inferred from electronic annotation /// 7379 // segment specification // inferred from electronic annotation /// 7498 // mesoderm development // inferred from electronic annotation /// 7398 // ectoderm . . .	5737 // cytoplasm // traceable author statement /// 5912 // adherens junction // traceable author statement /// 5737 // cytoplasm // non-traceable author statement	5515 // protein binding // inferred from electronic annotation /// 5112 // Notch binding // non-traceable author statement
1628793_at	0.000149319	0.000207487	0.00115605	0.0115208	0.801264	0.091612	CG6106	CG6106-RA /FEA=BDGP /GEN=CG6106 /DB_XREF=CG6106 FBgn0030914 /SEG=chrX:+18089841,18092921 /MAP=17A7-17A7 /LEN=1879 /DEF=(CG6106 gene symbol:CG6106 FBgn0030914 (GO:0004038 allantoinase))	32816	6139 // nucleobase, nucleoside, nucleotide and nucleic acid metabolism // inferred from electronic annotation	5634 // nucleus // inferred from electronic annotation	3677 // DNA binding // inferred from electronic annotation /// 4038 // allantoinase activity // inferred from sequence similarity
1628795_s_at	0.000194796	0.000244957	0.322873	0.224089	0.00831951	0.00122516	CG9175	CG9175-RA /FEA=BDGP /GEN=CG9175 /DB_XREF=CG9175 FBgn0031779 /SEG=chr2L:-6088909,6091179 /MAP=26B9-26B9 /LEN=2079 /DEF=(CG9175 gene symbol:CG9175 FBgn0031779 (GO:0005634 nucleus) (GO:0003677 DNA binding))	33862	6357 // regulation of transcription from RNA polymerase II promoter // inferred from electronic annotation	5634 // nucleus // inferred from sequence similarity	3677 // DNA binding // inferred from sequence similarity
1628796_at	5.02013e-05	0.000104445	0.062772	0.094438	5.09782e-10	2.15046e-10	CG6353	CG6353-RA /FEA=BDGP /GEN=CG6353 /DB_XREF=CG6353 FBgn0038893 /SEG=chr3R:-17477871,17479644 /MAP=93E9-93E9 /LEN=1208 /DEF=(CG6353 gene symbol:CG6353 FBgn0038893 )	42551
1628798_at	0.000390866	0.000390195	0.0223259	0.0532658	3.42758e-12	3.03303e-12	lin-52	CG15929-RA /FEA=BDGP /GEN=CG15929 /DB_XREF=CG15929 FBgn0029800 /SEG=chrX:-5494576,5495259 /MAP=5B7-5B8 /LEN=474 /DEF=(CG15929 gene symbol:CG15929 FBgn0029800 )	31499	122 // negative regulation of transcription from RNA polymerase II promoter // inferred from mutant phenotype
1628821_at	6.05304e-06	2.77767e-05	0.0701262	0.100168	0.0142132	0.00204215	CG17027	CG17027-RA /FEA=BDGP /GEN=CG17027 /DB_XREF=CG17027 FBgn0036553 /SEG=chr3L:+15928834,15930769 /MAP=72C1-72C1 /LEN=1704 /DEF=(CG17027 gene symbol:CG17027 FBgn0036553 (GO:0008934 myo-inositol-1(or 4)-monophosphatase) (GO:0016311 dephosphorylation))	39742	6644 // phospholipid metabolism // inferred from electronic annotation /// 7242 // intracellular signaling cascade // inferred from electronic annotation /// 16311 // dephosphorylation // non-traceable author statement		8934 // inositol-1(or 4)-monophosphatase activity // inferred from sequence similarity /// 8934 // inositol-1(or 4)-monophosphatase activity // non-traceable author statement
1628823_at	0.00013608	0.0001988	0.355472	0.235027	2.21662e-05	4.29407e-06	CG14120	CG14120-RA /FEA=BDGP /GEN=CG14120 /DB_XREF=CG14120 FBgn0036321 /SEG=chr3L:+12842598,12846714 /MAP=69E8-69E8 /LEN=4116 /DEF=(CG14120 gene symbol:CG14120 FBgn0036321 )	39463
1628830_at	0.000266037	0.000303673	0.744862	0.34166	0.0123366	0.00178388	CG14121	CG14121-RA /FEA=BDGP /GEN=CG14121 /DB_XREF=CG14121 FBgn0036297 /SEG=chr3L:+12481987,12482632 /MAP=69C4-69C4 /LEN=645 /DEF=(CG14121 gene symbol:CG14121 FBgn0036297 )	39432
1628834_a_at	0.00122709	0.000828769	0.000524382	0.00748542	7.9502e-14	1.93464e-13	SelD	selenide,water dikinase	36587	16260 // selenocysteine biosynthesis // traceable author statement /// 16260 // selenocysteine biosynthesis // inferred from mutant phenotype /// 8283 // cell proliferation // inferred from mutant phenotype /// 7444 // imaginal disc development // . . .		4756 // selenide, water dikinase activity // traceable author statement /// 5524 // ATP binding // inferred from electronic annotation /// 4756 // selenide, water dikinase activity // inferred from direct assay
1628840_at	2.99358e-06	1.81214e-05	0.000179891	0.00407056	2.46753e-14	9.0917e-14	ken	ken and barbie	37785	7485 // male genitalia morphogenesis (sensu Endopterygota) // inferred from mutant phenotype /// 45496 // male analia morphogenesis (sensu Endopterygota) // inferred from mutant phenotype /// 7486 // female genitalia morphogenesis (sensu . . .	5634 // nucleus // inferred from sequence similarity	8270 // zinc ion binding // inferred from electronic annotation /// 5515 // protein binding // inferred from sequence similarity /// 3676 // nucleic acid binding // inferred from sequence similarity /// 3700 // transcription factor activity // . . .
1628853_at	0.000347856	0.00036153	0.000613953	0.00811704	2.2196e-10	1.03804e-10	CG8915	CG8915-RA /FEA=BDGP /GEN=CG8915 /DB_XREF=CG8915 FBgn0030833 /SEG=chrX:-16972220,16975954 /MAP=15F4-15F4 /LEN=3571 /DEF=(CG8915 gene symbol:CG8915 FBgn0030833 (GO:0004386 helicase) (GO:0004004 ATP dependent RNA helicase))	32715	398 // nuclear mRNA splicing, via spliceosome // inferred from electronic annotation		5524 // ATP binding // inferred from electronic annotation /// 3676 // nucleic acid binding // inferred from electronic annotation /// 4004 // ATP-dependent RNA helicase activity // inferred from sequence similarity /// 4386 // helicase activity // . . .
1628867_s_at	0.00084764	0.000646549	0.0861952	0.11124	0.471973	0.0562301	CG5740 /// CG33334	CG5740-RA /FEA=BDGP /GEN=CG5740 /DB_XREF=CG5740 FBgn0038932 /SEG=chr3R:+17942967,17950057 /MAP=94A2-94A2 /LEN=2579 /DEF=(CG5740 gene symbol:CG5740 FBgn0038932 )	2768675
1628913_at	0.00024624	0.000288601	0.00045165	0.00702046	1.24083e-11	8.72949e-12	CG32365	CG32365-RA /FEA=BDGP /GEN=CG32365 /DB_XREF=CG32365 FBgn0052365 /SEG=chr3L:+7828572,7854343 /MAP=66A17-66A18 /LEN=2276 /DEF=(CG32365 gene symbol:CG32365 synonyms:(CG8294 CG13682 CG13683) FBgn0052365 )	38876	50875 // cellular physiological process // inferred from mutant phenotype
1628920_at	1.11967e-05	4.11043e-05	0.00101911	0.0107353	8.30397e-11	4.34809e-11	CG12237	CG12237-RA /FEA=BDGP /GEN=CG12237 /DB_XREF=CG12237 FBgn0031048 /SEG=chrX:-19372149,19373826 /MAP=18D11-18D11 /LEN=1677 /DEF=(CG12237 gene symbol:CG12237 FBgn0031048 )	32967
1628931_at	0.00141616	0.000914155	0.158457	0.154005	2.01176e-05	3.92167e-06	CG3301	CG3301-RA /FEA=BDGP /GEN=CG3301 /DB_XREF=CG3301 FBgn0038878 /SEG=chr3R:-17100844,17101990 /MAP=93D2-93D3 /LEN=1008 /DEF=(CG3301 gene symbol:CG3301 FBgn0038878 (GO:0016616 oxidoreductase, acting on the CH-OH group of donors, NAD or NADP as acceptor))	42528	8152 // metabolism // inferred from electronic annotation		16616 // oxidoreductase activity, acting on the CH-OH group of donors, NAD or NADP as acceptor // inferred from sequence similarity
1628938_at	9.24337e-05	0.000153502	0.156072	0.152913	0.000587366	9.75945e-05	CG10882	CG10882-RA /FEA=BDGP /GEN=CG10882 /DB_XREF=CG10882 FBgn0031408 /SEG=chr2L:-2224343,2229393 /MAP=22D5-22D5 /LEN=4138 /DEF=(CG10882 gene symbol:CG10882 FBgn0031408 (GO:0004252 serine-type endopeptidase))	33409	6886 // intracellular protein transport // inferred from electronic annotation /// 7186 // G-protein coupled receptor protein signaling pathway // inferred from electronic annotation /// 6888 // ER to Golgi transport // inferred from electronic . . .	16021 // integral to membrane // inferred from electronic annotation /// 30127 // COPII vesicle coat // inferred from electronic annotation	5515 // protein binding // inferred from electronic annotation /// 1584 // rhodopsin-like receptor activity // inferred from electronic annotation /// 4252 // serine-type endopeptidase activity // inferred from sequence similarity
1628943_at	9.17644e-06	3.63874e-05	0.000675457	0.00848882	3.20625e-13	4.94326e-13	Tsf2	Transferrin 2	39435	6826 // iron ion transport // inferred from electronic annotation /// 6879 // iron ion homeostasis // inferred from electronic annotation /// 6812 // cation transport // inferred from electronic annotation	5576 // extracellular region // inferred from sequence similarity	8199 // ferric iron binding // inferred from electronic annotation /// 5386 // carrier activity // inferred from electronic annotation /// 5488 // binding // inferred from electronic annotation /// 5381 // iron ion transporter activity // inferred . . .
1628991_at	0.00163273	0.000997366	0.2052	0.176692	0.000365826	6.21297e-05	colt	congested-like trachea	33470	6869 // lipid transport // inferred from electronic annotation /// 6629 // lipid metabolism // inferred from electronic annotation /// 15879 // carnitine transport // inferred from sequence similarity /// 6844 // acyl carnitine transport // . . .	5740 // mitochondrial membrane // non-traceable author statement /// 5743 // mitochondrial inner membrane // inferred from sequence similarity /// 5740 // mitochondrial membrane // inferred from sequence similarity	5488 // binding // inferred from electronic annotation /// 5215 // transporter activity // non-traceable author statement /// 5476 // carnitine:acyl carnitine antiporter activity // inferred from sequence similarity /// 5215 // transporter activity . . .
1628995_at	2.97745e-05	7.77801e-05	1.1424e-05	0.0010294	1.37654e-14	6.25595e-14	CG8006	CG8006-RA /FEA=BDGP /GEN=CG8006 /DB_XREF=CG8006 FBgn0035857 /SEG=chr3L:+8170623,8172339 /MAP=66C1-66C1 /LEN=1716 /DEF=(CG8006 gene symbol:CG8006 FBgn0035857 )	38920
1629001_at	0.000818599	0.000631166	0.00775007	0.0300765	7.81565e-10	3.15218e-10	CG5787	CG5787-RA /FEA=BDGP /GEN=CG5787 /DB_XREF=CG5787 FBgn0032454 /SEG=chr2L:-12697654,12701338 /MAP=33F3-33F3 /LEN=3483 /DEF=(CG5787 gene symbol:CG5787 FBgn0032454 )	34684
1629019_s_at	0.000949112	0.000701384	0.239196	0.192194	2.79358e-10	1.27225e-10	CG13551	CG13551-RA /FEA=BDGP /GEN=CG13551 /DB_XREF=CG13551 FBgn0040660 /SEG=chr2R:-18421427,18426989 /MAP=59D9-59D9 /LEN=595 /DEF=(CG13551 gene symbol:CG13551 FBgn0040660 )	50133
1629023_s_at	0.000296207	0.000326012	0.0024627	0.0163977	2.14814e-11	1.37279e-11	CG40191	CG40191-RC /FEA=BDGP /GEN=CG40191 /DB_XREF=CG40191 FBgn0058191 /SEG=chrU:+2169193,2171222 /LEN=1524 /DEF=(CG40191 gene symbol:CG40191 FBgn0058191 )
1629030_a_at	7.60423e-05	0.000135429	0.259429	0.20049	0.031472	0.00436747	CG18659	CG18659-RA /FEA=BDGP /SEG=chr2R:-4184047,4192728	35929	6508 // proteolysis and peptidolysis // inferred from electronic annotation		4185 // serine carboxypeptidase activity // inferred from electronic annotation
1629033_at	0.00160652	0.0009872	0.052232	0.0851047	4.13595e-08	1.17479e-08	CG2277	CG2277-RA /FEA=BDGP /GEN=CG2277 /DB_XREF=CG2277 FBgn0035204 /SEG=chr3L:-1285903,1288046 /MAP=61F5-61F5 /LEN=2143 /DEF=(CG2277 gene symbol:CG2277 FBgn0035204 )	38148	6144 // purine base metabolism // inferred from electronic annotation /// 6139 // nucleobase, nucleoside, nucleotide and nucleic acid metabolism // inferred from electronic annotation		16791 // phosphoric monoester hydrolase activity // inferred from electronic annotation /// 19204 // nucleotide phosphatase activity // inferred from electronic annotation
1629035_at	0.000130491	0.000193576	0.450766	0.264387	0.0378206	0.00520638	CG12290	CG12290-RA /FEA=BDGP /GEN=CG12290 /DB_XREF=CG12290 FBgn0039419 /SEG=chr3R:+22045338,22048435 /MAP=97A6-97A6 /LEN=3097 /DEF=(CG12290 gene symbol:CG12290 FBgn0039419 (GO:0007186 G-protein coupled receptor protein signaling pathway) (GO:0016526 . . .	43182	7186 // G-protein coupled receptor protein signaling pathway // inferred from sequence similarity	16021 // integral to membrane // inferred from sequence similarity	16526 // G-protein coupled receptor activity, unknown ligand // inferred from sequence similarity /// 1584 // rhodopsin-like receptor activity // inferred from electronic annotation
1629045_s_at	0.00126496	0.000845817	0.00570567	0.0260749	2.36232e-10	1.09887e-10	CG32452	CG32452-RA /FEA=BDGP /GEN=CG32452 /DB_XREF=CG32452 FBgn0052452 /SEG=chr3L:+22635016,22637024 /MAP=80A1-80A1 /LEN=2008 /DEF=(CG32452 gene symbol:CG32452 FBgn0052452 )	318035
1629050_at	0.000145333	0.000206113	0.447851	0.26353	0.398563	0.0480104	CG10477	CG10477-RA /FEA=BDGP /GEN=CG10477 /DB_XREF=CG10477 FBgn0035661 /SEG=chr3L:-5993042,5993919 /MAP=65A3-65A3 /LEN=825 /DEF=(CG10477 gene symbol:CG10477 FBgn0035661 (GO:0004252 serine-type endopeptidase))	38679	6508 // proteolysis and peptidolysis // non-traceable author statement		4295 // trypsin activity // inferred from electronic annotation /// 4263 // chymotrypsin activity // inferred from electronic annotation /// 4252 // serine-type endopeptidase activity // inferred from sequence similarity /// 42708 // elastase . . .
1629055_a_at	0.00011167	0.000174677	0.0477947	0.0809203	0.256197	0.0317827	Got2	Glutamate oxaloacetate transaminase 2	33373	6531 // aspartate metabolism // inferred from sequence similarity /// 6537 // glutamate biosynthesis // traceable author statement /// 7416 // synaptogenesis // inferred from mutant phenotype /// 45213 // neurotransmitter receptor metabolism // . . .	5759 // mitochondrial matrix // inferred from sequence similarity /// 5739 // mitochondrion // inferred from sequence similarity	4069 // aspartate transaminase activity // inferred from sequence similarity /// 4069 // aspartate transaminase activity // non-traceable author statement /// 4069 // aspartate transaminase activity // inferred from direct assay
1629062_at	9.18982e-05	0.000153125	0.379069	0.242397	8.23552e-07	1.89919e-07	CG13252	CG13252-RA /FEA=BDGP /GEN=CG13252 /DB_XREF=CG13252 FBgn0037016 /SEG=chr3L:+20649129,20663067 /MAP=77E4-77E4 /LEN=2552 /DEF=(CG13252 gene symbol:CG13252 FBgn0037016 )	40289
1629074_a_at	0.000302364	0.000328657	0.000171432	0.00404554	8.19492e-11	4.30323e-11	nxf2	nuclear RNA export factor 2	39843	6606 // protein-nucleus import // inferred from electronic annotation /// 6406 // mRNA-nucleus export // non-traceable author statement /// 6406 // mRNA-nucleus export // inferred from sequence similarity	5654 // nucleoplasm // non-traceable author statement /// 5654 // nucleoplasm // inferred from direct assay /// 5737 // cytoplasm // inferred from direct assay	8565 // protein transporter activity // inferred from electronic annotation
1629083_at	4.44947e-05	9.90938e-05	0.140406	0.145085	0.108877	0.0141658	CG16704	CG16704-RA /FEA=BDGP /GEN=CG16704 /DB_XREF=CG16704 FBgn0031558 /SEG=chr2L:-3684695,3685157 /MAP=24B1-24B1 /LEN=347 /DEF=(CG16704 gene symbol:CG16704 FBgn0031558 )	33589	6810 // transport // inferred from electronic annotation	5576 // extracellular region // inferred from electronic annotation	5215 // transporter activity // inferred from electronic annotation /// 4867 // serine-type endopeptidase inhibitor activity // inferred from sequence similarity
1629095_a_at	0.000164751	0.000222438	0.397475	0.248903	0.000700489	0.000115493	Men	Malic enzyme	47173	6108 // malate metabolism // inferred from electronic annotation /// 6099 // tricarboxylic acid cycle // inferred from electronic annotation		16831 // carboxy-lyase activity // inferred from electronic annotation /// 4473 // malate dehydrogenase (oxaloacetate-decarboxylating) (NADP+) activity // inferred from sequence similarity /// 4473 // malate dehydrogenase . . .
1629106_at	0.00016465	0.000222438	0.306982	0.218686	0.0575909	0.00775445	CG2233	CG2233-RA /FEA=BDGP /GEN=CG2233 /DB_XREF=CG2233 FBgn0029990 /SEG=chrX:-7774677,7776446 /MAP=7D2-7D2 /LEN=1472 /DEF=(CG2233 gene symbol:CG2233 FBgn0029990 )	31721
1629115_s_at	0.000631923	0.000535675	0.00232963	0.016011	2.70521e-12	2.49539e-12	scrib	scribbled	44448	45823 // positive regulation of heart contraction rate // inferred from direct assay /// 1738 // morphogenesis of a polarized epithelium // traceable author statement /// 6605 // protein targeting // inferred from electronic annotation /// 7155 // . . .	5576 // extracellular region // inferred from direct assay /// 35003 // subapical complex // traceable author statement /// 5737 // cytoplasm // non-traceable author statement /// 16323 // basolateral plasma membrane // traceable author statement . . .	5179 // hormone activity // inferred from direct assay /// 5515 // protein binding // inferred from sequence similarity
1629116_at	0.000246191	0.000288601	0.000265868	0.00512921	1.16905e-13	2.51311e-13	CG14545	CG14545-RA /FEA=BDGP /GEN=CG14545 /DB_XREF=CG14545 FBgn0040602 /SEG=chr3R:-21665489,21666378 /MAP=96F3-96F3 /LEN=820 /DEF=(CG14545 gene symbol:CG14545 FBgn0040602 )	50075
1629118_at	0.000123404	0.000187502	0.941498	0.39162	0.0173052	0.00246846	PGRP-SC2	CG14745-RA /FEA=BDGP /SEG=chr2R:+3777713,3778268	35862	9253 // peptidoglycan catabolism // inferred from sequence similarity /// 45087 // innate immune response // inferred from sequence similarity /// 6955 // immune response // inferred from sequence similarity /// 6952 // defense response // . . .	5576 // extracellular region // inferred from sequence similarity /// 5887 // integral to plasma membrane // non-traceable author statement	42834 // peptidoglycan binding // inferred from sequence similarity /// 42834 // peptidoglycan binding // non-traceable author statement /// 8745 // N-acetylmuramoyl-L-alanine amidase activity // inferred from electronic annotation
1629153_s_at	6.60186e-05	0.00012423	0.0553305	0.0879483	0.000155324	2.74703e-05	CG5991	CG5991-RA /FEA=BDGP /GEN=CG5991 /DB_XREF=CG5991 FBgn0039143 /SEG=chr3R:+19867167,19869971 /MAP=95D10-95D10 /LEN=2095 /DEF=(CG5991 gene symbol:CG5991 FBgn0039143 (GO:0004609 phosphatidylserine decarboxylase))	42849	8654 // phospholipid biosynthesis // inferred from electronic annotation /// 6644 // phospholipid metabolism // inferred from electronic annotation		4609 // phosphatidylserine decarboxylase activity // inferred from sequence similarity
1629160_s_at	1.55445e-05	5.10283e-05	0.0798229	0.106372	8.37768e-08	2.24332e-08		GM02923 /FEA=sim4 /SEG=chr2R:-9125161,9126179
1629164_at	0.000221967	0.000270286	0.0459744	0.0790564	0.056398	0.00760314	CG9825	CG9825-RA /FEA=BDGP /GEN=CG9825 /DB_XREF=CG9825 FBgn0034783 /SEG=chr2R:+17880930,17882865 /MAP=59B2-59B2 /LEN=1547 /DEF=(CG9825 gene symbol:CG9825 FBgn0034783 (GO:0005316 high affinity inorganic phosphate:sodium symporter))	37624	6817 // phosphate transport // inferred from electronic annotation /// 6796 // phosphate metabolism // inferred from electronic annotation /// 6858 // extracellular transport // inferred from electronic annotation /// 6812 // cation transport // . . .	16021 // integral to membrane // inferred from electronic annotation	5316 // high affinity inorganic phosphate:sodium symporter activity // inferred from sequence similarity
1629181_at	9.31818e-06	3.68212e-05	0.783365	0.351619	0.00634449	0.000946938	CG33494	LP10657 /FEA=sim4 /SEG=chr3R:-21308645,21310248	2768686
1629205_at	0.000149893	0.000207873	0.893296	0.379056	0.0243972	0.00342687	CG32032	CG32032-RA /FEA=BDGP /SEG=chr3L:+9051763,9053434	192535
1629241_at	0.00140343	0.000909032	0.0295314	0.062135	4.41232e-08	1.24596e-08	Ptpa	Phosphotyrosyl phosphatase activator	33555	50790 // regulation of enzyme activity // non-traceable author statement		8160 // protein tyrosine phosphatase activator activity // inferred from sequence similarity /// 8160 // protein tyrosine phosphatase activator activity // non-traceable author statement
1629242_x_at	7.20097e-05	0.000130911	0.250907	0.196971	0.154803	0.0197683		U14101 /FEA=transposon /DB_XREF=DM14101 /LEN=10654 /DESC=gb|U14101|TART-element DM14101 10654bp Derived from U14101 (g603662) (Rel. 42, Last updated, Version 1).
1629251_at	0.000235567	0.000279768	5.21571e-05	0.002329	5.17158e-12	4.21501e-12	Rpb7	CG31155-RA /FEA=BDGP /GEN=Rpb7 /DB_XREF=CG31155 FBgn0051155 /SEG=chr3R:-11048139,11048832 /MAP=88E3-88E3 /LEN=522 /DEF=(CG31155 gene symbol:Rpb7 synonyms:(CG6572) FBgn0051155 (GO:0006366 transcription from Pol II promoter) (GO:0005665 DNA-directed . . .	261631	6366 // transcription from RNA polymerase II promoter // inferred from sequence similarity	5665 // DNA-directed RNA polymerase II, core complex // inferred from sequence similarity	3899 // DNA-directed RNA polymerase activity // inferred from sequence similarity /// 16251 // general RNA polymerase II transcription factor activity // inferred from electronic annotation /// 3676 // nucleic acid binding // inferred from . . .
1629252_at	0.000416258	0.000409084	0.0155309	0.0436184	5.86494e-10	2.43702e-10	CG14657	CG14657-RB /FEA=BDGP /GEN=CG14657 /DB_XREF=CG14657 FBgn0037282 /SEG=chr3R:-644018,647149 /MAP=82D7-82D7 /LEN=2653 /DEF=(CG14657 gene symbol:CG14657 FBgn0037282 )	40602
1629266_s_at	0.000601254	0.000518814	0.131987	0.140219	1.88216e-09	6.93293e-10	CG13349	CG13349-RA /FEA=BDGP /GEN=CG13349 /DB_XREF=CG13349 FBgn0033886 /SEG=chr2R:-9023241,9025118 /MAP=50C17-50C18 /LEN=1394 /DEF=(CG13349 gene symbol:CG13349 FBgn0033886 )	36545
1629309_at	0.00123291	0.000831136	0.00225619	0.0157584	5.50468e-15	3.79889e-14	CG7627	CG7627-RA /FEA=BDGP /GEN=CG7627 /DB_XREF=CG7627 FBgn0032026 /SEG=chr2L:-8347904,8353256 /MAP=29B1-29B1 /LEN=4246 /DEF=(CG7627 gene symbol:CG7627 FBgn0032026 (GO:0008559 xenobiotic-transporting ATPase) (GO:0004009 ATP-binding cassette (ABC) . . .	34148	9636 // response to toxin // inferred from electronic annotation /// 6858 // extracellular transport // inferred from electronic annotation /// 6952 // defense response // inferred from electronic annotation	16021 // integral to membrane // inferred from electronic annotation /// 43190 // ATP-binding cassette (ABC) transporter complex // inferred from sequence similarity	166 // nucleotide binding // inferred from electronic annotation /// 5524 // ATP binding // inferred from electronic annotation /// 8559 // xenobiotic-transporting ATPase activity // inferred from sequence similarity /// 5215 // transporter . . .
1629318_at	0.00109507	0.000772142	0.0237826	0.0553742	2.09716e-11	1.34615e-11	CG17104	CG17104-RA /FEA=BDGP /GEN=CG17104 /DB_XREF=CG17104 FBgn0032279 /SEG=chr2L:+10669778,10671934 /MAP=32A2-32A2 /LEN=1776 /DEF=(CG17104 gene symbol:CG17104 FBgn0032279 )	34465
1629319_at	7.97086e-07	7.65378e-06	0.00130011	0.0122539	2.24698e-13	3.84619e-13	CG10428	CG10428-RA /FEA=BDGP /GEN=CG10428 /DB_XREF=CG10428 FBgn0032724 /SEG=chr2L:+18926979,18929061 /MAP=37B6-37B7 /LEN=1913 /DEF=(CG10428 gene symbol:CG10428 FBgn0032724 )	35150
1629324_at	0.000737913	0.000594322	0.494977	0.276701	0.0109914	0.00159772	CG6870	CG6870-RA /FEA=BDGP /GEN=CG6870 /DB_XREF=CG6870 FBgn0032652 /SEG=chr2L:-17569529,17570381 /MAP=36C11-36C11 /LEN=852 /DEF=(CG6870 gene symbol:CG6870 FBgn0032652 (GO:0005489 electron transporter) (GO:0005792 microsome))	35067	6118 // electron transport // inferred from electronic annotation /// 8202 // steroid metabolism // inferred from electronic annotation	5792 // microsome // inferred from sequence similarity	16491 // oxidoreductase activity // inferred from electronic annotation /// 5489 // electron transporter activity // inferred from sequence similarity
1629332_at	2.52322e-06	1.67926e-05	0.0192444	0.0491817	0.000954274	0.000155352	CG9642	CG9642-RA /FEA=BDGP /GEN=CG9642 /DB_XREF=CG9642 FBgn0034183 /SEG=chr2R:+12110569,12112232 /MAP=53F2-53F2 /LEN=1497 /DEF=(CG9642 gene symbol:CG9642 FBgn0034183 )	36917
1629346_at	5.91469e-05	0.000115415	0.013518	0.0407123	0.000253894	4.39438e-05	CG1443	CG1443-RA /FEA=BDGP /GEN=CG1443 /DB_XREF=CG1443 FBgn0039620 /SEG=chr3R:-24808064,24835494 /MAP=98F5-98F5 /LEN=2274 /DEF=(CG1443 gene symbol:CG1443 FBgn0039620 )	43420			16491 // oxidoreductase activity // inferred from electronic annotation
1629362_at	0.00154913	0.000963902	0.526693	0.285193	0.915524	0.103514	mthl8	methuselah-like 8	38013	7186 // G-protein coupled receptor protein signaling pathway // inferred from sequence similarity /// 8340 // determination of adult life span // inferred from sequence similarity /// 6950 // response to stress // inferred from sequence similarity	16021 // integral to membrane // inferred from sequence similarity /// 16021 // integral to membrane // non-traceable author statement	4930 // G-protein coupled receptor activity // inferred from sequence similarity
1629395_at	0.000791368	0.000619403	0.066217	0.0973859	7.40528e-05	1.35127e-05	CG9743	CG9743-RA /FEA=BDGP /GEN=CG9743 /DB_XREF=CG9743 FBgn0039756 /SEG=chr3R:-26011452,26018084 /MAP=99E2-99E2 /LEN=1726 /DEF=(CG9743 gene symbol:CG9743 FBgn0039756 (GO:0004768 stearoyl-CoA desaturase))	43593	6631 // fatty acid metabolism // inferred from electronic annotation /// 6633 // fatty acid biosynthesis // inferred from electronic annotation	5783 // endoplasmic reticulum // inferred from electronic annotation /// 16020 // membrane // inferred from electronic annotation	4768 // stearoyl-CoA 9-desaturase activity // non-traceable author statement /// 5506 // iron ion binding // inferred from electronic annotation
1629396_a_at	3.66844e-05	8.73399e-05	0.328281	0.225503	0.00103274	0.000167625	CG8486	CG8486-RA /FEA=BDGP /GEN=CG8486 /DB_XREF=CG8486 FBgn0031993 /SEG=chr2L:+8165300,8181841 /MAP=28F1-28F1 /LEN=8797 /DEF=(CG8486 gene symbol:CG8486 FBgn0031993 )	34112
1629401_s_at	0.00124362	0.000835473	0.315353	0.221751	0.000814984	0.000133409	CG1814	CG1814-RC /FEA=BDGP /GEN=CG1814 /DB_XREF=CG1814 FBgn0033426 /SEG=chr2R:+4638058,4642483 /MAP=45F4-45F4 /LEN=1677 /DEF=(CG1814 gene symbol:CG1814 FBgn0033426 )	35984	6144 // purine base metabolism // inferred from electronic annotation /// 6139 // nucleobase, nucleoside, nucleotide and nucleic acid metabolism // inferred from electronic annotation		16791 // phosphoric monoester hydrolase activity // inferred from electronic annotation /// 19204 // nucleotide phosphatase activity // inferred from electronic annotation
1629413_at	4.80834e-05	0.000102666	0.128619	0.138162	8.40971e-10	3.36576e-10	CG12703	CG12703-RA /FEA=BDGP /GEN=CG12703 /DB_XREF=CG12703 FBgn0031069 /SEG=chrX:+19481759,19490250 /MAP=18F1-18F1 /LEN=2955 /DEF=(CG12703 gene symbol:CG12703 FBgn0031069 (GO:0005779 integral peroxisomal membrane) (GO:0007031 peroxisome organization and . . .	32992	6869 // lipid transport // inferred from electronic annotation /// 6629 // lipid metabolism // inferred from electronic annotation /// 7031 // peroxisome organization and biogenesis // inferred from sequence similarity	16021 // integral to membrane // inferred from electronic annotation /// 5779 // integral to peroxisomal membrane // inferred from sequence similarity /// 43190 // ATP-binding cassette (ABC) transporter complex // inferred from sequence similarity	166 // nucleotide binding // inferred from electronic annotation /// 5524 // ATP binding // inferred from electronic annotation /// 5215 // transporter activity // inferred from sequence similarity /// 42626 // ATPase activity, coupled to . . .
1629423_at	0.00148056	0.000936906	0.725339	0.336798	3.75524e-08	1.07484e-08	Rsu-1	Ras suppressor-1	34774	7178 // transmembrane receptor protein serine/threonine kinase signaling pathway // inferred from electronic annotation /// 6468 // protein amino acid phosphorylation // inferred from electronic annotation /// 6952 // defense response // inferred . . .		4675 // transmembrane receptor protein serine/threonine kinase activity // inferred from electronic annotation /// 19207 // kinase regulator activity // inferred from electronic annotation /// 5083 // small GTPase regulator activity // inferred . . .
1629442_at	0.0011768	0.000805806	0.458732	0.266923	0.00127735	0.000205613	egr	eiger	36054	6955 // immune response // inferred from electronic annotation /// 6915 // apoptosis // non-traceable author statement /// 7254 // JNK cascade // non-traceable author statement /// 6917 // induction of apoptosis // inferred from mutant phenotype . . .	16020 // membrane // inferred from sequence similarity /// 16020 // membrane // inferred from direct assay	5164 // tumor necrosis factor receptor binding // traceable author statement /// 5164 // tumor necrosis factor receptor binding // inferred from sequence similarity /// 5515 // protein binding // inferred from physical interaction /// 5164 // tumor . . .
1629466_at	0.000712448	0.000579141	0.00087236	0.00997323	7.22281e-12	5.5778e-12	CG6763 /// cdc16	CG6759-RA /FEA=BDGP /GEN=cdc16 /DB_XREF=CG6759 FBgn0025781 /SEG=chr3R:+19097611,19100502 /MAP=94E9-94E9 /LEN=2583 /DEF=(CG6759 gene symbol:cdc16 FBgn0025781 (GO:0004842 ubiquitin-protein ligase) (GO:0000090 mitotic anaphase) (GO:0005680 . . .	42753//	7049 // cell cycle // inferred from mutant phenotype /// 74 // regulation of cell cycle // inferred from electronic annotation /// 6512 // ubiquitin cycle // inferred from sequence similarity /// 90 // mitotic anaphase // non-traceable author . . .	5680 // anaphase-promoting complex // non-traceable author statement /// 5680 // anaphase-promoting complex // inferred from sequence similarity /// 17090 // meprin A complex // inferred from sequence similarity	4842 // ubiquitin-protein ligase activity // inferred from sequence similarity /// 4238 // meprin A activity // inferred from sequence similarity /// 8533 // astacin activity // inferred from electronic annotation /// 8270 // zinc ion binding // . . .
1629473_at	0.000441074	0.000424671	0.986205	0.401891	5.62144e-07	1.32494e-07	cdi	center divider	42289	7165 // signal transduction // inferred from electronic annotation /// 7276 // gametogenesis // inferred from electronic annotation /// 7010 // cytoskeleton organization and biogenesis // inferred from electronic annotation /// 7155 // cell . . .	5576 // extracellular region // inferred from electronic annotation	5179 // hormone activity // inferred from electronic annotation /// 4713 // protein-tyrosine kinase activity // inferred from electronic annotation /// 5524 // ATP binding // inferred from electronic annotation /// 4702 // receptor signaling . . .
1629476_at	0.00117366	0.000805592	0.830528	0.363487	0.00161508	0.000257341	CG7542	CG7542-RA /FEA=BDGP /GEN=CG7542 /DB_XREF=CG7542 FBgn0036738 /SEG=chr3L:+17498704,17499537 /MAP=74D4-74D4 /LEN=833 /DEF=(CG7542 gene symbol:CG7542 FBgn0036738 (GO:0004263 chymotrypsin))	39960	6508 // proteolysis and peptidolysis // non-traceable author statement		4295 // trypsin activity // inferred from electronic annotation /// 4263 // chymotrypsin activity // inferred from sequence similarity /// 4263 // chymotrypsin activity // non-traceable author statement
1629479_a_at	1.0923e-05	4.02293e-05	0.00234514	0.016011	2.24877e-06	4.9008e-07	fok	fledgling of Klp38B	44380
1629493_at	8.51425e-06	3.45344e-05	0.0850958	0.110531	4.61887e-10	1.97525e-10	U26	CG13401-RA /FEA=BDGP /GEN=U26 /DB_XREF=CG13401 FBgn0027780 /SEG=chr2L:-8438091,8441802 /MAP=29C5-29C5 /LEN=3353 /DEF=(CG13401 gene symbol:U26 FBgn0027780 )	34175	8152 // metabolism // inferred from electronic annotation /// 6118 // electron transport // inferred from electronic annotation		3824 // catalytic activity // inferred from electronic annotation
1629507_a_at	2.07192e-06	1.44659e-05	0.897154	0.379874	0.0040852	0.000621463	mle	maleless	35523	16457 // dosage compensation complex assembly (sensu Insecta) // traceable author statement /// 7549 // dosage compensation // non-traceable author statement /// 7549 // dosage compensation // traceable author statement /// 9047 // dosage . . .	16456 // dosage compensation complex (sensu Insecta) // traceable author statement /// 5634 // nucleus // non-traceable author statement /// 5694 // chromosome // non-traceable author statement /// 16456 // dosage compensation complex (sensu . . .	5524 // ATP binding // inferred from electronic annotation /// 3678 // DNA helicase activity // inferred from electronic annotation /// 3724 // RNA helicase activity // non-traceable author statement /// 4386 // helicase activity // inferred from . . .
1629509_s_at	0.00145181	0.000927656	0.70046	0.330604	4.48488e-05	8.40481e-06	car	carnation	32947	6904 // vesicle docking during exocytosis // inferred from electronic annotation /// 6886 // intracellular protein transport // inferred from electronic annotation /// 46907 // intracellular transport // traceable author statement /// 48072 // eye . . .	16020 // membrane // traceable author statement /// 5829 // cytosol // traceable author statement /// 5764 // lysosome // inferred from direct assay	149 // SNARE binding // inferred from sequence similarity /// 5515 // protein binding // inferred from physical interaction
1629549_s_at	0.000806564	0.000625276	0.0856347	0.110956	7.60484e-09	2.47188e-09	rl /// CG40190	rolled /// ---		50803 // regulation of synapse structure and function // traceable author statement /// 8283 // cell proliferation // inferred from electronic annotation /// 45500 // sevenless signaling pathway // non-traceable author statement /// 7173 // . . .	5634 // nucleus // non-traceable author statement /// 5737 // cytoplasm // non-traceable author statement /// 5634 // nucleus // traceable author statement /// 5634 // nucleus // inferred from direct assay /// 5737 // cytoplasm // inferred from . . .	5524 // ATP binding // inferred from electronic annotation /// 4705 // JUN kinase activity // inferred from direct assay /// 4674 // protein serine/threonine kinase activity // non-traceable author statement /// 4707 // MAP kinase activity // . . .
1629552_at	4.53864e-07	5.27058e-06	5.4735e-06	0.000718455	4.72201e-14	1.38717e-13	rdgB	CG17818-RA /FEA=BDGP /GEN=rdgBbeta /DB_XREF=CG17818 FBgn0027872 /SEG=chr2R:-12759497,12762086 /MAP=54D6-54D6 /LEN=1383 /DEF=(CG17818 gene symbol:rdgBbeta FBgn0027872 (GO:0008526 phosphatidylinositol transporter))	37011	16192 // vesicle-mediated transport // inferred from electronic annotation /// 6869 // lipid transport // inferred from electronic annotation /// 6629 // lipid metabolism // inferred from electronic annotation /// 6886 // intracellular protein . . .	5622 // intracellular // inferred from electronic annotation	5386 // carrier activity // inferred from electronic annotation /// 8526 // phosphatidylinositol transporter activity // inferred from sequence similarity
1629559_s_at	0.000766974	0.000608571	0.408764	0.252525	1.98313e-05	3.87049e-06	Atet	ABC transporter expressed in trachea	33636	6869 // lipid transport // inferred from electronic annotation /// 6629 // lipid metabolism // inferred from electronic annotation	43190 // ATP-binding cassette (ABC) transporter complex // inferred from sequence similarity	166 // nucleotide binding // inferred from electronic annotation /// 5524 // ATP binding // inferred from electronic annotation /// 5253 // anion channel activity // inferred from electronic annotation /// 5215 // transporter activity // inferred . . .
1629573_at	0.000126051	0.000189266	0.935946	0.38994	0.168554	0.0214112	CG11676	CG11676-RA /FEA=BDGP /GEN=CG11676 /DB_XREF=CG11676 FBgn0037771 /SEG=chr3R:+5812376,5813539 /MAP=85F4-85F4 /LEN=1100 /DEF=(CG11676 gene symbol:CG11676 FBgn0037771 )	41220		5634 // nucleus // inferred from electronic annotation	8270 // zinc ion binding // inferred from electronic annotation /// 3676 // nucleic acid binding // inferred from electronic annotation
1629614_at	0.000154645	0.000213266	0.0404685	0.0736064	7.87309e-10	3.1724e-10	CG31549	CG31549-RA /FEA=BDGP /GEN=CG31549 /DB_XREF=CG31549 FBgn0051549 /SEG=chr3R:+1457910,1459040 /MAP=83B7-83B7 /LEN=1130 /DEF=(CG31549 gene symbol:CG31549 synonyms:(CG11005) FBgn0051549 )	40689	6629 // lipid metabolism // inferred from electronic annotation		16491 // oxidoreductase activity // inferred from sequence similarity
1629617_at	7.1019e-06	3.10857e-05	0.000189535	0.00421957	2.31594e-11	1.46496e-11	CG14893	CG14893-RA /FEA=BDGP /GEN=CG14893 /DB_XREF=CG14893 FBgn0038451 /SEG=chr3R:+12446568,12448343 /MAP=89D5-89D5 /LEN=1491 /DEF=(CG14893 gene symbol:CG14893 FBgn0038451 )	42023			16491 // oxidoreductase activity // inferred from electronic annotation
1629620_s_at	0.000940268	0.000697111	0.00532464	0.0250754	1.18384e-11	8.40562e-12	Hel25E	Helicase at 25E	33781	6406 // mRNA-nucleus export // inferred from mutant phenotype /// 398 // nuclear mRNA splicing, via spliceosome // inferred from sequence similarity	5681 // spliceosome complex // inferred from electronic annotation /// 5634 // nucleus // non-traceable author statement /// 5681 // spliceosome complex // inferred from sequence similarity /// 5634 // nucleus // inferred from direct assay	5524 // ATP binding // inferred from electronic annotation /// 4004 // ATP-dependent RNA helicase activity // non-traceable author statement /// 4004 // ATP-dependent RNA helicase activity // inferred from sequence similarity /// 31202 // RNA . . .
1629633_at	0.00160308	0.000986161	0.0606417	0.0928726	0.000209088	3.64792e-05	CG15255	CG15255-RA /FEA=BDGP /SEG=chr2L:-15588983,15590175	34913	6508 // proteolysis and peptidolysis // inferred from electronic annotation		8270 // zinc ion binding // inferred from electronic annotation /// 8533 // astacin activity // inferred from electronic annotation /// 4222 // metalloendopeptidase activity // inferred from sequence similarity
1629637_at	0.00023867	0.000282623	0.113835	0.129587	0.00219855	0.000344957	CG13794	CG13794-RA /FEA=BDGP /GEN=CG13794 /DB_XREF=CG13794 FBgn0031936 /SEG=chr2L:-7712138,7714458 /MAP=28C2-28C2 /LEN=1572 /DEF=(CG13794 gene symbol:CG13794 FBgn0031936 )	34048
1629641_s_at	0.000358513	0.000368264	0.729568	0.337879	0.278742	0.0343867		NO_REP_ID /FEA=transposon /LEN=5402 /DESC=gb|-|Ivk IVK 5402bp
1629661_at	7.30811e-05	0.000132225	8.32196e-05	0.0028704	6.76682e-15	4.26488e-14	CG13723	CG13723-RA /FEA=BDGP /GEN=CG13723 /DB_XREF=CG13723 FBgn0036705 /SEG=chr3L:+17213379,17213712 /MAP=74A2-74A2 /LEN=333 /DEF=(CG13723 gene symbol:CG13723 FBgn0036705 )	39925
1629667_at	0.00027222	0.000307645	0.0823532	0.10858	0.0026627	0.000413752	CG14298 /// DpseGA12887	CG14298-RA /FEA=BDGP /GEN=CG14298 /DB_XREF=CG14298 FBgn0038654 /SEG=chr3R:+14701523,14702661 /MAP=91D3-91D3 /LEN=336 /DEF=(CG14298 gene symbol:CG14298 FBgn0038654 )	42259			30414 // protease inhibitor activity // inferred from sequence similarity /// 4867 // serine-type endopeptidase inhibitor activity // inferred from electronic annotation
1629681_x_at	6.29675e-05	0.000120485	0.0571971	0.0895258	0.914484	0.103406	CG4068	CG4068-RA /FEA=BDGP /GEN=CG4068 /DB_XREF=CG4068 FBgn0029738 /SEG=chrX:-4667274,4670460 /MAP=4D6-4D6 /LEN=3034 /DEF=(CG4068 gene symbol:CG4068 FBgn0029738 )	31424
1629700_at	0.000949889	0.000701502	0.13349	0.140959	0.00150962	0.000241392		S.CX001531 /FEA=fgenesh /SEG=chrX:-13715386,13716567
1629705_at	0.00022912	0.000274761	0.0127034	0.0394663	1.66477e-07	4.24434e-08	CG6084	CG6084-RB /FEA=BDGP /GEN=CG6084 /DB_XREF=CG6084 FBgn0036182 /SEG=chr3L:-11578064,11581913 /MAP=68C15-68C15 /LEN=1355 /DEF=(CG6084 gene symbol:CG6084 FBgn0036182 (GO:0004032 aldehyde reductase))	39304			4032 // aldehyde reductase activity // inferred from sequence similarity
1629715_at	6.22715e-06	2.82341e-05	0.215511	0.181205	1.45092e-09	5.48384e-10	CG7891	CG7891-RA /FEA=BDGP /GEN=CG7891 /DB_XREF=CG7891 FBgn0037551 /SEG=chr3R:+3952350,3954583 /MAP=84E13-84E13 /LEN=903 /DEF=(CG7891 gene symbol:CG7891 FBgn0037551 (GO:0003926 ARF small monomeric GTPase))	40961	7264 // small GTPase mediated signal transduction // inferred from electronic annotation /// 17157 // regulation of exocytosis // inferred from electronic annotation /// 6886 // intracellular protein transport // inferred from electronic annotation . . .		5525 // GTP binding // inferred from sequence similarity
1629716_a_at	0.000336383	0.000353806	0.00122014	0.0118305	0.0131355	0.00189461	CG13284	CG13284-RA /FEA=BDGP /GEN=CG13284 /DB_XREF=CG13284 FBgn0032614 /SEG=chr2L:-16821361,16826797 /MAP=36B2-36B2 /LEN=1128 /DEF=(CG13284 gene symbol:CG13284 FBgn0032614 (GO:0016229 steroid dehydrogenase))	35021	8202 // steroid metabolism // inferred from electronic annotation		16229 // steroid dehydrogenase activity // inferred from sequence similarity
1629718_at	2.95389e-06	1.80827e-05	0.00879032	0.0318923	0.000145248	2.57686e-05	CG16727	CG16727-RA /FEA=BDGP /GEN=CG16727 /DB_XREF=CG16727 FBgn0038719 /SEG=chr3R:+15439119,15441267 /MAP=92A10-92A10 /LEN=1758 /DEF=(CG16727 gene symbol:CG16727 FBgn0038719 (GO:0015101 organic cation transporter))	42338	6812 // cation transport // inferred from electronic annotation /// 6858 // extracellular transport // inferred from electronic annotation	16021 // integral to membrane // inferred from electronic annotation	15101 // organic cation transporter activity // inferred from sequence similarity /// 15144 // carbohydrate transporter activity // inferred from electronic annotation
1629725_at	0.00128925	0.000856645	0.0032284	0.0188925	1.37081e-10	6.76498e-11	CG33331 /// CG33332	CG3641-RB /FEA=BDGP /GEN=CG3641 /DB_XREF=CG3641 FBgn0038270 /SEG=chr3R:+10712215,10713350 /MAP=88D6-88D6 /LEN=1135 /DEF=(CG3641 gene symbol:CG3641 FBgn0038270 )	2768668
1629726_at	0.00157457	0.000974936	0.0525042	0.0853173	3.42268e-07	8.3289e-08	CG10472	CG10472-RA /FEA=BDGP /GEN=CG10472 /DB_XREF=CG10472 FBgn0035670 /SEG=chr3L:-6020684,6022214 /MAP=65A5-65A5 /LEN=927 /DEF=(CG10472 gene symbol:CG10472 FBgn0035670 (GO:0004252 serine-type endopeptidase))	38688	6508 // proteolysis and peptidolysis // non-traceable author statement		4295 // trypsin activity // inferred from electronic annotation /// 4252 // serine-type endopeptidase activity // inferred from sequence similarity /// 4263 // chymotrypsin activity // non-traceable author statement
1629732_at	0.00117944	0.000806642	0.189344	0.169327	8.69967e-06	1.77051e-06	CG8791	CG8791-RA /FEA=BDGP /GEN=CG8791 /DB_XREF=CG8791 FBgn0033234 /SEG=chr2R:+2987577,2990828 /MAP=43F2-43F2 /LEN=1821 /DEF=(CG8791 gene symbol:CG8791 FBgn0033234 (GO:0005316 high affinity inorganic phosphate:sodium symporter))	35745	6817 // phosphate transport // inferred from electronic annotation /// 6796 // phosphate metabolism // inferred from electronic annotation /// 6858 // extracellular transport // inferred from electronic annotation /// 6812 // cation transport // . . .	16021 // integral to membrane // inferred from electronic annotation	5316 // high affinity inorganic phosphate:sodium symporter activity // inferred from sequence similarity
1629740_at	4.89471e-05	0.000103222	5.25961e-05	0.002329	3.14705e-11	1.89422e-11	His1:CG31617 /// His1:CG33801	CG31617-RA /FEA=BDGP /GEN=CG31617 /DB_XREF=CG31617 FBgn0051617 /SEG=chr2L:+21387816,21388694 /MAP=39E1-39E1 /LEN=878 /DEF=(CG31617 gene symbol:CG31617 FBgn0051617 )	318848/	6333 // chromatin assembly or disassembly // inferred from sequence similarity /// 6334 // nucleosome assembly // inferred from electronic annotation	5634 // nucleus // inferred from sequence similarity /// 786 // nucleosome // inferred from electronic annotation	3677 // DNA binding // inferred from sequence similarity
1629744_a_at	0.00148636	0.000939743	0.00302719	0.018269	1.94835e-07	4.9202e-08	Man-I	Mannosidase I	31957	6487 // N-linked glycosylation // non-traceable author statement /// 6487 // N-linked glycosylation // inferred from sequence similarity	139 // Golgi membrane // non-traceable author statement /// 5794 // Golgi apparatus // inferred from sequence similarity	5509 // calcium ion binding // inferred from electronic annotation /// 4571 // mannosyl-oligosaccharide 1,2-alpha-mannosidase activity // non-traceable author statement /// 4571 // mannosyl-oligosaccharide 1,2-alpha-mannosidase activity // inferred . . .
1629752_at	0.000954802	0.000703761	0.00421886	0.0215988	5.65699e-14	1.56325e-13	CG5525	CG5525-RA /FEA=BDGP /GEN=CG5525 /DB_XREF=CG5525 FBgn0032444 /SEG=chr2L:-12679194,12681807 /MAP=33F3-33F3 /LEN=1930 /DEF=(CG5525 gene symbol:CG5525 FBgn0032444 (GO:0003763 chaperonin ATPase) (GO:0005832 chaperonine-containing T-complex))	34674	6457 // protein folding // inferred from electronic annotation	5832 // chaperonin-containing T-complex // inferred from sequence similarity	51082 // unfolded protein binding // inferred from electronic annotation /// 5524 // ATP binding // inferred from electronic annotation /// 42623 // ATPase activity, coupled // inferred from sequence similarity
1629771_at	1.14234e-05	4.16856e-05	0.541404	0.288983	0.100083	0.0130737	Cyp12a5	CG11821-RA /FEA=BDGP /GEN=Cyp12a5 /DB_XREF=CG11821 FBgn0038680 /SEG=chr3R:+14958190,14960446 /MAP=91F2-91F3 /LEN=2019 /DEF=(CG11821 gene symbol:Cyp12a5 FBgn0038680 (GO:0005739 mitochondrion) (GO:0015034 cytochrome P450))	42293	6118 // electron transport // inferred from electronic annotation	5739 // mitochondrion // inferred from sequence similarity /// 5739 // mitochondrion // non-traceable author statement	5489 // electron transporter activity // non-traceable author statement /// 5489 // electron transporter activity // inferred from sequence similarity /// 16491 // oxidoreductase activity // inferred from electronic annotation /// 4497 // . . .
1629779_at	0.00122371	0.000827048	0.00700775	0.0288704	2.00567e-10	9.475e-11	Mcr	Macroglobulin complement-related	44071	7165 // signal transduction // inferred from electronic annotation /// 6952 // defense response // inferred from electronic annotation /// 6508 // proteolysis and peptidolysis // inferred from electronic annotation /// 7267 // cell-cell signaling . . .		4867 // serine-type endopeptidase inhibitor activity // inferred from electronic annotation /// 5125 // cytokine activity // inferred from electronic annotation /// 4866 // endopeptidase inhibitor activity // inferred from sequence similarity
1629786_a_at	0.000276188	0.00031151	0.00314326	0.0186832	3.50544e-05	6.64778e-06	CG31116	CG31116-RD /FEA=BDGP /GEN=CG31116 /DB_XREF=CG31116 FBgn0051116 /SEG=chr3R:-7622983,7632301 /MAP=86F8-86F8 /LEN=3988 /DEF=(CG31116 gene symbol:CG31116 synonyms:(CG6942 CG14726) FBgn0051116 (GO:0005254 chloride channel))	41428	6821 // chloride transport // inferred from sequence similarity	16020 // membrane // inferred from electronic annotation	5254 // chloride channel activity // inferred from sequence similarity /// 5247 // voltage-gated chloride channel activity // inferred from electronic annotation
1629793_at	0.000977324	0.000713888	0.0618063	0.0939095	1.74164e-06	3.84767e-07	CG12772	CG12772-RA /FEA=BDGP /GEN=CG12772 /DB_XREF=CG12772 FBgn0030055 /SEG=chrX:+8416059,8419715 /MAP=8A1-8A1 /LEN=3084 /DEF=(CG12772 gene symbol:CG12772 FBgn0030055 )	31803
1629796_s_at	0.000895409	0.000673951	0.00486181	0.0236114	4.79583e-14	1.40254e-13	cin	cinnamon	30973	6508 // proteolysis and peptidolysis // inferred from electronic annotation /// 42558 // pteridine and derivative metabolism // inferred from electronic annotation /// 6777 // Mo-molybdopterin cofactor biosynthesis // non-traceable author statement . . .		4197 // cysteine-type endopeptidase activity // inferred from electronic annotation
1629799_at	0.00163038	0.000996758	0.00796569	0.0304145	1.2603e-12	1.37791e-12	CG32382	CG32382-RA /FEA=BDGP /GEN=CG32382 /DB_XREF=CG32382 FBgn0052382 /SEG=chr3L:-7399452,7400262 /MAP=66A1-66A1 /LEN=756 /DEF=(CG32382 gene symbol:CG32382 synonyms:(CG8555) FBgn0052382 )	38833	6508 // proteolysis and peptidolysis // inferred from electronic annotation		4252 // serine-type endopeptidase activity // non-traceable author statement /// 4295 // trypsin activity // inferred from electronic annotation
1629803_a_at	5.509e-05	0.000109034	0.480953	0.27316	0.00010129	1.82429e-05	scb	scab	36692	40011 // locomotion // non-traceable author statement /// 7611 // learning and/or memory // non-traceable author statement /// 7424 // tracheal system development (sensu Insecta) // non-traceable author statement /// 7431 // salivary gland . . .	16021 // integral to membrane // non-traceable author statement /// 5925 // focal adhesion // inferred from sequence similarity /// 8305 // integrin complex // non-traceable author statement /// 8305 // integrin complex // inferred from sequence . . .	5198 // structural molecule activity // non-traceable author statement /// 5055 // laminin receptor activity // non-traceable author statement /// 4872 // receptor activity // non-traceable author statement /// 50839 // cell adhesion molecule . . .
1629811_at	2.2882e-06	1.55004e-05	0.135964	0.142426	0.000526278	8.79936e-05	CG9619	CG9619-RA /FEA=BDGP /GEN=CG9619 /DB_XREF=CG9619 FBgn0036862 /SEG=chr3L:-19230242,19237448 /MAP=76A3-76A4 /LEN=4105 /DEF=(CG9619 gene symbol:CG9619 FBgn0036862 (GO:0008599 protein phosphatase type 1, regulator))	40102			8599 // protein phosphatase type 1 regulator activity // non-traceable author statement
1629820_at	0.000621695	0.000529457	0.102729	0.123247	6.38691e-12	5.01844e-12	CG14353	CG14353-RA /FEA=BDGP /GEN=CG14353 /DB_XREF=CG14353 FBgn0036771 /SEG=chr3L:+17857132,17858316 /MAP=75A9-75A9 /LEN=1128 /DEF=(CG14353 gene symbol:CG14353 FBgn0036771 )	39997
1629835_at	0.00144683	0.000926593	0.00250876	0.0164661	2.94852e-16	8.01215e-15	CG5048	CG5048-RA /FEA=BDGP /GEN=CG5048 /DB_XREF=CG5048 FBgn0036437 /SEG=chr3L:+14633604,14634722 /MAP=70F1-70F1 /LEN=1007 /DEF=(CG5048 gene symbol:CG5048 FBgn0036437 )	39598
1629837_at	3.29239e-05	8.34495e-05	0.0451319	0.0784931	0.426246	0.0511701	CG2330	CG2330-RA /FEA=BDGP /GEN=CG2330 /DB_XREF=CG2330 FBgn0037447 /SEG=chr3R:+2294134,2296740 /MAP=83E8-83E8 /LEN=2606 /DEF=(CG2330 gene symbol:CG2330 FBgn0037447 )	40796	1501 // skeletal development // inferred from electronic annotation /// 7399 // neurogenesis // inferred from electronic annotation /// 7498 // mesoderm development // inferred from electronic annotation /// 7398 // ectoderm development // inferred . . .		5198 // structural molecule activity // inferred from electronic annotation /// 5201 // extracellular matrix structural constituent // inferred from electronic annotation
1629838_at	0.000264736	0.000302491	0.000614955	0.00811704	1.32273e-15	1.63105e-14	CG15925	CG15925-RA /FEA=BDGP /GEN=CG15925 /DB_XREF=CG15925 FBgn0034129 /SEG=chr2R:+11509710,11511239 /MAP=53C4-53C4 /LEN=1529 /DEF=(CG15925 gene symbol:CG15925 FBgn0034129 )	36841
1629842_at	0.000542128	0.000484825	0.0873685	0.112218	3.9735e-11	2.31786e-11	Gap1	GTPase-activating protein 1	39158	165 // MAPKKK cascade // inferred from electronic annotation /// 7062 // sister chromatid cohesion // inferred from mutant phenotype /// 7067 // mitosis // inferred from mutant phenotype /// 16321 // female meiosis chromosome segregation // . . .	5886 // plasma membrane // inferred from direct assay	5099 // Ras GTPase activator activity // non-traceable author statement /// 5099 // Ras GTPase activator activity // inferred from sequence similarity /// 5099 // Ras GTPase activator activity // inferred from mutant phenotype
1629844_s_at	2.22675e-06	1.51745e-05	3.4502e-05	0.00185822	2.17421e-10	1.019e-10	rap	retina aberrant in pattern	45922	6508 // proteolysis and peptidolysis // inferred from electronic annotation /// 8054 // cyclin catabolism // inferred from direct assay
1629866_at	0.000472158	0.000443216	0.0082028	0.0308364	2.86075e-10	1.29651e-10	Suv4-20	CG13363-RA /FEA=BDGP /SEG=chrX:-405925,413479	31015	16571 // histone methylation // inferred from mutant phenotype /// 16571 // histone methylation // inferred from direct assay	5634 // nucleus // inferred from direct assay	42799 // histone lysine N-methyltransferase activity (H4-K20 specific) // inferred from direct assay
1629871_at	0.00119915	0.000816408	0.00693373	0.0287156	2.84136e-10	1.28906e-10	CG11665	CG11665-RA /FEA=BDGP /GEN=CG11665 /DB_XREF=CG11665 FBgn0033028 /SEG=chr2R:-780525,791654 /MAP=41F7-41F7 /LEN=2621 /DEF=(CG11665 gene symbol:CG11665 FBgn0033028 (GO:0008028 monocarboxylic acid transporter))	35499	6812 // cation transport // inferred from electronic annotation		8028 // monocarboxylic acid transporter activity // inferred from sequence similarity
1629875_a_at	2.17294e-07	3.01573e-06	0.0300124	0.0625335	2.70187e-06	5.8327e-07	Cyp4d1	Cytochrome P450-4d1	31188	6118 // electron transport // inferred from electronic annotation /// 8202 // steroid metabolism // inferred from electronic annotation	16020 // membrane // non-traceable author statement /// 5792 // microsome // non-traceable author statement	4497 // monooxygenase activity // inferred from electronic annotation /// 16491 // oxidoreductase activity // inferred from electronic annotation /// 5489 // electron transporter activity // inferred from sequence similarity /// 5489 // electron . . .
1629887_at	0.00103732	0.000740138	0.00110124	0.011167	5.85051e-12	4.66156e-12	CG8180	CG8180-RA /FEA=BDGP /GEN=CG8180 /DB_XREF=CG8180 FBgn0034021 /SEG=chr2R:-10536189,10546558 /MAP=52A4-52A4 /LEN=2272 /DEF=(CG8180 gene symbol:CG8180 FBgn0034021 )	36713
1629897_a_at	0.000171834	0.000228987	0.0470187	0.0801381	1.74458e-07	4.43567e-08	CG6044	CG6044-RA /FEA=BDGP /GEN=CG6044 /DB_XREF=CG6044 FBgn0034725 /SEG=chr2R:+17447723,17451923 /MAP=58D7-58D7 /LEN=1488 /DEF=(CG6044 gene symbol:CG6044 FBgn0034725 )	37558
1629901_at	0.000973122	0.000711275	0.000348731	0.00601419	3.21348e-10	1.43942e-10	CG11881	CG11881-RA /FEA=BDGP /GEN=CG11881 /DB_XREF=CG11881 FBgn0039638 /SEG=chr3R:-24943664,24946017 /MAP=98F12-98F12 /LEN=2160 /DEF=(CG11881 gene symbol:CG11881 FBgn0039638 )	43441
1629916_at	0.00030546	0.000330758	0.00173052	0.0140675	4.11757e-12	3.51343e-12	debcl	death executioner Bcl-2 homologue	53585	46902 // regulation of mitochondrial membrane permeability // inferred from sequence similarity /// 6916 // anti-apoptosis // inferred from sequence similarity /// 6915 // apoptosis // traceable author statement /// 6917 // induction of apoptosis . . .	5741 // mitochondrial outer membrane // inferred from sequence similarity /// 5740 // mitochondrial membrane // inferred from direct assay
1629924_at	0.000550091	0.000486802	0.624181	0.311227	6.85904e-10	2.79953e-10	CG10238	CG10238-RA /FEA=BDGP /GEN=CG10238 /DB_XREF=CG10238 FBgn0039280 /SEG=chr3R:-20942010,20943725 /MAP=96C1-96C1 /LEN=1407 /DEF=(CG10238 gene symbol:CG10238 FBgn0039280 (GO:0019009 molybdopterin converting factor) (GO:0006777 Mo-molybdopterin cofactor . . .	43017	6777 // Mo-molybdopterin cofactor biosynthesis // inferred from sequence similarity /// 42558 // pteridine and derivative metabolism // inferred from electronic annotation	19009 // molybdopterin converting factor // inferred from sequence similarity
1629933_at	0.00140161	0.000908365	0.00151151	0.0131538	8.23329e-14	1.9777e-13	Sas10	CG4202-RA /FEA=BDGP /GEN=Sas10 /DB_XREF=CG4202 FBgn0029755 /SEG=chrX:+5058042,5059686 /MAP=4F5-4F5 /LEN=1644 /DEF=(CG4202 gene symbol:Sas10 FBgn0029755 )	31447
1629941_a_at	0.00125505	0.000841662	0.00149501	0.0130995	1.25149e-09	4.78695e-10	CG8044	CG8044-RA /FEA=BDGP /GEN=CG8044 /DB_XREF=CG8044 FBgn0035829 /SEG=chr3L:-7934968,7935682 /MAP=66A21-66A21 /LEN=640 /DEF=(CG8044 gene symbol:CG8044 FBgn0035829 )	38887
1629948_at	0.000267793	0.000304971	0.000221532	0.00462028	8.63785e-09	2.77981e-09	CG5194	CG5194-RA /FEA=BDGP /GEN=CG5194 /DB_XREF=CG5194 FBgn0035955 /SEG=chr3L:-8967333,8968561 /MAP=66F1-66F1 /LEN=1126 /DEF=(CG5194 gene symbol:CG5194 FBgn0035955 )	39037
1629949_at	5.28298e-05	0.000106412	8.25581e-05	0.0028704	3.84549e-13	5.71272e-13	CG14647	CG14647-RA /FEA=BDGP /GEN=CG14647 /DB_XREF=CG14647 FBgn0037244 /SEG=chr3R:+226210,227738 /MAP=82B1-82B1 /LEN=1198 /DEF=(CG14647 gene symbol:CG14647 FBgn0037244 )	40558	6813 // potassium ion transport // inferred from electronic annotation	8076 // voltage-gated potassium channel complex // inferred from electronic annotation /// 16020 // membrane // inferred from electronic annotation	5249 // voltage-gated potassium channel activity // inferred from electronic annotation /// 5515 // protein binding // inferred from electronic annotation
1629963_at	0.000432238	0.000419715	0.00135024	0.0125056	1.36943e-07	3.5405e-08	sut1	sugar transporter 1	35774	8643 // carbohydrate transport // inferred from electronic annotation /// 5975 // carbohydrate metabolism // inferred from electronic annotation	16020 // membrane // inferred from electronic annotation /// 16021 // integral to membrane // inferred from electronic annotation	5355 // glucose transporter activity // inferred from sequence similarity /// 5351 // sugar porter activity // non-traceable author statement
1630005_at	0.000767937	0.000608571	0.586855	0.301033	1.00244e-06	2.28299e-07	CG11700 /// CG32744	CG32744-RA /FEA=BDGP /GEN=CG32744 /DB_XREF=CG32744 FBgn0052744 /SEG=chrX:-6017352,6019647 /MAP=5E4-5E4 /LEN=1913 /DEF=(CG32744 gene symbol:CG32744 FLAGGED_PROBLEMATIC FBgn0052744 )	31564//	6508 // proteolysis and peptidolysis // inferred from electronic annotation /// 19538 // protein metabolism // inferred from electronic annotation /// 50875 // cellular physiological process // inferred from mutant phenotype
1630010_a_at	6.44475e-06	2.88756e-05	0.0186288	0.0481291	0.000429629	7.25031e-05	pnt	pointed	42757	45610 // regulation of hemocyte differentiation // inferred from mutant phenotype /// 7429 // secondary tracheal branching (sensu Insecta) // traceable author statement /// 6357 // regulation of transcription from RNA polymerase II promoter // . . .	5634 // nucleus // non-traceable author statement /// 5634 // nucleus // inferred from sequence similarity	3700 // transcription factor activity // inferred from electronic annotation /// 3677 // DNA binding // inferred from electronic annotation /// 5515 // protein binding // inferred from physical interaction /// 3700 // transcription factor activity . . .
1630011_at	9.98747e-05	0.000162374	0.000128486	0.00350951	4.1178e-16	9.19122e-15	CG31659	CG31659-RA /FEA=BDGP /GEN=CG31659 /DB_XREF=CG31659 FBgn0051659 /SEG=chr2L:-1360636,1361450 /MAP=22A1-22A1 /LEN=580 /DEF=(CG31659 gene symbol:CG31659 synonyms:(CG16933) FLAGGED_PROBLEMATIC FBgn0051659 )	318875
1630023_at	0.00115858	0.000797931	0.0340737	0.0677188	2.78519e-09	9.89323e-10	DLP	Daxx-like protein	33906	7165 // signal transduction // inferred from electronic annotation /// 7242 // intracellular signaling cascade // inferred from electronic annotation /// 6917 // induction of apoptosis // inferred from electronic annotation /// 6915 // apoptosis // . . .		5057 // receptor signaling protein activity // inferred from electronic annotation
1630030_at	1.07082e-05	3.96951e-05	7.41427e-06	0.000921981	4.72404e-17	3.24299e-15	CG7777	CG7777-RB /FEA=BDGP /GEN=CG7777 /DB_XREF=CG7777 FBgn0033635 /SEG=chr2R:+6500958,6506936 /MAP=47F12-47F13 /LEN=1390 /DEF=(CG7777 gene symbol:CG7777 FBgn0033635 (GO:0005372 water transporter))	36237	6810 // transport // inferred from electronic annotation /// 19725 // cell homeostasis // inferred from electronic annotation	16020 // membrane // inferred from electronic annotation	5386 // carrier activity // inferred from electronic annotation /// 5488 // binding // inferred from electronic annotation /// 5372 // water transporter activity // inferred from sequence similarity
1630051_at	8.07877e-05	0.000141446	0.00781445	0.0302179	7.39566e-08	1.99635e-08	Tsp42Ec	Tetraspanin 42Ec	35612		16021 // integral to membrane // inferred from sequence similarity
1630056_at	0.00102318	0.000733512	0.808005	0.357885	0.735618	0.0848727	CG32054	CG32054-RA /FEA=BDGP /GEN=CG32054 /DB_XREF=CG32054 FBgn0052054 /SEG=chr3L:-10050295,10052267 /MAP=67D8-67D8 /LEN=1776 /DEF=(CG32054 gene symbol:CG32054 synonyms:(CG6645) FBgn0052054 )	326185	5975 // carbohydrate metabolism // inferred from electronic annotation /// 8643 // carbohydrate transport // inferred from electronic annotation /// 6810 // transport // inferred from electronic annotation	16021 // integral to membrane // inferred from electronic annotation /// 16020 // membrane // inferred from electronic annotation	15144 // carbohydrate transporter activity // inferred from electronic annotation /// 5215 // transporter activity // inferred from electronic annotation
1630065_at	0.00135272	0.000888013	0.424629	0.257479	0.784429	0.0898683	CG6912	CG6912-RA /FEA=BDGP /GEN=CG6912 /DB_XREF=CG6912 FBgn0038290 /SEG=chr3R:-10960877,10962720 /MAP=88E2-88E2 /LEN=1404 /DEF=(CG6912 gene symbol:CG6912 FBgn0038290 )	41820
1630076_at	0.000569479	0.000498526	0.000894291	0.010134	6.77605e-14	1.73638e-13	Hop	Hsp70/Hsp90 organizing protein homolog	33202	6457 // protein folding // inferred from electronic annotation /// 6950 // response to stress // inferred from electronic annotation /// 6461 // protein complex assembly // inferred from electronic annotation /// 6952 // defense response // . . .		51082 // unfolded protein binding // inferred from sequence similarity
1630078_a_at	0.00153192	0.00095633	0.569981	0.296506	7.17129e-07	1.66495e-07	CG32000	CG32000-RB /FEA=BDGP /GEN=CG32000 /DB_XREF=CG32000 FBgn0052000 /SEG=chr4:+156521,163373 /MAP=102A7-102A7 /LEN=4507 /DEF=(CG32000 gene symbol:CG32000 FBgn0052000 )	317815	6874 // calcium ion homeostasis // inferred from electronic annotation /// 6812 // cation transport // inferred from electronic annotation /// 19725 // cell homeostasis // inferred from electronic annotation /// 6811 // ion transport // inferred . . .	16021 // integral to membrane // inferred from sequence similarity	8324 // cation transporter activity // inferred from electronic annotation /// 16787 // hydrolase activity // inferred from electronic annotation /// 5215 // transporter activity // inferred from electronic annotation /// 42625 // ATPase activity, . . .
1630083_at	1.63713e-07	2.82827e-06	0.00394108	0.020808	1.55876e-08	4.7659e-09	Rab8	Rab-protein 8	40168	160 // two-component signal transduction system (phosphorelay) // inferred from electronic annotation /// 7264 // small GTPase mediated signal transduction // inferred from electronic annotation /// 6355 // regulation of transcription, . . .		5525 // GTP binding // inferred from electronic annotation /// 3677 // DNA binding // inferred from electronic annotation /// 3924 // GTPase activity // inferred from sequence similarity /// 3924 // GTPase activity // non-traceable author statement
1630088_at	0.000376151	0.000380494	0.219267	0.183053	0.563716	0.066408	CG16743	CG16743-RA /FEA=BDGP /GEN=CG16743 /DB_XREF=CG16743 FBgn0032322 /SEG=chr2L:+10964988,10965750 /MAP=32C1-32C1 /LEN=762 /DEF=(CG16743 gene symbol:CG16743 FBgn0032322 )	34517
1630092_at	0.000628885	0.000533705	0.0116996	0.0375323	3.62616e-15	2.93749e-14	CG13088	CG13088-RA /FEA=BDGP /GEN=CG13088 /DB_XREF=CG13088 FBgn0032047 /SEG=chr2L:+8481215,8482779 /MAP=29D1-29D1 /LEN=1452 /DEF=(CG13088 gene symbol:CG13088 FBgn0032047 )	34180
1630099_at	0.000530093	0.000482518	0.000373306	0.00623327	2.74031e-12	2.52241e-12	mip120	Myb-interacting protein 120	36499	6366 // transcription from RNA polymerase II promoter // inferred from electronic annotation /// 6357 // regulation of transcription from RNA polymerase II promoter // inferred from electronic annotation /// 6139 // nucleobase, nucleoside, . . .	785 // chromatin // inferred from direct assay	30528 // transcription regulator activity // inferred from electronic annotation /// 5515 // protein binding // inferred from physical interaction /// 3677 // DNA binding // inferred from direct assay
1630105_at	8.3332e-05	0.000143971	0.00190903	0.0146384	2.00571e-07	5.05038e-08	CG3891 /// CG3911	CG3891-RA /FEA=BDGP /GEN=CG3891 /DB_XREF=CG3891 FBgn0035993 /SEG=chr3L:-9397584,9399782 /MAP=67B5-67B5 /LEN=2041 /DEF=(CG3891 gene symbol:CG3891 FBgn0035993 (GO:0003700 transcription factor) (GO:0005634 nucleus))	39090//	6357 // regulation of transcription from RNA polymerase II promoter // inferred from electronic annotation	5634 // nucleus // inferred from sequence similarity	3700 // transcription factor activity // inferred from sequence similarity
1630127_at	0.000643559	0.000543037	0.185275	0.167525	0.678463	0.0787661		HL01468 /FEA=sim4 /SEG=chr2L:-7477331,7478367
1630129_at	0.000446371	0.000427241	0.112875	0.128928	0.00108592	0.00017584	CG32355	CG32355-RA /FEA=BDGP /GEN=CG32355 /DB_XREF=CG32355 FBgn0052355 /SEG=chr3L:+8555349,8558330 /MAP=66D8-66D8 /LEN=2981 /DEF=(CG32355 gene symbol:CG32355 synonyms:(CG6239) FBgn0052355 )	326210
1630140_at	0.000810818	0.000627014	0.00107929	0.0111356	1.85679e-09	6.85497e-10	CG14931	CG14931-RA /FEA=BDGP /GEN=CG14931 /DB_XREF=CG14931 FBgn0032374 /SEG=chr2L:+11777546,11778202 /MAP=33A1-33A1 /LEN=591 /DEF=(CG14931 gene symbol:CG14931 FBgn0032374 )	34588
1630145_s_at	0.000414202	0.000407416	0.162	0.155877	0.000615877	0.000102124	CG30159 /// Tsp42Ea	CG18817-RA /FEA=BDGP /GEN=Tsp42Ea /DB_XREF=CG18817 FBgn0029508 /SEG=chr2R:+2053577,2065163 /MAP=42E4-42E5 /LEN=1120 /DEF=(CG18817 gene symbol:Tsp42Ea synonyms:(CG3364 CG18742) FBgn0029508 (GO:0016021 integral to membrane))	35611//		16021 // integral to membrane // inferred from sequence similarity
1630161_at	0.00152159	0.000952498	0.0499494	0.0828758	0.00497848	0.000750181	fau	CG6544-RB /FEA=BDGP /GEN=fau /DB_XREF=CG6544 FBgn0020439 /SEG=chr3R:-6600283,6603101 /MAP=86C6-86C6 /LEN=707 /DEF=(CG6544 gene symbol:fau FBgn0020439 )	41291
1630167_at	0.000944298	0.00069828	0.589437	0.30167	1.88722e-06	4.15241e-07	Pcd	pterin-4a-carbinolamine dehydratase	43499	6412 // protein biosynthesis // inferred from electronic annotation /// 6366 // transcription from RNA polymerase II promoter // inferred from electronic annotation /// 42558 // pteridine and derivative metabolism // inferred from electronic . . .	5840 // ribosome // inferred from electronic annotation /// 5622 // intracellular // inferred from electronic annotation	3735 // structural constituent of ribosome // inferred from electronic annotation /// 3729 // mRNA binding // inferred from electronic annotation /// 8124 // 4-alpha-hydroxytetrahydrobiopterin dehydratase activity // non-traceable author statement . . .
1630184_at	0.00142386	0.000917561	0.143782	0.146744	0.00417391	0.00063385	CG40115	CG40115-RB /FEA=BDGP /GEN=CG40115 /DB_XREF=CG40115 FBgn0058115 /SEG=chrU:-4635662,4636224 /LEN=562 /DEF=(CG40115 gene symbol:CG40115 FBgn0058115 )
1630187_a_at	0.00116446	0.000800729	0.306027	0.218432	0.00137228	0.000220241	CG6299 /// CG6294	CG6299-RB /FEA=BDGP /GEN=CG6299 /DB_XREF=CG6299 FBgn0030641 /SEG=chrX:+15193725,15197825 /MAP=13C4-13C4 /LEN=1649 /DEF=(CG6299 gene symbol:CG6299 FBgn0030641 (GO:0017089 glycolipid transporter))	32474//	46836 // glycolipid transport // inferred from sequence similarity /// 6508 // proteolysis and peptidolysis // inferred from electronic annotation		8270 // zinc ion binding // inferred from electronic annotation /// 8237 // metallopeptidase activity // inferred from electronic annotation
1630196_at	0.00157863	0.000976385	0.114083	0.129745	6.9709e-08	1.89226e-08	Bem46	CG18642-RA /FEA=BDGP /GEN=Bem46 /DB_XREF=CG18642 FBgn0025109 /SEG=chr2L:+2980703,2982663 /MAP=23C4-23C4 /LEN=1710 /DEF=(CG18642 gene symbol:Bem46 FBgn0025109 )	44441
1630212_at	3.95611e-05	9.09541e-05	0.873658	0.374252	9.43022e-05	1.70456e-05	CG2065	CG2065-RA /FEA=BDGP /GEN=CG2065 /DB_XREF=CG2065 FBgn0033204 /SEG=chr2R:+2724686,2726176 /MAP=43E9-43E9 /LEN=1210 /DEF=(CG2065 gene symbol:CG2065 FBgn0033204 )	35707	8152 // metabolism // inferred from electronic annotation		16491 // oxidoreductase activity // inferred from electronic annotation
1630227_a_at	0.00122376	0.000827048	0.0444504	0.0779459	4.02201e-07	9.67899e-08	CG8165 /// CG8176	CG8176-RB /FEA=BDGP /GEN=CG8176 /DB_XREF=CG8176 FBgn0037702 /SEG=chr3R:+5341773,5352975 /MAP=85D22-85D22 /LEN=4373 /DEF=(CG8176 gene symbol:CG8176 FBgn0037702 )	261329/	6366 // transcription from RNA polymerase II promoter // inferred from electronic annotation /// 6357 // regulation of transcription from RNA polymerase II promoter // inferred from electronic annotation /// 6139 // nucleobase, nucleoside, . . .		30528 // transcription regulator activity // inferred from electronic annotation /// 8270 // zinc ion binding // inferred from electronic annotation /// 8237 // metallopeptidase activity // inferred from electronic annotation
1630239_at	0.001158	0.000797931	0.00102005	0.0107353	5.89042e-13	7.7528e-13	Tub67C	Tubulin at 67C	39130	7018 // microtubule-based movement // inferred from electronic annotation /// 46785 // microtubule polymerization // inferred from electronic annotation /// 7067 // mitosis // inferred from electronic annotation /// 6886 // intracellular protein . . .	45298 // tubulin // non-traceable author statement /// 5874 // microtubule // non-traceable author statement /// 5874 // microtubule // inferred from sequence similarity	3924 // GTPase activity // inferred from electronic annotation /// 15631 // tubulin binding // inferred from electronic annotation /// 5525 // GTP binding // non-traceable author statement /// 5200 // structural constituent of cytoskeleton // . . .
1630241_at	0.000806148	0.000625276	0.494343	0.276564	0.0221992	0.00313434	Try	CG12350-RA /FEA=BDGP /GEN=lambdaTry /DB_XREF=CG12350 FBgn0043470 /SEG=chr2R:+6401576,6402525 /MAP=47F3-47F3 /LEN=949 /DEF=(CG12350 gene symbol:lambdaTry FBgn0043470 (GO:0005576 extracellular) (GO:0004295 trypsin))	36214	6508 // proteolysis and peptidolysis // non-traceable author statement	5576 // extracellular region // inferred from sequence similarity	4295 // trypsin activity // non-traceable author statement /// 4263 // chymotrypsin activity // inferred from electronic annotation /// 4295 // trypsin activity // inferred from sequence similarity
1630244_s_at	3.15008e-06	1.89679e-05	0.0764851	0.104244	0.564761	0.0665191	CG31810 /// CG31809	CG31809-RA /FEA=BDGP /GEN=CG31809 /DB_XREF=CG31809 FBgn0051809 /SEG=chr2L:-16831829,16832986 /MAP=36B2-36B2 /LEN=702 /DEF=(CG31809 gene symbol:CG31809 FBgn0051809 )	318954/	6629 // lipid metabolism // inferred from electronic annotation /// 8202 // steroid metabolism // inferred from electronic annotation /// 8202 // steroid metabolism // inferred from sequence similarity		16491 // oxidoreductase activity // inferred from electronic annotation /// 16229 // steroid dehydrogenase activity // inferred from sequence similarity
1630263_at	0.000198721	0.000248793	0.35053	0.233524	0.455274	0.0543996	CG31370	CG31370-RA /FEA=BDGP /GEN=CG31370 /DB_XREF=CG31370 FBgn0051370 /SEG=chr3R:+21118939,21120245 /MAP=96D1-96D1 /LEN=1152 /DEF=(CG31370 gene symbol:CG31370 synonyms:(CG13660) FBgn0051370 )	43060	8152 // metabolism // inferred from electronic annotation		16491 // oxidoreductase activity // inferred from electronic annotation
1630276_at	1.78214e-06	1.31698e-05	0.00363005	0.0198765	1.73117e-12	1.76625e-12	CG5149	CG5149-RA /FEA=BDGP /GEN=CG5149 /DB_XREF=CG5149 FBgn0031904 /SEG=chr2L:-7376716,7380479 /MAP=27F3-27F4 /LEN=1893 /DEF=(CG5149 gene symbol:CG5149 FBgn0031904 )	34013
1630302_at	0.00128628	0.000856548	0.304458	0.21785	8.5808e-06	1.74768e-06	CG8562	CG8562-RA /FEA=BDGP /GEN=CG8562 /DB_XREF=CG8562 FBgn0035779 /SEG=chr3L:+7357758,7359441 /MAP=65F11-65F11 /LEN=1538 /DEF=(CG8562 gene symbol:CG8562 FBgn0035779 (GO:0004181 metallocarboxypeptidase))	38828	6508 // proteolysis and peptidolysis // inferred from electronic annotation		4182 // carboxypeptidase A activity // inferred from electronic annotation /// 4181 // metallocarboxypeptidase activity // inferred from sequence similarity
1630309_s_at	0.00146718	0.000931863	0.035993	0.0693642	1.19542e-10	6.00392e-11		GM03661 /FEA=sim4 /SEG=chrX:-10534281,10535429
1630312_s_at	0.000392283	0.000390924	0.0845071	0.110099	1.23973e-12	1.36201e-12	Ard1	CG11989-RA /FEA=BDGP /GEN=CG11989 /DB_XREF=CG11989 FBgn0036064 /SEG=chr3L:+9929771,9931552 /MAP=67D2-67D2 /LEN=1165 /DEF=(CG11989 gene symbol:CG11989 FBgn0036064 (GO:0004596 peptide alpha-N-acetyltransferase))	39175	6473 // protein amino acid acetylation // inferred from electronic annotation		4596 // peptide alpha-N-acetyltransferase activity // inferred from sequence similarity
1630317_at	0.000271521	0.00030716	0.116159	0.131033	5.62591e-10	2.35004e-10	CG5127	CG5127-RA /FEA=BDGP /GEN=CG5127 /DB_XREF=CG5127 FBgn0039335 /SEG=chr3R:+21288602,21290844 /MAP=96E1-96E1 /LEN=2066 /DEF=(CG5127 gene symbol:CG5127 FBgn0039335 (GO:0016192 vesicle-mediated transport))	43077	16192 // vesicle-mediated transport // inferred from sequence similarity /// 6886 // intracellular protein transport // inferred from electronic annotation /// 7041 // lysosomal transport // inferred from electronic annotation /// 6904 // vesicle . . .
1630324_at	1.85421e-06	1.3614e-05	8.35948e-06	0.000987544	9.32934e-14	2.14384e-13	l(2)k07824	CG7989-RA /FEA=BDGP /GEN=CG7989 /DB_XREF=CG7989 FBgn0034119 /SEG=chr2R:-11409552,11411223 /MAP=53B6-53B6 /LEN=1671 /DEF=(CG7989 gene symbol:CG7989 FBgn0034119 )	36831
1630332_at	0.000115409	0.000177727	0.118328	0.13244	2.66969e-09	9.51666e-10	CG3652	CG3652-RA /FEA=BDGP /GEN=CG3652 /DB_XREF=CG3652 FBgn0031600 /SEG=chr2L:-4385338,4386383 /MAP=24E5-24E5 /LEN=805 /DEF=(CG3652 gene symbol:CG3652 FBgn0031600 )	33643
1630343_at	0.000459852	0.000435908	0.000519707	0.00748542	5.81354e-12	4.63493e-12	CG3679	CG3679-RA /FEA=BDGP /SEG=chrX:+16034932,16037943	32591
1630359_at	0.000532007	0.000483198	0.0537945	0.0865295	0.707109	0.0818222	CG31810 /// CG31809	CG31810-RA /FEA=BDGP /GEN=CG31810 /DB_XREF=CG31810 FBgn0051810 /SEG=chr2L:-16827101,16830450 /MAP=36B2-36B2 /LEN=1136 /DEF=(CG31810 gene symbol:CG31810 FBgn0051810 )	318954/	6629 // lipid metabolism // inferred from electronic annotation /// 8202 // steroid metabolism // inferred from electronic annotation /// 8202 // steroid metabolism // inferred from sequence similarity		16491 // oxidoreductase activity // inferred from electronic annotation /// 16229 // steroid dehydrogenase activity // inferred from sequence similarity
1630373_at	0.000980899	0.000714335	0.52846	0.285817	1.20987e-05	2.42183e-06	CG4935	CG4935-RA /FEA=BDGP /SEG=chr2L:+16240206,16241567	34955	6118 // electron transport // inferred from electronic annotation /// 7049 // cell cycle // inferred from electronic annotation	5669 // transcription factor TFIID complex // inferred from sequence similarity	16251 // general RNA polymerase II transcription factor activity // inferred from sequence similarity
1630384_at	0.000106242	0.000169656	0.00135533	0.0125056	4.49362e-13	6.39863e-13	CG3430	CG3430-RA /FEA=BDGP /GEN=CG3430 /DB_XREF=CG3430 FBgn0031875 /SEG=chr2L:+6949240,6951338 /MAP=27C7-27C7 /LEN=1974 /DEF=(CG3430 gene symbol:CG3430 FBgn0031875 )	33976
1630398_at	0.000406398	0.000402173	0.253561	0.198176	1.5558e-07	3.98991e-08	CG6746	CG6746-RA /FEA=BDGP /GEN=CG6746 /DB_XREF=CG6746 FBgn0032394 /SEG=chr2L:-11990104,11991147 /MAP=33B5-33B6 /LEN=1043 /DEF=(CG6746 gene symbol:CG6746 FBgn0032394 )	34614	6464 // protein modification // inferred from electronic annotation /// 19538 // protein metabolism // inferred from electronic annotation /// 6468 // protein amino acid phosphorylation // inferred from electronic annotation		16791 // phosphoric monoester hydrolase activity // inferred from electronic annotation /// 4721 // phosphoprotein phosphatase activity // inferred from electronic annotation
1630408_s_at	4.20827e-07	5.04126e-06	0.000272624	0.00519153	1.68803e-15	1.88801e-14	CG7033	CG7033-RC /FEA=BDGP /GEN=CG7033 /DB_XREF=CG7033 FBgn0030086 /SEG=chrX:+8828311,8831817 /MAP=8C8-8C8 /LEN=2117 /DEF=(CG7033 gene symbol:CG7033 FBgn0030086 (GO:0005832 chaperonine-containing T-complex) (GO:0003754 chaperone))	31838	6457 // protein folding // inferred from electronic annotation /// 6457 // protein folding // inferred from sequence similarity	5832 // chaperonin-containing T-complex // inferred from sequence similarity	51082 // unfolded protein binding // inferred from electronic annotation /// 3676 // nucleic acid binding // inferred from electronic annotation /// 8026 // ATP-dependent helicase activity // inferred from electronic annotation /// 5524 // ATP . . .
1630414_at	0.000215579	0.000264658	0.00569178	0.0260749	5.05165e-12	4.14924e-12	CG13603	CG13603-RA /FEA=BDGP /GEN=CG13603 /DB_XREF=CG13603 FBgn0039135 /SEG=chr3R:-19801591,19802948 /MAP=95D4-95D4 /LEN=1046 /DEF=(CG13603 gene symbol:CG13603 FBgn0039135 )	42838
1630429_s_at	1.42561e-09	1.12238e-07	0.00052755	0.00748542	2.56368e-06	5.55276e-07		CG33091-RA /FEA=BDGP /GEN=CG33091 /DB_XREF=CG33091 FBgn0053091 /SEG=chr3R:+21086609,21089646 /MAP=96C8-96C8 /LEN=2922 /DEF=(CG33091 gene symbol:CG33091 FLAGGED_PROBLEMATIC FBgn0053091 )
1630430_a_at	0.000225443	0.000273235	0.0452088	0.0785111	4.2346e-05	7.95177e-06	CG30437	CG30437-RA /FEA=BDGP /GEN=CG30437 /DB_XREF=CG30437 FBgn0050437 /SEG=chr2R:+552606,586848 /MAP=41F3-41F4 /LEN=3572 /DEF=(CG30437 gene symbol:CG30437 synonyms:(CG10398 CG10408) FBgn0050437 (GO:0004323 multicopper ferroxidase iron transport mediator))	35494	6952 // defense response // inferred from electronic annotation /// 9636 // response to toxin // inferred from electronic annotation		8471 // laccase activity // inferred from sequence similarity /// 5507 // copper ion binding // inferred from electronic annotation
1630438_at	0.000603521	0.000519148	0.000531761	0.00748542	1.26404e-14	5.97362e-14	CG32409	CG32409-RA /FEA=BDGP /GEN=CG32409 /DB_XREF=CG32409 FBgn0052409 /SEG=chr3L:+5858849,5860225 /MAP=64F4-64F4 /LEN=1202 /DEF=(CG32409 gene symbol:CG32409 FBgn0052409 )	318016	42254 // ribosome biogenesis and assembly // inferred from sequence similarity	5634 // nucleus // inferred from electronic annotation
1630453_at	1.25236e-05	4.46784e-05	0.537145	0.287715	7.87469e-09	2.55184e-09	CG32267	CG32267-RA /FEA=BDGP /GEN=CG32267 /DB_XREF=CG32267 FBgn0052267 /SEG=chr3L:-3452171,3452742 /MAP=63E2-63E2 /LEN=501 /DEF=(CG32267 gene symbol:CG32267 FBgn0052267 )	317946
1630456_at	4.38183e-05	9.79708e-05	0.00836775	0.0311454	2.71252e-08	7.95058e-09	Mbs	Myosin binding subunit	49070	6936 // muscle contraction // inferred from electronic annotation /// 7391 // dorsal closure // non-traceable author statement /// 7391 // dorsal closure // inferred from mutant phenotype /// 9993 // oogenesis (sensu Insecta) // inferred from . . .	17023 // myosin phosphatase complex // inferred from sequence similarity /// 17023 // myosin phosphatase complex // non-traceable author statement	5200 // structural constituent of cytoskeleton // inferred from electronic annotation /// 17022 // myosin binding // inferred from sequence similarity /// 17018 // myosin phosphatase activity // non-traceable author statement /// 17022 // myosin . . .
1630469_a_at	7.67397e-05	0.000135821	0.00423591	0.0216415	1.22827e-06	2.76647e-07	CG1091	CG1091-RB /FEA=BDGP /GEN=CG1091 /DB_XREF=CG1091 FBgn0037470 /SEG=chr3R:-2908945,2911812 /MAP=84B4-84B4 /LEN=1951 /DEF=(CG1091 gene symbol:CG1091 FBgn0037470 )	40847
1630483_a_at	0.000121079	0.000184957	0.490808	0.27612	0.0040293	0.000613262	CG7546	CG7546-RA /FEA=BDGP /GEN=CG7546 /DB_XREF=CG7546 FBgn0035793 /SEG=chr3L:+7470539,7476075 /MAP=66A3-66A3 /LEN=4445 /DEF=(CG7546 gene symbol:CG7546 FBgn0035793 )	38844
1630498_at	5.31846e-05	0.000106748	0.0106446	0.0355935	6.02666e-11	3.31676e-11		CR32747-RA /FEA=BDGP /GEN=swaPsi /DB_XREF=CR32747 FBgn0016974 /SEG=chrX:-6102229,6103336 /MAP=5F4-5F4 /LEN=989 /DEF=(CR32747 pseudogene symbol:swaPsi synonyms:(CG3429) FBgn0016974 )
1630499_at	0.00132592	0.000873745	0.00150392	0.013136	1.1589e-10	5.83623e-11	CG7551	CG7551-RB /FEA=BDGP /GEN=CG7551 /DB_XREF=CG7551 FBgn0036161 /SEG=chr3L:+11416021,11417157 /MAP=68C9-68C9 /LEN=1136 /DEF=(CG7551 gene symbol:CG7551 FBgn0036161 (GO:0004454 ketohexokinase))	39280	5996 // monosaccharide metabolism // inferred from electronic annotation		4454 // ketohexokinase activity // inferred from sequence similarity
1630503_at	0.00123984	0.000833892	0.228897	0.187794	0.85694	0.0973801	CG6045	CG6045-RA /FEA=BDGP /GEN=CG6045 /DB_XREF=CG6045 FBgn0038349 /SEG=chr3R:-11368491,11373475 /MAP=88F7-88F7 /LEN=4158 /DEF=(CG6045 gene symbol:CG6045 FBgn0038349 (GO:0004854 xanthine dehydrogenase))	41896	6952 // defense response // inferred from electronic annotation /// 6800 // oxygen and reactive oxygen species metabolism // inferred from electronic annotation /// 6144 // purine base metabolism // inferred from electronic annotation /// 6118 // . . .		4854 // xanthine dehydrogenase activity // inferred from sequence similarity /// 5489 // electron transporter activity // inferred from electronic annotation
1630506_at	0.000128552	0.000191489	0.0467525	0.0798428	1.20505e-08	3.76023e-09	CG3077	CG3077-RA /FEA=BDGP /GEN=CG3077 /DB_XREF=CG3077 FBgn0031457 /SEG=chr2L:-2756635,2758255 /MAP=23A5-23A5 /LEN=1404 /DEF=(CG3077 gene symbol:CG3077 FBgn0031457 )	33466	7242 // intracellular signaling cascade // inferred from electronic annotation
1630516_at	0.000602676	0.000518814	0.0141345	0.0417966	1.38055e-05	2.74663e-06	CG14615	CG14615-RA /FEA=BDGP /GEN=CG14615 /DB_XREF=CG14615 FBgn0031184 /SEG=chrX:-21380608,21382356 /MAP=20B1-20B1 /LEN=1353 /DEF=(CG14615 gene symbol:CG14615 FBgn0031184 )	33129
1630528_at	1.41768e-06	1.13618e-05	0.00226102	0.0157584	0.000586567	9.74741e-05	CG17751	CG17751-RA /FEA=BDGP /GEN=CG17751 /DB_XREF=CG17751 FBgn0038717 /SEG=chr3R:+15433378,15434821 /MAP=92A10-92A10 /LEN=1260 /DEF=(CG17751 gene symbol:CG17751 FBgn0038717 (GO:0008513 organic cation porter))	42336	6812 // cation transport // inferred from electronic annotation /// 6858 // extracellular transport // inferred from electronic annotation	16021 // integral to membrane // inferred from electronic annotation	8513 // organic cation porter activity // inferred from sequence similarity /// 15144 // carbohydrate transporter activity // inferred from electronic annotation
1630537_a_at	0.000184924	0.00024014	7.78058e-05	0.00282817	3.93153e-11	2.29852e-11	Dap160	Dynamin associated protein 160	35378	6898 // receptor mediated endocytosis // inferred from electronic annotation /// 6886 // intracellular protein transport // inferred from electronic annotation /// 48488 // synaptic vesicle endocytosis // traceable author statement /// 7269 // . . .		5509 // calcium ion binding // inferred from electronic annotation /// 5515 // protein binding // traceable author statement
1630568_at	0.00076692	0.000608571	0.027628	0.0598128	4.18504e-05	7.86886e-06		Stencil:2R:16877058:16876141:GENSCAN /FEA=stencil /SEG=chr2R:-16876141,16877058
1630570_at	4.88031e-05	0.000103222	0.168239	0.159186	0.0399839	0.00548969	CG13003	CG13003-RA /FEA=BDGP /GEN=CG13003 /DB_XREF=CG13003 FBgn0030798 /SEG=chrX:-16575824,16584256 /MAP=15B1-15B1 /LEN=4927 /DEF=(CG13003 gene symbol:CG13003 FLAGGED_PROBLEMATIC FBgn0030798 )	32675
1630573_at	0.00151596	0.000951066	0.228911	0.187794	0.470239	0.0560439	CG6498	CG6498-RA /FEA=BDGP /GEN=CG6498 /DB_XREF=CG6498 FBgn0036511 /SEG=chr3L:+15514926,15524632 /MAP=71E1-71E1 /LEN=6627 /DEF=(CG6498 gene symbol:CG6498 FBgn0036511 (GO:0004674 protein serinethreonine kinase) (GO:0006468 protein amino acid phosphorylation))	39686	7242 // intracellular signaling cascade // inferred from electronic annotation /// 6468 // protein amino acid phosphorylation // non-traceable author statement		5515 // protein binding // inferred from electronic annotation /// 5524 // ATP binding // inferred from electronic annotation /// 4702 // receptor signaling protein serine/threonine kinase activity // inferred from electronic annotation /// 4674 // . . .
1630593_at	2.67993e-05	7.3491e-05	0.628116	0.312406	0.00159756	0.000254735	NLaz	Neural Lazarillo	33324	6629 // lipid metabolism // inferred from electronic annotation /// 6869 // lipid transport // inferred from electronic annotation		5488 // binding // non-traceable author statement /// 8289 // lipid binding // inferred from sequence similarity /// 5386 // carrier activity // inferred from electronic annotation
1630614_s_at	0.000293041	0.00032378	0.264234	0.202547	0.000350107	5.95842e-05		HDC11981 /FEA=HDP /SEG=chrXh:-143303,143549
1630622_at	0.00103431	0.000738451	0.00291914	0.0178448	1.68453e-09	6.27944e-10	Sirt6	CG6284-RA /FEA=BDGP /GEN=CG6284 /DB_XREF=CG6284 FBgn0037802 /SEG=chr3R:-6086526,6087480 /MAP=86A3-86A3 /LEN=954 /DEF=(CG6284 gene symbol:CG6284 FBgn0037802 )	41254	6355 // regulation of transcription, DNA-dependent // inferred from electronic annotation /// 6342 // chromatin silencing // inferred from electronic annotation /// 6139 // nucleobase, nucleoside, nucleotide and nucleic acid metabolism // inferred . . .	5677 // chromatin silencing complex // inferred from electronic annotation	30528 // transcription regulator activity // inferred from electronic annotation /// 3676 // nucleic acid binding // inferred from electronic annotation /// 16787 // hydrolase activity // inferred from electronic annotation /// 19213 // deacetylase . . .
1630643_at	0.00113479	0.000789392	0.122391	0.134695	0.724179	0.083649	CG17597 /// ScpX	CG17320-RA /FEA=BDGP /GEN=ScpX /DB_XREF=CG17320 FBgn0015808 /SEG=chr2L:+18809298,18811722 /MAP=37B1-37B1 /LEN=1905 /DEF=(CG17320 gene symbol:ScpX FBgn0015808 (GO:0004770 sterol carrier protein X-related thiolase))	35140//	6869 // lipid transport // inferred from electronic annotation /// 6635 // fatty acid beta-oxidation // inferred from electronic annotation /// 6637 // acyl-CoA metabolism // inferred from electronic annotation /// 15914 // phospholipid transport . . .	5777 // peroxisome // inferred from sequence similarity /// 5739 // mitochondrion // inferred from sequence similarity /// 5737 // cytoplasm // inferred from sequence similarity	5488 // binding // inferred from electronic annotation /// 3988 // acetyl-CoA C-acyltransferase activity // inferred from sequence similarity /// 5498 // sterol carrier activity // inferred from electronic annotation /// 5386 // carrier activity // . . .
1630688_at	2.73751e-06	1.74045e-05	0.104776	0.124437	3.36597e-14	1.08941e-13	Hsp83	Heat shock protein 83	38389	6461 // protein complex assembly // inferred from electronic annotation /// 6952 // defense response // inferred from electronic annotation /// 45187 // regulation of circadian sleep/wake cycle, sleep // traceable author statement /// 45187 // . . .	5737 // cytoplasm // non-traceable author statement /// 5737 // cytoplasm // inferred from sequence similarity /// 5813 // centrosome // inferred from direct assay	51082 // unfolded protein binding // inferred from electronic annotation /// 5524 // ATP binding // inferred from electronic annotation /// 42623 // ATPase activity, coupled // inferred from sequence similarity
1630701_at	0.000807256	0.000625386	0.0222001	0.0532045	5.2258e-12	4.24418e-12	CG10778	CG10778-RA /FEA=BDGP /GEN=CG10778 /DB_XREF=CG10778 FBgn0029980 /SEG=chrX:-7670674,7672226 /MAP=7C4-7C4 /LEN=1310 /DEF=(CG10778 gene symbol:CG10778 FBgn0029980 )	31708	8152 // metabolism // inferred from electronic annotation		16740 // transferase activity // inferred from electronic annotation /// 8415 // acyltransferase activity // inferred from electronic annotation
1630728_a_at	0.000229543	0.000274836	0.0284096	0.060745	5.21123e-08	1.44928e-08	phr	photorepair	35735	6281 // DNA repair // inferred from sequence similarity		3676 // nucleic acid binding // inferred from electronic annotation /// 3904 // deoxyribodipyrimidine photo-lyase activity // inferred from sequence similarity /// 3904 // deoxyribodipyrimidine photo-lyase activity // non-traceable author statement
1630740_at	0.000662943	0.000554037	0.820006	0.36092	0.00711464	0.00105608	CG4363	CG4363-RA /FEA=BDGP /GEN=CG4363 /DB_XREF=CG4363 FBgn0034663 /SEG=chr2R:-16877849,16878580 /MAP=58A2-58A2 /LEN=600 /DEF=(CG4363 gene symbol:CG4363 FBgn0034663 )	37488
1630753_at	0.0003561	0.000366687	0.00116682	0.011559	2.39739e-11	1.50881e-11	ric8a	CG15797-RA /FEA=BDGP /GEN=CG15797 /DB_XREF=CG15797 FBgn0030115 /SEG=chrX:+8995174,8997659 /MAP=8D10-8D10 /LEN=2420 /DEF=(CG15797 gene symbol:CG15797 FBgn0030115 )	31874			5085 // guanyl-nucleotide exchange factor activity // non-traceable author statement
1630755_at	0.000779597	0.000613646	0.00773324	0.0300761	4.40589e-12	3.71389e-12	CG9226	CG9226-RA /FEA=BDGP /GEN=CG9226 /DB_XREF=CG9226 FBgn0031782 /SEG=chr2L:-6118093,6119977 /MAP=26B10-26B10 /LEN=1711 /DEF=(CG9226 gene symbol:CG9226 FBgn0031782 (GO:0019001 guanyl nucleotide binding))	33865			19001 // guanyl nucleotide binding // inferred from sequence similarity
1630761_at	0.00133587	0.000878775	0.00160479	0.0136389	0.000172511	3.03945e-05	CG11854	CG11854-RA /FEA=BDGP /GEN=CG11854 /DB_XREF=CG11854 FBgn0039299 /SEG=chr3R:+21058436,21059641 /MAP=96C7-96C7 /LEN=1001 /DEF=(CG11854 gene symbol:CG11854 FBgn0039299 )	43037
1630767_at	5.19258e-05	0.000105844	4.69977e-05	0.00224762	2.42826e-14	8.99785e-14	CG31262	CG31262-RA /FEA=BDGP /GEN=CG31262 /DB_XREF=CG31262 FBgn0051262 /SEG=chr3R:-13043075,13045169 /MAP=89F3-89F3 /LEN=1464 /DEF=(CG31262 gene symbol:CG31262 FLAGGED_PROBLEMATIC FBgn0051262 )	318649	6810 // transport // inferred from sequence similarity /// 6812 // cation transport // inferred from electronic annotation /// 6732 // coenzyme metabolism // inferred from electronic annotation /// 6858 // extracellular transport // inferred from . . .	16020 // membrane // inferred from electronic annotation	5215 // transporter activity // inferred from sequence similarity /// 8324 // cation transporter activity // inferred from electronic annotation
1630784_a_at	3.42423e-05	8.4349e-05	0.00734088	0.0295576	3.21686e-11	1.9309e-11	CG9990	CG9990-RA /FEA=BDGP /GEN=CG9990 /DB_XREF=CG9990 FBgn0039594 /SEG=chr3R:+24490442,24511027 /MAP=98E1-98E2 /LEN=3432 /DEF=(CG9990 gene symbol:CG9990 FBgn0039594 (GO:0004009 ATP-binding cassette (ABC) transporter))	43391	6810 // transport // inferred from electronic annotation	43190 // ATP-binding cassette (ABC) transporter complex // inferred from sequence similarity /// 16020 // membrane // inferred from electronic annotation	42626 // ATPase activity, coupled to transmembrane movement of substances // inferred from sequence similarity /// 5215 // transporter activity // inferred from sequence similarity /// 5524 // ATP binding // inferred from electronic annotation /// . . .
1630797_at	2.65776e-05	7.32762e-05	0.135514	0.142143	2.29892e-08	6.82124e-09	CG32582	CG32582-RA /FEA=BDGP /GEN=CG32582 /DB_XREF=CG32582 FBgn0052582 /SEG=chrX:+15566614,15567937 /MAP=13F7-13F7 /LEN=695 /DEF=(CG32582 gene symbol:CG32582 FLAGGED_PROBLEMATIC FBgn0052582 )	318099
1630800_s_at	0.000274906	0.000310372	0.00794868	0.0304145	1.20862e-05	2.4197e-06		AM01323_revcomp /FEA=sim4 /SEG=chr2R:-16876290,16876952
1630806_at	0.00013027	0.000193576	0.0292371	0.0617674	1.27175e-13	2.62824e-13	fs(1)K10	female sterile (1) K10	47781	48123 // oocyte dorsal/ventral axis determination (sensu Insecta) // traceable author statement /// 30707 // ovarian follicle cell development (sensu Insecta) // traceable author statement /// 9993 // oogenesis (sensu Insecta) // inferred from . . .	5634 // nucleus // non-traceable author statement /// 5634 // nucleus // traceable author statement /// 5634 // nucleus // inferred from direct assay	3677 // DNA binding // inferred from sequence similarity
1630811_at	4.16892e-09	2.06279e-07	4.16886e-09	4.92487e-06	8.39506e-14	2.00548e-13	CG31988 /// CG31624	CG31624-RA /FEA=BDGP /GEN=CG31624 /DB_XREF=CG31624 FBgn0051624 /SEG=chr2L:-21169050,21170007 /MAP=39B1-39B1 /LEN=707 /DEF=(CG31624 gene symbol:CG31624 synonyms:(CG17401) FBgn0051624 )	326182/	6928 // cell motility // inferred from electronic annotation /// 7010 // cytoskeleton organization and biogenesis // inferred from electronic annotation		5200 // structural constituent of cytoskeleton // inferred from electronic annotation /// 8270 // zinc ion binding // inferred from electronic annotation
1630814_s_at	0.000323295	0.000343827	0.255932	0.199107	0.000621749	0.000103071	CG10353	CG10353-RA /FEA=BDGP /GEN=CG10353 /DB_XREF=CG10353 FBgn0030349 /SEG=chrX:-11608393,11617817 /MAP=10F2-10F4 /LEN=4378 /DEF=(CG10353 gene symbol:CG10353 FBgn0030349 )	32148
1630816_at	0.000149217	0.000207487	0.00343235	0.0192647	5.94062e-08	1.63298e-08	CG7375	CG7375-RA /FEA=BDGP /GEN=CG7375 /DB_XREF=CG7375 FBgn0035853 /SEG=chr3L:-8155242,8156566 /MAP=66B12-66B12 /LEN=912 /DEF=(CG7375 gene symbol:CG7375 FBgn0035853 (GO:0004840 ubiquitin conjugating enzyme))	38916	6512 // ubiquitin cycle // inferred from electronic annotation /// 6464 // protein modification // inferred from electronic annotation /// 19538 // protein metabolism // inferred from electronic annotation		16874 // ligase activity // inferred from electronic annotation /// 4840 // ubiquitin conjugating enzyme activity // inferred from sequence similarity
1630827_s_at	9.71424e-05	0.000159511	0.531648	0.286459	0.000181222	3.18304e-05		CR_tc_LD11130 /FEA=ncRNA /SEG=chrX:-11173268,11174437
1630831_at	6.4256e-05	0.00012208	0.00801185	0.0304823	1.0478e-09	4.06627e-10	CG7695	CG7695-RA /FEA=BDGP /GEN=CG7695 /DB_XREF=CG7695 FBgn0038631 /SEG=chr3R:-14442492,14443222 /MAP=91B6-91B6 /LEN=665 /DEF=(CG7695 gene symbol:CG7695 FBgn0038631 )	42234
1630842_s_at	8.46576e-10	8.75855e-08	0.871165	0.373692	0.000183974	3.22877e-05	CG32640 /// CG32641	CG32641-RA /FEA=BDGP /GEN=CG32641 /DB_XREF=CG32641 FBgn0052641 /SEG=chrX:+12915234,12915633 /MAP=11E3-11E3 /LEN=399 /DEF=(CG32641 gene symbol:CG32641 FBgn0052641 )	318135/	9408 // response to heat // inferred from sequence similarity /// 6457 // protein folding // inferred from electronic annotation		51082 // unfolded protein binding // inferred from electronic annotation
1630882_s_at	0.000810348	0.000627014	0.0715302	0.101079	1.83926e-08	5.56224e-09	XNP	CG4548-RA /FEA=BDGP /GEN=XNP /DB_XREF=CG4548 FBgn0039338 /SEG=chr3R:-21292948,21297914 /MAP=96E1-96E2 /LEN=4492 /DEF=(CG4548 gene symbol:XNP FBgn0039338 (GO:0003678 DNA helicase) (GO:0016251 general RNA polymerase II transcription factor) . . .	43080	6350 // transcription // non-traceable author statement /// 6281 // DNA repair // inferred from electronic annotation /// 6357 // regulation of transcription from RNA polymerase II promoter // inferred from electronic annotation	5634 // nucleus // non-traceable author statement	3678 // DNA helicase activity // non-traceable author statement /// 16251 // general RNA polymerase II transcription factor activity // non-traceable author statement /// 3676 // nucleic acid binding // inferred from electronic annotation /// 5524 . . .
1630886_at	1.34361e-05	4.69045e-05	0.238398	0.191781	0.0217711	0.00307589	SelR	CG6584-RD /FEA=BDGP /GEN=SelR /DB_XREF=CG6584 FBgn0037847 /SEG=chr3R:-6689088,6694303 /MAP=86C7-86C7 /LEN=1061 /DEF=(CG6584 gene symbol:SelR FBgn0037847 (GO:0000317 methionine-S-oxide reductase))	41309	6800 // oxygen and reactive oxygen species metabolism // inferred from electronic annotation /// 6952 // defense response // inferred from electronic annotation /// 18206 // peptidyl-methionine modification // non-traceable author statement		8270 // zinc ion binding // inferred from sequence similarity /// 8270 // zinc ion binding // inferred from direct assay /// 318 // protein-methionine-R-oxide reductase activity // inferred from sequence similarity /// 318 // . . .
1630891_at	0.0012809	0.000853971	0.000670208	0.00848882	1.11398e-14	5.42162e-14	CG31010	CG31010-RA /FEA=BDGP /GEN=CG31010 /DB_XREF=CG31010 FBgn0051010 /SEG=chr3R:-26519846,26521181 /MAP=100A2-100A2 /LEN=1270 /DEF=(CG31010 gene symbol:CG31010 FBgn0051010 )	318555
1630893_at	3.32395e-07	4.29271e-06	0.0149971	0.0428756	0.0224245	0.00316478	CG7639	CG7639-RA /FEA=BDGP /GEN=CG7639 /DB_XREF=CG7639 FBgn0033989 /SEG=chr2R:-10051377,10055949 /MAP=51D7-51D7 /LEN=1895 /DEF=(CG7639 gene symbol:CG7639 FBgn0033989 )	36675
1630917_at	1.88915e-05	5.73316e-05	0.0016525	0.0138104	5.67223e-12	4.53892e-12	CG7889	CG7889-RA /FEA=BDGP /GEN=CG7889 /DB_XREF=CG7889 FBgn0031003 /SEG=chrX:+18974592,18976182 /MAP=18B4-18B4 /LEN=1464 /DEF=(CG7889 gene symbol:CG7889 FBgn0031003 )	32916
1630923_at	0.00026895	0.000305466	0.000235557	0.00475707	3.24109e-10	1.44974e-10	CG6945	CG6945-RA /FEA=BDGP /GEN=CG6945 /DB_XREF=CG6945 FBgn0036476 /SEG=chr3L:-15039882,15043598 /MAP=71B4-71B4 /LEN=2673 /DEF=(CG6945 gene symbol:CG6945 FBgn0036476 )	39643
1630929_at	0.000352399	0.000364587	0.442935	0.262187	0.00275419	0.000427204	CG5885	CG5885-RA /FEA=BDGP /SEG=chr2L:-9909629,9910574	34314	6613 // cotranslational protein-membrane targeting // inferred from electronic annotation /// 6886 // intracellular protein transport // inferred from electronic annotation	30176 // integral to endoplasmic reticulum membrane // inferred from electronic annotation /// 5784 // translocon complex // inferred from sequence similarity /// 5786 // signal recognition particle (sensu Eukaryota) // inferred from sequence . . .
1630948_s_at	0.000471828	0.000443216	0.490508	0.276032	0.54326	0.0641837		NO_REP_ID /FEA=transposon /LEN=4740 /DESC=gb|-|Doc3-element DOC3 4740bp
1630953_at	0.000160603	0.000218628	0.0352177	0.0689956	1.19235e-09	4.58359e-10	CG13298	CG13298-RA /FEA=BDGP /GEN=CG13298 /DB_XREF=CG13298 FBgn0035692 /SEG=chr3L:-6151646,6152715 /MAP=65A8-65A8 /LEN=933 /DEF=(CG13298 gene symbol:CG13298 FBgn0035692 (GO:0003723 RNA binding))	38720			3729 // mRNA binding // inferred from sequence similarity
1630964_at	4.06604e-06	2.20349e-05	0.021847	0.0526712	0.924791	0.10439	CG15211	CG15211-RA /FEA=BDGP /GEN=CG15211 /DB_XREF=CG15211 FBgn0030234 /SEG=chrX:+10514584,10520760 /MAP=9E8-9E10 /LEN=1300 /DEF=(CG15211 gene symbol:CG15211 FBgn0030234 )	32006		16020 // membrane // inferred from electronic annotation
1630968_at	0.000184093	0.000239709	0.0960946	0.118483	4.91532e-08	1.37373e-08	CG13907	CG13907-RA /FEA=BDGP /GEN=CG13907 /DB_XREF=CG13907 FBgn0035173 /SEG=chr3L:-857909,862502 /MAP=61D2-61D3 /LEN=4593 /DEF=(CG13907 gene symbol:CG13907 FBgn0035173 (GO:0015355 monocarboxylate porter))	38104	6812 // cation transport // inferred from electronic annotation		15355 // monocarboxylate porter activity // inferred from sequence similarity
1630977_at	0.00120824	0.000819956	0.16408	0.156952	0.00260014	0.000404174	CG16771	CG16771-RA /FEA=BDGP /GEN=CG16771 /DB_XREF=CG16771 FBgn0032779 /SEG=chr2L:+19405307,19407121 /MAP=37D7-37E1 /LEN=1814 /DEF=(CG16771 gene symbol:CG16771 FBgn0032779 (GO:0004035 alkaline phosphatase))	35218	8152 // metabolism // inferred from electronic annotation /// 1501 // skeletal development // inferred from electronic annotation /// 7498 // mesoderm development // inferred from electronic annotation		19204 // nucleotide phosphatase activity // inferred from electronic annotation /// 4035 // alkaline phosphatase activity // inferred from sequence similarity
1630990_at	0.000351994	0.000364499	0.000855588	0.00981306	4.00771e-14	1.22997e-13	bs	blistered	37890	6357 // regulation of transcription from RNA polymerase II promoter // inferred from electronic annotation /// 7476 // wing morphogenesis // non-traceable author statement /// 7430 // terminal branching of trachea, cytoplasmic projection extension . . .	5634 // nucleus // non-traceable author statement /// 5634 // nucleus // inferred from direct assay	3700 // transcription factor activity // inferred from electronic annotation /// 3702 // RNA polymerase II transcription factor activity // non-traceable author statement
1630999_at	0.000776009	0.000612436	0.0608083	0.0929309	1.04077e-08	3.29891e-09	CG7724	CG7724-RA /FEA=BDGP /GEN=CG7724 /DB_XREF=CG7724 FBgn0036698 /SEG=chr3L:+17004497,17007413 /MAP=73E5-73E5 /LEN=1413 /DEF=(CG7724 gene symbol:CG7724 FBgn0036698 (GO:0016614 oxidoreductase, acting on CH-OH group of donors))	39918	6694 // steroid biosynthesis // inferred from electronic annotation /// 8203 // cholesterol metabolism // inferred from electronic annotation		3854 // 3-beta-hydroxy-delta5-steroid dehydrogenase activity // inferred from electronic annotation /// 16614 // oxidoreductase activity, acting on CH-OH group of donors // inferred from sequence similarity
1631004_s_at	5.62296e-05	0.000110712	2.19381e-05	0.00140642	1.92123e-12	1.90709e-12	su(Hw)	suppressor of Hairy wing	41740	6357 // regulation of transcription from RNA polymerase II promoter // inferred from electronic annotation /// 8283 // cell proliferation // inferred from electronic annotation /// 16481 // negative regulation of transcription // inferred from . . .	5634 // nucleus // non-traceable author statement /// 5634 // nucleus // inferred from sequence similarity /// 5634 // nucleus // inferred from direct assay	8270 // zinc ion binding // inferred from electronic annotation /// 30528 // transcription regulator activity // inferred from electronic annotation /// 3677 // DNA binding // non-traceable author statement /// 5515 // protein binding // inferred . . .
1631007_at	4.57389e-05	9.99095e-05	5.2737e-05	0.002329	2.84625e-13	4.53289e-13	RnrL	Ribonucleoside diphosphate reductase large subunit	34392	6206 // pyrimidine base metabolism // inferred from electronic annotation /// 6144 // purine base metabolism // inferred from electronic annotation /// 6260 // DNA replication // non-traceable author statement	5971 // ribonucleoside-diphosphate reductase complex // inferred from sequence similarity	4748 // ribonucleoside-diphosphate reductase activity // non-traceable author statement /// 4748 // ribonucleoside-diphosphate reductase activity // inferred from sequence similarity
1631016_at	0.000757943	0.000604088	0.00101366	0.0107157	1.16851e-10	5.88235e-11	CG32822	CG32822-RA /FEA=BDGP /GEN=CG32822 /DB_XREF=CG32822 FBgn0052822 /SEG=chrX:+21192107,21192770 /MAP=20A1-20A1 /LEN=663 /DEF=(CG32822 gene symbol:CG32822 FLAGGED_PROBLEMATIC FBgn0052822 )	318230
1631019_at	0.000302258	0.000328657	0.000330535	0.00581368	9.39377e-12	6.94588e-12	CG5971	CG5971-RA /FEA=BDGP /GEN=CG5971 /DB_XREF=CG5971 FBgn0035918 /SEG=chr3L:-8590218,8592791 /MAP=66D9-66D9 /LEN=2495 /DEF=(CG5971 gene symbol:CG5971 FBgn0035918 (GO:0005656 pre-replicative complex) (GO:0003689 DNA clamp loader) (GO:0006267 . . .	38989	74 // regulation of cell cycle // inferred from electronic annotation /// 6267 // pre-replicative complex formation and maintenance // inferred from sequence similarity	5656 // pre-replicative complex // inferred from sequence similarity	166 // nucleotide binding // inferred from electronic annotation /// 17111 // nucleoside-triphosphatase activity // inferred from electronic annotation /// 5524 // ATP binding // inferred from electronic annotation /// 3688 // DNA replication . . .
1631022_at	0.00110037	0.000773508	0.001615	0.013701	1.31683e-13	2.67748e-13	CG6209	CG6209-RA /FEA=BDGP /GEN=CG6209 /DB_XREF=CG6209 FBgn0033862 /SEG=chr2R:-8726208,8728312 /MAP=50B9-50B9 /LEN=2104 /DEF=(CG6209 gene symbol:CG6209 FBgn0033862 )	36517
1631028_s_at	1.72927e-07	2.82827e-06	0.117536	0.132016	4.32642e-07	1.03676e-07	l(2)k09913	CG3082-RB /FEA=BDGP /GEN=l(2)k09913 /DB_XREF=CG3082 FBgn0021979 /SEG=chr2R:+18110769,18115443 /MAP=59C3-59C3 /LEN=1691 /DEF=(CG3082 gene symbol:l(2)k09913 FBgn0021979 )	37661
1631037_at	0.000747066	0.000600419	0.00162923	0.0137514	1.72691e-13	3.21779e-13	BthD	BthD selenoprotein	32317	6980 // redox signal response // non-traceable author statement
1631055_at	3.02014e-07	3.95063e-06	0.754272	0.343739	0.0232905	0.00328132	Pka-C1	cAMP-dependent protein kinase 1	34284	45475 // locomotor rhythm // non-traceable author statement /// 7480 // leg morphogenesis (sensu Endopterygota) // non-traceable author statement /// 7456 // eye morphogenesis (sensu Endopterygota) // non-traceable author statement /// 48149 // . . .	5886 // plasma membrane // inferred from direct assay /// 5952 // cAMP-dependent protein kinase complex // inferred from sequence similarity	5524 // ATP binding // inferred from electronic annotation /// 4702 // receptor signaling protein serine/threonine kinase activity // inferred from electronic annotation /// 4691 // cAMP-dependent protein kinase activity // non-traceable author . . .
1631058_s_at	9.55228e-06	3.71205e-05	0.0580088	0.0903541	0.00029005	4.98182e-05	Mgstl	Microsomal glutathione S-transferase-like	44110	9636 // response to toxin // inferred from electronic annotation /// 6464 // protein modification // inferred from electronic annotation /// 6952 // defense response // inferred from electronic annotation	5741 // mitochondrial outer membrane // inferred from sequence similarity /// 5792 // microsome // inferred from sequence similarity	4364 // glutathione transferase activity // inferred from sequence similarity
1631059_at	2.979e-06	1.81214e-05	0.298491	0.215422	0.132451	0.0170458	Pkc98E	Protein C kinase 98E	43428	7049 // cell cycle // inferred from electronic annotation /// 19226 // transmission of nerve impulse // inferred from electronic annotation /// 19722 // calcium-mediated signaling // inferred from electronic annotation /// 165 // MAPKKK cascade // . . .		5524 // ATP binding // inferred from electronic annotation /// 4702 // receptor signaling protein serine/threonine kinase activity // inferred from electronic annotation /// 4701 // diacylglycerol-activated phospholipid-dependent protein kinase C . . .
1631062_at	0.000493766	0.000457974	0.000317492	0.0056614	1.14367e-07	2.99241e-08	CG2023	CG2023-RA /FEA=BDGP /GEN=CG2023 /DB_XREF=CG2023 FBgn0037383 /SEG=chr3R:-1649423,1650223 /MAP=83C4-83C4 /LEN=747 /DEF=(CG2023 gene symbol:CG2023 FBgn0037383 )	40724	6917 // induction of apoptosis // inferred from electronic annotation /// 6915 // apoptosis // inferred from electronic annotation
1631083_at	0.000772634	0.000610619	0.0146867	0.0424466	3.01123e-11	1.82595e-11	l(1)G0144	CG3073-RA /FEA=BDGP /GEN=CG3073 /DB_XREF=CG3073 FBgn0029609 /SEG=chrX:-2016974,2019299 /MAP=2F2-2F2 /LEN=2179 /DEF=(CG3073 gene symbol:CG3073 FBgn0029609 (GO:0005968 RAB-protein geranylgeranyltransferase complex) (GO:0004663 RAB-protein . . .	31212	18346 // protein amino acid prenylation // inferred from electronic annotation	5968 // Rab-protein geranylgeranyltransferase complex // inferred from sequence similarity	4663 // Rab-protein geranylgeranyltransferase activity // inferred from sequence similarity
1631098_at	1.4614e-07	2.6399e-06	0.102762	0.123247	4.65178e-07	1.10841e-07	CG7194	CG7194-RA /FEA=BDGP /GEN=CG7194 /DB_XREF=CG7194 FBgn0035868 /SEG=chr3L:-8261073,8262745 /MAP=66C5-66C5 /LEN=1341 /DEF=(CG7194 gene symbol:CG7194 FBgn0035868 )	38933	8406 // gonad development // non-traceable author statement
1631114_a_at	0.000994893	0.000720249	0.384303	0.244182	0.00831689	0.00122492	CG11489	CG11489-RC /FEA=BDGP /SEG=chr3L:+22191286,22201614	40461	6468 // protein amino acid phosphorylation // non-traceable author statement		5524 // ATP binding // inferred from electronic annotation /// 4702 // receptor signaling protein serine/threonine kinase activity // inferred from electronic annotation /// 4674 // protein serine/threonine kinase activity // inferred from sequence . . .
1631115_at	1.46263e-06	1.14796e-05	0.00108953	0.011167	1.71355e-09	6.37966e-10	Obp8a	Odorant-binding protein 8a	31860	6810 // transport // inferred from electronic annotation		5549 // odorant binding // non-traceable author statement
1631121_at	0.000635268	0.000537519	0.0489622	0.0819576	0.189573	0.0239227	CG7267	CG7267-RB /FEA=BDGP /GEN=CG7267 /DB_XREF=CG7267 FBgn0030079 /SEG=chrX:-8810431,8817479 /MAP=8C4-8C6 /LEN=631 /DEF=(CG7267 gene symbol:CG7267 FBgn0030079 )	31831
1631122_at	4.73302e-06	2.4263e-05	0.000282639	0.00527897	1.02307e-13	2.28496e-13	CG4656	CG4656-RA /FEA=BDGP /GEN=CG4656 /DB_XREF=CG4656 FBgn0039055 /SEG=chr3R:-18930389,18934329 /MAP=94D13-94E1 /LEN=3499 /DEF=(CG4656 gene symbol:CG4656 FBgn0039055 )	42734	7165 // signal transduction // inferred from electronic annotation		5515 // protein binding // inferred from electronic annotation /// 8270 // zinc ion binding // inferred from electronic annotation
1631131_a_at	0.000186692	0.000240219	3.63303e-05	0.0019075	1.8274e-11	1.19835e-11	CG2990	CG2990-RA /FEA=BDGP /GEN=CG2990 /DB_XREF=CG2990 FBgn0030170 /SEG=chrX:+9750410,9754187 /MAP=9A4-9A4 /LEN=3718 /DEF=(CG2990 gene symbol:CG2990 FBgn0030170 (GO:0004003 ATP dependent DNA helicase) (GO:0000014 single-stranded DNA specific . . .	31934	6810 // transport // inferred from electronic annotation /// 6399 // tRNA metabolism // inferred from electronic annotation /// 6357 // regulation of transcription from RNA polymerase II promoter // inferred from electronic annotation /// 6260 // . . .	16020 // membrane // inferred from electronic annotation	5215 // transporter activity // inferred from electronic annotation /// 3676 // nucleic acid binding // inferred from electronic annotation /// 14 // single-stranded DNA specific endodeoxyribonuclease activity // inferred from sequence similarity . . .
1631137_at	7.46247e-05	0.000133911	0.0145215	0.0422069	2.24588e-09	8.13937e-10	viaf	viral IAP-associated factor	39364	43026 // regulation of caspase activation // inferred from sequence similarity	5737 // cytoplasm // inferred from sequence similarity	5515 // protein binding // inferred from sequence similarity
1631139_a_at	8.12957e-05	0.000141998	7.23098e-05	0.00269048	3.78742e-10	1.66051e-10	fs(2)ltoPP43	female sterile (2) ltoPP43	49505	7304 // eggshell formation (sensu Insecta) // inferred from mutant phenotype
1631157_at	0.000510747	0.000471031	0.00545209	0.0254577	5.86641e-05	1.08489e-05	CG7365	CG7365-RA /FEA=BDGP /GEN=CG7365 /DB_XREF=CG7365 FBgn0036939 /SEG=chr3L:-20042833,20045903 /MAP=76F2-76F2 /LEN=1656 /DEF=(CG7365 gene symbol:CG7365 FBgn0036939 (GO:0004620 phospholipase))	40200			4620 // phospholipase activity // inferred from sequence similarity
1631166_at	0.000597	0.000517056	0.000209991	0.00448999	3.8768e-11	2.27263e-11	CG17440	CG17440-RA /FEA=BDGP /GEN=CG17440 /DB_XREF=CG17440 FBgn0030120 /SEG=chrX:-9007415,9008896 /MAP=8D12-8D12 /LEN=1293 /DEF=(CG17440 gene symbol:CG17440 FBgn0030120 )	31879
1631177_at	0.00161176	0.000988815	0.223934	0.185287	8.23887e-11	4.32442e-11	raptor	raptor	31543	1934 // positive regulation of protein amino acid phosphorylation // inferred from mutant phenotype
1631196_at	0.000547415	0.000486436	0.225369	0.185986	3.97838e-07	9.58106e-08	MED10	Mediator complex subunit 10	39777	6367 // transcription initiation from RNA polymerase II promoter // inferred from sequence similarity	119 // mediator complex // inferred from sequence similarity	16455 // RNA polymerase II transcription mediator activity // inferred from sequence similarity /// 3713 // transcription coactivator activity // non-traceable author statement
1631208_at	0.000267978	0.000304971	0.000293229	0.0054338	3.94078e-10	1.72081e-10	CG15525	CG15525-RA /FEA=BDGP /GEN=CG15525 /DB_XREF=CG15525 FBgn0039732 /SEG=chr3R:-25812047,25812662 /MAP=99D1-99D1 /LEN=553 /DEF=(CG15525 gene symbol:CG15525 FBgn0039732 )	43556
1631264_at	0.000301159	0.000328657	0.00462281	0.0227547	1.5138e-05	2.99983e-06	CG2211	CG2211-RA /FEA=BDGP /GEN=CG2211 /DB_XREF=CG2211 FBgn0035211 /SEG=chr3L:-1313865,1315932 /MAP=61F6-61F6 /LEN=1887 /DEF=(CG2211 gene symbol:CG2211 FBgn0035211 )	38157
1631266_a_at	2.15209e-05	6.26387e-05	0.468788	0.269457	0.19609	0.0246974	CG5840	CG5840-RA /FEA=BDGP /GEN=CG5840 /DB_XREF=CG5840 FBgn0038516 /SEG=chr3R:+13361423,13362873 /MAP=90B3-90B3 /LEN=1197 /DEF=(CG5840 gene symbol:CG5840 FBgn0038516 (GO:0004735 pyrroline 5-carboxylate reductase))	42106	8652 // amino acid biosynthesis // inferred from electronic annotation /// 6561 // proline biosynthesis // inferred from electronic annotation		4735 // pyrroline-5-carboxylate reductase activity // inferred from sequence similarity
1631274_at	7.5016e-06	3.22157e-05	0.0983086	0.120007	0.0168955	0.00241318	CG18095	CG18095-RA /FEA=BDGP /SEG=chr2L:-14011797,14013686	34823	19226 // transmission of nerve impulse // inferred from electronic annotation /// 7155 // cell adhesion // inferred from electronic annotation
1631297_at	2.03689e-05	6.02096e-05	0.00495499	0.0238678	1.7694e-12	1.79601e-12	Mat89Bb	Maternal transcript 89Bb	41971
1631301_at	0.00088557	0.000668717	0.000819565	0.00956763	4.761e-12	3.96545e-12	CG30398	CG30398-RA /FEA=BDGP /GEN=CG30398 /DB_XREF=CG30398 FBgn0050398 /SEG=chr2R:+16761383,16762285 /MAP=57F10-57F10 /LEN=902 /DEF=(CG30398 gene symbol:CG30398 FBgn0050398 )	246591
1631321_s_at	0.000141854	0.000204349	0.000296069	0.005465	1.55637e-10	7.55213e-11	His1:CG31617 /// His1:CG33801	CR31614-RA /FEA=BDGP /GEN=CR31614 /DB_XREF=CR31614 FBgn0051614 /SEG=chr2L:+21394117,21394840 /MAP=39E1-39E1 /LEN=723 /DEF=(CR31614 pseudogene symbol:CR31614 FBgn0051614 )	318848/	6333 // chromatin assembly or disassembly // inferred from sequence similarity /// 6334 // nucleosome assembly // inferred from electronic annotation	5634 // nucleus // inferred from sequence similarity /// 786 // nucleosome // inferred from electronic annotation	3677 // DNA binding // inferred from sequence similarity
1631326_at	0.000353985	0.000365895	0.546841	0.290309	0.0700401	0.0093191	CG6416	CG6416-RG /FEA=BDGP /GEN=CG6416 /DB_XREF=CG6416 FBgn0035917 /SEG=chr3L:+8588955,8595430 /MAP=66D8-66D9 /LEN=784 /DEF=(CG6416 gene symbol:CG6416 FBgn0035917 )	38988	7498 // mesoderm development // inferred from expression pattern		5515 // protein binding // inferred from electronic annotation
1631330_at	0.000292797	0.00032378	2.37876e-05	0.00145981	4.09144e-08	1.16265e-08	CG3408	CG3408-RA /FEA=BDGP /GEN=CG3408 /DB_XREF=CG3408 FBgn0036008 /SEG=chr3L:-9464340,9467109 /MAP=67B10-67B10 /LEN=1891 /DEF=(CG3408 gene symbol:CG3408 FBgn0036008 )	39107	46716 // muscle maintenance // non-traceable author statement
1631331_a_at	4.13209e-06	2.20775e-05	4.12478e-06	0.000609099	1.13725e-12	1.26782e-12	pxt	CG7660-RA /FEA=BDGP /GEN=pxt /DB_XREF=CG7660 FBgn0038538 /SEG=chr3R:+13545210,13548694 /MAP=90C2-90C2 /LEN=2764 /DEF=(CG7660 gene symbol:pxt FBgn0038538 (GO:0004601 peroxidase))	42131	6952 // defense response // inferred from electronic annotation /// 6800 // oxygen and reactive oxygen species metabolism // inferred from electronic annotation		4601 // peroxidase activity // inferred from sequence similarity
1631342_at	0.00120508	0.000819493	0.258393	0.200132	0.14812	0.0189538	Elongin-B	Elongin B	42435	6368 // RNA elongation from RNA polymerase II promoter // inferred from electronic annotation	8023 // transcription elongation factor complex // inferred from sequence similarity	3712 // transcription cofactor activity // inferred from electronic annotation /// 3711 // transcriptional elongation regulator activity // inferred from sequence similarity
1631349_s_at	0.000202742	0.000252163	0.0556522	0.0880999	0.125582	0.0162178		NO_REP_ID /FEA=transposon /LEN=7345 /DESC=gb|-|Tabor TABOR 7345bp
1631355_at	4.75588e-05	0.000102298	0.010815	0.0358136	2.08883e-11	1.34345e-11	mRpS28 /// DyakmRpS28	mitochondrial ribosomal protein S28 /// ---	37136	6412 // protein biosynthesis // inferred from sequence similarity	5763 // mitochondrial small ribosomal subunit // inferred from sequence similarity	3676 // nucleic acid binding // inferred from electronic annotation /// 3735 // structural constituent of ribosome // inferred from sequence similarity
1631387_at	0.000359246	0.000368654	0.63948	0.315262	0.0421052	0.00576576	CG30344	CG30344-RA /FEA=BDGP /GEN=CG30344 /DB_XREF=CG30344 FBgn0050344 /SEG=chr2R:+4205995,4209261 /MAP=45A12-45A13 /LEN=2160 /DEF=(CG30344 gene symbol:CG30344 synonyms:(CG8054) FBgn0050344 )	246552
1631393_at	1.80515e-07	2.82827e-06	2.33506e-07	0.00010031	2.64814e-16	7.85009e-15	CG32459	CG32459-RA /FEA=BDGP /GEN=CG32459 /DB_XREF=CG32459 FBgn0052459 /SEG=chr3L:-22771858,22773353 /MAP=80B1-80B1 /LEN=1394 /DEF=(CG32459 gene symbol:CG32459 synonyms:(CG8220) FBgn0052459 )	40502
1631400_at	2.37596e-05	6.75987e-05	0.119478	0.133091	0.00108203	0.000175276	CG32029	CG32029-RA /FEA=BDGP /GEN=CG32029 /DB_XREF=CG32029 FBgn0052029 /SEG=chr3L:+8599183,8602289 /MAP=66D9-66D9 /LEN=1064 /DEF=(CG32029 gene symbol:CG32029 synonyms:(CG6469 CG6458) FBgn0052029 (GO:0008010 structural constituent of larval cuticle (sensu . . .	38990			8010 // structural constituent of larval cuticle (sensu Insecta) // inferred from sequence similarity
1631407_a_at	0.000514791	0.000473615	0.00291016	0.01784	7.76013e-13	9.50398e-13	CG14444	CG14444-RA /FEA=BDGP /GEN=CG14444 /DB_XREF=CG14444 FBgn0029879 /SEG=chrX:+6337420,6340076 /MAP=6C1-6C1 /LEN=2286 /DEF=(CG14444 gene symbol:CG14444 FBgn0029879 )	31594	74 // regulation of cell cycle // inferred from electronic annotation /// 7067 // mitosis // inferred from electronic annotation /// 7049 // cell cycle // inferred from electronic annotation		16874 // ligase activity // inferred from electronic annotation
1631420_at	2.791e-08	7.74703e-07	0.0918794	0.115286	8.6874e-05	1.57531e-05	CG9509	CG9509-RA /FEA=BDGP /GEN=CG9509 /DB_XREF=CG9509 FBgn0030594 /SEG=chrX:-14637354,14640020 /MAP=13A1-13A1 /LEN=2271 /DEF=(CG9509 gene symbol:CG9509 FBgn0030594 (GO:0008812 choline dehydrogenase))	32420	6118 // electron transport // inferred from electronic annotation /// 7498 // mesoderm development // inferred from expression pattern		50660 // FAD binding // inferred from electronic annotation /// 8812 // choline dehydrogenase activity // inferred from sequence similarity
1631426_at	0.000172287	0.000229322	0.00165419	0.0138104	2.05564e-10	9.69001e-11	CG32412	CG32412-RA /FEA=BDGP /GEN=CG32412 /DB_XREF=CG32412 FBgn0052412 /SEG=chr3L:-5860142,5861756 /MAP=64F4-64F5 /LEN=1133 /DEF=(CG32412 gene symbol:CG32412 synonyms:(CG10487) FLAGGED_PROBLEMATIC FBgn0052412 )	38663	8652 // amino acid biosynthesis // inferred from electronic annotation /// 6508 // proteolysis and peptidolysis // inferred from electronic annotation		16603 // glutaminyl-peptide cyclotransferase activity // inferred from sequence similarity /// 8233 // peptidase activity // inferred from electronic annotation
1631437_at	0.000161917	0.000219891	7.76459e-05	0.00282817	1.62413e-12	1.67462e-12	CG30222	CG30222-RD /FEA=BDGP /GEN=CG30222 /DB_XREF=CG30222 FBgn0050222 /SEG=chr2R:+16626750,16627767 /MAP=57F2-57F2 /LEN=528 /DEF=(CG30222 gene symbol:CG30222 synonyms:(CG15672 CG12709) FBgn0050222 )	50129
1631468_a_at	0.00149583	0.000943114	0.899735	0.380184	0.540301	0.0638688	tim	timeless	33571	42306 // regulation of protein-nucleus import // traceable author statement /// 122 // negative regulation of transcription from RNA polymerase II promoter // traceable author statement /// 45475 // locomotor rhythm // traceable author statement . . .	5737 // cytoplasm // traceable author statement /// 5634 // nucleus // traceable author statement /// 5737 // cytoplasm // non-traceable author statement /// 5634 // nucleus // non-traceable author statement	46982 // protein heterodimerization activity // non-traceable author statement /// 46982 // protein heterodimerization activity // traceable author statement /// 5515 // protein binding // traceable author statement
1631470_at	0.00123484	0.000831541	0.00125757	0.0120293	2.69486e-14	9.68313e-14	CG12313	CG12313-RA /FEA=BDGP /GEN=CG12313 /DB_XREF=CG12313 FBgn0035124 /SEG=chr3L:+255793,257291 /MAP=61B3-61B3 /LEN=1498 /DEF=(CG12313 gene symbol:CG12313 FBgn0035124 )	38049
1631481_a_at	0.00121182	0.000821384	0.121116	0.134033	0.00314509	0.000484953	Kr-h1	Kruppel homolog 1	33861	6357 // regulation of transcription from RNA polymerase II promoter // inferred from electronic annotation /// 8283 // cell proliferation // inferred from electronic annotation /// 7552 // metamorphosis // non-traceable author statement /// 35075 . . .	5634 // nucleus // non-traceable author statement	8270 // zinc ion binding // inferred from electronic annotation /// 3700 // transcription factor activity // non-traceable author statement
1631512_at	0.000647732	0.000545631	0.549451	0.290955	0.0168545	0.0024076	CG9377	CG9377-RA /FEA=BDGP /GEN=CG9377 /DB_XREF=CG9377 FBgn0032507 /SEG=chr2L:-13348770,13350397 /MAP=34B7-34B7 /LEN=1153 /DEF=(CG9377 gene symbol:CG9377 FBgn0032507 (GO:0004252 serine-type endopeptidase))	34743	6508 // proteolysis and peptidolysis // inferred from electronic annotation		4295 // trypsin activity // inferred from electronic annotation /// 4252 // serine-type endopeptidase activity // non-traceable author statement
1631513_at	4.4766e-05	9.95033e-05	0.00319674	0.0188352	1.28166e-09	4.8868e-10	CG30000	CG30000-RA /FEA=BDGP /GEN=CG30000 /DB_XREF=CG30000 FBgn0050000 /SEG=chr2R:+4666621,4667810 /MAP=45F6-45F6 /LEN=989 /DEF=(CG30000 gene symbol:CG30000 synonyms:(CG12930) FBgn0050000 )	35995
1631516_s_at	0.000331564	0.000349707	0.00283907	0.0177089	1.1041e-11	7.91267e-12	skd	skuld	43906	9299 // mRNA transcription // inferred from electronic annotation /// 6366 // transcription from RNA polymerase II promoter // non-traceable author statement /// 6367 // transcription initiation from RNA polymerase II promoter // inferred from . . .	119 // mediator complex // non-traceable author statement /// 5634 // nucleus // inferred from direct assay /// 119 // mediator complex // inferred from sequence similarity	3712 // transcription cofactor activity // inferred from electronic annotation /// 4252 // serine-type endopeptidase activity // non-traceable author statement /// 16455 // RNA polymerase II transcription mediator activity // non-traceable author . . .
1631531_at	0.000449844	0.000430203	0.0775971	0.104855	1.28137e-10	6.38153e-11	CG5434	CG5434-RA /FEA=BDGP /GEN=CG5434 /DB_XREF=CG5434 FBgn0038810 /SEG=chr3R:+16414453,16416811 /MAP=92F2-92F2 /LEN=2177 /DEF=(CG5434 gene symbol:CG5434 FBgn0038810 (GO:0005786 signal recognition particle) (GO:0008312 7S RNA binding) (GO:0006614 . . .	42439	6614 // SRP-dependent cotranslational protein-membrane targeting // inferred from sequence similarity /// 6445 // regulation of translation // inferred from electronic annotation	5786 // signal recognition particle (sensu Eukaryota) // inferred from sequence similarity	8312 // 7S RNA binding // inferred from sequence similarity /// 8135 // translation factor activity, nucleic acid binding // inferred from electronic annotation
1631533_at	5.61482e-07	6.19124e-06	0.000774879	0.00924647	4.71623e-11	2.68039e-11	Cyp6a22	CG10240-RA /FEA=BDGP /GEN=Cyp6a22 /DB_XREF=CG10240 FBgn0013773 /SEG=chr2R:+9935417,9937197 /MAP=51C7-51D1 /LEN=1713 /DEF=(CG10240 gene symbol:Cyp6a22 FBgn0013773 (GO:0015034 cytochrome P450) (GO:0005792 microsome) (GO:0016020 membrane))	49847	6118 // electron transport // inferred from electronic annotation /// 8202 // steroid metabolism // inferred from electronic annotation	16020 // membrane // non-traceable author statement /// 5792 // microsome // non-traceable author statement	4497 // monooxygenase activity // inferred from electronic annotation /// 16491 // oxidoreductase activity // inferred from electronic annotation /// 5489 // electron transporter activity // inferred from sequence similarity /// 5489 // electron . . .
1631543_at	0.000748963	0.000601095	0.00041169	0.00666432	9.32683e-12	6.91599e-12	CG17286 /// tra	CG17286-RA /FEA=BDGP /SEG=chr3L:-16540084,16543921	39849//	7530 // sex determination // traceable author statement /// 398 // nuclear mRNA splicing, via spliceosome // traceable author statement /// 30237 // female sex determination // non-traceable author statement /// 7548 // sex differentiation // . . .	5681 // spliceosome complex // non-traceable author statement
1631549_s_at	0.000511705	0.000471532	0.000496513	0.00728638	3.12058e-09	1.09799e-09	CG30059 /// CG18278	CG18278-RA /FEA=BDGP /GEN=CG18278 /DB_XREF=CG18278 FBgn0033836 /SEG=chr2R:-8472755,8474667 /MAP=50A5-50A5 /LEN=1743 /DEF=(CG18278 gene symbol:CG18278 FBgn0033836 )	246425/	6044 // N-acetylglucosamine metabolism // inferred from sequence similarity /// 6790 // sulfur metabolism // inferred from electronic annotation /// 5976 // polysaccharide metabolism // inferred from electronic annotation /// 5975 // carbohydrate . . .	5764 // lysosome // inferred from sequence similarity	8449 // N-acetylglucosamine-6-sulfatase activity // inferred from sequence similarity /// 16787 // hydrolase activity // inferred from electronic annotation
[truncated: 976 more rows]
