# Supplementary material for: Quantitative genomics of locomotor behavior in Drosophila melanogaster
Source: Genome Biol. 2007 Aug 21;8(8):R172. doi: 10.1186/gb-2007-8-8-r172 (PMC2375002; doi:10.1186/gb-2007-8-8-r172)
Supplement: Additional data file 3 — P values of significant contrasts of mean expression differences between selection lines. [file gb-2007-8-8-r172-S3.xls]

## Sheet: Sheet1
Table S3. P-values of significant contrasts of mean expression differences between selection lines
Affy ID	Gene_Symbol	H ≠ C P Value	C ≠ L P Value	H ≠ L P Value	Category	H Mean	C Mean	L Mean	H ≠ C Fold Change	C ≠ L Fold Change	H ≠ L Fold Change
1622920_at	trp	1e-05		1e-05	2	1043.49	1385.09	1401.99	1.32736		1.34356
1622926_at	CG5776		0.002	0.003	2	195.037	191.512	255.613		1.3347	1.31058
1622928_at	CG7940		0.0005	0.0008	2	240.6	236.5	295.6		1.24989	1.2286
1622943_s_at	CG2371	0.0076	0.0399	0.0001	2	198.975	237.975	266.05	1.196	1.11797	1.3371
1622946_at	CG6908	1e-05	0.001	1e-05	1	5242.08	2000.11	618.75	2.62089	3.23251	8.47204
1622947_s_at	porin		0.0031		3	8042.07	8559.22	7597.22		1.12663
1622960_at	decay		0.0024	0.0018	1	914.8	910.962	811		1.12326	1.12799
1622965_s_at		1e-05	0.0113	0.0025	3	417.35	594.188	516.35	1.42372	1.15075	1.23721
1622973_at	CG8031		0.0001	1e-05	2	476.212	482.163	552.175		1.14521	1.15951
1622990_at	CG5381	0.0002	1e-05		3	1332.99	1501.22	1271.2	1.12621	1.18095
1622992_at	twe		0.0027	0.0012	2	204.588	218.525	332.238		1.52036	1.62394
1623008_at	CG5565	0.0152			3	732.513	822.788	753.35	1.12324
1623013_s_at	CG3907	0.0009		0.0001	1	1013.4	896.888	861.55	1.12991		1.17625
1623027_s_at	CG6271 /// CG6277	1e-05	1e-05		3	376.262	958.2	272.938	2.54663	3.51069
1623028_at	CG14872	1e-05	0.0239	1e-05	1	1418.39	617.375	440.613	2.29745	1.40117	3.21913
1623040_at	CG4449		0.0421	0.0362	2	651.163	653.337	712.688		1.09084	1.09448
1623068_at	Cyp4e3		0.0009	0.0003	2	240.65	263.512	443.113		1.68156	1.84132
1623080_at	CG18410	0.0001	1e-05		3	581.825	705.438	569.188	1.21246	1.23938
1623084_at	sgg	0.0007	0.0018	1e-05	1	388.05	289.538	202.662	1.34024	1.42867	1.91476
1623087_at	Gef64C	0.0031	0.0179		3	86.8	110.75	92.95	1.27592	1.1915
1623094_at	Tsp42Ei	0.0004		0.0119	1	772.425	634.025	687.388	1.21829		1.12371
1623108_at	geminin /// Dyakgeminin		0.0002	0.0004	2	1182.34	1140.56	1530.44		1.34183	1.29442
1623133_a_at	CG10508	0.0076	0.0001	0.033	3	282.35	335.075	242.713	1.18674	1.38054	1.16331
1623191_at	Rab9		0.005	0.028	2	882.025	855.288	953.825		1.11521	1.0814
1623194_at	CG7637	0.043	0.0054	0.0001	1	1599.55	1440.28	1202.15	1.11059	1.19808	1.33057
1623197_a_at	zormin	0.0001	1e-05	0.0041	3	797.038	1072.46	625.475	1.34556	1.71464	1.27429
1623199_a_at	CG32352	0.0017	0.0014		3	718.788	886.525	713.675	1.23336	1.2422
1623203_at	CG7456	0.006	0.0002		3	693.987	818.825	615.575	1.17988	1.33018
1623212_s_at	tamo	1e-05	1e-05		3	628.013	722.712	624.6	1.15079	1.15708
1623229_at	CG7881	0.0182	0.0014	1e-05	2	260.163	327.575	429.413	1.25912	1.31088	1.65055
1623231_at	dyn-p25	0.0001		0.0002	2	377.262	471.7	467.6	1.25032		1.23946
1623234_s_at	Calx		1e-05	0.0008	1	728.938	780.4	617		1.26483	1.18142
1623241_s_at	CG30104	0.0012	0.001		3	1123.29	1329.21	1119.74	1.18332	1.18708
1623256_at	GstE1	1e-05		1e-05	1	2109.18	1203.84	1330.91	1.75204		1.58476
1623261_at	RabX4	0.0001		0.0005	2	136.175	214.875	203.787	1.57793		1.49651
1623271_a_at	janB /// janA	0.0005		1e-05	1	1913.49	1696.15	1596.11	1.12814		1.19884
1623277_at	CG17100	1e-05	0.0002		3	1305.65	1887.9	1365.62	1.44595	1.38244
1623281_s_at	His2B:CG40461 /// His2B:CG1794		0.0002	0.0077	2	746.375	612.15	962.862		1.57292	1.29005
1623285_at	CG1637	0.0001		1e-05	1	1583.24	1346.89	1337.5	1.17548		1.18373
1623287_at	CG13921	0.0312	0.0003	0.0206	4	167.05	144.338	191.85	1.15736	1.32918	1.14846
1623291_at	CG31673	0.0041	1e-05	0.0039	3	1715.42	1952.86	1475.95	1.13841	1.32312	1.16225
1623312_s_at	CG11836	0.0172	1e-05	0.0033	4	322.05	276.775	382.05	1.16358	1.38036	1.18631
1623324_at	lin	0.0224	0.0185	0.0002	2	285.8	331.15	378.288	1.15868	1.14234	1.32361
1623329_at	CG14500	1e-05	1e-05		3	329.8	742.763	393.9	2.25216	1.88566
1623339_at	CG7498	0.001	0.0012	1e-05	1	416.012	354.113	293.325	1.1748	1.20724	1.41826
1623349_x_at		0.0005		0.0007	1	1861.58	1337.19	1353.94	1.39216		1.37493
1623359_at	stwl	0.0432	0.0244	0.0004	2	111.213	131.45	154.488	1.18197	1.17526	1.38912
1623374_a_at	Fim	1e-05	0.0006	1e-05	2	764	1120.7	1375.54	1.46688	1.22739	1.80044
1623376_s_at	Nmda1		0.0102	0.0014	1	2468.22	2333.7	1951.38		1.19593	1.26486
1623416_at	CG33265		0.0008	0.0001	2	347.8	376.363	483.425		1.28447	1.38995
1623426_at	CG31633		0.0006	0.0009	2	277.875	273.725	348.837		1.27441	1.25538
1623434_at	CG3702	0.0001		1e-05	2	1799.09	2193.59	2338.55	1.21928		1.29985
1623449_at	CG7840		1e-05	1e-05	2	853.975	886.163	1241.12		1.40056	1.45335
1623472_at	wus		0.0003	0.0001	2	198.363	205.275	269.15		1.31117	1.35686
1623485_at	Xpac	0.0014	1e-05		4	237.838	209.1	252.963	1.13743	1.20977
1623486_at	CG7900	1e-05	0.0002		3	409.312	671.675	474.85	1.64098	1.4145
1623495_at	I-2	1e-05		1e-05	2	871.425	1145.49	1148.78	1.3145		1.31827
1623496_at	kz		0.0005	0.0002	2	179.838	184.238	227.375		1.23414	1.26434
1623502_at	CG31910		0.0004	0.0105	1	720.55	795.638	593.775		1.33996	1.21351
1623503_at	sda	1e-05	1e-05		3	972.8	1307.28	1039.71	1.34383	1.25734
1623506_s_at	Pp4-19C	0.0005	0.0054	1e-05	2	602.062	692.938	758.4	1.15094	1.09447	1.25967
1623508_at	CG30466	0.0002	1e-05		3	282.712	415.8	241.863	1.47075	1.71916
1623517_at	CG4962	0.0002	0.0019	1e-05	1	212.7	113.812	37.95	1.86886	2.99901	5.60474
1623520_a_at	CG10336		0.0004	0.0001	2	164.463	176.75	272.837		1.54364	1.65896
1623521_at	CG11909		0.0003	0.008	1	6142.82	7035.56	4676.1		1.50458	1.31366
1623540_at	CG31704	1e-05		1e-05	1	2562.44	1780.38	1743.61	1.43927		1.46961
1623553_a_at	Miro		0.0133	0.0011	1	1459.86	1386.99	1230.99		1.12673	1.18593
1623572_at	xmas-2		0.0021	0.0002	2	102.75	119.175	166.812		1.39973	1.62348
1623583_at	PNUTS	0.002	1e-05	1e-05	2	294.938	345.887	420.9	1.17275	1.21687	1.42708
1623604_at	CG7742		1e-05	0.0006	1	1003.9	1074.1	727.425		1.47658	1.38007
1623607_at	Mgat1	0.0126		0.0004	2	492.375	549.962	587.438	1.11696		1.19307
1623609_at	CG15172		0.0154	0.0427	1	507.413	518.75	461.225		1.12472	1.10014
1623612_at	CG7722	1e-05		1e-05	1	558.862	391.15	349.312	1.42877		1.59989
1623615_at	CG8675	0.013	1e-05	1e-05	2	392.012	442.262	565.812	1.12818	1.27936	1.44335
1623641_at	CG32856	0.006	0.0018		4	408.55	314.438	427.425	1.2993	1.35933
1623643_s_at	Idgf3	0.0324	0.0126		4	3216.85	2945.48	3274.24	1.09213	1.11162
1623648_s_at	Psa		0.0287	0.0006	2	2063.16	2170.6	2294.09		1.05689	1.11193
1623664_at	CG10585	0.0208	0.0152	0.0001	1	407.812	375.125	340.363	1.08714	1.10213	1.19817
1623687_at	CG15199	1e-05	0.0005	0.0352	3	223.75	583.925	343.837	2.60972	1.69826	1.5367
1623689_a_at	CG14642	0.0042	1e-05	1e-05	1	292.625	230.9	44.225	1.26732	5.22103	6.61673
1623698_s_at	Iap2	0.0002	0.0007		3	1221.89	1473.44	1257.41	1.20587	1.1718
1623702_at	CG3226	0.0026	1e-05	0.0248	4	1538.16	1313	1690.44	1.17149	1.28746	1.099
1623714_at	CG8620	0.0002	0.0148	0.0258	4	150.312	100.862	126.963	1.49027	1.25877	1.18391
1623728_at	CG13689	0.0468	1e-05	0.0016	4	169.938	149.2	207.75	1.13899	1.39243	1.22251
1623742_at	CG4813		1e-05	0.0003	2	208.713	194.75	261.85		1.34454	1.2546
1623757_at	Cry	0.0112	0.0012	1e-05	1	261.438	206.075	128.4	1.26865	1.60495	2.03612
1623770_at	CG1673	1e-05	0.0121	0.015	4	1054.66	795.938	927.837	1.32506	1.16572	1.13669
1623788_at	CG7461		0.0099		4	6332.61	5923.38	6672.64		1.12649
1623789_at	CG31776	0.0008		0.0006	2	59.2875	99.4375	101.425	1.67721		1.71073
1623798_at	CG5669		1e-05	1e-05	2	167.8	177.575	243.713		1.37245	1.4524
1623799_a_at	CG7557			0.0406	1	749.688	709.8	660.525			1.13499
1623810_at	CG17265	1e-05		1e-05	1	149.938	83.2	61.65	1.80213		2.43208
1623811_at	mRpL18 /// DyakmRpL18	1e-05		1e-05	2	427.262	756.188	738.362	1.76984		1.72812
1623813_at	CG33307		0.005	0.0312	1	985.737	1054.45	817.163		1.29038	1.20629
1623825_s_at	CG17018		0.0005	0.0002	2	1269.71	1340.84	1865.25		1.39111	1.46903
1623863_a_at	Tis11	0.0006	0.0008		3	1405.54	1656.97	1411.8	1.17889	1.17366
1623893_at	CG13784	1e-05	1e-05		3	82.5125	150.15	97.475	1.81972	1.54039
1623899_at	Takr99D		1e-05	1e-05	1	384.887	376.488	78.875		4.77322	4.87971
1623901_s_at	sar1	1e-05		1e-05	1	5277.89	4339.7	4551.23	1.21619		1.15966
1623903_at	CG18473		0.0277	0.0017	1	435.65	397.738	334.637		1.18856	1.30186
1623907_at	armi	1e-05		1e-05	2	450.637	574.375	589.275	1.27458		1.30765
1623919_a_at	CG5175		1e-05	0.0002	2	2813.55	2554.69	3560.43		1.39368	1.26546
1623933_at	Sh	0.0096	1e-05	0.0047	3	327.163	381.688	265.825	1.16666	1.43586	1.23074
1623934_at	blp		0.0034		3	784.025	856.975	724.913		1.18218
1623936_at	cl /// Dyakcl		0.0002	1e-05	1	2718.41	2643.02	2223.26		1.1888	1.22271
1623954_s_at	CG33525		0.0004	0.0027	2	162.512	140.775	241.812		1.71772	1.48796
1623959_at	CG1532		1e-05	1e-05	2	1415.6	1579.25	2225.81		1.40941	1.57235
1623975_at	az2		0.0008	0.0414	2	134.875	122.85	147.6		1.20147	1.09435
1623985_at	l(3)j2D3		0.0004	0.0037	2	294.4	270.8	361.163		1.33369	1.22677
1623989_at	CG5734	0.0472	0.0046		3	1035.75	1125.36	984.725	1.08652	1.14282
1623996_at	CG5001		0.002	0.0001	1	749.325	696.138	577.05		1.20637	1.29854
1624014_at	CG14181		0.0002	0.0016	2	212.162	189.738	283.925		1.49641	1.33824
1624021_a_at	dlg1	1e-05	1e-05		3	956.462	1175.75	968.6	1.22927	1.21387
1624027_at	CG4780		0.001	0.0002	2	322.663	338.425	421.85		1.24651	1.3074
1624032_at	CG3887	1e-05	0.0107	1e-05	1	2835.11	2449.85	2275.84	1.15726	1.07646	1.24574
1624057_at	CG16713	0.0013	0.0007		3	1238.45	1754.19	1191.62	1.41644	1.4721
1624074_at	Obp56a	0.0002	0.0006		3	627.7	907.375	664.862	1.44556	1.36476
1624097_s_at	CG31151	1e-05	0.0147	0.0011	3	727.612	1069.79	932.3	1.47027	1.14747	1.28131
1624100_at	CG1529		0.0001	1e-05	2	144.213	156.3	239.762		1.53399	1.66256
1624101_at	Cyp6a23	1e-05	1e-05	1e-05	3	2631.26	4362.7	1662.94	1.65803	2.62349	1.5823
1624109_s_at	CG31522	1e-05	0.0017		3	2364.66	3193.82	2637.68	1.35065	1.21085
1624125_at	ft	0.0004		1e-05	1	92.1125	62.5875	50.0875	1.47174		1.83903
1624129_s_at	CG7708	0.0012	1e-05	0.0124	3	403.875	485.488	347.087	1.20207	1.39875	1.16361
1624137_at	CG11911	0.0143		0.0213	1	10990.9	9863.1	9947.21	1.11435		1.10492
1624142_a_at	l(2)s5379	0.0381	0.003	1e-05	1	1891.38	1789.26	1626.9	1.05707	1.0998	1.16256
1624153_at	Tina-1		0.0092	0.0016	2	2071.47	2117.32	2265.06		1.06978	1.09345
1624154_at	ial		0.0005	0.0114	2	123.237	105.225	154.7		1.47018	1.2553
1624172_at	CG1211		0.0002	0.0002	1	244.062	243.825	181.688		1.342	1.34331
1624179_at	CG31680	0.0401			3	1744.26	1908.45	1766.08	1.09413
1624183_a_at	Fas1	0.0002	0.0019		3	1858.34	2070.43	1908.95	1.11413	1.08459
1624205_at	Tom40	0.0004	0.004	1e-05	1	1786.71	1438.4	1184.9	1.24215	1.21394	1.5079
1624210_at	CG32699	0.0023	1e-05	1e-05	4	275.1	220.35	370.413	1.24847	1.68102	1.34646
1624215_s_at	DIP1		0.0434	0.0286	2	2152.46	2171.5	2358.22		1.08599	1.09559
1624230_s_at	Ubi-p63E	0.0003		0.0027	1	10523	8951.14	9368.2	1.1756		1.12326
1624260_at	CG11977	1e-05	0.0009	0.0421	3	172.762	272.65	207.062	1.57818	1.31675	1.19854
1624262_at	phyl		0.0295	0.0021	1	224.162	211.6	190.1		1.1131	1.17918
1624272_at	CG10618	1e-05	0.0034	0.0397	3	409.725	604.65	485.35	1.47575	1.2458	1.18458
1624289_at	CG10133	0.0404	0.0015		4	264.587	233.688	288.863	1.13223	1.23611
1624291_at	CG6685	0.0031	0.0008	1e-05	2	153.838	211.012	280.425	1.37166	1.32895	1.82287
1624292_a_at	Acp26Ab	0.0002	0.0436	0.009	3	1526.36	1983.26	1791.35	1.29934	1.10713	1.17361
1624320_at	mei-9		0.003	0.0031	2	90.45	90.3375	111.375		1.23288	1.23134
1624335_at	CG11188		1e-05	1e-05	2	262.45	258.175	382.587		1.48189	1.45775
1624353_at	CG32654	0.0489		0.0027	2	1077.96	1136.36	1178.22	1.05418		1.09301
1624375_at	insv		1e-05	0.0003	2	256.863	233.088	390.688		1.67614	1.521
1624377_s_at			1e-05	1e-05	2	49.35	61.5625	140.588		2.28365	2.84878
1624385_at	CG17735	0.015		0.0022	1	1378.85	1220.45	1162.78	1.12979		1.18583
1624389_at	CG7526		0.0012	1e-05	1	337.038	298.087	221.5		1.34577	1.52161
1624407_s_at	lin19	0.0088	0.0014	1e-05	2	1527.14	1671.5	1862.46	1.09453	1.11425	1.21958
1624413_at	CG14527	1e-05	1e-05	0.0075	3	106.45	301.312	46.2375	2.83055	6.51663	2.30224
1624415_s_at	CG8121		0.0001	0.0021	2	598.625	559.5	695.525		1.24312	1.16187
1624418_s_at	CG8580 /// bhr		1e-05	1e-05	2	2070.38	1797.83	2935.41		1.63276	1.41782
1624425_at	CG7384		0.0041	0.0033	2	383.15	385.012	439.663		1.14194	1.14749
1624429_at	CG3967		0.0006	0.0014	2	415.363	409.35	464.012		1.13353	1.11713
1624437_s_at	CG30031 /// CG30025 /// Try		1e-05	1e-05	2	894.538	1146.17	3070.38		2.6788	3.43236
1624441_at	Eip93F	0.0005	0.0012		3	444.45	566.875	458.375	1.27545	1.23671
1624447_s_at	dco	0.0101			3	1620.66	1767.05	1721.54	1.09033
1624466_a_at	CG15117	1e-05	0.0019		3	295.712	408.238	332.325	1.38052	1.22843
1624473_at	DNAprim		0.0003	0.011	2	131.637	110.263	163.662		1.4843	1.24328
1624475_at	Aats-asn	0.0058	0.0101		4	1571.41	1487.95	1563.94	1.05609	1.05107
1624485_at	CG6867		1e-05	0.0015	1	245.762	273.288	189.575		1.44158	1.29639
1624508_at	CG13526	1e-05	0.0011		4	252.525	172.65	226.037	1.46264	1.30922
1624535_at	CG16971 /// CG33229		0.0002	0.0005	2	1235.64	1211.21	1475.21		1.21796	1.19389
1624543_s_at		1e-05		0.0001	1	455.163	241.45	269.175	1.88512		1.69095
1624550_at	Trf	0.0081		0.0375	2	219.312	259.875	249.262	1.18495		1.13656
1624560_at	ergic53	0.0016	1e-05		4	1325.5	1036.09	1468.56	1.27933	1.41741
1624567_at	Rab35		0.0028	0.0079	1	195.25	201.338	161.188		1.24909	1.21132
1624573_at	CG4998	1e-05		1e-05	1	76.6625	54.6	48.85	1.40408		1.56934
1624577_at	Ace	1e-05	0.027	1e-05	1	741.962	547.087	465.837	1.3562	1.17442	1.59275
1624580_at	CG9362		1e-05	1e-05	2	215.325	226.088	343.575		1.51966	1.59561
1624581_at	dpr7	0.0269	0.0004	0.0341	3	411.988	441.1	384.387	1.07066	1.14754	1.0718
1624595_a_at	Rbp2		1e-05	1e-05	2	195.525	215.438	293.812		1.36379	1.50269
1624613_at	CG5986	1e-05		1e-05	1	544.263	326.238	344.275	1.6683		1.58089
1624614_at	CG14894		0.0148		4	437.163	410.6	488.45		1.1896
1624663_a_at	vis	0.0038	1e-05	0.0116	3	133.4	174.425	99.25	1.30753	1.75743	1.34408
1624675_at	UBL3	1e-05	0.0001		3	779.438	874.737	788.175	1.12227	1.10983
1624685_at	NUCB1	0.0021	0.0001		4	2564.2	2347.3	2662.5	1.0924	1.13428
1624688_at	CG9360		1e-05	1e-05	1	5344.48	5117.85	1705.19		3.00134	3.13424
1624692_at	CG6830	0.0034	0.0003	1e-05	1	2395.47	1906.11	1223.71	1.25673	1.55765	1.95755
1624726_s_at	CG7145	0.001	1e-05		3	2102.53	2359.54	2008.28	1.12224	1.17491
1624732_at	GstE5	0.0117	1e-05	1e-05	1	821.862	699.362	377.15	1.17516	1.85434	2.17914
1624742_a_at	Elongin-C		1e-05	0.0005	1	5029.6	5158.11	4519.01		1.14142	1.11299
1624755_a_at	flw	0.0001		1e-05	1	3031.89	2713.89	2706.1	1.11718		1.12039
1624760_at	CG8306	0.0003		1e-05	1	1103.53	896.812	817.725	1.2305		1.34951
1624763_at	CG2556		1e-05	0.0001	1	815.025	825.475	615.2		1.3418	1.32481
1624766_s_at	Dsp1	1e-05		1e-05	2	1251.24	1682.15	1718.5	1.34439		1.37344
1624770_at	CG17929	0.0004		0.0116	1	112.112	71.3875	86.7875	1.57048		1.2918
1624774_a_at	Fas2 /// DanaFas2 /// DpaiFas2		0.0007	0.0025	1	565.875	578.05	500.288		1.15544	1.1311
1624778_at	pcm	0.0096	1e-05	1e-05	2	361.55	409.725	515.737	1.13325	1.25874	1.42646
1624797_at	CG1637		0.0015	0.0017	2	334.75	332.825	457.863		1.37569	1.36777
1624798_s_at	G49B	0.0001	1e-05	0.0047	3	358.688	458.712	296.15	1.27886	1.54892	1.21117
1624800_at	CG5224	1e-05	0.0131	0.0014	4	851.475	538.975	668.062	1.5798	1.23951	1.27454
1624808_at	CheA75a		0.0002	1e-05	1	1143.25	1078.74	859.837		1.25458	1.32961
1624818_s_at	Sply	0.0052	0.0002		4	1772.38	1573.9	1884.61	1.1261	1.19742
1624824_at	Jon74E		1e-05	1e-05	1	15632.4	14128.4	7082.23		1.99491	2.20727
1624836_at	CG13795		0.0006	0.0024	2	352.075	324.975	479.812		1.47646	1.36281
1624849_at	Prosap	0.0062		0.0002	1	736.3	645.625	591.788	1.14045		1.2442
1624859_at	rpr	1e-05		1e-05	1	109.55	54.05	41.15	2.02683		2.66221
1624873_at	kar	0.0022		0.003	1	1473.75	1304.45	1311.81	1.12979		1.12345
1624887_at	CG8223		1e-05	0.0026	2	1146.42	1026.17	1381.69		1.34644	1.20521
1624897_at	l(1)G0237	1e-05	0.0108	0.0091	4	246.575	149.025	197.1	1.65459	1.3226	1.25101
1624913_s_at	oaf	0.0495	0.0304		4	530.775	471.55	538.087	1.1256	1.1411
1624914_at	CG8690	1e-05	1e-05		3	1714.05	2785.6	1402.83	1.62516	1.98571
1624924_at	CG31182	0.0195	0.0039		3	250.738	307.962	232.387	1.22823	1.32521
1624932_at	Obp49a	1e-05	0.0003	0.0003	4	1069	622.8	842.875	1.71644	1.35336	1.26828
1624937_at	CG12288		0.0006	0.0018	2	309.988	289.188	431.95		1.49367	1.39344
1624939_at	Cyp6a21	1e-05		1e-05	1	607.525	410.413	354.125	1.48028		1.71557
1624943_at	CG1636	0.032	1e-05	0.0004	3	740.737	796.675	628.163	1.07552	1.26826	1.17921
1624945_a_at	CG10910	0.0085		0.0005	1	1998.14	1264.44	887.962	1.58026		2.25025
1624953_at	Cyp12c1	1e-05		1e-05	1	817.188	611.862	636.538	1.33557		1.2838
1624969_s_at	CG17041		1e-05	0.0002	1	3383.36	3479.41	2634		1.32096	1.2845
1624989_s_at	Ef1100E	0.0204	0.0006	1e-05	1	6722.83	6236.76	5392.69	1.07794	1.15652	1.24666
1624994_at	dup		0.0003	0.0011	2	520.3	471.663	799.35		1.69475	1.53633
1624997_s_at	Sep5		0.0003	0.0002	2	112.075	113.675	154.238		1.35683	1.3762
1625011_at	CG11206	1e-05	1e-05		3	595.275	811.812	603.5	1.36376	1.34517
1625012_s_at	CG31764	0.0062	0.0002		3	875.775	1045.83	771.25	1.19417	1.35601
1625022_a_at	CG6125		1e-05	1e-05	2	613.962	619.888	897.938		1.44855	1.46253
1625026_at	CG3348	1e-05		1e-05	1	2313.31	895.487	801.1	2.5833		2.88767
1625027_a_at	GXIVsPLA2		0.0053		3	536.125	583.862	501.6		1.164
1625044_at	CG8891	0.0076	0.0086		4	1059.04	910.388	1056.05	1.16328	1.16
1625046_at	CG10648	0.0006		0.0033	2	177.575	330.525	299.663	1.86133		1.68753
1625050_s_at		1e-05	1e-05		3	540.138	879.812	506.212	1.62887	1.73803
1625053_at	CG16898		0.014	0.0003	1	2673.88	2280.34	1745.53		1.30639	1.53185
1625058_at	yellow-d	1e-05	1e-05	1e-05	2	791.15	1034.29	1382.11	1.30732	1.33629	1.74697
1625062_a_at	CG32806	0.0032		0.0185	2	267.837	313.65	301.812	1.17105		1.12685
1625065_s_at	SK		0.0003	0.0002	1	437.375	426.663	314.225		1.35782	1.39192
1625110_at	CG10540		0.0378		4	1291.05	1284.34	1369.04		1.06595
1625122_at	Obp99c /// DyakObp99c		1e-05	1e-05	2	10037.9	9743.77	13729.9		1.40909	1.36781
1625125_at	CG5599		0.0385	0.0089	2	734.25	754.875	815.362		1.08013	1.11047
1625145_a_at	Anxb11		1e-05	1e-05	1	1334.41	1271.62	572.1		2.22273	2.33248
1625146_a_at	RN-tre	0.0022		0.0023	2	152.188	173.3	173.162	1.13873		1.13782
1625153_at	CG33105		1e-05	1e-05	1	275.55	247.662	83.475		2.96691	3.30099
1625183_at	smi35A	0.0009	1e-05	0.0017	3	446.85	518.288	380.688	1.15987	1.36145	1.1738
1625193_at	CG31106	0.0014		0.0046	2	627.5	864.125	826.638	1.37709		1.31735
1625195_s_at	shn		0.0126	0.0219	1	989.675	1031.86	615.675		1.67599	1.60746
1625197_at	eIF-5C /// DyakeIF-5C		0.0032	0.0001	2	907.875	954.05	1046.83		1.09724	1.15305
1625218_at	CG11399	0.0012	1e-05	1e-05	2	323.788	491.462	758.763	1.51786	1.54389	2.3434
1625230_a_at	CG31738	0.013	0.0003		3	498.5	588.625	432.113	1.18079	1.3622
1625245_at	CG3759	0.0002		0.0052	2	187.838	283.375	249.4	1.50862		1.32774
1625266_at	Ag5r	0.0007		0.0025	2	4148.95	4860.42	4752.08	1.17148		1.14537
1625272_at	CG31030	0.0212			3	828.163	919.2	850.125	1.10993
1625281_at	CG6191	0.0209			3	698.725	800.862	725.987	1.14618
1625297_at	CG8128	1e-05	0.0007		3	1259.97	1639.53	1363.06	1.30124	1.20282
1625307_at	sut2	1e-05	1e-05	0.0269	3	70.5375	112.3	79.8375	1.59206	1.40661	1.13184
1625312_at	CG10553	1e-05		1e-05	1	2934.71	1895.6	2087.6	1.54817		1.40578
1625324_at	CG18549	0.0272	0.0002	1e-05	2	695.688	759.938	892.763	1.09235	1.17478	1.28328
1625336_s_at		1e-05	1e-05		4	4094.84	2811.12	4031.85	1.45665	1.43425
1625338_at	Cyp4d20	1e-05	0.0002		4	354.025	236.35	320.462	1.49788	1.35588
1625341_at	FucTC	1e-05	0.0001		3	67.775	130.35	75.525	1.92328	1.72592
1625345_at	CG18508		0.0154		2	753.837	737.2	802.925		1.08915	1.06512
1625365_at	CG17005	1e-05		0.0004	2	83.7	113.875	106.537	1.36051		1.27285
1625387_s_at	E2f	0.0109	1e-05	0.0016	3	797.888	876.337	692.125	1.09832	1.26615	1.15281
1625388_at	CG4893	0.0026	1e-05	0.0265	3	1191.16	1427.05	1033.74	1.19803	1.38048	1.15229
1625389_at	CG8209	1e-05		1e-05	1	882.8	665.188	633.663	1.32714		1.39317
1625430_at	CG14022		0.0053		3	2132.26	2331.59	1915.58		1.21717
1625434_at	CG3270	0.0006	0.0013		3	1029.49	1277.65	1052.39	1.24105	1.21405
1625443_a_at	CG33054 /// CG33056		0.0001	0.0004	1	634.2	667.763	437.7		1.52562	1.44894
1625444_at	CG13773	0.0035	0.0003		4	495.55	408.825	528.4	1.21213	1.29248
1625474_s_at	CG1441		1e-05	0.0012	1	492.262	532.9	397.075		1.34206	1.23972
1625487_at	CG6839	0.0163	0.0173	0.0001	1	847.375	643	441.062	1.31785	1.45784	1.92121
1625511_at	CG9322	0.0034	0.0005		3	320.65	365.587	306.863	1.14015	1.19137
1625538_at	Jon66Ci	0.0401	0.0034	1e-05	2	226.762	544.237	1046.21	2.40003	1.92235	4.61369
1625550_at		1e-05		1e-05	1	212.412	79.3125	71.6875	2.67817		2.96303
1625552_at	CG14820	1e-05	1e-05		3	597.275	793.625	541.837	1.32874	1.46469
1625568_a_at	CG15111	0.0013	0.0468		3	1458.16	1604.69	1526.47	1.10049	1.05124
1625584_at	CG8654	0.0017	0.0237	1e-05	2	1103.97	1356.89	1519.19	1.22909	1.11961	1.37611
1625592_s_at	CG11307		1e-05	1e-05	2	226.912	234.275	303.85		1.29698	1.33906
1625599_at	CG31152 /// CG31139	0.0005	1e-05	0.016	4	213.825	172.575	238.4	1.23903	1.38143	1.11493
1625618_at	CG1824		1e-05	1e-05	2	323.7	338.95	461.3		1.36097	1.42508
1625635_at	CG9316		1e-05	0.0001	2	71.0875	65.425	107.162		1.63794	1.50747
1625638_a_at	Hex-A	0.0005	0.0047		3	2932.6	3378.51	3051.07	1.15205	1.10732
1625650_at	CG1161			0.0075	2	2037.17	2079.22	2134.71			1.04788
1625651_at	CG18317	0.0147	0.0196		3	483.675	565.987	488.1	1.17018	1.15957
1625652_s_at	CG12428		1e-05	1e-05	2	1137.28	1107.66	1564.99		1.41287	1.37609
1625673_at	CG12983	1e-05	1e-05		3	381.275	523.812	341.025	1.37384	1.53599
1625710_at	CG31717		0.0002	0.0027	2	768.487	730.775	863.9		1.18217	1.12416
1625723_at	CG14710		0.0005	0.0003	2	237.012	242.8	319.962		1.3178	1.34998
1625727_at	CG32006	0.0014	1e-05	0.0258	3	217.512	266.2	187.525	1.22384	1.41954	1.15991
1625738_at	CG8420	0.0047	0.0206	1e-05	2	263.863	354.788	424.812	1.34459	1.19737	1.60998
1625745_at	CG31643			0.0429	2	277.525	293.462	308.2			1.11053
1625747_at	RhoGAP92B		0.0016	0.0121	2	712.737	660.062	852.475		1.29151	1.19606
1625748_s_at	par-6	0.002		1e-05	1	1497.53	1277.17	1174.09	1.17253		1.27548
1625750_at	CG17272		1e-05	1e-05	2	1381.4	1404.06	1842.39		1.31218	1.33371
1625776_at	CG2291	0.0082	1e-05	0.0064	3	563.013	644.35	478.3	1.14447	1.34717	1.17711
1625794_at	CG5830	0.0006		0.0014	1	1146.51	926.625	947.6	1.2373		1.20991
1625801_s_at	skpA		1e-05	1e-05	2	4070.18	4117.41	4718.81		1.14606	1.15936
1625804_s_at	CG17082		0.0001	0.0008	2	1300.05	1259.55	1474		1.17026	1.1338
1625829_a_at	CG6784		1e-05	1e-05	1	442.3	463.688	329.675		1.4065	1.34162
1625841_at	CG11342	1e-05	1e-05		4	155.125	119.45	156.088	1.29866	1.30672
1625857_at	CG8451	0.0003		1e-05	2	1393.2	1743.96	1862.38	1.25177		1.33676
1625860_s_at	CG18542 /// CG32939	0.0001	0.0025	1e-05	1	763.675	611.375	508.462	1.24911	1.2024	1.50193
1625873_at	CG15661	0.0001		0.0032	1	407.25	291.012	331.988	1.39942		1.2267
1625875_at	CG10635	0.0013	1e-05	1e-05	2	820.8	999.925	1271.75	1.21823	1.27185	1.5494
1625876_at	AP-1	0.0005	0.0013		4	1159.84	897.513	1128.59	1.29228	1.25746
1625889_at	RpL3		0.0031	0.0017	1	820.712	805.675	637.225		1.26435	1.28795
1625922_a_at	CG10508		0.0004	0.0024	1	186.287	198.812	142.1		1.3991	1.31096
1625944_a_at	CG16838		1e-05	1e-05	2	302.475	302.15	393.613		1.30271	1.30131
1625947_at	GLaz	0.0002	0.0296	1e-05	2	601.85	733.2	795.575	1.21824	1.08507	1.32188
1625948_at	CG17633		0.0029	0.0001	2	9029.22	9785.46	11370.2		1.16195	1.25927
1625960_at	noc	0.0014	1e-05	0.0252	3	1525.39	1804.16	1353.46	1.18276	1.333	1.12703
1625967_s_at	l(3)10615		0.0003	1e-05	1	2339.62	2199.24	1619.65		1.35785	1.44453
1625978_at	CG15141		0.0002	0.0008	2	454.538	429.738	595.25		1.38515	1.30957
1625985_at	CG31446	1e-05	0.0002	1e-05	1	790.275	486.075	321.938	1.62583	1.50984	2.45475
1625986_at	CG31826 /// Ku80	0.0013		0.0002	2	212.75	297.325	317.038	1.39753		1.49019
1625997_s_at		0.0003	1e-05	1e-05	1	3582.54	2800.79	1665.62	1.27912	1.68152	2.15087
1626002_at	Roe1	1e-05	0.0091	0.0007	3	596.075	1080.3	884.163	1.81236	1.22183	1.48331
1626022_at	Cyp12e1	1e-05	0.0066	1e-05	2	137.137	228.637	280.163	1.66721	1.22536	2.04293
1626038_at	frc		1e-05	1e-05	2	1389.3	1405.42	1703.14		1.21183	1.2259
1626039_at	CG4413		0.0007	0.0006	2	189.887	192.262	256.175		1.33242	1.34909
1626082_at	CG11882		0.0029	0.0054	2	258.65	250.525	339.975		1.35705	1.31442
1626088_at	CG2177		1e-05	1e-05	1	583.513	563.112	387.288		1.45399	1.50666
1626094_at	CG1941		0.0052	0.0009	1	713.025	683.725	581.15		1.1765	1.22692
1626133_s_at		1e-05	1e-05		4	619.325	325.75	573.675	1.90123	1.76109
1626173_at	SmB		0.0246		4	793.05	750.612	813.638		1.08396
1626182_a_at	CG5026		0.0019	0.0357	2	419.225	385.5	469.238		1.21722	1.1193
1626187_at	Brf	0.0008		0.0009	2	204.037	239.062	238.525	1.17166		1.16903
1626198_at	Cyp4d8		0.0042	0.0031	1	332.712	330.562	280.725		1.17753	1.18519
1626201_at	CG31091		1e-05	1e-05	2	62.325	87.4	235.238		2.6915	3.77437
1626222_at	Ser8		0.0178	0.0023	2	411.238	492.887	694.938		1.40993	1.68987
1626233_at	CG8965	0.0102			3	262.075	327.4	282.538	1.24926
1626240_s_at	CG6236	0.0054	0.014	1e-05	2	248.787	307.65	357.688	1.2366	1.16264	1.43772
1626257_at	CG13656	1e-05		1e-05	2	77.5875	242.7	213.475	3.12808		2.75141
1626264_at	CG9883	0.0057	1e-05	0.0003	4	212.438	133.562	331.363	1.59055	2.48095	1.55981
1626266_at	MAGE	0.0029	0.0002		4	364.512	302.863	392.725	1.20356	1.29671
1626278_at	CG6180	0.0006	1e-05		4	2909.22	2467.06	3114	1.17923	1.26223
1626280_a_at			1e-05	1e-05	2	348.387	362.788	565.638		1.55914	1.62359
1626289_at	Dgk		0.0014	0.0002	1	749.163	727.7	650.175		1.11924	1.15225
1626308_s_at	CG4019		1e-05	0.0011	2	4165.54	3900.34	4899.27		1.25612	1.17614
1626309_at	CG6004			0.0027	2	5413.23	5732.74	6119.77			1.13052
1626316_at	CG11757			0.0247	2	216.4	224.963	251.512			1.16226
1626319_a_at	IM10 /// CG33470	0.0033		0.0025	1	758.175	481.575	470.062	1.57437		1.61292
1626324_at	Cyp309a1		0.0005	0.0001	1	288.475	261.225	105.975		2.46497	2.7221
1626325_a_at	CG7849		0.0004	0.001	1	323.613	331.675	252.363		1.31428	1.28233
1626326_at	CG31436	1e-05	0.0021		4	321.413	166.975	271.725	1.92491	1.62734
1626328_at	CG32259	0.0009	0.0003		3	207.188	247.975	200.488	1.19686	1.23686
1626331_at	CG7712		0.0122	0.0006	1	7984.46	7408.19	6381.64		1.16086	1.25116
1626334_at	CG6628	0.0157		0.0016	1	924.45	858.7	829.362	1.07657		1.11465
1626339_at	garz	0.0071	1e-05	0.0001	4	501.25	465.85	561.612	1.07599	1.20557	1.12042
1626349_at	dlt /// Spec	1e-05	1e-05		3	2709.36	3280.71	2714.35	1.21088	1.20865
1626350_at	Est10		0.0005	1e-05	1	665.062	602.875	459.363		1.31242	1.44779
1626356_s_at	CG15316	0.0003	0.0017		3	112.037	172.188	123.612	1.53687	1.39296
1626369_at	CG12269	0.003	0.0048		3	434.363	582.837	444.875	1.34182	1.31012
1626382_s_at	CG13887	1e-05		0.0002	1	3264.74	2851.75	2889.39	1.14482		1.12991
1626385_s_at	wdb	0.001		0.0001	2	481.512	547.288	567.312	1.1366		1.17819
1626392_s_at		0.0007	1e-05	1e-05	2	780.612	1184.36	2599.12	1.51722	2.19454	3.3296
1626394_at	Jon99Fi		1e-05	1e-05	2	4823.6	4915.75	9475.3		1.92754	1.96436
1626407_at	CG6523		0.0003	0.0099	2	1652.83	1587.26	1756.28		1.10648	1.06259
1626414_at	Jheh1	1e-05		1e-05	1	4148.02	2365.38	2320.25	1.75364		1.78775
1626416_a_at	l(2)efl	0.0121	0.0006	1e-05	1	2712.91	2305.86	1669.89	1.17653	1.38085	1.62461
1626418_a_at	CG14691	1e-05	1e-05	1e-05	1	257.775	194.575	119.838	1.32481	1.62366	2.15104
1626433_at	mRpS16	1e-05	0.0023	0.0045	4	1012.55	738.837	882.65	1.37046	1.19465	1.14717
1626435_at	CG15263		0.0009	0.0003	1	411.925	379.725	139.688		2.71839	2.9489
1626449_s_at	eIF-5C /// DyakeIF-5C		1e-05	0.0011	2	5825.84	5667.04	6243.49		1.10172	1.07169
1626473_a_at	CG15825	0.0001	0.0452	0.0062	4	4816.98	3854.02	4242.31	1.24986	1.10075	1.13546
1626476_at	CG31457 /// hh		0.0014	0.0111	2	260.4	240.875	312.387		1.29689	1.19964
1626478_at	CG12340	0.0126	0.015	1e-05	2	394.9	456.45	516.038	1.15586	1.13055	1.30675
1626492_s_at	Sop2	1e-05	0.0099	1e-05	2	789.125	1347.56	1444.45	1.70767	1.0719	1.83045
1626494_at	DNApol-		0.0002	0.0006	2	239.05	221.613	337.95		1.52496	1.41372
1626497_at	mRpS6		1e-05	0.0003	1	502.212	556.075	363.025		1.53178	1.38341
1626503_at	CG2254	1e-05	0.0017	0.0033	3	1770.36	3898.22	2785.65	2.20194	1.3994	1.57349
1626508_at	CG32428	1e-05	1e-05		4	1305.34	989.062	1396.08	1.31977	1.41151
1626520_at	Rad17	0.0066	0.0002		4	196.825	151.062	226.787	1.30294	1.50128
1626536_at	CG6776	0.0008	1e-05	0.0149	3	2502.55	3454.24	1894.04	1.38029	1.82374	1.32128
1626540_at	CG14076	0.0081		0.0075	2	178.05	227.65	228.275	1.27857		1.28208
1626544_at	CG14818	1e-05		0.0001	1	2971.9	2549.66	2605.75	1.16561		1.14052
1626566_at	CG12262	0.0168	0.0007	1e-05	2	4461.32	5002.5	5885.8	1.1213	1.17657	1.31929
1626579_at	CG3040		0.0001	0.0041	2	454.325	437.363	483.95		1.10652	1.06521
1626581_s_at	CG1607		1e-05	1e-05	1	657.125	674.562	460.025		1.46636	1.42845
1626606_at	CG10630	0.0432	0.003	1e-05	1	737.25	638.075	475.012	1.15543	1.34328	1.55206
1626617_at	dx		0.0007	0.0004	2	561.562	575.812	743.862		1.29185	1.32463
1626641_s_at	glob1		0.0094	0.0022	2	3672.11	3802.99	4315.56		1.13478	1.17523
1626652_at	Orc1		1e-05	0.0002	2	298.712	267.55	460.863		1.72253	1.54283
1626665_at	CG7408	0.0017	1e-05	1e-05	3	105.062	134.938	55.025	1.28435	2.45229	1.90936
1626667_at	miple	0.0178	1e-05	0.0027	3	700.038	759.163	618.925	1.08446	1.22658	1.13105
1626682_s_at	CG9135		0.0022	0.0324	2	510.163	470.887	575.788		1.22277	1.12864
1626689_at	Cyp6t1		0.0004	0.0055	1	847.65	937.425	637.612		1.47021	1.32941
1626708_at	Cbl	1e-05	1e-05	1e-05	2	313.188	616.087	899.138	1.96715	1.45943	2.87092
1626720_at			0.0005	1e-05	1	144.463	131.262	79.775		1.64541	1.81087
1626724_at	CG32687		0.0251	0.0171	1	2827.27	2806.28	2550.39		1.10033	1.10857
1626730_s_at	tna	0.0001	1e-05		3	1359.09	1742.28	1241.39	1.28194	1.40349
1626731_at	Klc	0.0383	1e-05	0.0008	4	977.538	935.938	1057.49	1.04445	1.12987	1.08179
1626740_at	CG4784	1e-05		1e-05	1	934.025	225.188	163.55	4.14777		5.71094
1626755_at	CG30085		0.003	0.0042	2	341.875	336.512	443.125		1.31682	1.29616
1626764_at	CG10182	1e-05		1e-05	1	214.7	91.025	96	2.35869		2.23646
1626789_at	CG13618	1e-05	1e-05		3	443.55	1003.19	434.312	2.26172	2.30983
1626801_at	CG10638	1e-05	1e-05		3	807.263	1112.49	757.913	1.3781	1.46783
1626802_a_at	Sh	0.0233	0.0003	0.0282	3	336.087	375.863	297.9	1.11835	1.26171	1.12819
1626807_a_at	Nhe3	1e-05		1e-05	2	308.938	518.587	471.875	1.67862		1.52741
1626813_at	Smn		0.0012	0.0051	2	995.8	967.913	1117.11		1.15415	1.12182
1626851_at	CG9460		1e-05	1e-05	2	57.1875	70.9	142.213		2.00582	2.48678
1626857_at	CG4408	0.0027	0.0002	1e-05	2	249.713	359.762	511.238	1.44071	1.42104	2.0473
1626874_at	Eip63F-1		1e-05	0.001	1	842.438	910.925	684.95		1.32991	1.22993
1626888_at	CG9426		0.0007	0.0108	1	524.087	553.062	467.2		1.18378	1.12176
1626892_at	CG9252		1e-05	1e-05	2	704.8	714.112	972.425		1.36173	1.37972
1626906_at	CG17030	1e-05		0.0011	1	331.375	238.863	267.425	1.3873		1.23913
1626929_at	CG9357	1e-05		1e-05	1	873.775	631.275	601.013	1.38414		1.45384
1626933_s_at	CG2469	0.0086	1e-05	0.0079	4	850.888	674.125	1030.29	1.26221	1.52833	1.21084
1626940_at	nito	0.0019	0.0175		3	482.712	547.95	502.688	1.13515	1.09004
1626942_at	CG9996		0.0001	0.0019	2	262.9	235.875	334.988		1.42019	1.2742
1626945_at	Snx6	0.0089			4	1388.69	1294.45	1346.05	1.0728
1626966_s_at		1e-05	1e-05	0.0018	3	304.863	585.612	153.838	1.92091	3.8067	1.98172
1626967_at	CalpB	1e-05	0.0462	0.002	3	1141.86	1348.54	1273.78	1.181	1.05869	1.11552
1626970_at	Ugt35b	1e-05	0.0048	0.0062	4	2373.51	1835.21	2110.04	1.29332	1.14975	1.12487
1626980_at	Pli		0.005	0.0055	2	594.513	592.688	718.05		1.21152	1.2078
1626984_at	Gld		1e-05	1e-05	2	490.775	454	931.1		2.05088	1.8972
1627023_at	CG4884	0.011			4	395.375	346.238	379.55	1.14192
1627040_at	CG1344		0.007	0.0019	2	784.562	820.087	980.875		1.19606	1.25022
1627041_s_at	ine		0.0043	0.0072	1	527.413	532	473.113		1.12447	1.11477
1627046_at	Ntf-2		0.0017	0.0399	2	793.35	752.638	847.612		1.12619	1.0684
1627050_at	CG9249	0.0015	0.0183		3	438.825	505.075	460.7	1.15097	1.09632
1627065_at			0.0004	0.0012	2	307.45	284.7	462.35		1.62399	1.50382
1627068_at	Cyp4aa1	1e-05	0.0003		4	403.95	239.375	372.738	1.68752	1.55713
1627069_at	CG7191	0.0479			3	88.725	114.312	105.625	1.28839
1627077_at	CG12917		0.0005	0.0004	1	150.812	149.363	89.575		1.66746	1.68364
1627078_at	Oatp58Dc	1e-05	0.0383	0.0008	3	971.862	1334.5	1209.94	1.37314	1.10295	1.24497
1627088_at	fit	0.0034		0.0006	1	971.5	550.125	437.6	1.76596		2.22006
1627102_at	CG9245	1e-05	0.0002		3	2840.23	3317.8	2872	1.16815	1.15522
1627105_at	TrxT		0.0007	0.0001	1	3186.74	3007.55	2316.28		1.29844	1.3758
1627117_a_at	CG3301	1e-05	1e-05	0.0119	3	1356.64	2044.53	1007.91	1.50705	2.02847	1.34599
1627131_at	spt4	0.004	1e-05	0.0001	2	627.725	529.625	782.225	0.843721	1.47694	1.24613
1627144_at	CG10560	1e-05	0.0003	0.0239	4	2586.78	1786.61	2313.6	1.44787	1.29496	1.11807
1627173_at	CG4040 /// CG33224	0.004		0.0014	1	247.488	209.875	203.963	1.17921		1.2134
1627180_at	Cyp4d14		0.0049		3	668.125	750.587	530.2		1.41567
1627191_a_at	ena	0.0001		0.0003	2	612.325	792.45	778.538	1.29417		1.27144
1627236_s_at		0.0007		1e-05	1	379.137	260.337	206.162	1.45633		1.83902
1627239_s_at	CG17034	0.0005		1e-05	1	1139.96	857.538	758.8	1.32934		1.50232
1627242_at	l(2)efl	0.0068	0.0004	1e-05	1	8191.14	7028.06	5324.19	1.16549	1.32003	1.53848
1627244_at	CG18870		0.0047	0.0003	2	428.913	470.438	557.1		1.18422	1.29887
1627245_s_at	CG5746		0.0013	0.0001	2	782.562	836.475	998.875		1.19415	1.27642
1627250_at		1e-05	0.005	0.0242	3	55.7125	104.162	76.5125	1.86964	1.36138	1.37335
1627261_s_at	Cnx99A	1e-05	0.0083	0.0005	4	2784.1	2321.3	2505.55	1.19937	1.07937	1.11117
1627287_at	CG5966		1e-05	1e-05	2	408.95	393.6	618.513		1.57142	1.51244
1627321_x_at	GS /// CG32495		0.0004	0.0002	2	79.3625	82.5375	113.388		1.37377	1.42873
1627334_at	Tsp39D	0.016	1e-05	1e-05	3	222.963	291.163	47.45	1.30588	6.1362	4.69889
1627339_at	CG32298		0.0012	1e-05	2	210.363	233.575	287		1.22873	1.36431
1627410_at	Amph		1e-05	1e-05	1	2622.38	2732.05	2012		1.35788	1.30337
1627415_at	CG9986		0.0001	0.0041	2	535.825	471.938	649.55		1.37635	1.21224
1627430_at	CG8888	0.0464	0.0007	1e-05	1	334.875	307.65	252.1	1.08849	1.22035	1.32834
1627432_at	CG6041		1e-05	0.0009	1	451.675	501.637	349.125		1.43684	1.29373
1627436_s_at	Pdp1	1e-05	1e-05	1e-05	3	437.062	951.675	693.962	2.17743	1.37136	1.58779
1627437_at	ref2	1e-05	0.0001	0.0337	3	90.525	125.75	101.188	1.38912	1.24274	1.11779
1627460_at	CG18343	0.0138	0.0082	1e-05	1	2143.71	1846.83	1520.99	1.16076	1.21423	1.40942
1627465_at	Mes4	0.0006	1e-05		4	468.288	380.15	492.663	1.23185	1.29597
1627472_at	AnnX /// CG33487 /// CG33491 /	1e-05		1e-05	2	2261.96	2834.88	2760.51	1.25328		1.22041
1627478_at	CG33232	1e-05	0.0049	0.0025	3	994.15	1187.95	1095.96	1.19494	1.08393	1.10241
1627492_at	CG5018		1e-05	1e-05	2	436.1	463.075	578.05		1.24829	1.3255
1627499_at	CG2016		0.004	0.0004	1	355.375	339.288	295.637		1.14765	1.20206
1627500_at	CG30345	0.0018		0.0329	2	233.213	279.312	261.05	1.19767		1.11937
1627516_at	CG6834	1e-05	0.0125	0.0027	3	339.337	517.513	439.55	1.52507	1.17737	1.29532
1627532_at	Rpb4	0.0144	1e-05	1e-05	4	256.575	228.887	314.387	1.12097	1.37355	1.22532
1627552_at		0.0003		0.0002	2	1390.22	2080.57	2122.86	1.49657		1.52699
1627562_at	Irp-1A		0.001	0.0345	2	445.738	406.837	493.188		1.21225	1.10645
1627568_at	CG14109		1e-05	0.0006	1	1093.91	1163.65	856.225		1.35905	1.2776
1627576_at	CG8247		1e-05	0.0009	2	146.325	126.675	197.15		1.55634	1.34734
1627582_a_at	CG30035		1e-05	0.0008	1	7910.14	8424	6835.38		1.23241	1.15724
1627595_at	CG11314	0.0003	0.0402	0.0207	4	9189.11	6952.79	7989.69	1.32164	1.14913	1.15012
1627605_at	E2f2		1e-05	1e-05	2	635.288	635.625	846.375		1.33156	1.33227
1627609_at	CG9742	0.0002	1e-05		4	2109.84	1798.72	2219.1	1.17296	1.23371
1627627_at	CG10466		0.001	0.0009	2	211.525	212.738	265.5		1.24802	1.25517
1627633_at	CG8932	1e-05		1e-05	1	532.2	267.262	252.8	1.9913		2.10522
1627643_at	Mgstl	0.0053			4	258.163	210.238	231.225	1.22796
1627646_at	MED9	0.0002	0.0214	0.025	3	649.4	820.712	733.638	1.2638	1.11869	1.12972
1627662_at	Ugt35a	0.0043		0.0001	1	849.175	714.438	639.875	1.18859		1.3271
1627665_at	CG17486		1e-05	1e-05	2	1331.28	1324.91	1604.49		1.21101	1.20523
1627674_at		0.0154	0.0045		3	140.863	170.275	133.988	1.2088	1.27083
1627678_at	CG18302	1e-05	1e-05		3	235.812	389.837	230.4	1.65317	1.692
1627691_at	dnk	0.0449	1e-05	0.0026	4	1256.85	1043.64	1617.49	1.2043	1.54986	1.28694
1627716_at	CG11598	0.0143		0.0076	1	1316.09	1106.42	1081.45	1.1895		1.21697
1627726_a_at	CG6404	1e-05		1e-05	1	1212.16	850.612	920.312	1.42505		1.31712
1627735_at	CG13908	0.0001		1e-05	2	99.3	175.812	178.037	1.77052		1.79293
1627744_at	CG15209			0.0041	2	2448.3	2630.32	2888.04			1.17961
1627752_s_at	SK	0.0227	0.0065		3	199.275	234.213	190.225	1.17532	1.23124
1627764_at	CG6194		0.0003	0.0001	2	487.788	497.425	568.362		1.14261	1.16518
1627770_at	Cks30A		0.0048	0.0041	2	536.438	541.212	729.862		1.34857	1.36057
1627773_a_at	Jheh2	0.0009		0.0002	1	6104.54	4973.52	4726.35	1.22741		1.2916
1627781_at	Ucp4B		0.0028	0.0115	1	105.4	109.812	88.2875		1.24381	1.19383
1627784_at		1e-05	1e-05	0.0202	3	529.763	784.362	449.65	1.48059	1.74438	1.17817
1627812_s_at	Rbp1	0.0424	1e-05	1e-05	4	1409.62	1305.06	1731.59	1.08012	1.32682	1.2284
1627816_a_at	CG32264	1e-05	0.0037	0.0035	3	1181.08	1752.66	1467.91	1.48396	1.19398	1.24286
1627817_at	CG33109	1e-05	1e-05	1e-05	4	2063.54	300.7	1063	6.86245	3.53508	1.94124
1627830_at	rpk		1e-05	1e-05	2	583.275	599.737	822.013		1.37062	1.40931
1627844_at	Cyp4e2	0.0037		0.0004	1	5334.79	4525.36	4248.21	1.17886		1.25577
1627850_at	CG3689	1e-05	0.0409	0.0025	3	804.312	1035.81	948.763	1.28782	1.09175	1.17959
1627856_at	Hus1-like	0.0425	1e-05	1e-05	2	114.037	135.55	198.55	1.18864	1.46477	1.74109
1627886_at	Atg1	0.0047	0.0144		4	1685.47	1477.16	1649.33	1.14102	1.11655
1627893_at	CG18177		0.0233	0.0005	2	522.35	554.562	594.663		1.07231	1.13844
1627895_at	CG18404	0.0004	0.0042		3	2681.8	3939.32	3017.39	1.46891	1.30554
1627898_at	Sce	0.0307	0.0065	1e-05	2	236.75	289.137	359.5	1.22128	1.24335	1.51848
1627911_at	CG14286		0.0022	0.002	2	362.812	363.75	453.538		1.24684	1.25006
1627926_at	CG8315		1e-05	1e-05	2	748.8	771.538	959.962		1.24422	1.282
1627933_a_at	mXr	0.0002	1e-05		3	67.3875	108.175	51.1	1.60527	2.11693
1627948_at	aPKC	0.006	1e-05	0.0195	3	541.638	702.475	411.387	1.29695	1.70757	1.31661
1627955_a_at	CG11533	0.0103	1e-05	0.0021	3	646.275	725.288	544.775	1.12226	1.33135	1.18632
1627958_at	CG30269	0.0043	1e-05	1e-05	1	1240.83	1091.84	757.45	1.13646	1.44146	1.63816
1627961_a_at	CG18507	0.0139			4	379.312	324.837	366	1.1677
1627964_s_at	CG7888	1e-05	0.0173	1e-05	1	884.775	709.925	640.237	1.24629	1.10885	1.38195
1627985_a_at	CG31870		0.0325	0.0098	1	2190.9	2149.95	1997.44		1.07635	1.09686
1628001_at	CG10492	0.0034	0.0008	1e-05	2	669.175	738.725	823.725	1.10393	1.11506	1.23096
1628011_a_at	CG12877	0.0194			3	269.488	336.288	301.275	1.24788
1628020_at	CG15358	0.0002		1e-05	2	237.938	588.85	723.075	2.47481		3.03893
1628052_at	Cyp6a17	0.0003	1e-05	1e-05	4	865.55	358.2	1614.25	2.41639	4.50656	1.865
1628075_at	olf186-M		0.0009	0.0002	1	848.962	825.4	713		1.15764	1.19069
1628080_at	CG1583		0.0002	0.0001	2	969.275	989.038	1206.96		1.22034	1.24522
1628101_s_at	CG8974 /// CG32581	0.0001		0.0056	1	4165.91	3405.04	3703.64	1.22346		1.12482
1628107_at	CG3513	0.0005	0.0002		4	251.8	174.762	258.25	1.44081	1.47772
1628152_at	Clc	1e-05	0.0001	0.0296	4	2951.7	2614.03	2848.03	1.12918	1.08952	1.0364
1628155_at	klar	1e-05	0.0026	0.0005	3	1114.85	1519.36	1339.61	1.36284	1.13418	1.20161
1628159_a_at	CG32206		0.0005	0.0064	1	122.912	132.975	99.325		1.33879	1.23748
1628175_at	CG6325		0.0004	0.0006	2	414.962	408.663	556.413		1.36155	1.34087
1628188_at	Nop60B		1e-05	1e-05	2	537.55	554.438	904.425		1.63125	1.68249
1628199_at	CG15345	0.0356	0.0184		4	164.225	138.8	168.088	1.18318	1.21101
1628207_at	CG5065	1e-05	0.0396	0.0048	3	767.513	975.775	892.312	1.27135	1.09354	1.1626
1628240_at	CG4825		0.0002	1e-05	2	876.013	942.225	1134.12		1.20367	1.29464
1628243_at	dbr	0.0022		0.0002	1	767.15	603.538	538.237	1.27109		1.4253
1628249_at	CG14145	1e-05	0.0002		4	297.45	244.037	291.75	1.21887	1.19551
1628257_s_at	PHGPx	1e-05		0.0002	1	8035.3	6366.91	6464.05	1.26204		1.24308
1628260_at	CG13186	0.0009		0.0142	2	462.062	600.85	552.587	1.30037		1.19592
1628261_at	CG13067	0.0007	0.0415	1e-05	1	1536.51	1023.8	765.288	1.50079	1.3378	2.00776
1628272_a_at	CG40486			0.0435	1	1698.17	1518.99	1475.09			1.15124
1628296_at	pgant4	0.0073	0.0002		3	332.375	410.988	279.375	1.23652	1.4711
1628299_at	CG5339		0.0006	0.0003	2	559.6	568.663	658.663		1.15827	1.17702
1628309_at	CG5126	0.0033		0.0003	1	473.8	364.325	324	1.30049		1.46235
1628310_at		0.0109	0.0211	0.0001	1	185.238	135.738	92.1125	1.36467	1.47361	2.01099
1628318_at	CG11451		0.0001	1e-05	2	141.55	142.238	195.963		1.37771	1.3844
1628331_at	Ca-	0.0123		0.0008	1	205.938	156.662	131.325	1.31453		1.56815
1628332_at	CG14990		1e-05	1e-05	2	155.925	168.787	261.475		1.54914	1.67693
1628339_a_at	CG7920		0.0021		4	4701.79	4255.98	5119.16		1.20282
1628344_at	CkII		0.0019	0.002	2	76.5	76.1	135.2		1.77661	1.76732
1628345_at	Cyp6a9	0.0011	1e-05	0.0007	4	846.175	502.35	1207.7	1.68443	2.4041	1.42725
1628353_at	GstD1	0.024	0.0029		4	11268.3	10378.6	11659.6	1.08573	1.12343
1628358_at	Tob	1e-05	1e-05	0.0287	3	1792.84	2186.82	1651.54	1.21976	1.32411	1.08556
1628372_a_at	DNApol-73		0.0001	0.0001	2	199.488	199.338	299.188		1.50091	1.49978
1628373_at	CG32085		1e-05	0.0003	2	254.9	235.512	338.488		1.43724	1.32792
1628376_x_at	CG13947	0.0391	1e-05	1e-05	2	864.312	1616.15	3551.82	1.86987	2.19771	4.10942
1628382_at	Srp54	1e-05		1e-05	2	704.837	939.075	907.825	1.33233		1.28799
1628385_a_at	Mef2	0.0032		0.0288	2	1075.5	1174.15	1142.19	1.09172		1.06201
1628388_at	CG3823		0.0195	0.0319	2	363.762	360.95	389.188		1.07823	1.06989
1628393_at	CG10039	1e-05	0.0013		3	822.362	1249.99	955.337	1.52	1.30843
1628402_a_at	GlcAT-S	0.0002	0.0002		3	636.987	736.038	639.812	1.1555	1.1504
1628425_at	CG31898	0.0003	0.0001		4	243.787	158.675	250.3	1.5364	1.57744
1628429_at	CG14214		0.0002	1e-05	2	3367.42	3630.41	4370.77		1.20393	1.29796
1628435_at	sqd		0.0035	0.0009	1	2387.01	2292.8	1859.66		1.23291	1.28357
1628437_at	CG12783	0.0066	0.0407		3	101.5	124.125	108.312	1.22291	1.14599
1628458_at	milt		0.0004	0.0055	1	1387.89	1483.2	1179.99		1.25696	1.17619
1628463_at	CG7242		1e-05	1e-05	2	172.688	170.137	269.837		1.586	1.56258
1628465_a_at	CG3960	0.0154	1e-05	0.0135	3	2368.54	2624.59	2105.94	1.1081	1.24628	1.1247
1628472_at	COP	1e-05	0.0038	1e-05	4	1648.55	1343.72	1453.66	1.22685	1.08182	1.13407
1628482_at	Rab39	0.0104		0.0014	1	1039.51	949.462	917.55	1.09484		1.13292
1628486_a_at	d4		1e-05	1e-05	2	1355.05	1434.84	1711.08		1.19252	1.26274
1628488_at	CG6051	1e-05		0.0002	2	532.025	733.075	682.612	1.3779		1.28305
1628509_at	CG7364	0.0084	0.001		4	1149.21	1047.55	1186.99	1.09705	1.13311
1628514_at	Ipk2	1e-05		1e-05	1	700.312	535.65	514.462	1.30741		1.36125
1628531_at	Rpn11	0.0356	0.0031	1e-05	2	2483.18	2619.36	2832.04	1.05484	1.08119	1.14049
1628562_s_at	mod(mdg4)		0.0021	0.002	2	506.6	506.875	567.95		1.12049	1.1211
1628565_at	CG11454	0.0036	0.0017		4	675.337	594.487	684.675	1.136	1.15171
1628570_at	CG4021	1e-05	1e-05		3	427.075	522.638	444.613	1.22376	1.17549
1628581_at	CG3884	0.0005		0.0107	1	981.25	672.05	782.538	1.46008		1.25393
1628593_at	CG33252	0.0007	0.0007		3	207.562	249.5	207.625	1.20205	1.20169
1628594_at	rut	0.0066			3	186.287	230.262	203.213	1.23606
1628617_at	dro4	0.0242	0.0172		4	7204.25	6151.41	7279.56	1.17115	1.1834
1628623_at	CG9904	0.0109		0.0101	1	541.112	472.938	472.025	1.14415		1.14636
1628628_at	CalpA	1e-05	1e-05	0.0004	4	291.75	174.762	250.012	1.66941	1.43058	1.16694
1628631_at		0.0013	0.0003		4	6542.1	4420.09	6924.5	1.48008	1.5666
1628634_at	CG7853		0.0002	0.0003	2	333.312	328.45	419.712		1.27786	1.25922
1628643_at	CG31267	0.0002	0.0213	1e-05	1	931.413	809.962	749.263	1.14995	1.08101	1.24311
1628645_at	CG6018	0.0013	0.0003		3	229.65	269.113	220.662	1.17184	1.21957
1628663_s_at	CG6961 /// CG18259		1e-05	0.0006	2	663.487	626.125	808.425		1.29116	1.21845
1628696_at	CG12643		0.009	0.0002	1	522.175	458.288	364.825		1.25618	1.4313
1628714_at	CG12129		0.0098	0.0104	2	428.062	427.2	499.15		1.16842	1.16607
1628721_at	CG9864		0.001	0.0002	2	600.575	626.688	755.625		1.20574	1.25817
1628732_at	pon	0.0044	1e-05	1e-05	2	108.213	143.412	268.113	1.32529	1.86952	2.47765
1628743_at	glec	0.0065		0.0036	2	1279.86	1396.89	1408.42	1.09144		1.10045
1628788_a_at	dsh	0.0088	0.0049	1e-05	2	224.275	248.05	274.175	1.10601	1.10532	1.22249
1628793_at	CG6106	1e-05		0.0011	1	221.75	152.938	172.325	1.44994		1.28681
1628795_s_at	CG9175		1e-05	1e-05	1	456.325	494.55	330.587		1.49597	1.38035
1628796_at	CG6353	0.0038	0.0083	1e-05	2	183.162	228.488	268.525	1.24746	1.17523	1.46605
1628798_at	lin-52	0.0015		0.0065	1	332.2	275.375	286.387	1.20635		1.15997
1628821_at	CG17027	1e-05	1e-05		3	343.925	485.637	316.488	1.41204	1.53446
1628823_at	CG14120	0.0004	0.0261	1e-05	2	851.263	1341.38	1600.38	1.57575	1.19309	1.88
1628830_at	CG14121	0.0017	0.0066		4	123.175	99.3375	118.787	1.23996	1.1958
1628834_a_at	SelD		0.0004	0.007	2	1372.29	1283.01	1556.03		1.21279	1.13389
1628840_at	ken	1e-05		1e-05	2	590.188	835.362	800.8	1.41542		1.35686
1628853_at	CG8915	0.041	0.0046	1e-05	2	256.75	304.075	375.925	1.18432	1.23629	1.46417
1628867_s_at	CG5740 /// CG33334		0.0013	0.002	1	1547.09	1565.17	1247.19		1.25496	1.24046
1628913_at	CG32365		1e-05	0.0005	2	141.275	129.463	175.537		1.35589	1.24252
1628920_at	CG12237	0.0002	0.0007	1e-05	2	801.438	1016.44	1198.66	1.26827	1.17928	1.49564
1628931_at	CG3301		0.0022	0.0169	2	445.663	411	531.812		1.29395	1.19331
1628938_at	CG10882	0.002		1e-05	2	580.9	668.8	713.55	1.15132		1.22835
1628943_at	Tsf2	0.0171	0.0005	1e-05	1	691.075	653.263	588.2	1.05788	1.11061	1.1749
1628991_at	colt			0.0422	2	3580.49	3599.37	3895.22			1.0879
1628995_at	CG8006	1e-05	0.0158	0.0007	3	161.113	235.438	206.838	1.46132	1.13827	1.28381
1629001_at	CG5787		0.0012	1e-05	2	404.312	442.775	521.138		1.17698	1.28895
1629019_s_at	CG13551		0.0468		4	5949.79	5768.85	6048.49		1.04847
1629023_s_at	CG40191		0.0286		4	1562.15	1509.15	1605.95		1.06414
1629030_a_at	CG18659		0.0054	0.0002	2	658.487	692.513	755.475		1.09092	1.14729
1629033_at	CG2277	1e-05	0.0124	0.0103	4	1482.01	1256.11	1367.2	1.17984	1.08844	1.08398
1629035_at	CG12290	0.0004	0.0247	1e-05	1	786.987	597.125	495.262	1.31796	1.20567	1.58903
1629045_s_at	CG32452		0.0002	0.0001	2	121.325	127.25	188.537		1.48163	1.55399
1629050_at	CG10477	1e-05	0.0013		3	1922.1	2869.89	2235.47	1.4931	1.28379
1629055_a_at	Got2	0.0001		1e-05	2	6005.41	7629.11	8186.15	1.27037		1.36313
1629062_at	CG13252		0.0001	1e-05	1	979.612	930.663	769.587		1.2093	1.27291
1629074_a_at	nxf2		0.0004	1e-05	2	163.188	194.45	284.413		1.46265	1.74286
1629083_at	CG16704	0.0003	0.0013	1e-05	2	898.375	1669.35	2312.66	1.85819	1.38537	2.57427
1629095_a_at	Men	0.0051	0.0007	1e-05	2	4041.25	4713.24	5598.66	1.16628	1.18786	1.38538
1629106_at	CG2233		0.0023	0.0097	2	13369.6	12874.9	15287.7		1.1874	1.14347
1629115_s_at	scrib	0.0008		0.0012	2	189.938	248.713	245.562	1.30944		1.29286
1629116_at	CG14545	0.0433	1e-05	0.0006	4	1701.72	1434.91	2244.49	1.18594	1.5642	1.31895
1629118_at	PGRP-SC2	0.0122		0.0051	2	2879.04	4008.12	4186.82	1.39218		1.45424
1629153_s_at	CG5991	0.0003	1e-05	0.0063	4	1647.35	1309.61	1867.3	1.25789	1.42584	1.13352
1629160_s_at			0.0197	0.0085	2	461.775	469.425	515		1.09709	1.11526
1629164_at	CG9825	0.0006	0.0001		3	94.2375	193.5	71.5625	2.05332	2.70393
1629181_at	CG33494		1e-05	0.0002	1	2090.57	2166.85	1332.03		1.62673	1.56947
1629205_at	CG32032	1e-05		0.0001	1	1041.75	679.562	717.675	1.53297		1.45156
1629241_at	Ptpa		0.014	0.0005	2	367.775	396.637	441.775		1.1138	1.20121
1629242_x_at		0.003		0.0007	1	371.625	271.35	248.375	1.36954		1.49623
1629251_at	Rpb7		0.0005	0.016	2	809.212	737.538	915.65		1.2415	1.13153
1629252_at	CG14657	0.0046		0.0002	2	377.875	435.562	463.875	1.15266		1.22759
1629266_s_at	CG13349		0.0003	1e-05	2	2155.59	2178.69	2349.88		1.07857	1.09013
1629309_at	CG7627	0.0003		0.0003	2	1057.15	1295.08	1298.39	1.22506		1.2282
1629318_at	CG17104	0.0143		0.0067	1	160.162	127.162	122.513	1.25951		1.30732
1629319_at	CG10428	1e-05	1e-05	0.0001	4	529.788	463.725	582.413	1.14246	1.25594	1.09933
1629324_at	CG6870	0.0003		0.0013	1	2403.05	1571.56	1715.05	1.52908		1.40115
1629332_at	CG9642		1e-05	1e-05	1	128.787	134.312	71.2		1.88641	1.80881
1629346_at	CG1443	0.001	1e-05		3	1945.44	2228.5	1839.11	1.1455	1.21173
1629362_at	mthl8	0.0005	0.0001		4	145.912	80.425	156.537	1.81427	1.94638
1629396_a_at	CG8486	1e-05		1e-05	2	287.75	534.712	513.5	1.85825		1.78454
1629401_s_at	CG1814	0.0003	0.0038		3	519.112	603.225	543.862	1.16203	1.10915
1629413_at	CG12703	0.0006	0.0015	1e-05	2	2839.24	3241.63	3596.34	1.14172	1.10942	1.26666
1629423_at	Rsu-1		0.0016	0.0002	2	972.05	1022.45	1206.38		1.17989	1.24106
1629442_at	egr		0.0067	0.0002	1	171.375	150.787	114.75		1.31405	1.49346
1629466_at	CG6763 /// cdc16	0.012	0.0116	1e-05	2	284.288	328.387	372.8	1.15512	1.13524	1.31135
1629473_at	cdi		0.0022	0.0262	1	380.863	399.688	345.175		1.15793	1.10339
1629476_at	CG7542		0.0049	0.0002	2	3019.95	3662.2	4931.12		1.34649	1.63285
1629479_a_at	fok		1e-05	1e-05	1	5359.58	5656.44	3960.29		1.42829	1.35333
1629493_at	U26	0.001	1e-05	0.0001	3	190.75	226.025	145.75	1.18493	1.55077	1.30875
1629507_a_at	mle	1e-05	0.0004	0.0123	3	244.137	451.075	321.538	1.84763	1.40287	1.31703
1629509_s_at	car		0.0019	0.0011	1	313.163	309.163	250.312		1.23511	1.25109
1629552_at	rdgB	1e-05	0.0036	1e-05	2	269.387	362.875	401.887	1.34704	1.10751	1.49186
1629559_s_at	Atet	0.0001		1e-05	2	420.238	560.375	572.7	1.33347		1.3628
1629573_at	CG11676	0.0008	0.0011		3	196.85	280.438	199.963	1.42463	1.40245
1629614_at	CG31549	0.0002	0.0491	0.0074	3	1256.38	1554.53	1433.75	1.23731	1.08424	1.14118
1629617_at	CG14893	0.0002	1e-05	0.0385	3	93.4875	129.637	77.775	1.38668	1.66683	1.20203
1629620_s_at	Hel25E	0.0019	0.0002		4	2578	1970.58	2787.21	1.30825	1.41442
1629633_at	CG15255		0.0055	0.0032	2	2022.31	2068.36	2588.26		1.25136	1.27985
1629637_at	CG13794	0.0032	1e-05	0.0021	4	379.712	287.087	477.863	1.32264	1.66452	1.25849
1629641_s_at				0.0156	1	73.9625	66.6125	53.1			1.39289
1629667_at	CG14298 /// DpseGA12887		0.0315	0.0013	1	157.387	141.175	118.3		1.19336	1.33041
1629681_x_at	CG4068	0.0018	0.0177	1e-05	1	1504.88	1167.8	935.6	1.28864	1.24818	1.60846
1629700_at		0.001	0.0046		3	166.525	249.312	182.588	1.49715	1.36544
1629705_at	CG6084	0.0463	0.0002	0.0081	4	3450.03	3107.75	3938.24	1.11014	1.26723	1.14151
1629715_at	CG7891	0.0059	1e-05	1e-05	1	887.325	818.475	682.013	1.08412	1.20009	1.30104
1629716_a_at	CG13284	0.0303	0.0048	1e-05	1	1523.84	1411.35	1253.16	1.0797	1.12623	1.21599
1629718_at	CG16727	1e-05		1e-05	2	334.725	554.388	612.5	1.65625		1.82986
1629725_at	CG33331 /// CG33332		0.0012	0.001	2	140.438	141.363	178.3		1.2613	1.2696
1629726_at	CG10472	0.0014	0.0139		4	12783.1	11290.2	12334	1.13223	1.09245
1629732_at	CG8791	0.0298		0.0071	2	428.1	521.837	551.175	1.21896		1.28749
1629740_at	His1:CG31617 /// His1:CG33801		1e-05	0.0008	2	1615.03	1322.12	2399.36		1.81478	1.48565
1629752_at	CG5525	0.0177			3	2086.06	2342.2	2261.38	1.12279
1629771_at	Cyp12a5		1e-05	1e-05	1	779.788	764.6	487.938		1.567	1.59813
1629779_at	Mcr	0.0034		0.0104	2	965.625	1093.81	1072.46	1.13275		1.11064
1629786_a_at	CG31116	1e-05	0.0187	0.0053	3	800.663	906.388	859.362	1.13205	1.05472	1.07331
1629793_at	CG12772	0.0025			3	215.062	253.625	234.988	1.17931
1629796_s_at	cin		0.0006	0.0004	2	652.038	656.225	755.087		1.15065	1.15804
1629799_at	CG32382	0.0001		0.0004	2	170.9	256.238	244.738	1.49934		1.43205
1629803_a_at	scb	0.0007	1e-05	0.0059	3	444.337	575.35	347.65	1.29485	1.65497	1.27812
1629811_at	CG9619	0.0041	1e-05	1e-05	1	556.575	479.637	315.913	1.16041	1.51826	1.7618
1629820_at	CG14353	0.0104		0.0017	2	298.863	332.825	343.925	1.11364		1.15078
1629835_at	CG5048	0.0052	0.0142		3	1193.31	1364.28	1220.34	1.14327	1.11795
1629837_at	CG2330	0.0068	1e-05	1e-05	1	880.188	752.638	524.75	1.16947	1.43428	1.67735
1629838_at	CG15925		0.0003	0.0036	1	123.112	130.037	104.938		1.23919	1.1732
1629842_at	Gap1		0.0066	0.0002	1	826.15	756.513	649.75		1.16431	1.27149
1629844_s_at	rap	0.011	1e-05	1e-05	2	580.575	728.062	1148.31	1.25404	1.57722	1.97789
1629866_at	Suv4-20	0.0033	0.0058	1e-05	2	297.212	380.238	456.462	1.27935	1.20047	1.53581
1629871_at	CG11665		0.0043	0.0002	2	1090.65	1145.09	1252.45		1.09376	1.14835
1629875_a_at	Cyp4d1	1e-05		1e-05	2	636.362	1077.01	1074.21	1.69245		1.68805
1629887_at	CG8180	0.0366	0.0003	0.021	4	886.862	758.3	1031.96	1.16954	1.36089	1.16361
1629897_a_at	CG6044		0.0003	1e-05	1	549.288	527.35	438.5		1.20262	1.25265
1629901_at	CG11881		0.0005	0.0097	2	147.812	128.688	182.863		1.42098	1.23712
1629916_at	debcl		0.0121	0.0003	2	925.163	987.125	1072.34		1.08632	1.15908
1629924_at	CG10238	0.0006		0.0011	1	206.325	166.75	169.213	1.23733		1.21932
1629933_at	Sas10	0.0154		0.0023	2	404	459.413	479.738	1.13716		1.18747
1629941_a_at	CG8044		0.0012	0.0011	2	602.462	602.6	761.312		1.26338	1.26367
1629948_at	CG5194		0.0002	1e-05	2	344.35	380.95	543.212		1.42594	1.5775
1629949_at	CG14647	0.0445	1e-05	0.0002	4	882.725	825.663	1020.48	1.06911	1.23595	1.15605
1629963_at	sut1		0.0007	1e-05	2	696.025	834.3	1197.91		1.43583	1.72108
1630005_at	CG11700 /// CG32744	0.044	0.0023	1e-05	1	6928.36	6542.79	5882.91	1.05893	1.11217	1.17771
1630010_a_at	pnt		1e-05	1e-05	2	49.7375	52.3125	107.987		2.06428	2.17115
1630011_at	CG31659	0.0474	0.0014	1e-05	2	1006.56	1105.47	1290.5	1.09827	1.16737	1.28209
1630023_at	DLP	0.0004		0.0004	2	497.587	637.712	636.763	1.28161		1.2797
1630030_at	CG7777		1e-05	1e-05	2	233.887	241.963	291.462		1.20458	1.24617
1630051_at	Tsp42Ec	1e-05		1e-05	1	1362.03	1010.05	1043.76	1.34847		1.30492
1630056_at	CG32054	0.0021	0.0015		3	239.537	321.45	235.613	1.34196	1.36432
1630065_at	CG6912		1e-05	0.0004	2	267.35	239.575	437		1.82406	1.63456
1630076_at	Hop	1e-05	0.0001		4	2888.39	2399.06	2862.55	1.20397	1.1932
1630078_a_at	CG32000	0.0006	1e-05		3	2187.89	2475.14	2103.81	1.13129	1.1765
1630083_at	Rab8	0.0088	1e-05	1e-05	3	1076.46	1192.74	658.812	1.10802	1.81044	1.63394
1630088_at	CG16743	1e-05	0.0001		4	797.712	453.825	747.85	1.75775	1.64788
1630099_at	mip120		0.0005	0.0004	2	316.55	318.6	403.637		1.26691	1.27511
1630105_at	CG3891 /// CG3911		1e-05	0.0004	2	307.887	274.15	422.788		1.54218	1.37319
1630127_at		1e-05	0.0077	0.0039	3	77.875	150.6	116.175	1.93387	1.29632	1.49181
1630129_at	CG32355	0.0026	0.0004		3	2263.1	2783.49	2118.4	1.22994	1.31396
1630140_at	CG14931		0.0003	0.0001	2	408.675	422	560.888		1.32912	1.37245
1630145_s_at	CG30159 /// Tsp42Ea	0.0004		0.0002	1	2777.3	2385.36	2350.19	1.16431		1.18174
1630161_at	fau		0.0349	0.0058	1	2331.81	2235.84	2000.15		1.11783	1.16582
1630167_at	Pcd		0.0008	0.011	2	977.65	909.275	1117.85		1.22939	1.14341
1630184_at	CG40115	0.0011	1e-05		3	29.5875	45.3625	24.1125	1.53316	1.88129
1630187_a_at	CG6299 /// CG6294		0.0002	0.0002	1	844.675	837.65	685.913		1.22122	1.23146
1630212_at	CG2065	0.0007	0.0006	1e-05	1	986.438	690.575	388.85	1.42843	1.77594	2.53681
1630227_a_at	CG8165 /// CG8176		0.0037	0.0001	2	665.95	728.188	835.938		1.14797	1.25526
1630239_at	Tub67C	0.0299	1e-05	0.0067	4	1959.45	1592.95	2446.14	1.23008	1.5356	1.24838
1630241_at	Try	0.0005		0.0086	2	2514.01	3129.89	2927.36	1.24498		1.16442
1630244_s_at	CG31810 /// CG31809	1e-05		1e-05	1	731.688	328.387	238.6	2.22812		3.06659
1630263_at	CG31370	1e-05		1e-05	1	188.5	103.95	95.9	1.81337		1.96559
1630276_at	CG5149	1e-05		1e-05	2	638.938	808.688	867.112	1.26568		1.35712
1630302_at	CG8562	0.0198		0.033	2	1506.56	1811.64	1780.08	1.2025		1.18155
1630309_s_at			0.0005	0.0001	1	738.775	703.962	508.512		1.38436	1.45282
1630312_s_at	Ard1	0.0046	0.0051		4	1061.56	925.4	1059.44	1.14714	1.14484
1630317_at	CG5127	0.0082		0.0004	1	286.312	258.238	242.662	1.10872		1.17988
1630324_at	l(2)k07824	1e-05		1e-05	2	348.7	544.125	532.638	1.56044		1.52749
1630332_at	CG3652	0.0003	1e-05	0.0101	4	1120.85	964.788	1216.58	1.16176	1.26098	1.0854
1630343_at	CG3679		0.0001	0.0004	2	328.538	309.962	483.188		1.55886	1.47072
1630359_at	CG31810 /// CG31809	0.0219		0.0221	1	667.375	496.25	496.637	1.34484		1.34379
1630373_at	CG4935	0.0471	0.0058	0.0001	2	141.55	178.45	234.375	1.26069	1.31339	1.65578
1630384_at	CG3430		0.0002	0.0002	2	207.825	211.188	275.712		1.30553	1.32666
1630398_at	CG6746	0.0018		0.0011	1	5264.9	4557.75	4513.42	1.15515		1.1665
1630408_s_at	CG7033		0.0001	0.0006	1	4865.5	4996.02	4252.89		1.17474	1.14405
1630414_at	CG13603	0.0221		0.0005	2	1056.91	1134.22	1195.38	1.07315		1.13101
1630429_s_at		1e-05	1e-05	1e-05	2	345.587	1295.97	1792.9	3.75006	1.38344	5.18798
1630430_a_at	CG30437		0.0003	1e-05	1	415.775	383.663	291.925		1.31425	1.42425
1630438_at	CG32409		0.0428	0.001	2	450.312	486.475	525.875		1.08099	1.1678
1630453_at	CG32267	1e-05	1e-05		4	4504.51	3799.29	4404.15	1.18562	1.1592
1630456_at	Mbs	1e-05	0.0007		3	735.737	902.825	784.75	1.2271	1.15046
1630469_a_at	CG1091	0.0017	0.0018	1e-05	2	833.362	900.4	967.275	1.08044	1.07427	1.16069
1630483_a_at	CG7546	0.001		1e-05	2	440.225	547.15	596.962	1.24289		1.35604
1630498_at		1e-05	0.0055	0.0023	3	69.175	116.625	94.475	1.68594	1.23445	1.36574
1630503_at	CG6045	0.0001		0.0031	1	2648.7	2041.91	2247.57	1.29717		1.17847
1630506_at	CG3077	0.0355	0.0454	0.0006	2	334.425	360.35	384.788	1.07752	1.06782	1.15059
1630528_at	CG17751		0.0317	0.0045	2	294.712	324.275	392.5		1.21039	1.33181
1630537_a_at	Dap160		0.0003	1e-05	2	450.038	474.887	541.7		1.14069	1.20368
1630568_at		0.0187	0.0006		3	831.737	1293.62	516.413	1.55533	2.50502
1630570_at	CG13003	1e-05	1e-05		3	245.713	340.65	240.825	1.38638	1.41451
1630573_at	CG6498	0.002		0.0398	2	245.387	325.988	292.562	1.32846		1.19225
1630593_at	NLaz	0.0007	0.0006		4	3456.06	2619.56	3469.59	1.31933	1.32449
1630614_s_at		0.0021	1e-05		3	194.275	261.55	163.55	1.34629	1.59921
1630622_at	Sirt6		0.0001	0.0027	2	120.7	100.888	162.575		1.61145	1.34693
1630643_at	CG17597 /// ScpX		0.0168	0.0052	2	1196.25	1220.29	1325.96		1.0866	1.10843
1630688_at	Hsp83	1e-05	1e-05	0.0006	4	12136.1	9597.38	11063.1	1.26452	1.15272	1.09699
1630701_at	CG10778	0.0018		0.0033	1	603.312	520.462	527.562	1.15919		1.14358
1630728_a_at	phr	0.0002	0.0131	0.0309	3	67.5625	124.487	93.5625	1.84255	1.33053	1.38483
1630740_at	CG4363	0.0035		0.0004	1	11641.3	9836.56	9248.76	1.18347		1.25869
1630753_at	ric8a	0.0063	0.0001		4	411.137	345.725	454.125	1.1892	1.31354
1630755_at	CG9226	1e-05		0.0003	2	134.887	181.887	175.438	1.34844		1.30062
1630761_at	CG11854		0.0098	0.0011	2	42.8125	106.362	268.812		2.52732	6.27883
1630767_at	CG31262	0.0039	0.0183	1e-05	2	267.075	327.25	373.35	1.22531	1.14087	1.39792
1630784_a_at	CG9990	1e-05	1e-05		3	1649.88	1915.88	1644.85	1.16122	1.16477
1630797_at	CG32582	0.0001		1e-05	2	168.375	275.488	306.337	1.63615		1.81938
1630800_s_at		0.0009	1e-05		3	572.975	1080.01	402.788	1.88492	2.68135
1630806_at	fs(1)K10	1e-05	0.0067	0.0303	3	404.163	493.15	442.337	1.22018	1.11487	1.09445
1630811_at	CG31988 /// CG31624	1e-05		1e-05	1	2047.4	1105.85	1003.12	1.85143		2.04102
1630814_s_at	CG10353	0.0002	1e-05		3	667.663	861.763	626.375	1.29072	1.37579
1630816_at	CG7375	0.0003	1e-05		4	1522.92	1399.16	1544.81	1.08845	1.1041
1630827_s_at		0.0007	1e-05	0.0075	3	241.688	318.325	187.387	1.31709	1.69875	1.28977
1630831_at	CG7695			0.0082	2	1597.78	1690.96	1875.81			1.17402
1630842_s_at	CG32640 /// CG32641	1e-05		1e-05	1	2717.96	1428.69	1318.76	1.90242		2.06099
1630882_s_at	XNP		0.0017	0.0023	1	1101.17	1108.54	943.95		1.17436	1.16656
1630886_at	SelR		1e-05	1e-05	1	587.4	535.275	336.438		1.59101	1.74594
1630893_at	CG7639	1e-05	1e-05	0.0003	3	514.038	783.788	618.675	1.52477	1.26688	1.20356
1630917_at	CG7889	0.0109	0.0343	0.0002	1	419.375	371.137	332.863	1.12997	1.11499	1.2599
1630923_at	CG6945	0.0084		0.0149	2	351.913	384.413	381.238	1.09235		1.08333
1630929_at	CG5885	0.0005	0.0339	1e-05	1	3164.09	2637.96	2370.15	1.19944	1.11299	1.33497
1630948_s_at				0.0115	2	201.863	222.738	247.137			1.22429
1630953_at	CG13298	1e-05		0.0004	1	1802.56	1436.88	1527.19	1.2545		1.18032
1630964_at	CG15211	1e-05		1e-05	1	968.288	685.75	610.587	1.41201		1.58583
1630968_at	CG13907	0.0004	1e-05	0.0294	3	1312.89	1589.69	1170.04	1.21083	1.35866	1.12209
1630977_at	CG16771	1e-05	0.0207	0.0038	3	250.613	359.988	313.262	1.43643	1.14916	1.24999
1630999_at	CG7724		0.0006	0.0087	1	541.013	570.987	476.95		1.19716	1.13432
1631004_s_at	su(Hw)		1e-05	0.0003	2	318.062	293.35	378.85		1.29146	1.19112
1631007_at	RnrL		1e-05	1e-05	2	770.188	777.825	1176.66		1.51276	1.52776
1631016_at	CG32822		0.0006	0.001	2	402.988	387.962	625.237		1.61159	1.55151
1631019_at	CG5971		1e-05	0.0002	2	174.3	161.213	265.663		1.6479	1.52417
1631022_at	CG6209	0.008	0.0002		3	374.925	455.837	322.95	1.21581	1.41148
1631028_s_at	l(2)k09913	0.0037	1e-05	0.0266	4	3090.76	2897.56	3226.4	1.06668	1.11349	1.04388
1631037_at	BthD		0.0001	0.0002	2	308.762	304.337	421.95		1.38645	1.36658
1631055_at	Pka-C1	1e-05		1e-05	1	1246.3	725.3	666.8	1.71832		1.86908
1631058_s_at	Mgstl	1e-05	1e-05		4	6891.06	5179.71	7279	1.33039	1.40529
1631059_at	Pkc98E	0.0012		0.0029	1	582.587	436.525	453.262	1.3346		1.28532
1631062_at	CG2023	0.0015	0.0003		4	283.413	244.363	291.575	1.1598	1.19321
1631083_at	l(1)G0144	0.0204	0.0016		4	818.5	734.6	862.112	1.11421	1.17358
1631098_at	CG7194		1e-05	1e-05	2	264.887	254.875	398.212		1.56238	1.50333
1631114_a_at	CG11489		0.0001	0.0041	1	369.15	406.65	304.275		1.33646	1.21321
1631115_at	Obp8a		1e-05	0.0003	1	200.6	218.113	137.05		1.59148	1.4637
1631121_at	CG7267	0.0033		0.0363	2	1758.55	2096.96	1977	1.19244		1.12422
1631122_at	CG4656	0.0318	1e-05	0.0005	4	475.5	440.363	544.413	1.07979	1.23628	1.14493
1631131_a_at	CG2990		0.0002	0.0006	2	79.8625	75.725	114.4		1.51073	1.43246
1631137_at	viaf	0.004			4	976.05	808.725	898.837	1.2069
1631139_a_at	fs(2)ltoPP43		1e-05	0.0001	2	584.2	574.913	689.825		1.19988	1.1808
1631157_at	CG7365		0.0191	0.0168	1	282	281	242.1		1.16068	1.16481
1631166_at	CG17440	0.0085	0.0015		3	64.5625	82.875	58.9625	1.28364	1.40555
1631177_at	raptor		0.002	1e-05	2	185.075	203.25	243.088		1.196	1.31345
1631208_at	CG15525	0.0011	1e-05		4	271.587	232.5	284.975	1.16812	1.2257
1631264_at	CG2211	0.0026	0.0357	1e-05	2	243.488	305.688	344.625	1.25545	1.12738	1.41537
1631266_a_at	CG5840	1e-05	1e-05		3	362.587	628.188	418.337	1.73251	1.50163
1631274_at	CG18095	0.0001	1e-05	0.0049	3	281.137	371.475	226.05	1.32133	1.64333	1.2437
1631297_at	Mat89Bb	1e-05	1e-05	0.0248	3	173.675	218.312	156.787	1.25702	1.39241	1.10771
1631301_at	CG30398	0.0006		0.0228	2	101.075	153.8	130.95	1.52164		1.29557
1631321_s_at	His1:CG31617 /// His1:CG33801		0.0002	0.0007	2	928.388	857.188	1372.11		1.60071	1.47795
1631330_at	CG3408			0.0258	2	455.9	484.45	529.55			1.16155
1631331_a_at	pxt		1e-05	1e-05	2	944.737	797.75	1647.08		2.06465	1.74342
1631342_at	Elongin-B		0.0011	0.0018	1	3136.39	3167.89	2675.09		1.18422	1.17244
1631349_s_at		0.0035	0.0015	1e-05	2	172.412	335.262	519.075	1.94454	1.54826	3.01066
1631355_at	mRpS28 /// DyakmRpS28	1e-05		1e-05	2	695.888	931.538	954.475	1.33863		1.37159
1631387_at	CG30344	0.0051	1e-05	0.0291	3	658.425	775.225	573.837	1.17739	1.35095	1.14741
1631393_at	CG32459	1e-05		1e-05	2	386.087	685.825	665.075	1.77635		1.7226
1631400_at	CG32029	0.0003	0.0002		3	215.312	356.125	214.8	1.65399	1.65794
1631407_a_at	CG14444		0.0012	1e-05	2	207.088	235.5	303.788		1.28997	1.46695
1631420_at	CG9509	0.0002	1e-05	1e-05	2	971.975	1450.5	2460.99	1.49232	1.69665	2.53195
1631426_at	CG32412	0.0004	1e-05		4	1016.26	783.55	1105.44	1.297	1.41081
1631437_at	CG30222	1e-05	0.0492	0.0009	3	48.7125	84.175	72.35	1.728	1.16344	1.48525
1631468_a_at	tim	0.0009	0.0003		3	135.738	197.938	126.275	1.45824	1.56751
1631470_at	CG12313	0.0002		0.0004	2	871.638	1205.49	1177.79	1.38301		1.35124
1631481_a_at	Kr-h1	0.0021		1e-05	1	547.75	436.65	377.012	1.25444		1.45287
1631512_at	CG9377	0.0475	0.0275		4	566.725	434.788	584.725	1.30345	1.34485
1631513_at	CG30000	0.0384	1e-05	0.0002	4	1298.84	1222.59	1472.59	1.06237	1.20448	1.13377
1631516_s_at	skd	1e-05	0.0001		3	357.95	470	366.387	1.31303	1.28279
1631531_at	CG5434	0.0004	0.0011		4	622.763	523.075	612.438	1.19058	1.17084
1631533_at	Cyp6a22		1e-05	1e-05	2	503.325	464.462	731.513		1.57497	1.45336
1631543_at	CG17286 /// tra		0.0008	0.0017	2	526.938	509.712	676.125		1.32648	1.28312
1631549_s_at	CG30059 /// CG18278		0.0003	0.0007	2	182.65	174.387	248.713		1.42621	1.36169
1631550_at	CG5874		1e-05	1e-05	2	353.288	339.7	449.863		1.32429	1.27336
1631591_at	CG31935	1e-05		0.0008	2	189.287	246	231.875	1.29961		1.22499
1631595_at	CG13393	1e-05	0.0018	0.0087	4	2192.31	1713.45	1981.94	1.27947	1.15669	1.10615
1631615_at	Grip128	0.0065	0.0003		4	307.125	275.863	322.887	1.11333	1.17047
1631619_a_at	MTF-1	0.026	0.0174	0.0002	2	481.425	536.712	596.725	1.11484	1.11181	1.2395
1631626_at	aub	1e-05	0.0001		3	556.987	653.237	570.862	1.1728	1.1443
1631628_s_at	CG12896 /// Prx2540-1 /// Prx2		1e-05	0.0007	2	2482.47	2173.47	3177.94		1.46215	1.28015
1631648_at	CG8268	0.0022		0.0003	1	880.825	731	686.837	1.20496		1.28244
1631655_a_at	CG9125 /// CG9132	0.0004	1e-05	0.0002	3	1210.78	1315.04	1096.11	1.08611	1.19973	1.10461
1631670_at	Spn2		0.0017	0.0001	2	2448.46	3156.4	4988.71		1.58051	2.03749
1631676_at	CG4467		0.0041	0.019	1	485.762	503.738	427.062		1.17954	1.13745
1631690_a_at	CG9945		0.0019	0.009	2	288.913	280.738	318.562		1.13473	1.10263
1631691_at	CG16772	0.0494	0.0002	0.0074	4	1986.61	1708.12	2396.11	1.16304	1.40277	1.20613
1631712_at	CG13398	0.0012		0.0035	2	427.637	510.775	498.837	1.19441		1.1665
1631724_s_at	CG17746	0.0006	0.0171	1e-05	2	1080.99	1186.83	1250.78	1.09791	1.05388	1.15707
1631728_s_at	PRL-1		1e-05	1e-05	1	3195.45	3398.25	2569.66		1.32245	1.24353
1631740_at	CG30487	0.0018	0.006		3	460.288	657	492.812	1.42737	1.33316
1631775_at	CG11137	0.0001	0.0007		4	2706.8	2296.16	2632.78	1.17884	1.1466
1631800_at	CG6690	0.0005		0.001	2	203.275	296.887	288.375	1.46052		1.41864
1631805_at	CG3397	0.0004	0.0017	1e-05	2	107.95	231	333.938	2.13988	1.44562	3.09345
1631817_a_at	Got1	1e-05	1e-05		3	2979.72	4808.91	2738.1	1.61388	1.7563
1631861_at	cdc2		0.0001	0.0005	2	700.312	661.5	935.487		1.41419	1.33581
1631948_s_at	Clk	1e-05		1e-05	1	589.337	391.962	418.2	1.50356		1.40922
1631971_at	CG10907		0.0024	0.0072	2	309.55	301.337	354.163		1.1753	1.14412
1631979_at	MICAL-like		0.0001	0.0002	2	443.525	436.3	577.7		1.32409	1.30252
1632021_at	Cyp6a20		0.0034		3	1872.17	2023.74	1745.47		1.15942
1632041_s_at			0.0002	0.0003	2	403.587	397.025	498.6		1.25584	1.23542
1632067_at	Ect4	0.0002		0.0001	2	1188.95	2197.26	2239.55	1.84807		1.88364
1632072_at		0.0005		0.0005	1	380.538	277.75	278.8	1.37007		1.36491
1632105_a_at	cib	0.0033	0.0001		4	2486.24	2128.26	2682.9	1.1682	1.26061
1632114_at	Cyp12a4	0.0021		0.0007	1	4649.62	3977.19	3873.62	1.16907		1.20033
1632139_at	CG14174		0.0003	1e-05	2	93.35	103.95	136.463		1.31277	1.46184
1632140_at			1e-05	1e-05	2	405.625	376.288	715.862		1.90243	1.76484
1632141_at	CG18265			0.0014	1	59.85	45.425	30.7625			1.94555
1632149_at	CG17930		0.0098	0.0003	1	290.475	272.913	245.7		1.11075	1.18223
1632151_at	Art7	0.0005		0.0008	2	294.113	350.188	346.275	1.19066		1.17736
1632164_at	scrib	0.0358	1e-05	0.0016	3	125.025	154	75.175	1.23175	2.04855	1.66312
1632177_at	hth	0.0061	1e-05	0.0103	3	329.387	384.438	279.075	1.16713	1.37754	1.18028
1632189_at	CG3587		0.0001	1e-05	2	295.925	312.288	390.525		1.25053	1.31968
1632194_at	Nup98		0.0009	1e-05	2	336.425	377.512	486.387		1.2884	1.44575
1632195_at	CG4645	0.0236	1e-05	0.0017	4	1112.26	1025.65	1246.59	1.08445	1.21541	1.12077
1632204_at	Mmp1		0.0005	0.0051	2	147.662	138.137	172.113		1.24595	1.16558
1632212_at	CG14401	1e-05	1e-05		3	348.225	489.625	333.012	1.40606	1.47029
1632233_at	CG14749		1e-05	1e-05	2	460.387	462.337	564.325		1.22059	1.22576
1632243_at	CG2669		0.0003	0.0003	2	215.05	214.412	290.512		1.35492	1.35091
1632258_s_at	CG33201 /// Spec2		0.0006	0.013	2	463.525	427.837	526.038		1.22953	1.13486
1632273_at	CG5789		0.0003	0.0047	1	934.525	1026.91	737.837		1.39179	1.26657
1632288_at	CDC45L		1e-05	1e-05	2	429.825	433.8	578.975		1.33466	1.347
1632289_at	CG33333	1e-05		1e-05	2	104.225	158.912	151.05	1.52471		1.44927
1632291_at	Snap	1e-05	1e-05		3	1103.16	1459.22	1129.35	1.32277	1.29209
1632301_at	CG9536		0.0045		3	967.475	1028.78	925.013		1.11217
1632304_at	CG8026	0.0027	0.0366	1e-05	1	83.275	63.3	50.8	1.31556	1.24606	1.63927
1632335_at	RpL27		1e-05	1e-05	1	19493.1	18671.3	12528.5		1.49031	1.5559
1632338_a_at	CG33523	0.0316	0.0006	1e-05	1	1971.39	1864.47	1660.06	1.05734	1.12314	1.18754
1632348_at	CG9452		1e-05	1e-05	1	204.662	185.15	97.1875		1.90508	2.10585
1632383_at	Art1		1e-05	0.0013	2	1362.78	1287.4	1556.53		1.20905	1.14217
1632392_s_at	Slob	0.0014	0.0002		3	277.125	340.4	260.988	1.22833	1.30428
1632394_s_at	CG31919	1e-05	0.0287	1e-05	3	3437.67	4108.59	3961.61	1.19516	1.0371	1.15241
1632398_a_at	CG31735	0.0034	0.0006		3	750.575	901.438	709.938	1.201	1.26974
1632400_at	CG3841 /// nmo	0.0033		0.0037	1	398.262	313.5	315.062	1.27037		1.26407
1632409_a_at	Pka-C1	1e-05		1e-05	1	665.125	347.062	351.688	1.91644		1.89124
1632431_s_at	Ance /// DsimAnce	0.0003	0.0348	0.022	3	3042.89	3669.29	3371.61	1.20586	1.08829	1.10803
1632485_a_at	Nak	0.0021		0.0202	2	615.962	741.525	702.175	1.20385		1.13996
1632497_a_at	Gug	0.0002	1e-05		3	688.587	878.388	633.712	1.27564	1.3861
1632516_at	CG8506	0.0093			3	218.662	265	241.113	1.21191
1632517_at	CG7966		1e-05	1e-05	2	820.325	845.163	1220.53		1.44413	1.48786
1632525_at	CG9925	0.0003	1e-05	1e-05	2	577.788	692.237	833.675	1.19808	1.20432	1.44287
1632531_at	CG5770	0.0001	0.0359	1e-05	1	568.163	265.312	134.65	2.14148	1.97039	4.21955
1632565_at	Bin1	0.0016	1e-05	0.0032	4	634.962	558.1	704.625	1.13772	1.26254	1.10971
1632567_at	CG31342		0.0016	0.0003	2	854.225	892.837	1071.14		1.1997	1.25393
1632583_at	CG13539		1e-05	1e-05	1	340.95	315.05	212.425		1.48311	1.60504
1632584_at	CG3344	0.0003		1e-05	1	2416.76	1811.55	1715.39	1.33409		1.40887
1632600_at		1e-05		1e-05	1	901.188	603.325	547.825	1.4937		1.64503
1632602_s_at	AGO1	0.0209	0.0009	1e-05	2	776.05	910.925	1134.7	1.1738	1.24566	1.46215
1632626_at	CG17712	0.0106		0.0012	2	197.675	249.6	270.387	1.26268		1.36784
1632669_at	Mcm2		0.0008	0.0002	2	635.525	676.125	887.55		1.3127	1.39656
1632683_s_at	copiaGIP	0.012	0.0001	0.0226	4	10701	7558.76	13480.7	1.41571	1.78346	1.25977
1632695_at	CG18585		0.0049		3	1482.71	1695.62	1302.2		1.30212
1632712_s_at	CG17836	0.0003	0.0001		3	3796.61	4415.51	3718.96	1.16301	1.1873
1632728_at	Gcn2		0.0333	0.0411	2	382.975	379.363	454.212		1.1973	1.18601
1632734_s_at	bnb	0.0015	1e-05		4	1693.19	1325.39	1842.31	1.2775	1.39002
1632736_at	CG6617		1e-05	0.0002	2	626.275	620.337	686.138		1.10607	1.09559
1632739_at	CG32536		0.0004	0.0001	2	168.213	176.425	231.7		1.31331	1.37742
1632744_a_at	if	0.0005	1e-05		3	759.038	932.3	695.788	1.22827	1.33992
1632745_at	CG3610		1e-05	1e-05	1	379.325	395.25	219.5		1.80068	1.72813
1632747_at	CG11164		0.002	0.009	2	186	173.35	233.6		1.34756	1.25591
1632761_at		0.0002	0.0044		3	131.575	187.162	149.45	1.42248	1.25234
1632770_at	lap	0.0001		1e-05	2	192.6	305.462	315.625	1.58599		1.63876
1632772_at	CG15203		0.0007	0.0192	2	192.7	160.575	240.8		1.49961	1.24961
1632814_at	plu		1e-05	1e-05	2	413.238	394.425	530.725		1.34557	1.28431
1632840_s_at	fus	1e-05	0.0377	0.0002	3	435.05	590.138	542.025	1.35648	1.08876	1.24589
1632852_s_at	Gs1		0.0086	0.0014	2	3384.6	3451.76	3660.84		1.06057	1.08162
1632865_s_at	CG12974	0.0355	0.0011	1e-05	1	991.85	911.212	766.525	1.08849	1.18876	1.29396
1632873_at	MtnA	0.0012	0.0009		4	21016.8	17618.1	21142.2	1.19291	1.20003
1632900_at	CG11072 /// CG32611	0.0009	0.0019		3	108.388	137.938	111.45	1.27263	1.23766
1632901_s_at	c(3)G		0.0044		3	195.863	218.7	174.137		1.2559
1632914_at	l(2)dtl		0.0016	0.0027	2	206.075	200.713	279.25		1.39129	1.35509
1632927_at	CG8359	0.0386	0.0001	0.0075	4	310.812	267.875	370.2	1.16029	1.38199	1.19107
1632932_a_at	CG33171	0.0001	0.0143	0.0179	3	479.113	637.5	556.612	1.33059	1.14532	1.16176
1632936_at	Man-IIb	0.0403		0.0008	2	390.613	451.725	508.35	1.15645		1.30142
1632958_a_at	CG15675	0.0216	0.0069	1e-05	2	258.137	299.337	350.2	1.1596	1.16992	1.35664
1632978_at	CG32207	0.0131		0.0005	1	256.3	155.5	91.3875	1.64823		2.80454
1633009_a_at	CG6640		0.0105	0.0005	1	372.15	307.925	196.037		1.57075	1.89836
1633016_a_at	stau	0.0175		0.016	2	493.275	648.962	651.7	1.31562		1.32117
1633019_a_at	CG17540		0.0001	1e-05	2	864.25	879.625	1015.09		1.154	1.17453
1633021_s_at	Spn /// CG32295	0.0004		1e-05	2	376.85	529.575	573.175	1.40527		1.52096
1633032_s_at	CG8177	1e-05	0.0289	1e-05	4	1657.03	983.462	1158.44	1.68489	1.17792	1.4304
1633036_s_at	GS /// CG32495		1e-05	1e-05	2	1269.96	1371.08	2057.81		1.50088	1.62037
1633050_at	CG12813		1e-05	1e-05	2	1564.58	1699.7	2469.81		1.45309	1.57858
1633051_at	CG13741 /// CG8080	0.0013		1e-05	2	266.512	354.062	394.375	1.3285		1.47976
1633059_at	CG6357	0.0047	1e-05	1e-05	2	2026.84	2404.12	3610.7	1.18615	1.50188	1.78145
1633061_at	Mgat2			0.0031	2	389.163	442.387	489.85			1.25873
1633092_at	cup	0.025		0.0005	2	2296.07	2490.66	2651	1.08475		1.15458
1633126_at	CG4596		1e-05	1e-05	1	89.3625	99.625	34.35		2.90029	2.60153
1633144_at	jbug	1e-05	1e-05		3	456.188	574.9	424.038	1.26023	1.35578
1633150_a_at	CG12677		1e-05	1e-05	1	751	788.525	317.188		2.48599	2.36768
1633157_a_at	igl	1e-05	1e-05		4	963.2	529.462	914.575	1.8192	1.72737
1633161_at	CG14074		0.0009	0.0008	2	102.463	103.55	149.787		1.44652	1.46188
1633207_at	CG31906			0.0054	1	164.562	151.7	132.425			1.24268
1633220_at	CG16739	1e-05	0.0001	0.0082	3	390.163	559.013	450.7	1.43277	1.24032	1.15516
1633231_a_at	Trf2		0.0118	0.0292	2	311.012	304.062	345.988		1.13788	1.11246
1633232_at	CG18358	0.0002	1e-05		3	681.263	858.625	649.2	1.26034	1.32259
1633233_a_at	CG15817	0.0006	0.0299	1e-05	2	421.175	544.163	609.625	1.29201	1.1203	1.44744
1633249_at	DNApol-180	0.0007		0.0002	2	211.675	282.35	294.288	1.33388		1.39028
1633259_a_at	CG31406	0.0089	0.0003		3	281.45	316.688	259.562	1.1252	1.22008
1633260_at	CG31715	0.0141		0.0129	2	1062.16	1209.76	1212.29	1.13896		1.14134
1633263_at	CG3121	1e-05	1e-05		3	273.238	529.525	284.75	1.93797	1.85961
1633270_at			0.0007	0.0009	2	121.425	120.275	155.912		1.2963	1.28402
1633286_at	CG32372	1e-05		1e-05	1	645.775	324.825	347.587	1.98807		1.85788
1633297_at			0.0286	0.0147	2	127.138	130.812	156.312		1.19494	1.22948
1633304_at	CG1967	1e-05	1e-05	1e-05	3	473.512	829.763	218.15	1.75236	3.80363	2.17058
1633313_at	SP2523		0.0232	0.0141	2	2514.69	2554.66	2942.94		1.15199	1.1703
1633329_at	yellow-h	1e-05	0.0201	1e-05	1	264.512	204.925	181.375	1.29078	1.12984	1.45837
1633349_at	TfIIF		1e-05	1e-05	2	584.575	613.763	877.212		1.42924	1.5006
1633359_a_at	Traf3 /// DyakTraf3		0.0026	0.0001	1	293.275	263.663	199.725		1.32013	1.46839
1633370_s_at		1e-05	1e-05		3	414	764.763	398.875	1.84725	1.9173
1633375_at	CG5026	0.0277		0.0008	2	311.225	346.65	374.012	1.11382		1.20174
1633386_s_at	mthl8	1e-05	1e-05		4	280.075	95.575	270.062	2.93042	2.82566
1633400_at	cue		0.0102	0.0499	2	2031.24	1988.19	2140.16		1.07644	1.05362
1633401_s_at	Cyp12d1-p /// Cyp12d1-d	1e-05	0.0042	1e-05	1	4186.7	2640.94	1694.64	1.58531	1.55841	2.47056
1633430_at	TfIIS		0.0045	0.0008	2	398.688	409.65	448.988		1.09603	1.12616
1633439_at	G73B		0.0006	0.0138	1	262.988	285.762	224.588		1.27239	1.17098
1633443_s_at	CG2082	0.0012	1e-05	0.0005	3	1267.81	1508.51	1000.5	1.18985	1.50776	1.26718
1633446_s_at	CG6981	1e-05	1e-05	1e-05	3	3112.94	4929.14	2209.07	1.58344	2.23131	1.40916
1633458_at	swa		0.0005	0.0007	2	860.125	851.875	1111.95		1.3053	1.29278
1633460_at	CG6034	0.0366	0.0453		4	164.975	124.037	162.925	1.33004	1.31351
1633471_at	CG12896 /// Prx2540-1 /// Prx2	1e-05	0.0082	1e-05	3	530.475	1136.28	935.05	2.142	1.2152	1.76267
1633473_s_at	Ald		0.0036	0.0015	2	4174.47	4255.15	4859.88		1.14212	1.16419
1633476_at	Acox57D-d	1e-05		1e-05	1	798.062	532.625	524.788	1.49836		1.52073
1633491_s_at	CG31865 /// CG31866	0.0169	0.0005		4	310.175	258.863	345.425	1.19822	1.3344
1633520_at	CG32027		0.0042		4	213.6	179.463	237.512		1.32347
1633535_at	VhaAC39	1e-05		0.0008	1	5902.02	4847.57	5115.14	1.21752		1.15384
1633553_s_at	SP1173	0.0387	0.0014		3	822.65	915.038	751.35	1.1123	1.21786
1633558_s_at	CG14997	0.0055	0.0022	1e-05	2	558.725	653.388	762.075	1.16943	1.16634	1.36395
1633559_at	CG8331	1e-05	1e-05	0.0012	4	6815.33	4633.97	6094.2	1.47073	1.31511	1.11833
1633599_a_at	Pepck		0.0002	1e-05	2	4457.74	5799.55	9081.59		1.56591	2.03726
1633631_at	CG9682	1e-05	0.0356	1e-05	3	262.025	664.45	573.888	2.53583	1.15781	2.1902
1633639_at	Cyp28d1		1e-05	1e-05	1	4701.25	4658.29	2167.41		2.14924	2.16906
1633646_at	inaF		0.017		3	2515.38	2756.14	2435.89		1.13147
1633649_s_at	trpl	0.0173	1e-05	0.0045	3	2196.22	2540.01	1762.5	1.15654	1.44114	1.24609
1633660_at	Orc5		0.0001	0.0005	2	206.625	188.262	292.85		1.55554	1.4173
1633703_s_at	Pbprp2	0.0089	0.0151	1e-05	1	8370.76	7070.35	5888.4	1.18392	1.20073	1.42157
1633709_at	CG2772	1e-05	0.0035	1e-05	2	96.8	350.613	436.137	3.62203	1.24393	4.50555
1633715_s_at	CG18769	1e-05	0.0284	1e-05	2	38.5875	67.7625	80.4	1.75607	1.1865	2.08358
1633743_at	RpII15	0.022	0.0291	0.0003	1	1170.89	1064.96	965.212	1.09946	1.10335	1.21309
1633746_s_at	a	1e-05		1e-05	2	186.85	316.575	293.825	1.69427		1.57252
1633749_at	CG6337		1e-05	1e-05	1	255.425	271.475	112.9		2.40456	2.2624
1633760_at	CG10399	0.0413		0.0072	1	246.438	219.338	208.088	1.12355		1.1843
1633778_at	CG6070	0.0033	0.0022	1e-05	2	510.3	611.612	719.1	1.19854	1.17574	1.40917
1633790_at	CG30043	0.0278		0.0187	1	312.688	266.137	262.163	1.17491		1.19272
1633791_at	CG3561		0.0001	0.0002	2	330.15	326.975	379.1		1.15942	1.14827
1633796_at	CG11425		0.0001	0.0002	2	172.175	164.662	265.337		1.6114	1.54109
1633822_at	CG7519	0.0006	0.0004		4	730.413	596.788	739.188	1.22391	1.23861
1633843_at	CG31672		0.0012	0.035	2	115.475	97.7125	138.463		1.41704	1.19907
1633844_at	CG31469	0.0021	0.0055	1e-05	1	238.15	192.113	152.3	1.23964	1.26141	1.56369
1633854_at	DNApol-50		1e-05	0.0004	2	191.062	173.512	254		1.46387	1.32941
1633857_at	CG13659	1e-05	1e-05		3	139.988	267.438	138.975	1.91044	1.92436
1633861_at	CG8145	0.0029		1e-05	1	361.913	276.775	229.375	1.30761		1.57782
1633883_at	CG9609	0.0027	1e-05	0.0103	4	483.025	357.15	584.388	1.35244	1.63625	1.20985
1633884_at	CG10955		0.0041	0.0003	1	1222.39	1106.75	825.362		1.34093	1.48103
1633912_at	CG2113	0.006			4	740.188	627.237	682.75	1.18008
1633915_at	RnpS1		1e-05	1e-05	2	837.325	839.888	1331.55		1.58539	1.59024
1633941_a_at	CG13569	1e-05	1e-05	0.0288	3	268.462	339.262	287.788	1.26372	1.17886	1.07198
1633946_at	CG31955	1e-05	0.0004	0.0265	4	290.45	144.55	240.188	2.00934	1.66162	1.20926
1633955_at	pcl	0.0113	0.0022	1e-05	1	391.462	325.262	239.438	1.20353	1.35844	1.63493
1633956_s_at	CG7995	0.0024	0.0004	1e-05	2	1504.5	1829.4	2236.55	1.21595	1.22256	1.48657
1633957_s_at	CG5316	1e-05	1e-05	0.0057	3	444.863	554.913	382.712	1.24738	1.44995	1.16239
1633959_s_at		0.0001	0.0025		3	504.462	968.25	654.013	1.91937	1.48048
1633989_at	CG1124	0.0017		0.0021	2	1162.67	1391.64	1384.39	1.19693		1.19069
1633991_at	CG31445	1e-05	0.0038	0.0209	3	306.475	426.038	357.462	1.39012	1.19184	1.16637
1633998_s_at		0.0014	0.0112	1e-05	2	156.925	301.525	406.337	1.92146	1.34761	2.58937
1634016_at	CG2781	0.0209	0.0333		4	1872.34	1777.5	1863.28	1.05335	1.04826
1634019_at	CG2064	1e-05		1e-05	1	914.612	439.113	383.475	2.08287		2.38506
1634020_at	mei-P26	0.0004		1e-05	2	487.613	614.013	641.9	1.25922		1.31641
1634033_s_at	Glut1	0.0009		0.0001	1	253.125	202.375	187.9	1.25077		1.34713
1634054_at	ninaC	1e-05		0.0003	2	655.475	833.3	786.575	1.27129		1.20001
1634072_s_at	Hmgs		1e-05	1e-05	2	2209.47	2132.82	2599.2		1.21867	1.17639
1634074_a_at	yin		0.0001	1e-05	2	1451.92	1600.1	2340.34		1.46262	1.61189
1634075_at	dp		0.0003	0.0003	1	740.225	734.4	533		1.37786	1.38879
1634076_at	CG12057	1e-05		1e-05	2	3399.14	9875.76	10718.8	2.90537		3.1534
1634077_at	CG4789		0.0007	1e-05	2	879.837	915.288	1014.29		1.10816	1.15281
1634082_at	CG10124		0.0008	0.0361	1	768.35	872.163	651.913		1.33785	1.17861
1634085_at	CG31204	0.0095		0.0464	2	526.675	620.15	594.062	1.17748		1.12795
1634087_at	CG1311	1e-05		1e-05	1	946.538	782.375	798.663	1.20983		1.18515
1634092_at	CG3654	0.0006		1e-05	2	403.812	552.438	592.462	1.36805		1.46717
1634096_at	Aldh	0.0026		0.0003	1	8450.91	7456.16	7130.36	1.13341		1.1852
1634112_a_at	CG5174	1e-05	0.03	1e-05	4	2971.94	2444.79	2584.85	1.21562	1.05729	1.14975
1634113_at	gk	1e-05	0.0001	0.029	3	824.237	1017.84	883.45	1.23488	1.15212	1.07184
1634124_at	CG30428	0.0002		1e-05	1	389.75	277.137	258.188	1.40634		1.50956
1634125_at	CG30440	0.0002		0.0067	1	289.575	212.5	242.775	1.36271		1.19277
1634133_at	CG8004	0.0028	1e-05	0.0396	4	711.388	618.65	768.538	1.1499	1.24228	1.08034
1634140_a_at	CG11155	0.0111	1e-05	0.0012	3	296.525	342.3	232.213	1.15437	1.47408	1.27696
1634143_at	Cyp6w1	1e-05		1e-05	1	7187.79	2825.81	2563.24	2.54362		2.80418
1634147_a_at	homer		0.0001	0.0009	2	295.025	274.762	362.625		1.31978	1.22913
1634148_at	CG4842	0.0002	0.0001		4	462.7	349.075	465.9	1.3255	1.33467
1634158_at	CG6164			0.0015	1	1223.33	1117.03	1024.25			1.19436
1634159_s_at	CG31917	0.0017	0.0425	1e-05	2	503.325	563.638	597.763	1.11983	1.06054	1.18763
1634174_at	CG9702		0.0091	0.0127	1	538.237	543.388	453.837		1.19732	1.18597
1634177_a_at	CG31055		0.0004	0.0001	1	209.8	200.863	134.863		1.48939	1.55566
1634180_s_at	CG9664	1e-05		1e-05	2	141.5	227.55	219.938	1.60813		1.55433
1634187_x_at	&ggr;-element:CR32865	0.022	0.0172	0.0002	1	403.413	305.887	203.438	1.31883	1.50359	1.98298
1634192_at	CG30281	0.0005	0.0011	1e-05	2	316.238	478.087	623.337	1.5118	1.30381	1.97111
1634193_at	CG13142	0.0331		0.0012	2	274.325	303.688	325.75	1.10704		1.18746
1634195_at	CG11093	0.0018		1e-05	2	57.55	84.2	97.2875	1.46308		1.69049
1634205_at	CG15254	0.0013	0.0043	1e-05	1	673.8	493.363	341.3	1.36573	1.44554	1.97422
1634208_a_at	plx	1e-05	1e-05		3	1787.75	2279.44	1802.58	1.27503	1.26455
1634218_at	CG17270		0.0003	0.0067	2	733.938	660.962	876.688		1.32638	1.1945
1634239_at	CG14205	1e-05	0.0016	0.0268	3	326.038	816.975	514.462	2.50577	1.58802	1.57792
1634240_at	CG5107		1e-05	0.0001	2	12285.3	11721.5	14375.1		1.22639	1.17011
1634241_at	CG4860	0.0002		0.0019	2	240.625	301.663	286.125	1.25366		1.18909
1634271_at	Def	0.0013	0.0017	1e-05	1	647.6	380.788	123.425	1.70069	3.08517	5.24691
1634277_at	CG1602		0.0027	0.0062	2	139.3	136.6	159.088		1.16462	1.14205
1634278_at	CG6409	1e-05		0.0005	1	10178.1	7896.59	8417.9	1.28893		1.20911
1634291_at	CG11814	1e-05		0.0001	2	293.562	384.887	366.425	1.31109		1.2482
1634302_s_at	CG14516	0.0103	0.0006	1e-05	2	634.438	722.413	855.362	1.13867	1.18404	1.34822
1634306_at	Klp98A	0.0106	0.0013		3	324.65	422.95	286.925	1.30279	1.47408
1634311_at	CG14408	1e-05		0.0001	2	240.838	315.55	306.238	1.31022		1.27155
1634314_s_at	Idh	0.0002	0.0018		4	10658.6	9195.68	10306.2	1.15909	1.12076
1634321_s_at	CG2051		0.0001	0.0001	2	422.375	421.913	571.175		1.35378	1.35229
1634339_at	CG32694	1e-05		0.0001	2	67.8875	160.512	135.55	2.36439		1.99669
1634385_at	CG15524		0.0014	0.0021	2	131.375	129.45	167.85		1.29664	1.27764
1634387_at	CG14691		0.0103	0.0014	1	128.088	115.388	79.3625		1.45393	1.61395
1634388_at	CG30197		0.0053	0.017	1	4863.94	4962.59	4429.83		1.12027	1.098
1634390_s_at	Nac		0.0005	0.0023	2	12171.3	11945.3	13134.6		1.09956	1.07915
1634398_a_at	Dl		1e-05	1e-05	2	252.95	228.45	498.938		2.18401	1.97247
1634403_at	Adaptin	0.0013	1e-05	0.017	3	655.362	775.275	576.138	1.18297	1.34564	1.13751
1634419_at	l(2)k00619		0.0001	0.0013	2	351.038	324.475	434.712		1.33974	1.23836
1634421_at	CG8414		0.001	0.0002	2	428.212	446.288	537.525		1.20444	1.25528
1634428_at	CG5924	0.0366		0.0026	2	236.762	273.387	295.637	1.15469		1.24867
1634433_at	scu	0.0176	0.0004		4	5960.19	5373.88	6406.58	1.1091	1.19217
1634449_at	CG9459	0.0114		0.0011	1	1307.12	1118.34	1036.55	1.16881		1.26103
1634450_a_at		0.001		1e-05	1	175.725	131.963	110.638	1.33163		1.5883
1634452_s_at	endoA	0.0336	1e-05	0.0048	3	562.862	648.987	439.012	1.15301	1.47829	1.28211
1634460_at	Tkr	0.0011	1e-05	0.0034	3	438.5	525.9	364.262	1.19932	1.44374	1.2038
1634462_at	CG3822		1e-05	0.0005	1	67.475	78.225	35.125		2.22705	1.921
1634463_at	CG7992		1e-05	1e-05	1	722.438	698.062	483.575		1.44355	1.49395
1634468_at	CG13397	1e-05	1e-05		3	222.475	459.75	229.387	2.06652	2.00425
1634486_at	CG30047		0.0471	0.0018	1	221.787	206.713	188.037		1.09932	1.17949
1634512_at	CG5226	1e-05		1e-05	2	342.962	549.763	528.788	1.60298		1.54182
1634514_at			0.0004	1e-05	2	1760.47	1862.45	2463.4		1.32267	1.39928
1634521_at	COP	0.0006		1e-05	2	176.25	216.05	234.412	1.22582		1.33
1634531_at	CG8750	0.0031	0.0021		3	302.5	424.175	295.325	1.40223	1.4363
1634542_at	Sc2	0.0195	0.0223		4	5011.84	4656.99	5002.28	1.0762	1.07414
1634555_at	CG11033	0.0214	0.0177	0.0002	2	457.938	529.325	603.475	1.15589	1.14008	1.31781
1634591_at	CG11878	0.0068	1e-05	0.0018	3	1638.16	1948.95	1258.11	1.18972	1.54911	1.30208
1634597_a_at	CG31085		0.0159	0.0062	1	1800.17	1770.58	1606.31		1.10226	1.12069
1634604_at	mit(1)15		1e-05	1e-05	2	308.15	319.425	441.363		1.38174	1.4323
1634623_a_at	Cyp6a14	0.0022		0.0001	2	300.1	376.975	412.538	1.25616		1.37467
1634628_at	CG30392	1e-05	0.0105	0.0145	4	862.987	720.95	794.038	1.19701	1.10138	1.08683
1634637_a_at	dUTPase		0.0083	0.0008	2	1000.02	1070.42	1242.33		1.16059	1.24229
1634640_at	Cyp4ac1	1e-05	0.0027		4	904.538	587.95	794.6	1.53846	1.35148
1634644_at			0.0125		3	1151.24	1269.56	1095.31		1.15909
1634654_at	poe	1e-05	0.0038	0.0008	3	1602.29	2108.62	1882.45	1.31601	1.12015	1.17485
1634660_at	mrt	0.0009		0.002	2	527.75	702.487	685.462	1.3311		1.29884
1634666_at			0.0001	0.0037	1	101.812	120.375	68.6375		1.75378	1.48334
1634672_at	CG5064		0.031	0.0014	2	1559.66	1667.03	1822.03		1.09298	1.16822
1634685_at	RpL3		1e-05	1e-05	1	188.762	184.175	124.138		1.48364	1.52059
1634690_at	RacGAP50C	0.0387	0.0011		4	384.65	300.462	455.4	1.28019	1.51566
1634691_a_at	CG30020			0.003	2	249.325	281.988	305.425			1.22501
1634696_at	CG6958	0.028	1e-05	0.0002	4	293.075	270.2	342.788	1.08466	1.26864	1.16962
1634700_at	CG8258	1e-05	0.0005		4	3413.31	3005.33	3290.7	1.13575	1.09496
1634702_at	CG7227		0.0171	0.0205	2	181.037	179.85	212.975		1.18418	1.17641
1634707_s_at	Gfat1		0.0004	1e-05	1	1452.92	1340.06	991.337		1.35177	1.46562
1634711_at			1e-05	0.0002	2	428.775	396.75	546.625		1.37776	1.27485
1634713_at	CG5532	1e-05	0.0467	1e-05	3	2761.79	3897.54	3662.34	1.41124	1.06422	1.32608
1634717_at	CG17580	0.0063		0.0004	2	67.2625	82.4625	89.525	1.22598		1.33098
1634736_at	hts	1e-05	0.0095	0.0015	3	452.325	563.475	515.638	1.24573	1.09277	1.13997
1634780_at	CG7579	0.0042		0.0031	2	73.625	86.8625	87.5	1.1798		1.18846
1634786_at	lectin-28C	1e-05	0.0206	1e-05	4	1342.01	434.212	660.5	3.09068	1.52114	2.03181
1634787_at	CG32638	0.0056		0.0035	1	624.938	525.062	517.575	1.19022		1.20743
1634794_at	CG10924	0.0003		0.0024	2	194.137	326.788	294.663	1.68328		1.5178
1634796_at	CG17257 /// CG17219		0.0014	0.0002	1	185.088	173.825	138.287		1.25698	1.33843
1634804_at	CG15819		0.0012	0.0008	1	736.062	726.812	565.087		1.28619	1.30256
1634805_at	CG14642		1e-05	1e-05	2	113.963	106.213	182.938		1.72237	1.60524
1634806_at		1e-05		1e-05	2	147.537	255.8	263.288	1.7338		1.78455
1634808_at	lectin-21Ca	0.0007		1e-05	2	140.363	211.325	239.812	1.50557		1.70852
1634809_s_at	CG30194		0.0024	0.0001	2	169.55	183.95	216.375		1.17627	1.27617
1634823_at	mRpS25	0.0043	0.0194		4	707.25	637.562	691.175	1.1093	1.08409
1634856_at	Hdc	0.0048	0.0001		3	234.287	261.925	216.938	1.11796	1.20738
1634877_at	CG15546		0.0007	1e-05	1	210.588	190.725	126.375		1.5092	1.66637
1634898_a_at	MBD-like		0.0072	0.0003	2	352.387	383.212	440.413		1.14926	1.2498
1634903_at	CG9981		0.0013	0.002	1	133.912	136.825	82.4375		1.65974	1.62441
1634916_at	CG8910		0.0009	0.0003	1	170.787	162.85	111.362		1.46234	1.53362
1634920_at	caps	0.0003		0.0093	1	204.562	139.463	165.225	1.46679		1.23808
1634927_at	CG30177	0.0001	0.0004		3	223.475	303.113	233.262	1.35636	1.29945
1634942_at	CG5114		0.0023	0.0004	2	796.663	829.8	954.788		1.15062	1.19848
1634943_at	RfC40	0.032	0.027	0.0003	2	506.775	583.75	663.675	1.15189	1.13692	1.3096
1634944_at	l(2)tid	1e-05		1e-05	1	1320.5	967.362	871.312	1.36505		1.51553
1634958_at	CG9455 /// Spn1	0.0014	1e-05	0.0085	3	189.438	227.925	160.262	1.20317	1.4222	1.18205
1634969_at	Pkd2		0.0294	0.0427	1	78.6	79.6125	67.4		1.18119	1.16617
1634977_at	Tsp42Er		0.0104		3	444.3	479.062	430.425		1.113
1634988_a_at	CG17352		0.0001	0.0004	1	516.025	541.25	356		1.52037	1.44951
1635003_at	CG6697	0.0001	1e-05	0.0099	4	727.413	587.888	804.263	1.23733	1.36806	1.10565
1635020_s_at	phr6-4	1e-05		1e-05	2	255	409.45	399.95	1.60569		1.56843
1635028_s_at		1e-05		0.0005	1	314	155.062	203.9	2.02499		1.53997
1635031_s_at	CG11147		1e-05	0.0017	1	1750.36	1847.51	1570.69		1.17624	1.11439
1635033_at	CG30083	1e-05	0.0018	0.0016	4	483.375	98.9375	289.925	4.88566	2.93039	1.66724
1635044_at	Hsp26	0.0234	0.0003	1e-05	2	1649.91	2291.84	3530.36	1.38907	1.54041	2.13973
1635047_s_at	trio		1e-05	1e-05	1	337.225	312.3	207.938		1.50189	1.62176
1635065_at	CG7025	0.0369	0.0019		3	624.337	689.975	579.462	1.10513	1.19072
1635080_at	CG6059		0.0007	0.0079	2	216.8	199.75	256.488		1.28404	1.18306
1635098_a_at	CG4789		0.0134	0.0004	2	567.712	601.15	650.062		1.08136	1.14506
1635101_at	CG10309		0.0008	0.0002	2	139.588	148.8	198.887		1.33661	1.42482
1635109_at	CG5888			0.0271	1	259.725	241	221.312			1.17357
1635125_a_at	CG6206	1e-05	1e-05	0.001	3	2316.75	3889.29	2976.8	1.67877	1.30653	1.2849
1635130_a_at	SamDC	0.0027		0.0061	2	1027.58	1202.61	1182.16	1.17034		1.15044
1635137_a_at	CG11597 /// CG5946		0.0061		3	3431.32	3586.24	3154.73		1.13678
1635138_at	Fur1	1e-05	0.0019	0.0004	3	253.963	331.087	296.275	1.30369	1.1175	1.16661
1635148_at	ninaG	1e-05		1e-05	1	122.125	82.65	87.25	1.47762		1.39971
1635156_s_at	Pka-R1	0.0021	1e-05	0.0153	3	738.962	869.688	644.225	1.1769	1.34997	1.14706
1635168_at	CG5872		0.0005	0.0002	2	242.262	252.85	333.3		1.31817	1.37578
1635185_at	CG7560	0.0489	0.0002	1e-05	1	329.8	282.625	167.338	1.16692	1.68895	1.97087
1635196_at	CG6836	0.0464	0.0001	0.0065	3	456.375	515.612	368.587	1.1298	1.39889	1.23817
1635199_at	CG6014	0.0094	0.0002	0.0418	3	658.8	740.475	598.513	1.12398	1.23719	1.10073
1635202_s_at	CG5640	0.0049		0.0006	2	392.025	441.438	458.488	1.12604		1.16954
1635203_at	Dip2		1e-05	0.0003	2	387.25	354.175	469.462		1.32551	1.2123
1635218_at	CG11009	0.0435		0.0133	1	2577.62	2407.15	2358.47	1.07082		1.09292
1635223_at	CG30285		0.001	0.0031	1	813.812	849.188	616.962		1.3764	1.31906
1635230_at		0.0046	0.0006		3	270.038	318	254.625	1.17761	1.2489
1635239_at	CG13901	0.0062	1e-05	0.0022	4	341.5	273.262	421.387	1.24971	1.54206	1.23393
1635247_at	CG6013	0.0238	0.0001	0.0128	4	610.438	535.8	694.737	1.1393	1.29664	1.1381
1635258_s_at			0.002	0.0006	1	438.075	415.688	286.45		1.45117	1.52932
1635263_at	CG11825		1e-05	0.0001	2	261.688	245.1	374.238		1.52688	1.43009
1635280_at	CG4685	0.0038		0.0332	2	1072.72	1245.65	1188.83	1.1612		1.10823
1635281_at	CG8237		0.0279		4	578.212	553.725	594.4		1.07346
1635294_at	CG9312	0.0007		1e-05	1	926.575	628.275	548.05	1.47479		1.69068
1635310_s_at	CG31688 /// CG31687		0.0004	0.0002	1	556.9	545.95	399.188		1.36765	1.39508
1635312_at		1e-05	1e-05		4	123.25	23.95	109.125	5.14614	4.55637
1635325_a_at	Gap1	0.0156	1e-05	1e-05	1	133.5	115.662	76.1625	1.15422	1.51863	1.75283
1635327_at	CG31206		0.0055		3	772.587	813.913	723.962		1.12425
1635335_at	CG12018		0.0003	0.0007	2	260.5	252.988	329.275		1.30155	1.26401
1635336_at	comm2	0.0019	1e-05	0.0206	3	421.762	498.062	370.462	1.18091	1.34443	1.13848
1635348_at	CG8086	1e-05	1e-05		3	80.625	178.438	99.6375	2.21318	1.79087
1635352_s_at	Vha44		0.0059	0.0007	1	3678.49	3557.17	3225.52		1.10282	1.14043
1635375_at	CG5630	0.0223	0.0054		3	611.75	690.925	588.775	1.12942	1.1735
1635379_at	CG31300		1e-05	0.0004	2	648.337	618.05	828.288		1.34016	1.27756
1635382_at	dlg1		0.0002	0.0007	1	642.888	671.425	485.688		1.38242	1.32366
1635389_s_at	Idgf4	1e-05		1e-05	1	6403.51	4570.86	4966.75	1.40094		1.28928
1635407_at	CG32772	0.0009		0.0009	2	397.062	502.3	501.812	1.26504		1.26381
1635416_at	CG31100		0.0016	0.013	1	259.425	268.387	236.6		1.13435	1.09647
1635423_s_at	Hsc70-3	0.0005	0.0078		4	6838.96	5744.51	6479.51	1.19052	1.12795
1635444_at	CG32663		1e-05	1e-05	2	222.2	235.85	352.788		1.49581	1.5877
1635448_at	nmd		1e-05	0.0018	1	1232.97	1294.74	1095.72		1.18163	1.12526
1635449_s_at	Dip-B	0.0033		0.0013	1	3738.23	3485.76	3451.2	1.07243		1.08317
1635466_at	Uch-L3		0.0007	0.0005	2	1009.83	1021.3	1223.92		1.1984	1.21202
1635468_a_at	CG7730		0.0002	0.0022	2	377.375	343.062	470.288		1.37085	1.24621
1635494_at	Bc	0.0032	0.0001		4	696.2	435.337	823.663	1.59922	1.89201
1635500_a_at	pros		0.0002	1e-05	1	270.55	252.012	161.588		1.5596	1.67433
1635502_at	CG8311	0.0385	0.0047		4	878.462	781.913	925.55	1.12348	1.1837
1635512_at	CG11893	1e-05	1e-05		3	920.25	2413.78	569.112	2.62296	4.2413
1635517_at	CG1667		1e-05	1e-05	2	372.4	329.538	487.062		1.47802	1.3079
1635525_at	CG9672		1e-05	1e-05	2	1004.1	1249.29	2514.7		2.01291	2.50443
1635531_at	rost		0.0032	0.0002	2	987.638	1034.75	1138.79		1.10054	1.15304
1635538_at	CG11210	1e-05	1e-05		3	881.975	1186.81	914.237	1.34563	1.29814
1635549_at	TotA	1e-05	0.0121	0.0055	4	7607.85	2629.6	4950.4	2.89316	1.88257	1.53682
1635555_at	CG10495		0.0009	0.0033	2	244.838	234.588	296		1.26179	1.20897
1635566_s_at	Kap-3	0.0003		1e-05	2	143.725	185.562	194.875	1.29109		1.35589
1635590_a_at	CG12441	1e-05	1e-05		3	88.6375	169.188	81.05	1.90876	2.08745
1635591_at	ninA	0.0135	0.0123	1e-05	1	515.612	436.95	356.975	1.18003	1.22404	1.44439
1635601_at	CG13420	0.0147		0.0005	2	54.1125	77.95	93.2	1.44052		1.72234
1635607_at	CG31742	0.026	0.0122	0.0001	2	51.7	74.5625	101.112	1.44221	1.35608	1.95575
1635629_at			0.0214		3	263.538	299.587	241.488		1.24059
1635643_at	Rab23 /// DyakRab23		0.0491		4	261.538	247.213	291.488		1.1791
1635668_at	thoc5	0.0295	1e-05	1e-05	2	317.525	335.212	409.988	1.0557	1.22307	1.2912
1635671_at	CG33290		1e-05	1e-05	2	843.038	832.3	1657.33		1.99126	1.9659
1635701_at	GstD3	1e-05		0.0002	1	1062.01	872.425	892	1.21731		1.1906
1635706_at	mRpL20	0.0003		0.0015	1	853.987	644.875	687.375	1.32427		1.24239
1635713_at	CG13185	0.003	0.0089	1e-05	2	600.675	654.775	700.138	1.09007	1.06928	1.16558
1635715_at	His4:CG31611 /// His4:CG33909		0.007	0.0034	2	2252.07	2332.16	2997.69		1.28537	1.33108
1635724_at	CG14292 /// DpseGA12884	0.0007		0.0058	1	9433.77	7613.94	8087.21	1.23901		1.16651
1635725_a_at	CG31352 /// unc-115	0.0202	1e-05	1e-05	1	2324.88	2111.7	1191.01	1.10095	1.77303	1.95202
1635729_a_at	Ptp61F	1e-05	1e-05		4	497.775	350.238	522.712	1.42125	1.49245
1635730_at	CG30069	1e-05	0.002		3	534.663	667.538	581.962	1.24852	1.14705
1635740_at	Hmu	0.0137	0.0002	0.0253	4	1858.36	1692.3	2005.38	1.09813	1.185	1.07911
1635745_a_at	CG4389	1e-05	1e-05	1e-05	2	3081.44	3985.14	4608	1.29327	1.1563	1.49541
1635760_at	Orc2		0.0002	0.0001	2	125.888	128.075	191.525		1.49541	1.5214
1635799_at	HP1b	0.0343	0.0002	0.0108	4	632.312	555.038	729.862	1.13922	1.31498	1.15427
1635800_at	CG5431	1e-05	1e-05	0.0139	3	410.025	777.938	318.413	1.89729	2.44318	1.28772
1635803_s_at	bowl	1e-05	1e-05		3	333.012	515.462	371.025	1.54788	1.38929
1635805_at	CG3045		0.0002	0.0002	2	161.113	161.975	199.537		1.2319	1.2385
1635828_at	Chd64	1e-05		1e-05	2	4731.5	5368.33	5519.59	1.13459		1.16656
1635831_at	CG14036	0.0306	0.0002	0.0148	4	946.55	723.625	1205.3	1.30807	1.66564	1.27336
1635845_at	CG30480	1e-05		0.0001	1	114.638	62.5	68.2125	1.8342		1.68059
1635846_a_at	orb	1e-05	0.0043	0.0341	3	1342.54	1742.17	1504.51	1.29767	1.15797	1.12065
1635849_at	CG9804		1e-05	1e-05	2	466.725	464.137	597.413		1.28715	1.28001
1635861_a_at	Tpr2		0.0006	0.0003	2	2060.18	2092.93	2420.47		1.1565	1.17489
1635868_at	CG6295		0.0001	0.0001	2	7010.68	7083.05	10623.2		1.49981	1.51529
1635878_s_at	CG17571	1e-05		1e-05	2	6034.64	8043.74	8288.94	1.33293		1.37356
1635886_s_at		1e-05		1e-05	1	623.812	418.212	389.55	1.49162		1.60137
1635894_at	CG30148	0.0284	0.0113	0.0001	2	161.113	216.588	283.188	1.34432	1.3075	1.7577
1635897_at	CG15399	0.013	0.0119	1e-05	1	223.162	192.675	161.662	1.15823	1.19183	1.38042
1635919_at	CG13255	0.0042	1e-05	0.0101	3	1485	1697.62	1301.21	1.14318	1.30465	1.14124
1635928_a_at	Pka-C3		0.0005	0.0009	1	1270.67	1292.17	1011.09		1.27801	1.25674
1635945_at	CG15394	1e-05	0.0411	0.0002	4	1813.49	1238.04	1408.8	1.46481	1.13793	1.28726
1635979_at	CG7600	0.0165			3	586.325	653.825	610.075	1.11512
1635996_at	CG6638		1e-05	1e-05	2	489.613	475.4	673.763		1.41725	1.37611
1635998_at	CG3672	0.0196			4	2311.31	1891.09	2050.45	1.22221
1636006_at	CG17766		0.0212	0.0227	1	838.45	839.663	755.15		1.11191	1.11031
1636015_s_at	CG32850	1e-05	0.0018	1e-05	1	2195.26	950.8	631.15	2.30886	1.50646	3.47819
1636031_at	CG1294	0.0015		0.0453	2	40.4125	55.425	48.6375	1.37148		1.20353
1636035_at	beat-IIa	0.0002	0.0002		3	154.15	205.988	154.825	1.33628	1.33045
1636059_at	CG9689	0.0209		0.0024	1	275.7	228.512	207.525	1.2065		1.32851
1636061_at		0.0003	1e-05		3	328.413	480.312	308.25	1.46253	1.55819
1636067_at	CG5934		0.0002	1e-05	2	455.363	462.312	560.175		1.21168	1.23017
1636071_a_at	Cbp80		1e-05	1e-05	2	343.075	330.05	545.638		1.6532	1.59043
1636099_s_at	mbl	0.0139	1e-05	0.0002	3	343.462	392.4	255.887	1.14248	1.53349	1.34224
1636101_a_at	CG31729	0.0004		0.0006	2	1699.81	2001.65	1989.36	1.17757		1.17034
1636123_at	CG7870		1e-05	1e-05	2	942.625	971.25	1130.17		1.16363	1.19897
1636125_a_at	granny-smith		0.0012	0.0012	2	1781.88	1781.03	1990.67		1.11771	1.11718
1636131_at	CG17227		1e-05	1e-05	2	261.163	264.337	389.925		1.4751	1.49304
1636153_at	CG6984	1e-05		1e-05	2	199.175	273.7	275.312	1.37417		1.38226
1636173_s_at	Mpk2	0.0005		0.0007	1	850.212	773.337	776.413	1.09941		1.09505
1636174_at	GstD9	0.0002	0.0001	1e-05	1	1546.54	1096.56	627.575	1.41035	1.7473	2.46431
1636178_at	Scamp /// DsimScamp	0.0011	0.0054		3	324.75	450.525	350.35	1.3873	1.28593
1636180_at	yip2		1e-05	1e-05	2	3924.77	3799.26	5176.26		1.36244	1.31887
1636186_s_at	Fer2LCH	0.0071	1e-05	0.0278	4	12844.4	11444.9	13926.5	1.12228	1.21684	1.08425
1636198_at	CG1265	0.0001		1e-05	1	1813.04	1410.04	1342.14	1.28581		1.35086
1636202_s_at	ImpL2	1e-05		1e-05	1	2687.6	1600.51	1648.06	1.67921		1.63076
1636210_at	CG10191			0.0014	2	472.4	517.188	558.425			1.1821
1636215_at		0.0305	0.0002	0.012	4	1692.89	1331.09	2129.06	1.27181	1.59949	1.25765
1636231_at	CG3781		0.0003	1e-05	2	276.738	291.387	343.887		1.18017	1.24265
1636240_at	CG7678	0.0365			4	479.075	400	445.812	1.19769
1636243_at	CG11183		0.0017	0.0024	2	309.288	306.012	367.5		1.20093	1.18821
1636262_at	CG3428	0.0451	0.0006	0.0326	4	493.35	450.475	539.65	1.09518	1.19796	1.09385
1636267_at	CG13914		0.0004	0.0008	2	237.475	229.787	334.675		1.45645	1.40931
1636271_a_at	Tim9b	1e-05		0.0001	1	293.938	187.537	217.375	1.56735		1.35221
1636281_at	Sema-1b	1e-05	1e-05	0.0257	3	907.85	1457.8	1064.47	1.60577	1.3695	1.17252
1636296_at	CG12945		0.0085		4	249.25	237.262	267.988		1.1295
1636302_s_at	Su(dx)	1e-05	0.0057	0.0019	3	525.575	701.562	620.825	1.33485	1.13005	1.18123
1636303_at	dhd		0.0001	0.0012	2	7561.56	7121.82	8970.2		1.25954	1.18629
1636314_at	mtSSB		0.0006	0.0002	2	904.212	938.1	1160.76		1.23735	1.28373
1636320_at	Arp11		0.0043	0.0002	2	429.85	454.938	508.325		1.11735	1.18256
1636322_at	CG11190		1e-05	0.0001	2	250.537	239.925	343.125		1.43013	1.36956
1636327_at	CG31852	0.0007		0.0173	2	524.938	577.237	556.788	1.09963		1.06067
1636331_at	Sox102F /// DsimSox102F	1e-05	0.0032	0.0041	3	232.825	299.775	265.688	1.28756	1.1283	1.14115
1636333_a_at	mthl2	0.0006		0.0001	1	129.05	73.15	62.175	1.76418		2.07559
1636343_at	CG6283	1e-05	0.0142	1e-05	3	194.05	1404.94	1004.62	7.24008	1.39847	5.17715
1636344_at	chp	0.0022		0.0226	2	1818.56	2138.31	2034.31	1.17583		1.11864
1636373_at	CG5155	1e-05		0.0003	2	287.425	493.913	433.962	1.7184		1.50983
1636374_at	CAH1	0.0024		0.0014	1	4974.73	4417.9	4374.45	1.12604		1.13722
1636382_at	CG17574	0.0017	0.0004		4	2707.65	2393.66	2778.32	1.13117	1.1607
1636407_at	gol	0.0002	0.0028		3	143.738	221.725	167.287	1.54257	1.32541
1636409_at	CG11034	1e-05	1e-05	1e-05	2	138.5	468.363	841.65	3.38168	1.79701	6.0769
1636412_at	MICAL		1e-05	0.001	2	200.812	172.225	284.988		1.65474	1.41917
1636421_at	CG14260	0.0293	0.0088		4	187.5	173.4	191.213	1.08131	1.10272
1636488_at	CG4468		0.0023	1e-05	1	621.038	560.85	450.262		1.24561	1.37928
1636498_at	CG6168	1e-05	1e-05		3	296.012	571.487	283.038	1.93062	2.01912
1636513_a_at	kis	0.0388	1e-05	0.0018	3	1100.91	1228.45	881.525	1.11585	1.39355	1.24887
1636520_s_at	CG16940		0.0385	0.0095	1	787.925	757.913	666.362		1.13739	1.18243
1636539_at	Dak1		0.0002	0.0007	1	2377.95	2445.34	1951.65		1.25296	1.21843
1636545_at	CheB38c	0.0438	1e-05	1e-05	1	323.938	296.175	219.588	1.09374	1.34878	1.47521
1636550_at	Obp22a	0.0008	1e-05	0.0119	3	518.95	610.888	457.75	1.17716	1.33454	1.1337
1636551_at	CG14683 /// pug		0.0386	0.0013	1	934.525	865.55	779.125		1.11093	1.19945
1636559_s_at	Pros5	0.0095	0.0002	0.0483	4	4063.44	3781.49	4264.38	1.07456	1.1277	1.04945
1636569_a_at	CG11883	1e-05	0.0011	0.0003	3	429.712	539.975	489.012	1.2566	1.10422	1.138
1636587_at	CG7288		0.001	1e-05	2	313.3	339.613	416.688		1.22695	1.33
1636589_s_at	CG31960 /// CG31958		1e-05	0.0009	1	272.375	297.9	190.787		1.56142	1.42764
1636605_at	CG2816		1e-05	0.0002	1	162.1	170.713	115.4		1.47931	1.40468
1636611_at	CG18661 /// Try29F	0.0018	0.0004		3	245.425	429.113	203.6	1.74845	2.10763
1636615_at	elav	0.0001	1e-05	0.0098	3	521.712	624.6	464.925	1.19721	1.34344	1.12214
1636622_at	Peritrophin-15a	1e-05	1e-05		4	3440.78	1950.53	3886.61	1.76403	1.9926
1636625_at	CG15707		1e-05	1e-05	2	340.275	349.875	565.237		1.61554	1.66112
1636643_at	CG6983	0.0375	0.0011		3	864.462	972.312	775.925	1.12476	1.2531
1636647_s_at	CG40160	0.004	1e-05	1e-05	1	1326.12	1193.61	934.062	1.11102	1.27787	1.41974
1636651_a_at	Csp	0.0018	1e-05	0.0047	3	1751.61	1962.86	1567.99	1.1206	1.25184	1.11711
1636668_at	CG9972		0.0047		3	97.1375	108.263	88.8875		1.21797
1636674_at	CG11407	0.0373	0.001	1e-05	1	792.163	734.725	628.413	1.07818	1.16918	1.26058
1636686_at	garz	1e-05	1e-05		3	105.862	169.662	104.625	1.60267	1.62162
1636689_at	CG4259		0.0163		4	413.425	368.613	463.5		1.25742
1636694_at	CG10673	0.0014		0.0002	2	329.75	387.55	404.975	1.17528		1.22813
1636727_at	CG4768		0.0002	0.0002	2	342.812	342.688	476.413		1.39022	1.38972
1636733_at	CG32135		0.0128	0.0015	2	121.925	135.338	168.662		1.24624	1.38333
1636736_s_at	CG31274 /// MESK4		1e-05	0.0019	2	126.025	109.487	158.45		1.4472	1.25729
1636743_s_at			0.0004	0.0002	1	3156.25	3074.7	2204.47		1.39475	1.43175
1636758_s_at	CG18853 /// phr		1e-05	0.0009	1	278.25	309.325	188.25		1.64316	1.47809
1636767_at	LysP	0.0029		0.0053	1	1738.28	1446.15	1472.78	1.202		1.18027
1636769_at	CG3651	0.0022	0.0006		4	786.038	642.462	814.138	1.22348	1.26721
1636773_a_at	CG10981		0.0114		4	624.7	576.688	680.862		1.18064
1636793_at	Cyp4d2	0.0279	0.0014	1e-05	1	938.8	853.125	711.438	1.10042	1.19916	1.31958
1636800_at	CG13610	0.0478	1e-05	0.0017	4	154.613	132.787	194.425	1.16436	1.46418	1.2575
1636812_at	CG10103		0.0001	1e-05	1	956.775	938.788	794.288		1.18192	1.20457
1636822_s_at	endos	0.0201	0.0033	1e-05	2	1866.08	1973.62	2120.43	1.05763	1.07438	1.1363
1636833_at	CG17364	0.0003		1e-05	2	73.3375	100.412	111.125	1.36918		1.51525
1636837_at	CG32177 /// Krn	0.0023	0.0422		3	931.1	1073.67	989.763	1.15313	1.08478
1636842_at	CG8460		0.0002	0.001	2	394.462	374.25	483.288		1.29135	1.22518
1636848_at	CG6024	0.0022	1e-05	0.0238	3	171.262	201.35	151.162	1.17568	1.33201	1.13297
1636858_at	inx7 /// cm		0.0058	0.0168	2	270.988	264.05	304.375		1.15272	1.12321
1636872_at	Aats-phe	0.0011		1e-05	1	1261.75	1119.84	1063.51	1.12673		1.1864
1636879_at	CG14356	0.0004	0.0059		3	98.5125	137.6	110.475	1.39678	1.24553
1636880_s_at	cpx	0.0042	1e-05	0.0211	3	4482.01	5066.19	4042.5	1.13034	1.25323	1.10872
1636882_s_at		0.0003		1e-05	1	123.537	72.7875	57.15	1.69724		2.16164
1636894_s_at	CG15864	0.0017	0.0187	1e-05	1	324.95	236.463	176.625	1.37421	1.33878	1.83977
1636899_s_at	CG1623	0.0038	0.017		3	1245.14	1438.7	1288.89	1.15545	1.11623
1636902_at	CG1840			0.0058	1	233.55	214.35	188.912			1.23629
1636905_at	lea	1e-05	0.0008	0.0049	3	141.088	263.7	194.525	1.86905	1.35561	1.37875
1636909_at	CG4078		0.0276	0.0012	2	174.838	194.3	222.8		1.14668	1.27433
1636912_at	CG7745		0.0001	0.0029	2	415.312	375.663	500.425		1.33211	1.20494
1636921_at	l(2)06496	1e-05		0.0004	2	594.413	765.987	740.9	1.28865		1.24644
1636926_s_at	cact		0.0007	1e-05	2	2300.11	2407.6	2809.12		1.16677	1.2213
1636928_s_at	CG1486		1e-05	1e-05	1	1038.9	983.45	404.913		2.4288	2.56574
1636947_at	CG9598	1e-05		1e-05	2	826.237	1099.94	1053.66	1.33126		1.27525
1636949_s_at	CG7843	0.0168	1e-05	1e-05	2	472.425	549.1	791.125	1.1623	1.44077	1.6746
1636953_a_at	Lmpt	0.0014	0.0211	1e-05	1	5816.25	4729.69	4031.39	1.22973	1.17322	1.44274
1636960_a_at	micr		0.0003	0.0022	1	1229.05	1282.14	1052.53		1.21815	1.16772
1636961_a_at	CG9027	0.0005	0.0202		4	1432.88	1170.9	1318.16	1.22374	1.12577
1636967_a_at	CG5315		1e-05	0.0002	2	4094.33	3868.6	5274.35		1.36337	1.28821
1636973_at	smp-30	0.0001		0.0005	2	27.3875	274.012	232.762	10.005		8.49886
1636974_at	dlp	1e-05	0.0069	1e-05	2	304.837	377.062	415.55	1.23693	1.10207	1.36319
1636976_at	CG5322	1e-05	1e-05		3	288.137	584.237	304.5	2.02763	1.91868
1636984_at	CG32092	1e-05		1e-05	1	258.6	126.237	118.8	2.04852		2.17677
1636986_at	l(2)35Df		0.0137	0.0067	2	385.025	391.65	440.65		1.12511	1.14447
1636988_at	CG8476	0.0026	0.0074	1e-05	1	880.425	726.112	595.112	1.21252	1.22013	1.47943
1636995_at	tgy	0.0002		0.0003	2	165.5	241.162	238.137	1.45718		1.4389
1637007_s_at	CG5445		0.0009	1e-05	2	765.763	812.638	947.075		1.16543	1.23677
1637016_at	CG33324	1e-05	0.005	0.0028	3	184.2	246.425	216.65	1.33781	1.13743	1.17617
1637036_s_at	pr	0.0253		0.018	2	1019.21	1116.04	1123	1.095		1.10183
1637037_at	ade3	0.0055	0.0011	1e-05	1	837.987	721.675	574.462	1.16117	1.25626	1.45873
1637041_a_at	CG3332	0.003		0.0012	2	339.113	387.337	394.1	1.14221		1.16215
1637053_at	Cas		0.0019	0.0025	2	1134.41	1127.65	1319.79		1.17039	1.16341
1637066_at	CG8239		1e-05	1e-05	2	181.325	182.213	260.837		1.4315	1.43851
1637068_at	CG6621		0.0002	0.0001	2	220.463	225.175	291.625		1.2951	1.32279
1637095_at	CG15818		0.0003	1e-05	2	229.113	255.938	364.288		1.42335	1.58999
1637107_at	CG10809	0.0309	0.0215		4	405.387	378.85	407.512	1.07005	1.07566
1637109_s_at	CG3961	0.0331	1e-05	0.0012	3	2801.69	3106.45	2268.59	1.10878	1.36933	1.23499
1637143_at	CG9643	1e-05		0.0013	1	432.812	391.962	404.762	1.10422		1.0693
1637144_a_at	Map205	0.0001	0.001		3	2439.56	3077.14	2578.32	1.26135	1.19346
1637151_at	mre11	1e-05	0.0103	0.0068	3	210.912	311.375	262.9	1.47632	1.18439	1.24649
1637163_at	CG7003	1e-05	0.0009	1e-05	2	179.162	331.325	427.462	1.8493	1.29016	2.38589
1637166_at	RfC3		1e-05	1e-05	2	247.088	239.213	341.012		1.42556	1.38013
1637182_at	CG9503	0.0009	0.0003	1e-05	2	57.35	91.8375	131.225	1.60135	1.42888	2.28814
1637197_at	neb		1e-05	1e-05	2	197.463	222.925	329.663		1.4788	1.66949
1637217_at	ecd	0.0017		0.0012	1	445.488	354.8	349.988	1.2556		1.27287
1637224_at	CG13905	1e-05		1e-05	1	969.888	313.363	371.012	3.0951		2.61416
1637239_s_at			0.0083	0.0226	1	319.225	335.337	241.325		1.38957	1.3228
1637267_at	CG8138		0.0066	0.0233	2	415.163	399.725	474.413		1.18685	1.14272
1637269_at	CG6310	0.0058	0.0031	1e-05	1	284.975	246.3	203.613	1.15702	1.20965	1.39959
1637282_at	CG6156 /// CG6171	0.0386	0.0026		4	355.363	309.3	384.413	1.14892	1.24285
1637306_at	CG31720	0.0014	0.0005		3	90.85	138.688	84.15	1.52655	1.6481
1637307_at	CG31694		0.0001	0.0005	2	1966.5	1922.05	2213.72		1.15175	1.12572
1637309_a_at	Cyp12e1	1e-05		1e-05	2	210.55	336.188	353.363	1.59671		1.67828
1637319_at	CG12812	0.0021			3	226.738	260.038	242.225	1.14687
1637353_at	Dat		0.0154		4	2124.38	2070.19	2246.66		1.08525
1637361_a_at	CG12179 /// CG12184	0.0065		0.0017	2	380.125	447.312	462.225	1.17675		1.21598
1637378_s_at	ia2	0.0197			4	3261.74	2660.82	3063.38	1.22584
1637384_a_at	CG3638	1e-05	0.0003		3	298.812	507.9	352.413	1.69973	1.44121
1637390_at	CG4406			0.008	2	898.837	947.025	980.875			1.09127
1637401_at	CG11095	0.012	0.0048		4	353.988	322.038	359.337	1.09921	1.11583
1637402_at	CG32109		0.0005	0.0088	2	289.038	276.562	313.575		1.13383	1.08489
1637417_at	CG6565	0.0002		0.0022	2	1656.45	1904.58	1834.28	1.14979		1.10735
1637428_a_at	pyd	0.0014	0.0033	1e-05	2	1546.05	1729.91	1892.4	1.11892	1.09393	1.22402
1637430_s_at	CG1572	1e-05		1e-05	2	1425.26	1852.84	1806.15	1.3		1.26724
1637432_at	CG3097	1e-05		1e-05	2	276.863	399.887	381.712	1.44435		1.37871
1637462_at	CG13833	1e-05	0.0247	0.0042	4	1666.12	1104.99	1341.62	1.50782	1.21415	1.24187
1637465_at	CG31157		1e-05	1e-05	2	271.288	261.337	391.575		1.49835	1.44339
1637475_at	feo		0.0009	0.0026	2	577.85	556.688	708.638		1.27295	1.22633
1637481_at	Tollo		0.0006	0.0003	2	292.462	296.85	352.75		1.18831	1.20614
1637484_at	CG6985		1e-05	1e-05	1	158.812	147.238	92.3375		1.59456	1.71991
1637491_s_at	CG3835	0.0045		0.0013	2	2800.38	3337.36	3445.76	1.19176		1.23046
1637494_at	CG3071	0.0026	0.0217	1e-05	2	712.775	886.5	1007.56	1.24373	1.13656	1.41358
1637496_at	CG30219		0.0001	1e-05	1	217.05	214.613	160.312		1.33871	1.35392
1637507_at	CG32835	0.0013	0.0379		3	328.6	526.438	415.863	1.60206	1.26589
1637523_at	Nek2		0.0008	0.0023	2	107.275	102.037	140.662		1.37854	1.31123
1637526_s_at	G30A	0.0009	0.0001		3	3322.69	3967.51	3131.76	1.19407	1.26686
1637534_at	olf186-F	1e-05		1e-05	2	158.425	371.275	349.812	2.34354		2.20806
1637555_at	CG7319	1e-05		1e-05	1	2188.38	1568.17	1590.3	1.39549		1.37608
1637559_at	CG13601		0.0019	0.0008	2	644.138	655.763	754.388		1.1504	1.17116
1637562_at	GCR(ich)		0.0006	0.0005	1	131.625	131.238	78.3		1.67609	1.68103
1637567_at	CG30360	0.0008		0.0003	1	6029.54	4504.69	4300.34	1.3385		1.40211
1637575_at	CG8028		0.0452		4	324.175	299.45	341.637		1.14088
1637578_at	Set	0.0275	1e-05	0.0002	4	1424.19	1277.44	1726.16	1.11488	1.35127	1.21203
1637589_at	CG15423	0.0006	0.0004		3	1042.56	1246.41	1031.89	1.19553	1.2079
1637598_at	CG15715	0.0005	1e-05		4	2896.58	2633.42	3006.96	1.09993	1.14184
1637621_at	CG15196	1e-05		0.0006	2	201.213	268.45	250.062	1.33416		1.24278
1637631_at	tutl	1e-05	1e-05		3	121.725	255.912	152.425	2.10238	1.67894
1637641_at	Mkp3	1e-05	1e-05		3	124.75	215.625	111.412	1.72846	1.93538
1637647_at	CG31148		0.017	0.0088	1	574.7	544.075	305.25		1.78239	1.88272
1637652_a_at	CG30222	1e-05	0.0002		3	261.012	345.837	271.512	1.32498	1.27374
1637654_at	CG10566	0.0004	1e-05	1e-05	3	186.762	214.213	143.363	1.14698	1.4942	1.30273
1637678_at	CG10340	0.0141	0.005		4	2703.85	2383.44	2766.45	1.13443	1.1607
1637691_at	CG4570		1e-05	0.0001	2	468.5	442.712	872.462		1.97072	1.86225
1637721_at	CG3301		0.0024	0.0356	2	118.375	93.6625	158.238		1.68944	1.33675
1637723_at	mod(mdg4)		0.0041	0.0015	2	358.262	365.675	413.75		1.13147	1.15488
1637769_s_at	CkII		1e-05	0.0021	2	2049.96	1923.6	2292.85		1.19196	1.11848
1637792_at	A3-3	0.0003	1e-05		3	703.862	841.9	668.85	1.19611	1.25873
1637797_at	CG14400		0.0014	0.0265	1	478.188	537.538	383.712		1.40089	1.24621
1637798_at	CG15717	0.0031	0.0091		4	717.05	619.237	701.737	1.15796	1.13323
1637808_a_at	CG6151		1e-05	0.0012	2	670.525	636.487	763.5		1.19955	1.13866
1637814_s_at	Jafrac2	0.0126	0.0023		4	998.312	922.45	1022.12	1.08224	1.10805
1637821_at	CG32023	0.0018	0.0331	1e-05	1	1173.51	984.038	870.025	1.19255	1.13105	1.34883
1637830_s_at	CG31145		0.0002	1e-05	1	1662.81	1602.33	1170.69		1.3687	1.42037
1637845_at	CG31230	0.0026	1e-05	0.0004	3	457.125	542.013	349.438	1.1857	1.5511	1.30817
1637851_at	CG7422		0.039	0.0012	1	172.113	149.912	122.95		1.2193	1.39986
1637857_at	lectin-24A	1e-05		1e-05	1	665.575	258.75	198.225	2.57227		3.35767
1637909_at	Pp1-Y2	0.0046	0.0021		3	140.475	168.387	137.062	1.1987	1.22855
1637913_at	CG11638 /// CG32814	0.003	0.0001		3	276.975	376.988	226.912	1.36109	1.66138
1637928_at	Oatp58Db	0.0003	1e-05	1e-05	2	359.175	477.925	689.15	1.33062	1.44196	1.9187
1637935_at	CG40064	0.0002	0.0001		3	71.3	97.3625	69.4375	1.36553	1.40216
1637945_at	mbl	1e-05		1e-05	2	77.3875	161.762	173	2.09029		2.2355
1637966_at	slpr	1e-05	0.0381	1e-05	2	318.9	482.95	545.312	1.51442	1.12913	1.70998
1637972_at	CG15636	0.0171		0.0023	2	181.075	200.412	208.025	1.10679		1.14883
1637978_at	CG10194	0.0014		0.0025	2	376.538	456.3	450.1	1.21183		1.19537
1637993_at	MED11	1e-05	1e-05		4	420.1	310.462	433.825	1.35314	1.39735
1638004_at	Cbp53E	0.0003	0.0001		3	1382.83	1779.06	1341.59	1.28654	1.32609
1638007_at	CG1542	0.0177		0.0004	2	530.862	581.2	620.5	1.09482		1.16885
1638023_s_at	CG14880	0.0112		0.0332	2	118.588	143.338	138.475	1.20871		1.1677
1638028_at	CG30485	0.0002	1e-05		3	127.438	195.287	122.312	1.53242	1.59663
1638031_at	CG14512	0.0351	0.0023		4	182.775	163.162	194.912	1.1202	1.19459
1638033_at	CG6055	0.001		0.0004	1	221.65	147.838	139.688	1.49928		1.58676
1638038_at	CG4335		1e-05	1e-05	2	556.975	562.05	796.5		1.41713	1.43005
1638066_at	Os-E		0.0007	1e-05	1	1812.19	1562.31	978.688		1.59633	1.85165
1638074_at	CG6673		0.0001	0.0001	1	717.175	717.212	481.825		1.48853	1.48846
1638080_at	CG13658	0.0394	0.0001	0.008	3	420.587	498.587	313.363	1.18545	1.59109	1.34218
1638101_at	CG15528	1e-05		0.0003	2	170.725	270.113	248.588	1.58215		1.45607
1638125_a_at	msi	0.003	0.0004		3	223.338	245.75	216.45	1.10035	1.13537
1638143_a_at	Pvr	0.0004	0.0001		3	569.462	686.237	555.038	1.20506	1.23638
1638146_at	Rtc1	0.0261	1e-05	0.0063	4	630.1	577.925	698.062	1.09028	1.20788	1.10786
1638171_s_at	CG1753	1e-05	0.0007		3	1335.72	1519.2	1374.42	1.13736	1.10533
1638173_s_at	CG2950	1e-05	0.033	0.0003	3	1557.29	2234.51	2014.11	1.43487	1.10943	1.29335
1638174_at	CG1246	0.0002		0.0002	1	891.775	676.163	684.25	1.31888		1.30329
1638175_at	mst		0.0002	0.0002	2	137.613	136.688	196.062		1.43439	1.42474
1638183_at	CG13868	0.0153	0.0011		3	504.812	707.025	401.812	1.40057	1.75959
1638195_at	CG5652	0.0304	0.0071		3	175.463	215.825	162.55	1.23003	1.32775
1638200_at	pcx	0.0002	0.0015	1e-05	2	224.375	286.387	334.087	1.27638	1.16656	1.48897
1638201_at	26-29-p		0.0445	0.0073	1	4572.52	4399.18	4002.24		1.09918	1.14249
1638204_s_at	cav		0.0024	0.0249	2	272.762	248.775	321.262		1.29138	1.17781
1638208_at	CG17019	1e-05	1e-05	0.0001	3	703.075	1030.9	860.85	1.46627	1.19754	1.22441
1638218_at	CG10909		0.0049	0.0452	1	153.5	164.213	133.588		1.22925	1.14906
1638236_at	CG9302		0.0022	0.0006	2	308.825	319.55	373.325		1.16828	1.20886
1638244_s_at	CG8177	1e-05	0.0007	1e-05	4	731.038	374.962	512.175	1.94963	1.36594	1.42732
1638252_at	pll	1e-05		0.0003	2	225.213	301.212	285.075	1.33746		1.2658
1638264_at	CG1304		0.0159	0.0046	2	841.112	889.6	1092.21		1.22776	1.29853
1638268_at	TBPH	1e-05	1e-05		3	67.5625	105.175	59.275	1.55671	1.77436
1638275_at	CG11699	0.0093	1e-05	0.0006	3	1952.49	2351.29	1351.55	1.20425	1.7397	1.44463
1638276_at	Obp56e /// DyakObp56e	0.0049		0.0002	1	1722.12	1375.81	1179.25	1.25171		1.46036
1638277_at	CG11550		0.0012	0.0001	1	332.462	312.15	246.338		1.26716	1.34962
1638317_at	CG8097	0.0184	1e-05	1e-05	2	324.788	367.387	458.363	1.13116	1.24763	1.41127
1638323_at	CG8116		1e-05	0.0009	2	452.012	404.2	586.062		1.44993	1.29656
1638329_at	png		1e-05	0.0001	2	201.6	198.537	282.6		1.42341	1.40179
1638342_at	CG2046		0.0015	1e-05	2	933.15	987.7	1091.33		1.10492	1.16951
1638377_x_at	CG30031 /// CG30025 /// Try		1e-05	1e-05	2	2115.64	2434.4	5313.35		2.18261	2.51147
1638403_at	CG17856	0.0361		0.0278	2	304.425	345.65	348.163	1.13542		1.14367
1638413_at	CG18180		0.0199	0.0017	2	1632.61	2409.04	3973.66		1.64948	2.43393
1638455_at		1e-05	0.0013		3	1134.38	1472.5	1238.58	1.29807	1.18887
1638466_a_at	Irk2 /// DyakIrk2		1e-05	1e-05	1	1240.67	1213.22	997.325		1.21648	1.244
1638468_at	CG30051	0.0004	0.0002		4	569.688	477.212	579.663	1.19378	1.21468
1638469_s_at	CG3857	0.0004	0.0062		3	369.788	623.4	450.625	1.68583	1.38341
1638483_at	CG10920	0.0001	1e-05		3	230.725	301.738	217.5	1.30778	1.3873
1638508_at	CG14934	1e-05	0.0055	0.0031	3	976.112	1866.4	1441.35	1.91207	1.2949	1.47662
1638511_at	Aats-trp	1e-05	0.0002	1e-05	2	881.075	1044.55	1162.4	1.18554	1.11282	1.3193
1638520_at	nudE	0.0002	0.0028		3	1440.16	1788.29	1535.24	1.24173	1.16483
1638523_at	CG32633	0.0002	0.0005		3	346.938	412.675	352.938	1.18948	1.16926
1638541_at	mRpL32	0.0001	0.0006		4	592.8	458.812	570.8	1.29203	1.24408
1638544_at	CG12929		0.0008	0.0173	1	284.825	298.113	262.863		1.1341	1.08355
1638554_at	CG4115	0.0002	0.0118	0.0475	4	261.238	194.025	232.55	1.34641	1.19856	1.12336
1638558_a_at	Snap25	0.0017	1e-05		3	2750.07	3113.58	2588.84	1.13218	1.20269
1638562_a_at	Cyp6d5		1e-05	1e-05	1	10081.3	10139.5	7183.26		1.41154	1.40344
1638576_at	Rpb11	0.0073	1e-05	0.0028	4	841.75	728.55	973.5	1.15538	1.33622	1.15652
1638600_at	ebi		0.0001	0.0028	2	816.513	757.55	933.725		1.23256	1.14355
1638603_at	CG31909	0.0117	0.0032		3	1273.38	1464.12	1228.6	1.1498	1.1917
1638605_at	CG4495	0.0019	1e-05		3	584.7	673.913	544.1	1.15258	1.23858
1638616_at	mthl9	0.0044		0.0002	1	108.438	80.875	65.825	1.3408		1.64736
1638645_at	CG9662	1e-05		1e-05	1	529.525	379.512	348.725	1.39528		1.51846
1638704_at	Kap3	0.0002	0.007	1e-05	2	564.413	767.688	891.062	1.36015	1.16071	1.57874
1638714_at	Acp26Aa	0.0002		1e-05	2	3197.19	4871.27	5235.24	1.52361		1.63745
1638716_a_at	CG10725	1e-05		1e-05	1	1020.54	400.087	228.225	2.55079		4.47163
1638722_at	CG16807		0.0001	1e-05	1	655.888	621.8	494.4		1.25769	1.32663
1638742_at	CG18348	1e-05	1e-05		3	271.387	596.362	335.212	2.19746	1.77906
1638763_at	CG32030	1e-05	0.0005		3	2337.05	3044.39	2517.97	1.30266	1.20906
1638772_at	CG18107	0.0046	0.0028	1e-05	1	4211.88	3591.29	2922.82	1.1728	1.2287	1.44103
1638830_at	alien	0.0456	1e-05	0.0018	4	1189.46	1126.31	1302.36	1.05607	1.15631	1.09492
1638833_at	FucT6	0.0013	0.0003		4	631.812	570.163	644.375	1.10813	1.13016
1638834_a_at	MED18	0.0004	1e-05		4	604.35	520.725	630.962	1.16059	1.2117
1638846_at	CG3402		0.0001	0.0002	2	301.425	298.075	371.837		1.24746	1.2336
1638866_at	CG9542		0.0002	0.0005	1	429.8	440.663	308.85		1.42678	1.39161
1638869_at	CG10112	1e-05	0.0094	0.0058	4	572.312	365.15	464.562	1.56734	1.27225	1.23194
1638885_at		0.0028	1e-05	1e-05	3	299.7	343.875	183.912	1.1474	1.86978	1.62958
1638903_at	CG5724	0.0005	0.0216	1e-05	1	1126.72	639.763	366	1.76116	1.74798	3.07848
1638906_at	CG32052	0.0301	1e-05	0.0014	3	102.312	120.062	72.625	1.17349	1.65318	1.40878
1638908_at	CG15635	0.0001		1e-05	2	717.875	1157.1	1222.15	1.61184		1.70246
1638919_at	A16	0.0078		0.0005	2	379.55	428.8	452.775	1.12976		1.19293
1638927_at	CG3279	0.001	0.0399	1e-05	2	435.562	539.788	595.35	1.23929	1.10293	1.36685
1638948_at	slam		0.0004	0.0219	2	139.125	109.425	175.25		1.60155	1.25966
1638964_at	CG7800	0.0016		1e-05	2	283.762	355.038	384.988	1.25118		1.35672
1638974_at	CG14963	1e-05	0.0208	1e-05	1	724.325	403.288	327.675	1.79605	1.23075	2.2105
1638975_at	CG13876		0.0007	0.0003	2	145.262	150.075	187.3		1.24804	1.28939
1638994_at	CG10627		0.0002	1e-05	1	857.288	808.15	632.487		1.27773	1.35542
1639009_at	CG10962		1e-05	1e-05	2	55.825	44.625	99.55		2.23081	1.78325
1639023_at	Nsf2	0.0077	0.0352		4	461.113	393.738	443.725	1.17112	1.12696
1639034_at	CG7593		0.0004	0.0003	2	277.012	280.225	391.188		1.39598	1.41217
1639036_at	RpS11	0.0002		0.0033	2	708.925	1053.96	949.825	1.48671		1.33981
1639046_at	CG5454	1e-05	1e-05		4	912.125	660.312	935.312	1.38135	1.41647
1639069_at	Cyp12d1-p /// Cyp12d1-d			0.0034	1	2103.88	1707.75	1221.58			1.72226
1639097_at	fs(1)Ya		0.0001	1e-05	2	664.625	701.138	920.462		1.31281	1.38494
1639102_at	Nelf-E	1e-05	1e-05	1e-05	4	585.062	309.462	404.725	1.89058	1.30783	1e-05
1639107_at		1e-05	1e-05	0.003	3	204.4	253.662	191.912	1.24101	1.32176	1.06507
1639110_at	CG4484			0.0084	2	223.938	251.375	289.225			1.29154
1639133_at	CG1939		0.007		4	492.075	478.575	505.188		1.05561
1639147_s_at	CG30438	0.0058	0.0411	0.0001	2	1008.2	1455.47	1761.14	1.44364	1.21001	1.74681
1639151_a_at	CG4272	0.0002		0.0001	2	746.163	888.237	900.55	1.19041		1.20691
1639158_at	CG13473		0.001	0.0156	1	324.6	357.8	263.512		1.35781	1.23182
1639168_at	CG1218		0.0002	1e-05	2	251.938	263.262	312.562		1.18727	1.24064
1639170_at	Cyp4d21	0.0019	0.0003	1e-05	2	253.938	329.925	426.137	1.29924	1.29162	1.67812
1639203_at	CG32556		0.0019	0.0007	1	506.188	489.663	366.012		1.33783	1.38298
1639211_at		0.0174	0.0025	1e-05	1	474.35	389.837	273.125	1.21679	1.42732	1.73675
1639222_at	CG32191		1e-05	1e-05	1	465.575	494.712	237.312		2.08465	1.96186
1639223_a_at	sr	0.0028	0.0009		3	146.525	209.238	136.175	1.428	1.53653
1639235_at	trn		0.0041	0.0002	1	264.488	252.162	225.613		1.11768	1.17231
1639236_at	CG13946	0.0037		0.0001	2	547.562	739.612	843.688	1.35074		1.54081
1639251_at	CG17462		0.002	0.0013	2	401.325	409.887	540.087		1.31765	1.34576
1639256_at	CG5676	0.005			4	1446.96	1153.49	1338.46	1.25442
1639262_at	CG11669		0.0005	1e-05	1	5422.11	5017.52	3477.15		1.443	1.55936
1639269_a_at	Pdh	1e-05	0.0007		4	8745.61	6451.69	8192.04	1.35555	1.26975
1639295_at	CG4734	1e-05	0.0001	0.0019	3	1952.61	4213.89	2889.49	2.15808	1.45835	1.47981
1639303_at	CG9001	0.0202		0.0206	1	365.637	330.188	330.325	1.10736		1.1069
1639306_s_at	CG17090	1e-05	1e-05	0.0033	3	1339.5	2057.81	1068.54	1.53625	1.92582	1.25358
1639323_at	TotC	0.0009	0.0122		4	2613.78	539.25	1945.75	4.84706	3.60825
1639326_s_at	kat80	0.0007	1e-05	1e-05	2	446.775	534.65	682.263	1.19669	1.27609	1.52708
1639335_at		1e-05	1e-05		3	528.538	699.038	548.138	1.32259	1.2753
1639355_s_at			1e-05	1e-05	1	1159.31	1201.46	903.987		1.32907	1.28244
1639359_at	CG31974	1e-05		0.0007	1	1849.2	1428.21	1528.59	1.29477		1.20974
1639362_s_at	CG18606 /// CG10476		0.0113	0.0216	1	47.475	48.775	37.6375		1.29591	1.26137
1639370_at	CG1239		0.0002	0.0004	2	300.587	292.438	396.775		1.35679	1.32
1639374_s_at	Amy-p /// Amy-d	0.0003		1e-05	1	9404.2	7052.39	6075.15	1.33348		1.54798
1639375_a_at	CG2182	0.0006	0.0151	1e-05	2	800.675	898.862	958.788	1.12263	1.06667	1.19747
1639381_at	Cyp6a19		0.0014	0.0152	2	1125.39	948.513	1514.12		1.59632	1.34543
1639388_a_at	CG12567		0.0005	1e-05	2	1053.03	1173.44	1568.31		1.33651	1.48934
1639391_at	CG17109	1e-05		1e-05	1	514.587	414.225	402.925	1.24229		1.27713
1639401_at	LvpH	0.0006		1e-05	1	12111.2	9835.82	9007.51	1.23133		1.34456
1639416_at	CG1598	0.0026	0.0254		4	1242.75	1135.08	1207.54	1.09486	1.06384
1639431_at	synaptogyrin	0.0074	0.0001	1e-05	1	848.55	734.962	540.612	1.15455	1.3595	1.56961
1639434_at	CG14556		1e-05	1e-05	2	240.9	223.9	356.3		1.59134	1.47904
1639443_at	CG13631		0.0081	0.0412	1	970.575	1027.01	824.112		1.2462	1.17772
1639480_at	Cat	0.0001	0.0128	0.0185	3	6204.82	7282.81	6724.79	1.17373	1.08298	1.0838
1639494_at	lmg	0.029	0.0043	1e-05	2	389.637	418.35	459.075	1.07369	1.09735	1.17821
1639495_at	Cyp9b1	0.0001	0.0001		3	285.913	387.738	287.125	1.35614	1.35041
1639522_at	CG31950			0.0049	2	312.45	327.25	351.562			1.12518
1639530_at	CG14528	0.0003	0.0008		3	292.175	451.262	310	1.54449	1.45569
1639539_at	Cyp4e1		0.0009	1e-05	1	735.85	664.038	490.625		1.35345	1.49982
1639563_at	CG12558	0.0464		0.0032	2	172.912	202.85	222.338	1.17314		1.28584
1639571_s_at	Hsp70Bbb /// Hsp70Bc /// Hsp70	0.0063	0.0002	1e-05	2	81.9	140.125	232.575	1.71093	1.65977	2.83974
1639575_at	CG18446		1e-05	1e-05	1	464.738	525.038	199.475		2.6321	2.3298
1639579_s_at	CG17257 /// CG17219	0.0217	0.0005	1e-05	2	519.175	556.962	625.263	1.07278	1.12263	1.20434
1639582_at	Pde11	1e-05		1e-05	2	838.487	1165.53	1107.49	1.39003		1.32082
1639594_at	CG40485		0.0082	0.0004	1	660.725	576.513	422.587		1.36424	1.56352
1639608_at	CG9576		0.0005	0.001	2	474.212	454.1	670.95		1.47754	1.41487
1639611_at	CG8709	0.0205	0.0077	1e-05	2	970.05	1120.91	1301.78	1.15552	1.16135	1.34197
1639644_at	Aats-ala	0.0002	1e-05		4	700.438	548.263	732.913	1.27756	1.33679
1639645_at	CG9740		0.0005	0.026	2	573.788	527.612	628.462		1.19114	1.09529
1639659_at	Zfrp8	0.0007		0.0127	2	258.363	335.312	308.075	1.29784		1.19241
1639666_at	S1P	0.0005	0.0086		4	224.25	174.338	207.825	1.2863	1.19208
1639683_at	CG30110	0.0008		0.002	2	89.05	136.6	131.025	1.53397		1.47136
1639700_s_at	CG9281		0.0006	0.0015	1	1679.54	1739.56	1209.42		1.43834	1.38871
1639723_at	CG7443		1e-05	0.0003	1	1362.26	1434.05	1047.29		1.3693	1.30075
1639729_s_at			0.0002	1e-05	1	901	827.962	553.775		1.49512	1.62701
1639733_s_at	CG14275	1e-05		1e-05	1	1509.53	753.538	835.775	2.00325		1.80614
1639736_at	CG8326	0.0028	0.0003	1e-05	2	298.625	328.525	368.288	1.10013	1.12103	1.23328
1639737_at	CG33254	0.0264	0.0362	0.0004	2	2738.22	3371.49	3961.39	1.23127	1.17497	1.4467
1639743_s_at	Syn2		1e-05	1e-05	1	355.812	348.188	259.275		1.34293	1.37234
1639761_s_at	G1	0.0028	0.0088	1e-05	1	9708.55	9128.04	8644.06	1.0636	1.05599	1.12315
1639763_at	CG3420	0.0006	1e-05		4	1247.97	1065.05	1297	1.17175	1.21778
1639768_at	CG2813		0.006		4	833.888	794.675	895.625		1.12703
1639773_s_at	G49B	0.0138	1e-05	0.0143	3	1708.25	1881.89	1535.67	1.10165	1.22545	1.11238
1639774_at	CG15202	0.0004		0.0001	1	716.65	582.612	563.612	1.23006		1.27153
1639839_s_at	H	0.002	0.0025		3	228.688	267.188	229.975	1.16835	1.16181
1639853_at	CG3509		0.0015	0.0101	2	549.612	504.725	679.987		1.34724	1.23721
1639862_at	Eaat2	0.0015		0.0002	2	1235.26	1477.64	1545.6	1.19621		1.25123
1639867_at	ea	0.0067	0.0002		4	298.45	255.287	323.913	1.16907	1.26881
1639894_at	KP78b	0.0002		0.0059	2	123.95	150.863	141.387	1.21712		1.14068
1639895_at	CG6719	1e-05	0.0033	1e-05	2	1179.44	1497.78	1568.42	1.26991	1.04717	1.32981
1639898_at	CG12857	0.0074	1e-05	0.0021	3	206.6	256.85	145.738	1.24322	1.76242	1.41762
1639937_at	mRpL4	0.0001		0.0003	2	780.875	1025.86	1001.59	1.31373		1.28265
1639943_at	Acox57D-p	1e-05	1e-05		4	797.95	574.4	803.462	1.38919	1.39879
1639944_at	Cyp9f2		0.0001	0.0013	2	4069.29	3901.03	4569.46		1.17135	1.12291
1639968_at	CG12797	0.0005		1e-05	1	785.325	703.825	666	1.1158		1.17917
1639971_at	CG12224	0.0036	0.0058	1e-05	2	69.1375	129.375	185.2	1.87127	1.4315	2.67872
1639983_at		0.0407	0.0022	1e-05	2	45.55	63.1375	92.9125	1.38611	1.47159	2.03979
1639985_s_at	Chc		1e-05	1e-05	1	3230.21	3262.62	2837.01		1.15002	1.1386
1640006_at	CG18609		0.0203	0.0082	1	3184.84	3058.16	2363.86		1.29371	1.3473
1640009_at	Tom34	0.0005		0.0002	1	314.05	253.213	245.838	1.24026		1.27747
1640020_at	CG10990	1e-05	1e-05	0.0056	3	549.388	829.525	651	1.50991	1.27423	1.18496
1640030_at	CG4168		1e-05	0.0002	1	152.713	164.713	101.912		1.61621	1.49847
1640043_s_at	CG31688		1e-05	1e-05	1	804.712	889.888	548.062		1.6237	1.46829
1640057_at	CG9192	0.0004		1e-05	2	47.625	99.6125	116.188	2.0916		2.43963
1640059_at	CG6040		0.003	0.0175	1	355.45	372.288	307.238		1.21173	1.15692
1640067_at	CG12250		0.0009	0.0237	1	460.925	486.137	423.85		1.14696	1.08747
1640076_at	CG31960 /// CG31958	0.0388	0.0004	0.0259	3	140.637	162.287	116.925	1.15394	1.38796	1.2028
1640077_at	CalpC		0.0237	0.0123	2	163.425	167.2	194.662		1.16425	1.19114
1640099_at	wds	0.003			4	393.85	309.05	355.775	1.27439
1640158_at	CG2608	0.0038	1e-05	0.0133	4	886.737	798.575	958.062	1.1104	1.19972	1.08044
1640163_at	Fas2 /// DanaFas2 /// DpaiFas2		0.006		3	155.838	182.012	134.588		1.35237
1640167_s_at	CG12094 /// Tequila	1e-05	1e-05		4	1632.34	900.025	1670.49	1.81366	1.85605
1640177_at	CG4973 /// DpseGA18564	0.0092	0.0018		4	598.75	493.538	629.025	1.21318	1.27452
1640185_at	CG2076	0.0002		1e-05	1	2937.06	2336.47	2271.44	1.25705		1.29304
1640214_at	CG31216	0.0227		0.003	1	373.863	342.125	328.85	1.09277		1.13688
1640215_at	CG4338	0.035	1e-05	1e-05	4	660.112	593.875	891.587	1.11153	1.5013	1.35066
1640217_at	CG30154	0.0069		0.0055	1	384.6	304.738	301.875	1.26207		1.27404
1640221_at	CG10479	1e-05	0.0052	0.01	3	454.275	582.263	514.775	1.28174	1.1311	1.13318
1640242_s_at		1e-05	1e-05		3	873.337	1532.5	972.763	1.75476	1.57541
1640243_at	CG9267			0.0263	2	820.288	844.475	883.087			1.07656
1640249_at	CG33173	1e-05	0.0079	1e-05	4	2123.35	1385.42	1570.75	1.53263	1.13377	1.35181
1640256_at	bel /// Dyak el		0.0371	0.0008	2	1373.2	1450.54	1538.03		1.06031	1.12003
1640265_a_at	Acph-1		0.0002	0.0005	2	698.388	685.788	794.087		1.15792	1.13703
1640284_at	VAChT /// Cha		0.0005	0.0149	1	359.337	384.75	320.225		1.2015	1.12214
1640286_at	CG32174	0.0034	0.001		4	265.625	231.925	271.913	1.14531	1.17242
1640295_a_at	RhoGAP71E	0.0226		0.0158	1	438.55	380.738	376.462	1.15184		1.16492
1640297_at	CG31294	0.0064			3	495.7	620.062	560.212	1.25088
1640303_a_at	pst /// Dyakpst	0.0041	0.0112		4	6263.48	5650.6	6169.3	1.10846	1.0918
1640315_at	CG31241		0.0101		4	212.075	202.488	224.2		1.10723
1640334_at	CG33178	0.0004		0.0002	1	1642.24	1211.69	1173.03	1.35533		1.4
1640335_at	CG31304	0.0003	0.0162		3	506.837	718.55	599.15	1.41771	1.19928
1640351_s_at	CG4390 /// DpseGA18152	0.0231	0.0002	1e-05	2	1524.74	1636.78	1866.51	1.07348	1.14036	1.22415
1640355_at	CG5246	1e-05	0.0039	0.012	4	853.275	350.238	625.225	2.43628	1.78515	1.36475
1640358_at	CG4968	0.05	0.0006	0.0291	4	1440.84	1314.62	1584.34	1.09601	1.20516	1.09959
1640395_a_at	dos		0.0202	0.009	1	899.087	886.175	806.812		1.09837	1.11437
1640415_at	CG3860	0.0108	0.0388		4	1200.89	1141.46	1187.24	1.05206	1.0401
1640418_at	mor		0.0005	0.0002	2	715.975	732.737	859.688		1.17325	1.20072
1640435_at	eIF-1A		0.0008	1e-05	1	8231.06	7821.9	6637.98		1.17836	1.24
1640448_x_at		0.0111	0.0004		3	67.7875	84.025	58.125	1.23954	1.44559
1640451_at	CG10863	0.0001		0.0005	1	7705.44	5885	6179.64	1.30934		1.24691
1640457_s_at	Bsg	0.0039		0.0041	1	2114.82	1837.24	1839.95	1.15109		1.14939
1640462_at	Ho	0.0004	1e-05	0.0001	3	1584.33	1748.79	1393.22	1.10381	1.25521	1.13716
1640465_at	CG17124	0.0009	1e-05	0.0004	3	507.613	619.938	381.988	1.22128	1.62293	1.32887
1640479_at	CG9519	0.0191	0.0039	1e-05	2	244.637	306.575	388.113	1.25318	1.26596	1.58648
1640492_at	CG10672	0.0019	0.0022	1e-05	2	1114.04	1332.29	1545.28	1.19591	1.15987	1.38709
1640499_at	CG30338		1e-05	0.0005	2	140.338	130.137	178.238		1.36961	1.27006
1640504_at	CG12547		0.0005	0.0076	2	636.15	595.513	722.362		1.21301	1.13552
1640507_s_at		0.0026		0.0001	2	37.9875	75.3375	93.6125	1.98322		2.4643
1640529_at	CG15408	0.0105	0.0007		4	740.087	637.913	790.913	1.16017	1.23984
1640537_a_at	CG8234	0.0098	1e-05	0.0026	3	225.262	275.15	163.713	1.22146	1.68069	1.37596
1640540_at	CG30273	0.0006	0.0109	1e-05	1	474.538	366.8	295.962	1.29372	1.23935	1.60337
1640547_at	mew	0.0027	1e-05		3	417.462	488.3	378.087	1.16969	1.2915
1640567_at	CG7337	1e-05		1e-05	2	937.125	1145.34	1103.91	1.22218		1.17798
1640614_at	cac		0.0012	0.0003	1	478.825	464.038	391.8		1.18437	1.22212
1640618_at	CG13884		0.0118		4	142.125	125.037	154.5		1.23563
1640619_at	CG7028		0.0021	0.003	2	628.737	625.087	698.95		1.11816	1.11167
1640642_at	Rh6	0.0006		1e-05	1	1482.44	1126.17	1034.85	1.31635		1.43251
1640644_at	Surf6 /// CG4538		0.0011	1e-05	2	404.562	440.663	527.7		1.19752	1.30437
1640650_at	Irp-1B		0.0001	1e-05	2	1249.49	1261.89	1513.11		1.19909	1.21099
1640660_at	Spx		0.0211	0.0049	2	429.775	449.95	517.737		1.15066	1.20467
1640666_at	CG31205		0.0008	0.0004	1	1476.74	1421.81	867.362		1.63924	1.70256
1640707_at	CG15772	1e-05	1e-05	1e-05	1	431.137	263.962	143.463	1.63333	1.83994	3.00523
1640720_a_at	CG14872	1e-05	0.0225	1e-05	1	3701.38	1686.92	1272.99	2.19416	1.32517	2.90763
1640743_at	Dip-C	1e-05	0.0001	1e-05	2	613.663	1181.74	1441.95	1.92571	1.22019	2.34974
1640746_at	CG18542 /// CG32939	0.0105	0.0017	1e-05	1	987.538	866.663	706.5	1.13947	1.2267	1.39779
1640747_s_at	CG8547	1e-05	0.0001		3	2299.7	2704.51	2323.53	1.17603	1.16397
1640755_at	Cyp6a8	1e-05	0.0011	1e-05	1	1932.55	978.538	315.562	1.97494	3.10093	6.12414
1640758_at	CG32613	0.0039	1e-05	0.0026	3	99.8625	130.95	66.8625	1.3113	1.9585	1.49355
1640765_at	cyc		1e-05	0.001	2	402.962	370.325	490.738		1.32515	1.21782
1640774_a_at	Mob1	1e-05	1e-05	1e-05	3	735.987	1320.05	1058.9	1.79358	1.24662	1.43875
1640778_at		0.0019	0.0008		3	134.213	196.625	126.975	1.46503	1.54853
1640791_at	Parg	0.0209	1e-05	0.0022	4	118.463	95.725	151.613	1.23753	1.58383	1.27984
1640817_at	zormin	0.0181	0.036	0.0003	1	267.9	223.35	184.875	1.19946	1.20811	1.44909
1640822_s_at	qkr54B		1e-05	0.0004	1	374.475	397	309.275		1.28365	1.21082
1640827_at	CG15422	0.0393	0.0002	0.0139	3	1447.89	1682.34	1156.16	1.16193	1.4551	1.25232
1640850_at	CG31012	0.0262	0.0002	0.0141	3	44.8	52.225	36.4	1.16574	1.43475	1.23077
1640857_at	CG10208	0.0002		1e-05	1	614.587	493.762	464.613	1.2447		1.3228
1640859_at	Sse		0.0002	0.001	2	103.55	89.25	160.4		1.7972	1.54901
1640867_s_at	htl		0.0339	0.0131	1	311.113	302.35	261.7		1.15533	1.18881
1640870_s_at	CG17322	0.0022	0.0256	1e-05	1	544.875	491.137	455.85	1.10941	1.07741	1.19529
1640906_at	CG32523	0.0287	0.0004	1e-05	1	571.962	456.575	230.113	1.25272	1.98414	2.48558
1640912_s_at	scarface	0.0343	0.0011		3	350.962	396.462	315.538	1.12964	1.25647
1640915_at	CG3800	0.0002		0.0005	1	2922.47	2458.71	2510.94	1.18862		1.1639
1640938_at	mad2		0.0002	0.0004	2	351.788	341.35	486.562		1.42541	1.38311
1640944_at	CG4577	0.0119	1e-05	0.0167	3	669.263	818.788	528.95	1.22342	1.54795	1.26527
1640950_at	CG15739		1e-05	1e-05	2	728.375	682.925	920.438		1.34779	1.26369
1640955_s_at		1e-05		1e-05	1	559.35	208.988	235.662	2.67648		2.37352
1640978_at	CG14567		0.0002	0.0001	1	715.85	705.3	447.712		1.57534	1.59891
1640979_at	CG1681		0.0344	0.0086	2	3047.28	3143.6	3450.62		1.09767	1.13236
1641017_at	san	1e-05		1e-05	2	806.888	998.6	1052.14	1.2376		1.30395
1641018_s_at	CG8468	0.0003		1e-05	2	499.938	703.675	753.05	1.40753		1.50629
1641037_at	CG32702	0.001		0.0002	1	280.475	197	177.7	1.42373		1.57836
1641053_s_at	tok	1e-05	0.0012		3	588.6	785.25	649.3	1.3341	1.20938
1641062_at	Ady43A		0.0003	0.0045	1	307.012	330.45	252.975		1.30626	1.21361
1641068_a_at	spz		1e-05	1e-05	2	520.05	518.4	611.837		1.18024	1.1765
1641069_at	CG10703	1e-05	0.009	1e-05	1	393.587	288.75	235.363	1.36307	1.22683	1.67226
1641082_at	Corp	0.0057	1e-05	0.0266	4	370.2	271.3	444.587	1.36454	1.63873	1.20094
1641092_at	CG4942	0.0001	0.0016		4	172.562	124.45	159.975	1.3866	1.28546
1641104_s_at	Eaat1	1e-05	1e-05		3	2753.57	3319.62	2618.62	1.20557	1.2677
1641105_at	MED20		0.0003	1e-05	2	193.338	219.512	289.35		1.31815	1.49661
1641117_a_at	CG17600	0.0354	1e-05	1e-05	3	269.087	287.625	224.363	1.06889	1.28197	1.19934
1641120_at	CG13506	1e-05	1e-05		3	1707.71	2282.74	1629.15	1.33672	1.40118
1641132_at			0.0047	0.0006	1	110.963	98.8125	61.6625		1.60247	1.79951
1641134_at	CG7277	1e-05	1e-05	0.0012	3	938.462	1127.47	826.225	1.20141	1.36461	1.13584
1641137_at	Dr	0.0057	0.0056	1e-05	1	315.05	269.413	223.6	1.1694	1.20489	1.40899
1641147_s_at	CG3632	0.0182	0.0087	1e-05	2	651.375	718.562	795.525	1.10315	1.10711	1.2213
1641152_at	CG1718	1e-05		1e-05	2	656.737	774.837	780.362	1.17983		1.18824
1641169_s_at	CG11050	0.0002		1e-05	1	4031.31	3413.78	3306.34	1.1809		1.21927
1641178_s_at	CG9205		1e-05	1e-05	1	731.725	690.487	491.225		1.40564	1.48959
1641190_at	Jon65Aii	1e-05	0.026	1e-05	2	1745.34	3666.78	4506.34	2.1009	1.22896	2.58193
1641191_s_at	Ugt36Bc	1e-05	1e-05	1e-05	1	1534.94	1215.62	802.3	1.26267	1.51518	1.91317
1641204_at	CG14864	0.0135		0.0018	2	79.425	97.1	103.75	1.22254		1.30626
1641206_at	sima	0.0076	0.0014		3	471.275	539.538	451.25	1.14485	1.19565
1641207_s_at	CG4991		1e-05	1e-05	2	1341	1346.83	1880.88		1.39653	1.40259
1641212_a_at	CG32030	0.0452			3	836.15	1008.23	917.6	1.20579
1641223_at	CG4933		0.0136	0.0014	2	286.275	295.975	318.75		1.07695	1.11344
1641234_at	CG16997	0.0177	0.0006		3	807.225	940.812	715.125	1.16549	1.31559
1641294_a_at	CG3625	0.0002	0.0077		4	3358.92	2928.17	3190.71	1.14711	1.08966
1641303_at	egl	1e-05	1e-05		3	1527.24	1881.75	1575.14	1.23213	1.19466
1641304_s_at	CG9801	0.0002		0.0001	2	489.613	692.862	699.775	1.41512		1.42924
1641307_at	CG14419	0.0298	0.0279	0.0003	1	227.8	181.213	133.938	1.25709	1.35296	1.70079
1641309_s_at	Iswi		0.0113	0.003	1	596.525	573.825	478.8		1.19846	1.24588
1641315_at	CG15125	0.0045	1e-05	0.0365	3	90.0875	115.775	72.775	1.28514	1.59086	1.23789
1641316_at	ida	0.0025	0.0004		4	166.512	142.35	173.075	1.16974	1.21584
1641327_at	CG9416	1e-05	0.0009	0.0018	3	329.475	505.4	413.238	1.53396	1.22303	1.25423
1641352_at	CG7922		0.0141	0.0009	2	201.2	218.75	251.912		1.1516	1.25205
1641353_s_at	CG32066	1e-05	0.0002	0.0085	3	1101.89	1552.72	1267.67	1.40915	1.22486	1.15046
1641362_at	CG13759	0.0008		0.0024	2	328.875	396.625	387.812	1.20601		1.17921
1641365_s_at		0.0141	0.0007		3	648.725	777.025	576.288	1.19777	1.34833
1641370_s_at	CG4199	0.0026		0.0002	1	1749.96	1449.5	1337.33	1.20729		1.30855
1641382_at	Pms2		0.0019	0.0003	2	191.812	206.137	256.688		1.24522	1.33822
1641396_a_at	CG7766		0.0022	0.0065	1	3278.52	3336.07	2962.96		1.12593	1.1065
1641412_at	CG31810 /// CG31809	1e-05	0.0009	1e-05	1	526.462	299.137	135.525	1.75993	2.20725	3.88462
1641428_at	Cyp9c1	0.0012	0.0002	1e-05	1	476.262	401.462	304.725	1.18632	1.31746	1.56293
1641446_s_at	CG5171	0.001	0.0031		3	1851.05	2213.25	1905.17	1.19567	1.1617
1641451_at	Dhpr		1e-05	1e-05	2	450.775	491.875	772.562		1.57065	1.71385
1641454_at	CG1461	0.0007		0.0012	1	1425.72	929	962.25	1.53469		1.48166
1641456_at	CG10366	1e-05	0.0007		4	492.225	408.538	471.475	1.20485	1.15406
1641464_s_at	CG32850	1e-05	0.0027	1e-05	1	1048.2	442.387	222.887	2.36942	1.9848	4.70282
1641475_at	SytIV	0.0008	1e-05		3	994.425	1133.65	932.562	1.14001	1.21563
1641478_s_at			0.0004	1e-05	2	195.113	229.85	320.788		1.39564	1.64412
1641481_at	Ugt86Dd	0.0002	0.0049	1e-05	1	3372.26	2173.94	1390.6	1.55122	1.56331	2.42504
1641501_a_at	Sh	1e-05	1e-05		3	258.95	341.738	249.65	1.3197	1.36887
1641508_s_at	Tsp42Eh	0.0221	1e-05	1e-05	1	328.137	289.438	185.812	1.13371	1.55769	1.76596
1641538_at	CG30017	0.0132	0.0002	0.0269	3	74.325	108.875	44.35	1.46485	2.4549	1.67587
1641558_at	CG31005	1e-05	0.0012	0.0056	3	483.387	625.075	546.438	1.29311	1.14391	1.13043
1641570_s_at	CG31683 /// CG18858	0.0368	1e-05	1e-05	4	1989.71	1820.84	2508.64	1.09275	1.37774	1.2608
1641590_at	timeout	0.0036		0.0008	2	96.4	142.688	153.025	1.48016		1.5874
1641597_a_at	CG4297		0.0178		4	185.075	168	200.137		1.19129
1641600_at	RpL24	1e-05		0.0001	1	13425.3	11761.6	12112.6	1.14145		1.10837
1641607_at	Nc	0.0112	1e-05	0.0051	4	319.6	284.6	359.538	1.12298	1.26331	1.12496
1641624_at	CG31957	0.0094	0.0031		4	420.938	353.15	433.975	1.19195	1.22887
1641627_at	CG9396		0.0001	0.0036	2	1026.83	881	1280.88		1.45389	1.24741
1641632_at	CG17048	0.004	0.0006		3	151.963	188.275	141.363	1.23896	1.33186
1641662_at	nAcR34E		0.0068	0.0285	1	251.4	263.538	212.488		1.24025	1.18313
1641669_a_at	CG7757		0.0007	0.0002	2	518.888	528.763	580.35		1.09756	1.11845
1641687_at	Arf84F		0.0052	0.0011	2	329.8	343.663	397.05		1.15535	1.20391
1641707_at	Ufd1-like		0.0004	0.0004	2	849.362	848.475	944.775		1.1135	1.11233
1641711_at	CG13360		0.0002	1e-05	1	968.562	884.975	671.05		1.31879	1.44335
1641715_at	CG11162		0.0008	0.0164	1	202.35	222.762	168.45		1.32243	1.20125
1641721_a_at	RpL34a	1e-05		0.0013	1	5359.49	4772.71	4957.41	1.12294		1.08111
1641722_at	Reg-2	1e-05	0.0019		4	1198.26	841.013	1077.2	1.42479	1.28084
1641723_a_at	PGRP-LC	0.012	0.0007		3	233.4	298.438	199.65	1.27865	1.4948
1641725_at	CG7000	0.0006	0.0038	1e-05	1	337.137	278.175	232.287	1.21196	1.19755	1.45138
>
<
ns
Categories
1	2	3	4
H³C³L (H>L)	H£C£L (H<L)	H£C³L	H³C£L

## Sheet: H>L
Affy ID	Gene_Symbol	H ≠ L P Value	H Mean	C Mean	L Mean	H ≠ L Fold Change	Gene Symbol	Gene Descriptor	LocusLink	GO Bio Process	GO Cell Component	GO Molecular Function
1622946_at	CG6908	1e-05	5242.08	2000.11	618.75	8.47204	CG6908	CG6908-RA /FEA=BDGP /GEN=CG6908 /DB_XREF=CG6908 FBgn0037936 /SEG=chr3R:-7514116,7515763 /MAP=86E20-86E20 /LEN=1415 /DEF=(CG6908 gene symbol:CG6908 FBgn0037936 )	41410
1623028_at	CG14872	1e-05	1418.39	617.375	440.613	3.21913	CG14872	CG14872-RA /FEA=BDGP /GEN=CG14872 /DB_XREF=CG14872 FBgn0038346 /SEG=chr3R:-11333798,11334578 /MAP=88F7-88F7 /LEN=679 /DEF=(CG14872 gene symbol:CG14872 FBgn0038346 )	41893
1623517_at	CG4962	1e-05	212.7	113.812	37.95	5.60474	CG4962	CG4962-RA /FEA=BDGP /GEN=CG4962 /DB_XREF=CG4962 FBgn0036597 /SEG=chr3L:-16243587,16244419 /MAP=72E1-72E1 /LEN=769 /DEF=(CG4962 gene symbol:CG4962 FBgn0036597 )	39793
1623689_a_at	CG14642	1e-05	292.625	230.9	44.225	6.61673	CG14642	CG14642-RA /FEA=BDGP /GEN=CG14642 /DB_XREF=CG14642 FBgn0037222 /SEG=chr3R:-66765,68507 /MAP=82A1-82A1 /LEN=1413 /DEF=(CG14642 gene symbol:CG14642 FBgn0037222 (GO:0004252 serine-type endopeptidase))	40532	6508 // proteolysis and peptidolysis // non-traceable author statement		4263 // chymotrypsin activity // inferred from electronic annotation /// 4252 // serine-type endopeptidase activity // inferred from sequence similarity /// 4295 // trypsin activity // non-traceable author statement
1623757_at	Cry	1e-05	261.438	206.075	128.4	2.03612	Cry	Crystallin	34604			42302 // structural constituent of cuticle // inferred from electronic annotation /// 5212 // structural constituent of eye lens // inferred from direct assay
1623810_at	CG17265	1e-05	149.938	83.2	61.65	2.43208	CG17265	CG17265-RA /FEA=BDGP /GEN=CG17265 /DB_XREF=CG17265 FBgn0031488 /SEG=chr2L:+3006069,3008638 /MAP=23C5-23C5 /LEN=2432 /DEF=(CG17265 gene symbol:CG17265 FBgn0031488 )	33509
1623899_at	Takr99D	1e-05	384.887	376.488	78.875	4.87971	Takr99D	Tachykinin-like receptor at 99D	43551	19226 // transmission of nerve impulse // inferred from electronic annotation /// 7217 // tachykinin signaling pathway // inferred from sequence similarity /// 7186 // G-protein coupled receptor protein signaling pathway // inferred from sequence . . .	5887 // integral to plasma membrane // non-traceable author statement /// 16021 // integral to membrane // inferred from sequence similarity /// 5886 // plasma membrane // inferred from sequence similarity	4995 // tachykinin receptor activity // inferred from sequence similarity /// 4995 // tachykinin receptor activity // inferred from direct assay /// 8188 // neuropeptide receptor activity // inferred from sequence similarity
1624413_at	CG14527	0.0075	106.45	301.312	46.2375	2.30224	CG14527	CG14527-RA /FEA=BDGP /GEN=CG14527 /DB_XREF=CG14527 FBgn0039613 /SEG=chr3R:+24695890,24697993 /MAP=98F1-98F1 /LEN=2103 /DEF=(CG14527 gene symbol:CG14527 FBgn0039613 (GO:0004222 metalloendopeptidase))	43412	6508 // proteolysis and peptidolysis // inferred from electronic annotation	16020 // membrane // inferred from electronic annotation	4222 // metalloendopeptidase activity // inferred from sequence similarity /// 4245 // neprilysin activity // inferred from electronic annotation /// 8270 // zinc ion binding // inferred from electronic annotation
1624688_at	CG9360	1e-05	5344.48	5117.85	1705.19	3.13424	CG9360	CG9360-RA /FEA=BDGP /GEN=CG9360 /DB_XREF=CG9360 FBgn0030332 /SEG=chrX:-11494128,11495245 /MAP=10E2-10E2 /LEN=1035 /DEF=(CG9360 gene symbol:CG9360 FBgn0030332 (GO:0016614 oxidoreductase, acting on CH-OH group of donors))	32128	8152 // metabolism // inferred from electronic annotation		16614 // oxidoreductase activity, acting on CH-OH group of donors // inferred from sequence similarity
1624732_at	GstE5	1e-05	821.862	699.362	377.15	2.17914	GstE5	Glutathione S transferase E5	37110	6952 // defense response // inferred from electronic annotation /// 6800 // oxygen and reactive oxygen species metabolism // inferred from electronic annotation /// 9636 // response to toxin // inferred from electronic annotation		4364 // glutathione transferase activity // inferred from sequence similarity
1624824_at	Jon74E	1e-05	15632.4	14128.4	7082.23	2.20727	Jon74E	Jonah 74E	39959	6508 // proteolysis and peptidolysis // non-traceable author statement		4295 // trypsin activity // inferred from electronic annotation /// 4263 // chymotrypsin activity // inferred from sequence similarity /// 4263 // chymotrypsin activity // non-traceable author statement
1624859_at	rpr	1e-05	109.55	54.05	41.15	2.66221	rpr	reaper	40015	30162 // regulation of proteolysis and peptidolysis // traceable author statement /// 16567 // protein ubiquitination // traceable author statement /// 6915 // apoptosis // non-traceable author statement /// 35096 // larval midgut cell death // . . .	5737 // cytoplasm // traceable author statement /// 5739 // mitochondrion // inferred from direct assay
1624945_a_at	CG10910	0.0005	1998.14	1264.44	887.962	2.25025	CG10910	CG10910-RA /FEA=BDGP /GEN=CG10910 /DB_XREF=CG10910 FBgn0034289 /SEG=chr2R:+13083982,13086140 /MAP=55B1-55B1 /LEN=1374 /DEF=(CG10910 gene symbol:CG10910 FLAGGED_PROBLEMATIC FBgn0034289 )	37052
1625026_at	CG3348	1e-05	2313.31	895.487	801.1	2.88767	CG3348	CG3348-RA /FEA=BDGP /GEN=CG3348 /DB_XREF=CG3348 FBgn0040609 /SEG=chr3R:-23106617,23107276 /MAP=97F1-97F1 /LEN=527 /DEF=(CG3348 gene symbol:CG3348 FBgn0040609 )	50082
1625145_a_at	Anxb11	1e-05	1334.41	1271.62	572.1	2.33248	Anxb11	Annexin B11	32612	6508 // proteolysis and peptidolysis // inferred from electronic annotation /// 50819 // negative regulation of coagulation // inferred from electronic annotation /// 6629 // lipid metabolism // inferred from electronic annotation /// 8360 // . . .		8270 // zinc ion binding // inferred from electronic annotation /// 8237 // metallopeptidase activity // inferred from electronic annotation /// 5509 // calcium ion binding // inferred from electronic annotation /// 3779 // actin binding // . . .
1625153_at	CG33105	1e-05	275.55	247.662	83.475	3.30099	CG33105	CG33105-RA /FEA=BDGP /GEN=CG33105 /DB_XREF=CG33105 FBgn0053105 /SEG=chr3R:-5517640,5518532 /MAP=85E4-85E4 /LEN=830 /DEF=(CG33105 gene symbol:CG33105 synonyms:(CG9443) FBgn0053105 )	318890	6886 // intracellular protein transport // inferred from electronic annotation	5794 // Golgi apparatus // inferred from sequence similarity /// 16020 // membrane // inferred from electronic annotation	8320 // protein carrier activity // inferred from electronic annotation
1625550_at		1e-05	212.412	79.3125	71.6875	2.96303		CR33294-RA /FEA=BDGP /SEG=chr3R:+19944,21870
1625985_at	CG31446	1e-05	790.275	486.075	321.938	2.45475	CG31446	CG31446-RA /FEA=BDGP /GEN=CG31446 /DB_XREF=CG31446 FBgn0051446 /SEG=chr3R:+11518828,11519938 /MAP=89A2-89A2 /LEN=870 /DEF=(CG31446 gene symbol:CG31446 FBgn0051446 )	318741
1625997_s_at		1e-05	3582.54	2800.79	1665.62	2.15087		GH03753 /FEA=sim4 /SEG=chr2h:+211711,216079
1626324_at	Cyp309a1	0.0001	288.475	261.225	105.975	2.7221	Cyp309a1	CG9964-RA /FEA=BDGP /GEN=Cyp309a1 /DB_XREF=CG9964 FBgn0031432 /SEG=chr2L:-2555471,2557415 /MAP=22F4-23A1 /LEN=1593 /DEF=(CG9964 gene symbol:Cyp309a1 FBgn0031432 (GO:0005792 microsome) (GO:0015034 cytochrome P450) (GO:0016020 membrane))	33438	6118 // electron transport // inferred from electronic annotation /// 6306 // DNA methylation // inferred from electronic annotation /// 8202 // steroid metabolism // inferred from electronic annotation	16020 // membrane // non-traceable author statement /// 5792 // microsome // non-traceable author statement	4497 // monooxygenase activity // inferred from electronic annotation /// 3677 // DNA binding // inferred from electronic annotation /// 16491 // oxidoreductase activity // inferred from electronic annotation /// 5489 // electron transporter . . .
1626418_a_at	CG14691	1e-05	257.775	194.575	119.838	2.15104	CG14691	CG14691-RB /FEA=BDGP /GEN=CG14691 /DB_XREF=CG14691 FBgn0037829 /SEG=chr3R:-6579069,6581374 /MAP=86C5-86C5 /LEN=1673 /DEF=(CG14691 gene symbol:CG14691 FBgn0037829 (GO:0008021 synaptic vesicle))	41287	6810 // transport // inferred from electronic annotation /// 7269 // neurotransmitter secretion // inferred from electronic annotation	16021 // integral to membrane // inferred from electronic annotation /// 8021 // synaptic vesicle // inferred from sequence similarity	5215 // transporter activity // inferred from electronic annotation
1626435_at	CG15263	0.0003	411.925	379.725	139.688	2.9489	CG15263	CG15263-RA /FEA=BDGP /SEG=chr2L:+15263111,15263990	34898
1626740_at	CG4784	1e-05	934.025	225.188	163.55	5.71094	CG4784	CG4784-RA /FEA=BDGP /GEN=CG4784 /DB_XREF=CG4784 FBgn0036619 /SEG=chr3L:-16314769,16316205 /MAP=72E2-72E2 /LEN=1436 /DEF=(CG4784 gene symbol:CG4784 FBgn0036619 )	39816			42302 // structural constituent of cuticle // inferred from electronic annotation
1626764_at	CG10182	1e-05	214.7	91.025	96	2.23646	CG10182	CG10182-RA /FEA=BDGP /GEN=CG10182 /DB_XREF=CG10182 FBgn0039091 /SEG=chr3R:-19403585,19406194 /MAP=95A2-95A3 /LEN=2121 /DEF=(CG10182 gene symbol:CG10182 FBgn0039091 )	42780
1627088_at	fit	0.0006	971.5	550.125	437.6	2.22006	fit	female-specific independent of transformer	42578
1627334_at	Tsp39D	1e-05	222.963	291.163	47.45	4.69889	Tsp39D	Tetraspanin 39D	35405	7165 // signal transduction // inferred from electronic annotation /// 16337 // cell-cell adhesion // inferred from electronic annotation	16021 // integral to membrane // inferred from sequence similarity	5102 // receptor binding // inferred from electronic annotation
1627633_at	CG8932	1e-05	532.2	267.262	252.8	2.10522	CG8932	CG8932-RA /FEA=BDGP /GEN=CG8932 /DB_XREF=CG8932 FBgn0039390 /SEG=chr3R:+21725798,21727560 /MAP=96F8-96F8 /LEN=806 /DEF=(CG8932 gene symbol:CG8932 FBgn0039390 (GO:0008523 sodium dependent multivitamin transporter))	43137	6812 // cation transport // inferred from electronic annotation /// 6732 // coenzyme metabolism // inferred from electronic annotation /// 6858 // extracellular transport // inferred from electronic annotation /// 51189 // prosthetic group . . .	16020 // membrane // inferred from electronic annotation	8523 // sodium-dependent multivitamin transporter activity // inferred from sequence similarity /// 8324 // cation transporter activity // inferred from electronic annotation
1628261_at	CG13067	1e-05	1536.51	1023.8	765.288	2.00776	CG13067	CG13067-RA /FEA=BDGP /GEN=CG13067 /DB_XREF=CG13067 FBgn0036589 /SEG=chr3L:+16220187,16220798 /MAP=72D10-72D10 /LEN=538 /DEF=(CG13067 gene symbol:CG13067 FBgn0036589 )	39785
1628310_at		0.0001	185.238	135.738	92.1125	2.01099		HDC20208 /FEA=HDP /SEG=chr3h:-1089214,1090806
1630212_at	CG2065	1e-05	986.438	690.575	388.85	2.53681	CG2065	CG2065-RA /FEA=BDGP /GEN=CG2065 /DB_XREF=CG2065 FBgn0033204 /SEG=chr2R:+2724686,2726176 /MAP=43E9-43E9 /LEN=1210 /DEF=(CG2065 gene symbol:CG2065 FBgn0033204 )	35707	8152 // metabolism // inferred from electronic annotation		16491 // oxidoreductase activity // inferred from electronic annotation
1630244_s_at	CG31810 /// CG31809	1e-05	731.688	328.387	238.6	3.06659	CG31810 /// CG31809	CG31809-RA /FEA=BDGP /GEN=CG31809 /DB_XREF=CG31809 FBgn0051809 /SEG=chr2L:-16831829,16832986 /MAP=36B2-36B2 /LEN=702 /DEF=(CG31809 gene symbol:CG31809 FBgn0051809 )	318954/	6629 // lipid metabolism // inferred from electronic annotation /// 8202 // steroid metabolism // inferred from electronic annotation /// 8202 // steroid metabolism // inferred from sequence similarity		16491 // oxidoreductase activity // inferred from electronic annotation /// 16229 // steroid dehydrogenase activity // inferred from sequence similarity
1630811_at	CG31988 /// CG31624	1e-05	2047.4	1105.85	1003.12	2.04102	CG31988 /// CG31624	CG31624-RA /FEA=BDGP /GEN=CG31624 /DB_XREF=CG31624 FBgn0051624 /SEG=chr2L:-21169050,21170007 /MAP=39B1-39B1 /LEN=707 /DEF=(CG31624 gene symbol:CG31624 synonyms:(CG17401) FBgn0051624 )	326182/	6928 // cell motility // inferred from electronic annotation /// 7010 // cytoskeleton organization and biogenesis // inferred from electronic annotation		5200 // structural constituent of cytoskeleton // inferred from electronic annotation /// 8270 // zinc ion binding // inferred from electronic annotation
1630842_s_at	CG32640 /// CG32641	1e-05	2717.96	1428.69	1318.76	2.06099	CG32640 /// CG32641	CG32641-RA /FEA=BDGP /GEN=CG32641 /DB_XREF=CG32641 FBgn0052641 /SEG=chrX:+12915234,12915633 /MAP=11E3-11E3 /LEN=399 /DEF=(CG32641 gene symbol:CG32641 FBgn0052641 )	318135/	9408 // response to heat // inferred from sequence similarity /// 6457 // protein folding // inferred from electronic annotation		51082 // unfolded protein binding // inferred from electronic annotation
1632348_at	CG9452	1e-05	204.662	185.15	97.1875	2.10585	CG9452	CG9452-RA /FEA=BDGP /GEN=CG9452 /DB_XREF=CG9452 FBgn0036877 /SEG=chr3L:-19450023,19452740 /MAP=76B5-76B5 /LEN=1508 /DEF=(CG9452 gene symbol:CG9452 FBgn0036877 (GO:0003993 acid phosphatase))	40119	6796 // phosphate metabolism // inferred from electronic annotation		3993 // acid phosphatase activity // inferred from sequence similarity
1632531_at	CG5770	1e-05	568.163	265.312	134.65	4.21955	CG5770	CG5770-RA /FEA=BDGP /GEN=CG5770 /DB_XREF=CG5770 FBgn0034291 /SEG=chr2R:-13107779,13108794 /MAP=55B1-55B1 /LEN=897 /DEF=(CG5770 gene symbol:CG5770 FBgn0034291 )	37054
1632978_at	CG32207	0.0005	256.3	155.5	91.3875	2.80454	CG32207	CG32207-RA /FEA=BDGP /GEN=CG32207 /DB_XREF=CG32207 FBgn0052207 /SEG=chr3L:-19426207,19427548 /MAP=76B3-76B3 /LEN=1082 /DEF=(CG32207 gene symbol:CG32207 FLAGGED_PROBLEMATIC FBgn0052207 )	317915
1633126_at	CG4596	1e-05	89.3625	99.625	34.35	2.60153	CG4596	CG4596-RA /FEA=BDGP /GEN=CG4596 /DB_XREF=CG4596 FBgn0037849 /SEG=chr3R:+6698779,6701329 /MAP=86C7-86C7 /LEN=2362 /DEF=(CG4596 gene symbol:CG4596 FBgn0037849 )	41312
1633150_a_at	CG12677	1e-05	751	788.525	317.188	2.36768	CG12677	CG12677-RA /FEA=BDGP /GEN=CG12677 /DB_XREF=CG12677 FBgn0040706 /SEG=chr2L:+4426476,4427629 /MAP=24F2-24F2 /LEN=889 /DEF=(CG12677 gene symbol:CG12677 FBgn0040706 )	50179
1633304_at	CG1967	1e-05	473.512	829.763	218.15	2.17058	CG1967	CG1967-RA /FEA=BDGP /GEN=CG1967 /DB_XREF=CG1967 FBgn0030341 /SEG=chrX:-11581988,11583173 /MAP=10F1-10F1 /LEN=1104 /DEF=(CG1967 gene symbol:CG1967 FBgn0030341 (GO:0030135 coated vesicle) (GO:0006892 post Golgi transport))	32140	6886 // intracellular protein transport // inferred from electronic annotation /// 6892 // post-Golgi transport // inferred from sequence similarity	16020 // membrane // inferred from electronic annotation /// 30135 // coated vesicle // inferred from sequence similarity /// 30133 // transport vesicle // inferred from sequence similarity	8320 // protein carrier activity // inferred from electronic annotation /// 5478 // intracellular transporter activity // inferred from sequence similarity
1633401_s_at	Cyp12d1-p /// Cyp12d1-d	1e-05	4186.7	2640.94	1694.64	2.47056	Cyp12d1-p /// Cyp12d1-d	CG30489-RA /FEA=BDGP /GEN=CG30489 /DB_XREF=CG30489 FBgn0050489 /SEG=chr2R:-6184833,6186606 /MAP=47D4-47D4 /LEN=1595 /DEF=(CG30489 gene symbol:CG30489 FBgn0050489 )	246648/	6118 // electron transport // inferred from electronic annotation	5739 // mitochondrion // inferred from sequence similarity /// 5739 // mitochondrion // non-traceable author statement	5489 // electron transporter activity // inferred from sequence similarity /// 5489 // electron transporter activity // non-traceable author statement /// 16491 // oxidoreductase activity // inferred from electronic annotation /// 4497 // . . .
1633639_at	Cyp28d1	1e-05	4701.25	4658.29	2167.41	2.16906	Cyp28d1	CG10833-RA /FEA=BDGP /GEN=Cyp28d1 /DB_XREF=CG10833 FBgn0031689 /SEG=chr2L:+5203049,5205021 /MAP=25C10-25C10 /LEN=1603 /DEF=(CG10833 gene symbol:Cyp28d1 FBgn0031689 (GO:0005792 microsome) (GO:0015034 cytochrome P450) (GO:0016020 membrane))	33749	6118 // electron transport // inferred from electronic annotation /// 8202 // steroid metabolism // inferred from electronic annotation	16020 // membrane // non-traceable author statement /// 5792 // microsome // non-traceable author statement	4497 // monooxygenase activity // inferred from electronic annotation /// 16491 // oxidoreductase activity // inferred from electronic annotation /// 5489 // electron transporter activity // inferred from sequence similarity /// 5489 // electron . . .
1633749_at	CG6337	1e-05	255.425	271.475	112.9	2.2624	CG6337	CG6337-RA /FEA=BDGP /GEN=CG6337 /DB_XREF=CG6337 FBgn0033873 /SEG=chr2R:-8898567,8899802 /MAP=50C6-50C6 /LEN=1115 /DEF=(CG6337 gene symbol:CG6337 FBgn0033873 (GO:0004215 cathepsin H))	36530	6508 // proteolysis and peptidolysis // inferred from electronic annotation /// 19538 // protein metabolism // inferred from electronic annotation		4197 // cysteine-type endopeptidase activity // inferred from sequence similarity
1634019_at	CG2064	1e-05	914.612	439.113	383.475	2.38506	CG2064	CG2064-RA /FEA=BDGP /GEN=CG2064 /DB_XREF=CG2064 FBgn0033205 /SEG=chr2R:+2726732,2728248 /MAP=43E9-43E9 /LEN=1210 /DEF=(CG2064 gene symbol:CG2064 FBgn0033205 )	35708	8152 // metabolism // inferred from electronic annotation		16491 // oxidoreductase activity // inferred from electronic annotation
1634143_at	Cyp6w1	1e-05	7187.79	2825.81	2563.24	2.80418	Cyp6w1	CG8345-RA /FEA=BDGP /GEN=Cyp6w1 /DB_XREF=CG8345 FBgn0033065 /SEG=chr2R:+1312160,1313907 /MAP=42A13-42A13 /LEN=1627 /DEF=(CG8345 gene symbol:Cyp6w1 FBgn0033065 (GO:0015034 cytochrome P450) (GO:0005792 microsome) (GO:0016020 membrane))	35543	6118 // electron transport // inferred from electronic annotation	16020 // membrane // non-traceable author statement /// 5792 // microsome // non-traceable author statement	4497 // monooxygenase activity // inferred from electronic annotation /// 16491 // oxidoreductase activity // inferred from electronic annotation /// 5489 // electron transporter activity // inferred from sequence similarity /// 5489 // electron . . .
1634271_at	Def	1e-05	647.6	380.788	123.425	5.24691	Def	Defensin	36047	6965 // anti-Gram-positive bacterial polypeptide induction // non-traceable author statement /// 42742 // defense response to bacteria // non-traceable author statement /// 50830 // defense response to Gram-positive bacteria // traceable author . . .
1634786_at	lectin-28C	1e-05	1342.01	434.212	660.5	2.03181	lectin-28C	CG7106-RA /FEA=BDGP /SEG=chr2L:+7849320,7850162	53542	7283 // spermatogenesis // inferred from electronic annotation		5534 // galactose binding // inferred from sequence similarity
1636015_s_at	CG32850	1e-05	2195.26	950.8	631.15	3.47819	CG32850	NO_REP_ID /FEA=transposon /LEN=7672 /DESC=gb|-|Stalker2 STALKER2 7672bp	318246
1636174_at	GstD9	1e-05	1546.54	1096.56	627.575	2.46431	GstD9	Glutathione S transferase D9	41502	9636 // response to toxin // inferred from electronic annotation /// 6952 // defense response // inferred from electronic annotation		4364 // glutathione transferase activity // inferred from sequence similarity
1636333_a_at	mthl2	0.0001	129.05	73.15	62.175	2.07559	mthl2	methuselah-like 2	38636	6950 // response to stress // inferred from sequence similarity /// 8340 // determination of adult life span // inferred from sequence similarity /// 7186 // G-protein coupled receptor protein signaling pathway // inferred from sequence similarity	16021 // integral to membrane // non-traceable author statement /// 16021 // integral to membrane // inferred from sequence similarity	1584 // rhodopsin-like receptor activity // inferred from electronic annotation /// 4930 // G-protein coupled receptor activity // inferred from sequence similarity
1636882_s_at		1e-05	123.537	72.7875	57.15	2.16164		HDC20523 /FEA=HDP /SEG=chrU:+559846,560728
1636928_s_at	CG1486	1e-05	1038.9	983.45	404.913	2.56574	CG1486	CG1486-RA /FEA=BDGP /GEN=CG1486 /DB_XREF=CG1486 FBgn0031174 /SEG=chrX:+20996457,21000562 /MAP=19F4-19F4 /LEN=3634 /DEF=(CG1486 gene symbol:CG1486 FBgn0031174 )	33108	6520 // amino acid metabolism // inferred from electronic annotation		16831 // carboxy-lyase activity // inferred from electronic annotation
1636984_at	CG32092	1e-05	258.6	126.237	118.8	2.17677	CG32092	CG32092-RB /FEA=BDGP /GEN=CG32092 /DB_XREF=CG32092 FBgn0052092 /SEG=chr3L:-11759632,11768012 /MAP=68E1-68E1 /LEN=7628 /DEF=(CG32092 gene symbol:CG32092 synonyms:(CG5956) FBgn0052092 )	39334	7267 // cell-cell signaling // inferred from electronic annotation /// 7498 // mesoderm development // inferred from electronic annotation /// 7165 // signal transduction // inferred from electronic annotation /// 1501 // skeletal development // . . .		17026 // procollagen C-endopeptidase activity // inferred from sequence similarity /// 4872 // receptor activity // inferred from electronic annotation /// 5160 // transforming growth factor beta receptor binding // inferred from electronic annotation
1637224_at	CG13905	1e-05	969.888	313.363	371.012	2.61416	CG13905	CG13905-RA /FEA=BDGP /GEN=CG13905 /DB_XREF=CG13905 FBgn0035176 /SEG=chr3L:+883559,884243 /MAP=61D4-61D4 /LEN=684 /DEF=(CG13905 gene symbol:CG13905 FBgn0035176 )	38107
1637857_at	lectin-24A	1e-05	665.575	258.75	198.225	3.35767	lectin-24A	CG3410-RA /FEA=BDGP /SEG=chr2L:-3709448,3710297	53543	7283 // spermatogenesis // inferred from electronic annotation		5534 // galactose binding // inferred from sequence similarity
1638716_a_at	CG10725	1e-05	1020.54	400.087	228.225	4.47163	CG10725	CG10725-RB /FEA=BDGP /GEN=CG10725 /DB_XREF=CG10725 FBgn0036362 /SEG=chr3L:+13395526,13396584 /MAP=70B1-70B1 /LEN=878 /DEF=(CG10725 gene symbol:CG10725 FBgn0036362 (GO:0016490 structural constituent of peritrophic membrane (sensu Insecta)))	39510	6030 // chitin metabolism // inferred from electronic annotation	5576 // extracellular region // inferred from electronic annotation	8061 // chitin binding // inferred from electronic annotation /// 16490 // structural constituent of peritrophic membrane (sensu Insecta) // inferred from sequence similarity
1638903_at	CG5724	1e-05	1126.72	639.763	366	3.07848	CG5724	CG5724-RA /FEA=BDGP /GEN=CG5724 /DB_XREF=CG5724 FBgn0038082 /SEG=chr3R:+8565402,8567061 /MAP=87C8-87C8 /LEN=1593 /DEF=(CG5724 gene symbol:CG5724 FBgn0038082 )	41573	9636 // response to toxin // inferred from electronic annotation /// 8202 // steroid metabolism // inferred from electronic annotation /// 5976 // polysaccharide metabolism // inferred from electronic annotation /// 6952 // defense response // . . .		15020 // glucuronosyltransferase activity // inferred from sequence similarity
1638974_at	CG14963	1e-05	724.325	403.288	327.675	2.2105	CG14963	CG14963-RA /FEA=BDGP /GEN=CG14963 /DB_XREF=CG14963 FBgn0035409 /SEG=chr3L:-3152384,3153170 /MAP=63B8-63B8 /LEN=786 /DEF=(CG14963 gene symbol:CG14963 FBgn0035409 )	38383
1639575_at	CG18446	1e-05	464.738	525.038	199.475	2.3298	CG18446	CG18446-RA /FEA=BDGP /GEN=CG18446 /DB_XREF=CG18446 FBgn0033458 /SEG=chr2R:+4932104,4934279 /MAP=46C1-46C1 /LEN=2113 /DEF=(CG18446 gene symbol:CG18446 FBgn0033458 )	36023		5634 // nucleus // inferred from electronic annotation	8270 // zinc ion binding // inferred from electronic annotation /// 3676 // nucleic acid binding // inferred from electronic annotation
1640707_at	CG15772	1e-05	431.137	263.962	143.463	3.00523	CG15772	CG15772-RA /FEA=BDGP /GEN=CG15772 /DB_XREF=CG15772 FBgn0029799 /SEG=chrX:+5492898,5494416 /MAP=5B6-5B7 /LEN=1337 /DEF=(CG15772 gene symbol:CG15772 FBgn0029799 )	31498
1640720_a_at	CG14872	1e-05	3701.38	1686.92	1272.99	2.90763	CG14872	CG14872-RB /FEA=BDGP /GEN=CG14872 /DB_XREF=CG14872 FBgn0038346 /SEG=chr3R:-11333798,11335380 /MAP=88F7-88F7 /LEN=933 /DEF=(CG14872 gene symbol:CG14872 FBgn0038346 )	41893
1640755_at	Cyp6a8	1e-05	1932.55	978.538	315.562	6.12414	Cyp6a8	Cytochrome P450-6a8	36666	48252 // lauric acid metabolism // inferred from direct assay /// 17143 // insecticide metabolism // inferred from direct assay /// 6118 // electron transport // inferred from electronic annotation /// 8202 // steroid metabolism // inferred from . . .	16020 // membrane // non-traceable author statement /// 5792 // microsome // non-traceable author statement	8393 // fatty acid (omega-1)-hydroxylase activity // inferred from direct assay /// 4497 // monooxygenase activity // inferred from electronic annotation /// 16491 // oxidoreductase activity // inferred from electronic annotation /// 5489 // . . .
1640906_at	CG32523	1e-05	571.962	456.575	230.113	2.48558	CG32523	CG32523-RA /FEA=BDGP /GEN=CG32523 /DB_XREF=CG32523 FBgn0052523 /SEG=chrX:+20890316,20891172 /MAP=19F2-19F2 /LEN=789 /DEF=(CG32523 gene symbol:CG32523 FBgn0052523 )	318071	6508 // proteolysis and peptidolysis // non-traceable author statement /// 6508 // proteolysis and peptidolysis // inferred from sequence similarity /// 19538 // protein metabolism // inferred from electronic annotation /// 6508 // proteolysis and . . .		4252 // serine-type endopeptidase activity // inferred from sequence similarity /// 8233 // peptidase activity // inferred from electronic annotation /// 8236 // serine-type peptidase activity // inferred from electronic annotation /// 4263 // . . .
1640955_s_at		1e-05	559.35	208.988	235.662	2.37352		NO_REP_ID /FEA=transposon /LEN=8526 /DESC=gb|-|Tirant TIRANT 8526bp
1641412_at	CG31810 /// CG31809	1e-05	526.462	299.137	135.525	3.88462	CG31810 /// CG31809	CG31809-RA /FEA=BDGP /GEN=CG31809 /DB_XREF=CG31809 FBgn0051809 /SEG=chr2L:-16831829,16832986 /MAP=36B2-36B2 /LEN=702 /DEF=(CG31809 gene symbol:CG31809 FBgn0051809 )	318954/	6629 // lipid metabolism // inferred from electronic annotation /// 8202 // steroid metabolism // inferred from electronic annotation /// 8202 // steroid metabolism // inferred from sequence similarity		16491 // oxidoreductase activity // inferred from electronic annotation /// 16229 // steroid dehydrogenase activity // inferred from sequence similarity
1641464_s_at	CG32850	1e-05	1048.2	442.387	222.887	4.70282	CG32850	CG32850-RA /FEA=BDGP /GEN=CG32850 /DB_XREF=CG32850 FBgn0052850 /SEG=chr4:+334684,341126 /MAP=102B5-102B5 /LEN=2290 /DEF=(CG32850 gene symbol:CG32850 FBgn0052850 )	318246
1641481_at	Ugt86Dd	1e-05	3372.26	2173.94	1390.6	2.42504	Ugt86Dd	CG6633-RA /FEA=BDGP /GEN=Ugt86Dd /DB_XREF=CG6633 FBgn0040256 /SEG=chr3R:-6952439,6954180 /MAP=86D5-86D5 /LEN=1680 /DEF=(CG6633 gene symbol:Ugt86Dd FBgn0040256 )	53507	6952 // defense response // inferred from electronic annotation /// 5976 // polysaccharide metabolism // inferred from electronic annotation /// 9636 // response to toxin // inferred from electronic annotation /// 8202 // steroid metabolism // . . .		15020 // glucuronosyltransferase activity // inferred from sequence similarity

## Sheet: L>H
Affy ID	Gene_Symbol	H ≠ L P Value	H Mean	C Mean	L Mean	H ≠ L Fold Change	Gene Symbol	Gene Descriptor	LocusLink	GO Bio Process	GO Cell Component	GO Molecular Function
1624377_s_at		1e-05	49.35	61.5625	140.588	2.84878		NO_REP_ID /FEA=transposon /LEN=7318 /DESC=gb|-|rover ROVER 7318bp
1624437_s_at	CG30031 /// CG30025 /// Try	1e-05	894.538	1146.17	3070.38	3.43236	CG30031 /// CG30025 /// Try	CG30031-RA /FEA=BDGP /GEN=CG30031 /DB_XREF=CG30031 FBgn0050031 /SEG=chr2R:+6415552,6416317 /MAP=47F4-47F4 /LEN=765 /DEF=(CG30031 gene symbol:CG30031 FBgn0050031 )	246398/	6508 // proteolysis and peptidolysis // inferred from electronic annotation /// 6508 // proteolysis and peptidolysis // non-traceable author statement /// 6508 // proteolysis and peptidolysis // inferred from sequence similarity	5576 // extracellular region // non-traceable author statement /// 5576 // extracellular region // inferred from sequence similarity	4295 // trypsin activity // inferred from electronic annotation /// 4252 // serine-type endopeptidase activity // non-traceable author statement /// 4263 // chymotrypsin activity // inferred from electronic annotation /// 4295 // trypsin activity . . .
1625218_at	CG11399	1e-05	323.788	491.462	758.763	2.3434	CG11399	CG11399-RB /FEA=BDGP /GEN=CG11399 /DB_XREF=CG11399 FBgn0037021 /SEG=chr3L:-20698360,20704223 /MAP=77E6-77E6 /LEN=4269 /DEF=(CG11399 gene symbol:CG11399 FBgn0037021 )	40295
1625538_at	Jon66Ci	1e-05	226.762	544.237	1046.21	4.61369	Jon66Ci	Jonah 66Ci	38952	6508 // proteolysis and peptidolysis // non-traceable author statement		4295 // trypsin activity // inferred from electronic annotation /// 4263 // chymotrypsin activity // inferred from electronic annotation /// 4252 // serine-type endopeptidase activity // inferred from sequence similarity /// 42708 // elastase . . .
1626022_at	Cyp12e1	1e-05	137.137	228.637	280.163	2.04293	Cyp12e1	CG14680-RA /FEA=BDGP /GEN=Cyp12e1 /DB_XREF=CG14680 FBgn0037817 /SEG=chr3R:+6260539,6262403 /MAP=86B4-86B4 /LEN=1545 /DEF=(CG14680 gene symbol:Cyp12e1 FBgn0037817 (GO:0005739 mitochondrion) (GO:0015034 cytochrome P450))	41272	6412 // protein biosynthesis // inferred from electronic annotation /// 6118 // electron transport // inferred from electronic annotation	5840 // ribosome // inferred from electronic annotation /// 5739 // mitochondrion // non-traceable author statement /// 5739 // mitochondrion // inferred from sequence similarity	3735 // structural constituent of ribosome // inferred from electronic annotation /// 4497 // monooxygenase activity // inferred from electronic annotation /// 16491 // oxidoreductase activity // inferred from electronic annotation /// 5489 // . . .
1626201_at	CG31091	1e-05	62.325	87.4	235.238	3.77437	CG31091	CG31091-RA /FEA=BDGP /GEN=CG31091 /DB_XREF=CG31091 FBgn0051091 /SEG=chr3R:+21715654,21717076 /MAP=96F7-96F7 /LEN=1301 /DEF=(CG31091 gene symbol:CG31091 synonyms:(CG5990) FBgn0051091 )	318591	6629 // lipid metabolism // inferred from electronic annotation		4806 // triacylglycerol lipase activity // inferred from sequence similarity
1626257_at	CG13656	1e-05	77.5875	242.7	213.475	2.75141	CG13656	CG13656-RA /FEA=BDGP /GEN=CG13656 /DB_XREF=CG13656 FBgn0039307 /SEG=chr3R:+21085039,21086344 /MAP=96C8-96C8 /LEN=1101 /DEF=(CG13656 gene symbol:CG13656 FBgn0039307 )	43047
1626392_s_at		1e-05	780.612	1184.36	2599.12	3.3296		X01472 /FEA=transposon /DB_XREF=DMIS176 /LEN=7439 /DESC=gb|X01472|17.6 DMIS176 7439bp AKA(J01060,J01061) Derived from X01472 (g8142) (Rel. 36, Last updated, Version 2).
1626708_at	Cbl	1e-05	313.188	616.087	899.138	2.87092	Cbl	CG7037-RA /FEA=BDGP /GEN=Cbl /DB_XREF=CG7037 FBgn0020224 /SEG=chr3L:+8383654,8387107 /MAP=66C12-66C12 /LEN=2699 /DEF=(CG7037 gene symbol:Cbl synonyms:(CG7043) FBgn0020224 (GO:0007175 negative regulation of EGF receptor activity) (GO:0008069 . . .	38961	16567 // protein ubiquitination // inferred from electronic annotation /// 6508 // proteolysis and peptidolysis // traceable author statement /// 6968 // cellular defense response // inferred from electronic annotation /// 7175 // negative . . .	151 // ubiquitin ligase complex // inferred from electronic annotation /// 5634 // nucleus // inferred from electronic annotation	8270 // zinc ion binding // inferred from electronic annotation /// 4842 // ubiquitin-protein ligase activity // inferred from electronic annotation /// 4871 // signal transducer activity // inferred from electronic annotation /// 16874 // ligase . . .
1626851_at	CG9460	1e-05	57.1875	70.9	142.213	2.48678	CG9460	CG9460-RA /FEA=BDGP /GEN=CG9460 /DB_XREF=CG9460 FBgn0033115 /SEG=chr2R:+1947306,1949168 /MAP=42D4-42D4 /LEN=1303 /DEF=(CG9460 gene symbol:CG9460 FBgn0033115 (GO:0004868 serpin))	35602	6508 // proteolysis and peptidolysis // inferred from electronic annotation /// 6952 // defense response // inferred from electronic annotation		4867 // serine-type endopeptidase inhibitor activity // inferred from sequence similarity
1626857_at	CG4408	1e-05	249.713	359.762	511.238	2.0473	CG4408	CG4408-RA /FEA=BDGP /GEN=CG4408 /DB_XREF=CG4408 FBgn0039073 /SEG=chr3R:-19178267,19180417 /MAP=94E13-94F1 /LEN=2150 /DEF=(CG4408 gene symbol:CG4408 FBgn0039073 (GO:0004181 metallocarboxypeptidase))	42762	6508 // proteolysis and peptidolysis // inferred from electronic annotation		4181 // metallocarboxypeptidase activity // inferred from sequence similarity /// 4182 // carboxypeptidase A activity // inferred from electronic annotation
1628020_at	CG15358	1e-05	237.938	588.85	723.075	3.03893	CG15358	CG15358-RA /FEA=BDGP /GEN=CG15358 /DB_XREF=CG15358 FBgn0031373 /SEG=chr2L:-1884079,1885721 /MAP=22B4-22B4 /LEN=1092 /DEF=(CG15358 gene symbol:CG15358 FBgn0031373 )	33366	7283 // spermatogenesis // inferred from electronic annotation /// 7276 // gametogenesis // inferred from electronic annotation /// 7275 // development // inferred from electronic annotation		5529 // sugar binding // inferred from electronic annotation
1628376_x_at	CG13947	1e-05	864.312	1616.15	3551.82	4.10942	CG13947	CG13947-RA /FEA=BDGP /GEN=CG13947 /DB_XREF=CG13947 FBgn0031277 /SEG=chr2L:+780868,781228 /MAP=21D2-21D2 /LEN=360 /DEF=(CG13947 gene symbol:CG13947 FBgn0031277 )	33250
1628732_at	pon	1e-05	108.213	143.412	268.113	2.47765	pon	partner of numb	31394	45034 // neuroblast division // traceable author statement /// 8105 // asymmetric protein localization // traceable author statement	45178 // basal part of cell // traceable author statement /// 45180 // basal cortex // non-traceable author statement
1629083_at	CG16704	1e-05	898.375	1669.35	2312.66	2.57427	CG16704	CG16704-RA /FEA=BDGP /GEN=CG16704 /DB_XREF=CG16704 FBgn0031558 /SEG=chr2L:-3684695,3685157 /MAP=24B1-24B1 /LEN=347 /DEF=(CG16704 gene symbol:CG16704 FBgn0031558 )	33589	6810 // transport // inferred from electronic annotation	5576 // extracellular region // inferred from electronic annotation	5215 // transporter activity // inferred from electronic annotation /// 4867 // serine-type endopeptidase inhibitor activity // inferred from sequence similarity
1630010_a_at	pnt	1e-05	49.7375	52.3125	107.987	2.17115	pnt	pointed	42757	45610 // regulation of hemocyte differentiation // inferred from mutant phenotype /// 7429 // secondary tracheal branching (sensu Insecta) // traceable author statement /// 6357 // regulation of transcription from RNA polymerase II promoter // . . .	5634 // nucleus // non-traceable author statement /// 5634 // nucleus // inferred from sequence similarity	3700 // transcription factor activity // inferred from electronic annotation /// 3677 // DNA binding // inferred from electronic annotation /// 5515 // protein binding // inferred from physical interaction /// 3700 // transcription factor activity . . .
1630429_s_at		1e-05	345.587	1295.97	1792.9	5.18798		CG33091-RA /FEA=BDGP /GEN=CG33091 /DB_XREF=CG33091 FBgn0053091 /SEG=chr3R:+21086609,21089646 /MAP=96C8-96C8 /LEN=2922 /DEF=(CG33091 gene symbol:CG33091 FLAGGED_PROBLEMATIC FBgn0053091 )
1630761_at	CG11854	0.0011	42.8125	106.362	268.812	6.27883	CG11854	CG11854-RA /FEA=BDGP /GEN=CG11854 /DB_XREF=CG11854 FBgn0039299 /SEG=chr3R:+21058436,21059641 /MAP=96C7-96C7 /LEN=1001 /DEF=(CG11854 gene symbol:CG11854 FBgn0039299 )	43037
1631349_s_at		1e-05	172.412	335.262	519.075	3.01066		NO_REP_ID /FEA=transposon /LEN=7345 /DESC=gb|-|Tabor TABOR 7345bp
1631420_at	CG9509	1e-05	971.975	1450.5	2460.99	2.53195	CG9509	CG9509-RA /FEA=BDGP /GEN=CG9509 /DB_XREF=CG9509 FBgn0030594 /SEG=chrX:-14637354,14640020 /MAP=13A1-13A1 /LEN=2271 /DEF=(CG9509 gene symbol:CG9509 FBgn0030594 (GO:0008812 choline dehydrogenase))	32420	6118 // electron transport // inferred from electronic annotation /// 7498 // mesoderm development // inferred from expression pattern		50660 // FAD binding // inferred from electronic annotation /// 8812 // choline dehydrogenase activity // inferred from sequence similarity
1631670_at	Spn2	0.0001	2448.46	3156.4	4988.71	2.03749	Spn2	Serine protease inhibitor 2	49807	45861 // negative regulation of proteolysis and peptidolysis // inferred from sequence similarity /// 6508 // proteolysis and peptidolysis // inferred from electronic annotation		42562 // hormone binding // inferred from sequence similarity /// 4867 // serine-type endopeptidase inhibitor activity // non-traceable author statement /// 4867 // serine-type endopeptidase inhibitor activity // inferred from sequence similarity
1631805_at	CG3397	1e-05	107.95	231	333.938	3.09345	CG3397	CG3397-RA /FEA=BDGP /GEN=CG3397 /DB_XREF=CG3397 FBgn0037975 /SEG=chr3R:-7808825,7810281 /MAP=87A4-87A4 /LEN=1199 /DEF=(CG3397 gene symbol:CG3397 FBgn0037975 (GO:0008076 voltage-gated potassium channel complex) (GO:0006813 potassium ion transport) . . .	41454	6813 // potassium ion transport // inferred from sequence similarity	8076 // voltage-gated potassium channel complex // inferred from sequence similarity	16491 // oxidoreductase activity // inferred from sequence similarity
1633599_a_at	Pepck	1e-05	4457.74	5799.55	9081.59	2.03726	Pepck	Phosphoenolpyruvate carboxykinase	37131	6094 // gluconeogenesis // inferred from sequence similarity /// 6094 // gluconeogenesis // non-traceable author statement	5739 // mitochondrion // inferred from sequence similarity	5525 // GTP binding // inferred from electronic annotation /// 4613 // phosphoenolpyruvate carboxykinase (GTP) activity // inferred from sequence similarity
1633631_at	CG9682	1e-05	262.025	664.45	573.888	2.1902	CG9682	CG9682-RA /FEA=BDGP /GEN=CG9682 /DB_XREF=CG9682 FBgn0039760 /SEG=chr3R:+26066009,26067923 /MAP=99E3-99E3 /LEN=1660 /DEF=(CG9682 gene symbol:CG9682 FBgn0039760 )	43602
1633709_at	CG2772	1e-05	96.8	350.613	436.137	4.50555	CG2772	CG2772-RA /FEA=BDGP /GEN=CG2772 /DB_XREF=CG2772 FBgn0031533 /SEG=chr2L:+3438565,3440117 /MAP=23F3-23F3 /LEN=1292 /DEF=(CG2772 gene symbol:CG2772 FBgn0031533 (GO:0004806 triacylglycerol lipase))	33559	6629 // lipid metabolism // inferred from electronic annotation		4806 // triacylglycerol lipase activity // inferred from sequence similarity
1633715_s_at	CG18769	1e-05	38.5875	67.7625	80.4	2.08358	CG18769	CG18769-RA /FEA=BDGP /GEN=CG18769 /DB_XREF=CG18769 FBgn0042185 /SEG=chr3L:+6510267,6553469 /MAP=65B4-65B5 /LEN=3487 /DEF=(CG18769 gene symbol:CG18769 synonyms:(CG8352) FBgn0042185 )	59223
1633998_s_at		1e-05	156.925	301.525	406.337	2.58937		AF365402 /FEA=transposon /LEN=7062 /DESC=gb|AF365402|HMS-Beagle Beagle 7062bp
1634076_at	CG12057	1e-05	3399.14	9875.76	10718.8	3.1534	CG12057	CG12057-RA /FEA=BDGP /GEN=CG12057 /DB_XREF=CG12057 FBgn0030098 /SEG=chrX:+8930656,8931533 /MAP=8D8-8D8 /LEN=877 /DEF=(CG12057 gene symbol:CG12057 FBgn0030098 )	31854
1635044_at	Hsp26	1e-05	1649.91	2291.84	3530.36	2.13973	Hsp26	Heat shock protein 26	39075	6457 // protein folding // inferred from electronic annotation /// 6952 // defense response // inferred from electronic annotation /// 9408 // response to heat // non-traceable author statement /// 9408 // response to heat // inferred from sequence . . .
1635525_at	CG9672	1e-05	1004.1	1249.29	2514.7	2.50443	CG9672	CG9672-RA /FEA=BDGP /GEN=CG9672 /DB_XREF=CG9672 FBgn0030777 /SEG=chrX:-16436990,16437890 /MAP=15A3-15A3 /LEN=809 /DEF=(CG9672 gene symbol:CG9672 FBgn0030777 (GO:0004252 serine-type endopeptidase))	32651	6508 // proteolysis and peptidolysis // inferred from electronic annotation		4295 // trypsin activity // inferred from electronic annotation /// 4263 // chymotrypsin activity // inferred from electronic annotation /// 4252 // serine-type endopeptidase activity // non-traceable author statement
1636343_at	CG6283	1e-05	194.05	1404.94	1004.62	5.17715	CG6283	CG6283-RA /FEA=BDGP /GEN=CG6283 /DB_XREF=CG6283 FBgn0039474 /SEG=chr3R:-22835318,22836465 /MAP=97D14-97D14 /LEN=1089 /DEF=(CG6283 gene symbol:CG6283 FBgn0039474 (GO:0004806 triacylglycerol lipase))	43250	6629 // lipid metabolism // inferred from electronic annotation		4806 // triacylglycerol lipase activity // inferred from sequence similarity /// 8970 // phospholipase A1 activity // inferred from electronic annotation
1636409_at	CG11034	1e-05	138.5	468.363	841.65	6.0769	CG11034	CG11034-RA /FEA=BDGP /GEN=CG11034 /DB_XREF=CG11034 FBgn0031741 /SEG=chr2L:+5797693,5801073 /MAP=25F5-25F5 /LEN=2238 /DEF=(CG11034 gene symbol:CG11034 FBgn0031741 (GO:0004274 dipeptidyl-peptidase IV))	33810	6508 // proteolysis and peptidolysis // inferred from electronic annotation /// 7166 // cell surface receptor linked signal transduction // inferred from electronic annotation	16020 // membrane // inferred from electronic annotation	4274 // dipeptidyl-peptidase IV activity // inferred from sequence similarity
1636973_at	smp-30	0.0005	27.3875	274.012	232.762	8.49886	smp-30	Senescence marker protein-30	41786	9948 // anterior/posterior axis specification // inferred from electronic annotation /// 19722 // calcium-mediated signaling // inferred from electronic annotation /// 7275 // development // inferred from electronic annotation /// 7242 // . . .		5509 // calcium ion binding // inferred from electronic annotation
1637163_at	CG7003	1e-05	179.162	331.325	427.462	2.38589	CG7003	CG7003-RA /FEA=BDGP /GEN=CG7003 /DB_XREF=CG7003 FBgn0036486 /SEG=chr3L:-15103113,15107463 /MAP=71B6-71B6 /LEN=4100 /DEF=(CG7003 gene symbol:CG7003 FBgn0036486 (GO:0006301 post-replication repair) (GO:0006281 DNA repair))	39654	6298 // mismatch repair // inferred from electronic annotation /// 6301 // postreplication repair // non-traceable author statement /// 6281 // DNA repair // inferred from sequence similarity		5524 // ATP binding // inferred from electronic annotation /// 3684 // damaged DNA binding // inferred from electronic annotation
1637182_at	CG9503	1e-05	57.35	91.8375	131.225	2.28814	CG9503	CG9503-RA /FEA=BDGP /GEN=CG9503 /DB_XREF=CG9503 FBgn0030598 /SEG=chrX:-14650265,14654503 /MAP=13A1-13A1 /LEN=2520 /DEF=(CG9503 gene symbol:CG9503 FBgn0030598 )	32424	6118 // electron transport // inferred from electronic annotation		16614 // oxidoreductase activity, acting on CH-OH group of donors // inferred from electronic annotation /// 50660 // FAD binding // inferred from electronic annotation /// 16491 // oxidoreductase activity // inferred from electronic annotation
1637534_at	olf186-F	1e-05	158.425	371.275	349.812	2.20806	olf186-F	CG11430-RC /FEA=BDGP /SEG=chr2R:+12914603,12919513	37040			4252 // serine-type endopeptidase activity // non-traceable author statement
1637945_at	mbl	1e-05	77.3875	161.762	173	2.2355	mbl	muscleblind	36945	7467 // photoreceptor cell differentiation (sensu Endopterygota) // non-traceable author statement /// 9790 // embryonic development // inferred from mutant phenotype /// 7517 // muscle development // inferred from mutant phenotype /// 7467 // . . .	5634 // nucleus // inferred from direct assay /// 5634 // nucleus // non-traceable author statement	3676 // nucleic acid binding // non-traceable author statement /// 3677 // DNA binding // traceable author statement /// 3729 // mRNA binding // inferred from electronic annotation
1638377_x_at	CG30031 /// CG30025 /// Try	1e-05	2115.64	2434.4	5313.35	2.51147	CG30031 /// CG30025 /// Try	CG30025-RA /FEA=BDGP /GEN=CG30025 /DB_XREF=CG30025 FBgn0050025 /SEG=chr2R:-6418307,6419069 /MAP=47F4-47F5 /LEN=762 /DEF=(CG30025 gene symbol:CG30025 FBgn0050025 )	246398/	6508 // proteolysis and peptidolysis // inferred from electronic annotation /// 6508 // proteolysis and peptidolysis // non-traceable author statement /// 6508 // proteolysis and peptidolysis // inferred from sequence similarity	5576 // extracellular region // non-traceable author statement /// 5576 // extracellular region // inferred from sequence similarity	4295 // trypsin activity // inferred from electronic annotation /// 4252 // serine-type endopeptidase activity // non-traceable author statement /// 4263 // chymotrypsin activity // inferred from electronic annotation /// 4295 // trypsin activity . . .
1638413_at	CG18180	0.0017	1632.61	2409.04	3973.66	2.43393	CG18180	CG18180-RA /FEA=BDGP /GEN=CG18180 /DB_XREF=CG18180 FBgn0036024 /SEG=chr3L:+9598544,9599442 /MAP=67C3-67C3 /LEN=898 /DEF=(CG18180 gene symbol:CG18180 FBgn0036024 )	39125	6508 // proteolysis and peptidolysis // non-traceable author statement		4295 // trypsin activity // inferred from electronic annotation /// 4263 // chymotrypsin activity // non-traceable author statement
1639571_s_at	Hsp70Bbb /// Hsp70Bc /// Hsp70	1e-05	81.9	140.125	232.575	2.83974	Hsp70Bbb /// Hsp70Bc /// Hsp70	CG18743-RA /FEA=BDGP /GEN=Hsp70Ab /DB_XREF=CG18743 FBgn0013276 /SEG=chr3R:+7784292,7786691 /MAP=87A3-87A3 /LEN=2399 /DEF=(CG18743 gene symbol:Hsp70Ab FBgn0013276 (GO:0003773 heat shock protein) (GO:0009408 response to heat))	44920//	9408 // response to heat // inferred from sequence similarity /// 6457 // protein folding // inferred from electronic annotation /// 6461 // protein complex assembly // inferred from electronic annotation /// 6952 // defense response // inferred . . .		5524 // ATP binding // inferred from electronic annotation
1639971_at	CG12224	1e-05	69.1375	129.375	185.2	2.67872	CG12224	CG12224-RA /FEA=BDGP /GEN=CG12224 /DB_XREF=CG12224 FBgn0037974 /SEG=chr3R:-7806571,7807761 /MAP=87A4-87A4 /LEN=1061 /DEF=(CG12224 gene symbol:CG12224 FBgn0037974 (GO:0016491 oxidoreductase))	41453			16491 // oxidoreductase activity // inferred from sequence similarity
1639983_at		1e-05	45.55	63.1375	92.9125	2.03979		S.C3R002697 /FEA=fgenesh /SEG=chr3R:-20104986,20105337
1640057_at	CG9192	1e-05	47.625	99.6125	116.188	2.43963	CG9192	CG9192-RA /FEA=BDGP /GEN=CG9192 /DB_XREF=CG9192 FBgn0035193 /SEG=chr3L:-1217760,1218942 /MAP=61F4-61F4 /LEN=1182 /DEF=(CG9192 gene symbol:CG9192 FBgn0035193 )	38134
1640507_s_at		0.0001	37.9875	75.3375	93.6125	2.4643		AT13310 /FEA=sim4 /SEG=chr2L:-20223552,20224138
1640743_at	Dip-C	1e-05	613.663	1181.74	1441.95	2.34974	Dip-C	Dipeptidase C	47769	6508 // proteolysis and peptidolysis // inferred from electronic annotation		4251 // X-Pro dipeptidase activity // inferred from sequence similarity /// 8239 // dipeptidyl-peptidase activity // inferred from direct assay
1641190_at	Jon65Aii	1e-05	1745.34	3666.78	4506.34	2.58193	Jon65Aii	Jonah 65Aii	38684	6508 // proteolysis and peptidolysis // non-traceable author statement		4295 // trypsin activity // inferred from electronic annotation /// 4263 // chymotrypsin activity // inferred from electronic annotation /// 4252 // serine-type endopeptidase activity // inferred from sequence similarity /// 4252 // serine-type . . .
