# Supplementary material for: Quantitative genomics of locomotor behavior in Drosophila melanogaster
Source: Genome Biol. 2007 Aug 21;8(8):R172. doi: 10.1186/gb-2007-8-8-r172 (PMC2375002; doi:10.1186/gb-2007-8-8-r172)
Supplement: Additional data file 4 — GO categories of differentially expressed genes. [file gb-2007-8-8-r172-S4.xls]

## Sheet: Sheet1
Supplementary Table 4. Gene ontology categories
GO Category	1st Order	2nd Order	3rd Order	Total number per category
Biological Process	1-Regulation of Biological Process			1905
		Regulation of Gene Expression Epigenetic		85
			DNA Methylation	22
			Posttranscript Silencing	14
			Dosage Compensation	17
			Negative Regulation of Gene Expression Epigenetic	31
			Pos Regulation of Gene Expression Epigenetic	9
		Regulation of Behavior		14
			Regulation of Oviposition	5
		Regulation of Development		109
			Regulation of Cell Differentiation	57
			Regulation of Neurogenesis	34
			Negative Regulation of Development	38
		Negative Regulation of Biological Process		387
			Negative Regulation of Cellular Process	347
			Negative Regulation of Physio Process	299
			Negative Regulation of Gene Expression Epigenetic	31
			Negative Regulation of Growth	25
			Negative Regulation of Development	38
		Regulation of Cellular Process		1754
			Negative Regulation of Cellular Process	347
			Regulation of Signal Transduction	131
			Pos Regulation of Cellular Process	271
			Regulation of Cell Differentiation	57
			Regulation of Cellular Physio Process	1658
		Pos Regulation of Biological Process		301
			Pos Regulation of Cellular Process	271
			Pos Regulation of Enzyme Activity	20
			Pos Regulation of Physio Process	253
			Pos Regulation of Gene Expression Epigenetic	9
			Pos Regulation of Growth	23
		Regulation of Physio Process		1713
			Regulation of Cellular Physio Process	1658
			Negative Regulation of Physio Process	299
			Regulation of Coagulation	5
			Pos Regulation of Physio Process	253
			Regulation of Metabolism	1339
			Regulation of Pole Plasm Osk	27
			Regulation of Org Physio Process	34
			Regulation of Circadian Rhythm	9
			Regulation bicoid mRNA localization	5
			Regulation of locomotion	5
		Regulation of Enzyme Activity		50
			Pos Regulation of Enzyme Activity	20
			Regulation of Transferase Activity	22
			Regulation of hydrolase Activity	17
		Regulation of Growth		74
			Regulation of Organ size	29
			Negative Regulation of Growth	25
			Regulation Synaptic Growth at NMJ	18
			Pos Regulation of Growth	23
	2- Cellular Process			7997
		Cell Differentiation		804
			Epidermal Cell Differentiation	24
			Epithelial Cell Differentiation	14
			Neuroblast Differentiation	35
			Cell fate commitment	257
			Photoreceptor cell Differentiation	131
			Oocyte Differentiation	129
			Regulation of Cell Differentiation	57
			Hemocyte Differentiation	41
			Cell Development	471
			Neuron Differentiation	209
			Muscle Cell Differentiation	40
			Spermatid Differentiation	47
			Cardiac Cell Differentiation	23
			Cone Cell Differentiation	15
			Glial Cell Differentiation	5
		Cell Communication		1885
			Signal Transduction	1567
			Response to Ext Stim	14
			Cell Cell Signaling	579
		Cell Adhesion		382
			Cell Substrate Adhesion	36
			Cell Cell Adhesion	156
		Regulation of Cellular Process		1754
			Negative Regulation of Cellular Process	347
			Regulation of Signal Transduction	131
			Pos Regulation of Cellular Process	271
			Regulation of Cell Differentiation	57
			Regulation of Cellular Physio Process	1658
		Cell Recognition		44
			Neuron Recognition	44
		Cellular Physio Process		7442
			Cellular Metabolism	5609
			Cell Motility	373
			Cell Division	231
			Detection of Stimulus	63
			Cell Homostasis	94
			Autophagy	25
			Response to Ext Stim	14
			Extcell matrix org and Biologicalgen	38
			Cell Cycle	572
			Chromosome Segmentation	145
			Cell org and Biogenesis	1741
			Regulation of Cellular Physio Process	1658
			Cell Proliferation	339
			Cell Death	338
			Transport	2179
			Nuclear Division	9
			Hormone mediated signaling	1
			Cell Growth	36
			Cellularization	40
	3- Physiological Process			8116
		Extcell struc org and Biologicalgen		57
			Intracell bridge org and Biologicalgen	19
			Extcell matrix org and Biologicalgen	38
		Cell Physiol Process		7442
			Cellular Metabolism	5609
			Cell Motility	373
			Cell Division	231
			Detection of Stimulus	63
			Cell Homostasis	94
			Autophagy	25
			Response to Ext Stim	14
			Extcell matrix org and Biogenesis	38
			Cell Cycle	572
			Chromosome Segmentation	145
			Cell org and Biologicalgenesis	1741
			Regulation of Cellular Physio Process	1658
			Cell Proliferation	339
			Cell Death	338
			Transport	2179
			Nuclear Division	9
			Hormone mediated signaling	1
			Cell Growth	36
			Cellularization	40
		Death		394
			Cell Death	338
			Tissue Death	92
			Aging	56
		Reproductive Physiol Process		10
			Rep Organismal Phys Process	10
		Organismal Physio Process		1139
			Circulation	16
			Regulation of Org Physio Process	34
			Determination of adult lifespan	56
			Sleep	15
			Excretion	6
			Regulation of bodily fluids	10
			Rep Organismal Physio Process	10
			Immune Response	137
			Muscle Contraction	107
			Molting Cycle	41
			Neurophysiological Process	801
			Cell Activation	18
		Regulation of Physio Process		1713
			Regulation of Cellular Physio Process	1658
			Negative Regulation of Physio Process	299
			Regulation of Coagulation	5
			Pos Regulation of Physio Process	253
			Regulation of Metabolism	1339
			Regulation of Pole Plasm Osk	27
			Regulation of Org Physio Process	34
			Regulation of Circadian Rhythm	9
			Regulation bicoid mRNA localization	5
			Regulation of locomotion	5
		Coagulation		6
			Regulation of Coagulation	5
		Metabolism		6101
			Macromolecule Metab	3807
			Catabolism	447
			Regulation of Metabolism	1339
			Primary Metab	5500
			Biosynthesis	1127
			Cellular Metabolism	5609
			Secondary Metab	81
			Nitrogen Compound Metab	499
		Homeostasis		104
			Ion Homeostasis	40
			Cell Homeostasis	94
			Osmoregulation	1
		Locomotion		378
			Cell Motility	373
			Regulation of locomotion	5
		Rhythmic Process		53
			Rhythmic Behavior	37
			Circadian Rhythm	51
		Localization		2577
			Maintenance of Localization	29
			Processtein Local.	692
			Local. Of Cell	373
			RNA Localization	126
			Establishment of local	2501
			Cellular Localization	755
			Organelle Localization	40
	4-Growth			112
		Developmental Growth		53
			Dorsal trunk growth	3
			Tissue Regulation	3
			Synaptic growth at NMJ	19
			Imaginal Disc Growth	27
		Organ Growth		29
			Regulation of Organ Size	29
		Regulation of Growth		74
			Negative Regulation of Growth	25
			Pos Regulation of Growth	23
			Regulation Synaptic Growth at NMJ	18
		Cell Growth		36
			Unideminsional Growth	6
	5- Development			2102
		Regulationulation of Development		109
			Regulation of cell Differentiation	57
			Negative Regulation of Development	38
			Regulation of neurogenesis	34
		Cell Differentiation		804
			Epidermal Cell Differentiation	24
			Epithelial Cell Differentiation	14
			Neuroblast Differentiation	35
			Cell fate commitment	257
			Photoreceptor cell Differentiation	131
			Oocyte Differentiation	129
			Regulation of Cell Differentiation	57
			Hemocyte Differentiation	41
			Cell Development	471
			Neuron Differentiation	209
			Muscle Cell Differentiation	40
			Spermatid Differentiation	47
			Cardiac Cell Differentiation	23
			Cone Cell Differentiation	15
			Glial Cell Differentiation	5
		Post Embryonic Development		482
			Larval Development	60
			Larval or pupal Development	471
			Postembryonic Morph	13
		Tissue Development		487
			Ectoderm Development	283
			Tissue Morphogenesis	55
			Tissue Regeneration	3
			Endoderm Development	18
			Mesoderm Development	247
		System Development		836
			Tracheal System Development	148
			Exocrine Sys Development	138
			Nervous Sys Development	678
		Morphogenesis		856
			Appendage Morph	170
			Bristle Morph	33
			Anatomical Struc Formation	35
			Metamorphosis	353
			Establish of tissue polarity	61
			Spiracle Morph	9
			Cellular Morph	480
			Organ Morph	450
			Embryonic Morph	143
			Morph of an Epithelium	177
			Postembryonic Morph	13
			Tube Morph	86
			Morph of Branching Structure	43
			Regeneration	3
		Appendage Development		170
			Appendage Morph	170
			Appendage Development	167
		Organ Development		836
			Hemopoietic or Lymphyoid Organ Development	99
			Gut Development	80
			Embryonic Organ Development	45
			Eye Development	237
			Organ Morph	450
			Imaginal Disc Development	378
			Muscle Development	155
			Gland Development	160
			Skeletal Development	28
			Brain Development	67
			Ventral Nerve Cord Development	33
		Embryonic Development		460
			Embryonic Morph	143
			Embryonic Organ Development	45
			Embryonic Development	251
			Embryonic Hemopoiesis	12
			Embry Pattern Specification	160
			Embry Mitotic Cell Cycle	19
		Sex Differentiation		76
			Male sex Differentiation	23
			Genetalia morph	15
			Female sex Differentiation	22
			Development of primary sex charac	34
		Pattern Specification		342
			Anterior/Post Pattern Form	178
			Axis Specification	216
			Dorsal/Ventral Pattern Form	106
			Embryonic Pattern Specif	160
			Imaginal Disc Patt Formation	62
			Proximal/Distal Patt Form	25
		Segmentation		156
			Appendage Segmentation	16
			Segment Specification	36
			Blastoderm Segmentation	136
		Regulation of Gene Expression Epigenetic		85
			DNA Methylation	22
			Posttranscript Silencing	14
			Dosage Compensation	17
			Negative Regulation of Gene Expression Epigenetic	31
			Pos Regulation of Gene Expression Epigenetic	9
		Aging		56
			Determination Adult Lifespan	56
		Eclosion		23
			Eclosion Rhythm	12
		Sex Determination		106
		Developmental Growth		53
			Dorsal Trunk Growth	3
			Synaptic Growth at NMJ	19
			Imaginal Disc Growth	27
		Pigmentation During Development		45
			Eye Pigmentation	26
		Tube Development		104
			Embryonic Heart Tube Development	23
			Tube Morph	86
		Cellularization		40
			Cellularization (Metazoa)	13
		Stem Cell Maintenance		17
			Germ Line Stem cell Main	13
	6- ReProcessduction			701
		Sexual Reproduction		636
			Gametogenesis	627
			Fertilization	14
		Rep Physiol Process		10
			Rep Organismal Phys Process	10
		Reproductive Behavior		80
			Oviposition	13
			Mating Behavior	77
	7- Response to stimuli			1400
		Res to External Stim		140
			Res to Extracellular stim	14
			Res to mechanical stim	9
			Resp to wounding	45
			Detection of external stim	58
		Res to Abiotic Stim		471
			Resp to chemical stim	360
			Res to radiation	77
			Res to mechanical stim	9
			Res to temperature stim	60
			Detection of abiotic stim	58
			Resp to osmotic stress	1
		Behavior		269
			Regulation of Behavior	14
			Reproductive Behavior	80
			Mechanosensory Behavior	5
			Chemosensory Behavior	76
			Learning and Memory	90
			Adult Behavior	59
			Locomotory Behavior	100
			Rhythmic Behavior	37
			Grooming Behavior	2
			Larval Behavior	24
			Visual Behavior	14
			Feeding Behavior	10
		Res to Stress		410
			Res to heat	51
			Resp to wounding	45
			Res to pest, parasite, pathogen	115
			Resp to unfolded Protein	31
			Resp to oxidative stress	31
			Resp to DNA damage stim	149
			Resp to osmotic stress	1
		Res to Biotic Stim		562
			Res to other Org	145
			Defense Response	550
			Detection of Biotic stim	5
		Detection of Stim		63
			Detection of abiotic stim	58
			Detection of external stim	58
			Detection of Biotic stim	5
			Det of stim during sensory perception	12
		Res to Endogenous Stim		174
			Resp to Hormone Stim	26
			Resp to DNA damage stim	149
		Sensory Perception		331
			Sens Perc of Chem Stim	195
			Sens Perc of Light Stim	122
			Det of stim during sensory perception	12
			Sens Perc of Mechan Stim	23
	8- Interaction b/w organisms			81
		Behavior Inter b/w org		77
			Mating Behavior	77
	9- Pigmentation			45
		Pigment during Development		45
			Eye Pigmentation	26
Molecular Function	1- Enzyme Regulator Activity			411
		phosphotase regulator activity		36
			protein phosphotase reg act	36
		enzyme inhibitor activity		139
			phosphotase inhibitor activity	10
			kinase inhibitor activity	23
			protease inhibitor activity	93
		kinase regulator act		72
			kinase inhibitor activity	23
			protein kinase regulator act	38
			kinase activator activity	18
		enzyme activator activity		116
			kinase activator activity	18
			GTPase activator act	61
			phosphotase activator activity	4
		GTPase regulator activity		161
			GTPase activator act	61
			small GTPase regulator act	146
	2- Transcription Regulator Activity			1003
		Transcription Cofactor Activity		87
			Transcription coactivator act	25
			Transcription corepressor act	20
		Transcription Elongation reg act		15
			Positive Trans Elong Factor Act	5
			Negative Trans Elong Factor Act	3
		Transcriptional Repressor act		80
			Transcription corepressor act	20
		Transcription factor act		485
		RNA pol II transription factor act		366
			general RNA pol II trans fac act	111
			specific RNA pol II trans fac act	124
		RNA pol III transcription factor act		3
		Transcriptional activator activity		88
			Transcription coactivator act	25
		Transcription Initiaition Factor Activity		8
	3- Structural molecule activity			881
		Structural constituent of ribosome		217
		structural constituent of cuticle		112
			structural constituent of cuticle	83
		Structural constituent of eye lens		1
		Extracell matrix struc constituent		8
		Structural constituent of cytoskeleton		341
		Structural constituent of muscle		14
		Structural constituent of peritrophic membrane		25
	4- Transporter Activity			1364
		Neurotransmitter transporter activity		26
			Neurotransmitter sodium symporter act	22
		Amine transporter activity		63
			Amino acid transporter act	55
			polyamine transporter act	46
			Choline transporter act	1
		Organic acid transporter		83
			Carboxylic acid transporter	81
			Organic acid sodium symporter act	7
		Carbohydrate transporter act		94
			sugar transporter act	63
			Nucleotide sugar transporter activity	9
		Electron transporter act		249
			Electron carrier activity	60
		Carrier activity		600
			Electrochem potential driven trans act	242
			Electron carrier activity	60
			Primary active transporter act	204
			Protein carrier activity	20
			Oxidative Phosphorylation Uncoupler Act	7
		Protein transporter activity		89
			Protein translocase activity	26
			Protein carrier activity	20
		Ion transporter activity		589
			Anion transporter act	100
			Cation transporter act	495
			ATPase act coupled transmem movement ions	117
			Metal ion transporter act	70
			Ion channel act	201
		ATPase act coup to movement of subs		177
			ATPase act coup transmem movement subs	177
		Channel or pore class transporter act		221
			porin activity	4
			alpha type channel act	219
		Cofactor transporter activity		15
			Heme transporter act	6
			folic acid transporter act	2
		Vitamin transporter activity		9
			folic acid transporter act	2
		Xenobiotic transporter activity		9
			xenobiotic transporting ATPase activity	9
		Drug transporter activity		20
			multidrug transporter act	13
		Intracellular transporter activity		32
			SNAP receptor act	23
			soluble NSF attachment protein activity	6
		Peptide transporter activity		4
			Oligopeptide transporter activity	4
		Water transporter activity		9
			Water channel activity	6
		Oxygen transporter activity		15
		Lipid transporter activity		30
			Phospholipid transporter activity	13
			Fatty acid transporter activity	9
	5- Catalytic Activity			4565
		Helicase activity		127
			DNA Helicase act	55
			ATP dependent helicase act	94
			RNA helcase activity	61
		Transferase activity		1268
			, transferring phosphorus containing groups	689
			, transferring nitrogenous groups	39
			, transferring akyl or aryl groups	63
			, transferring glycosal groups	186
			, transferring acyl groups	172
			, transferring one carbon groups	127
			, transferring sulfur containing groups	48
		Oxidoreductase activity		746
			, acting on paired donors w incorporation or reduction of oxygen	77
			monooxygenase act	122
			, acting on diphenols and related subs as donor	16
			, acting on sulfur groups as donors	12
			, acting on NADH or NADPH	49
			, acting on CH-OH group of donors	146
			disulfide oxidoreductase activity	24
			, acting on CH-NH group of donors	20
			, acting on CH-CH group of donors	37
			, acting on CH-NH2 group of donors	12
			, acting on CH2 groups	4
			, acting on superoxide radicals as acceptor	9
			, acting on peroxide as acceptor	38
			, acting on aldehyde or oxo group of donors	30
			, oxidizing metal ions	3
		ligase activity		384
			, forming carbon nitrogen bonds	250
			, forming carbon sulfur bonds	24
			, forming phosphoric ester bonds	12
			, forming carbon oxygen bonds	67
		Isomerase activity		120
			Intramolecular transferase act	15
			Intramolecular oxidoreductase act	35
			cis-trans isomerase activity	31
		Lyase activity		205
			Carbon Oxygen lyase act	88
			Carbon Carbon lyase act	56
			carbon nitrogen lyase activity	6
			Phosphorus oxygen lyase activity	38
			carbon sulfur lyase activity	7
		hydrolase activity		2160
			Peptidase activity	775
			, acting on glycosal bonds	119
			, acting on ester bonds	585
			, acting on acid anhydrides	630
			, acting on carbon nitrogen (non peptide) bonds	119
			, acting on ether bonds	8
			Deactylase activity	13
		Cyclase activity		36
			Guanylate Cyclase Act	31
			Adenylate Cyclase Act	18
			RNA 3' phosphate cyclase	2
		Deaminiase activity		28
			Adenosine deaminase activity	9
		transposase activity		4
		Sterol carrier protein X related thiolase act		2
		Small protein conjugating enzyme act		38
			Ubiquitin conjugating enzyme activity	37
			Ubiquitin-like conjugating enzyme activity	5
		RNA editase activity		3
	6- Translation regulator activity			109
		Translation factor act, nucleic acid binding		105
			translation elongation factor act	20
			translation initiation factor act	71
			translation termination factor act	11
			translation repressor activity, nucleic acid bind	7
		Translation repressor act		8
			translation repressor activity, nucleic acid bind	7
	7- Signal Transducer Activity			1266
		SH3/SH2 adaptor activity		11
		Receptor binding		328
			Growth factor activity	46
			Hormone activity	60
			Epidermal growth factor receptor binding	10
			Cytokine activity	23
			Notch binding	15
			Transforming growth factor beta receptor binding	9
			Patched binding	2
			Insulin Receptor Binding	11
			Sulfonylurea Receptor Binding	1
			Toll Binding	1
		Receptor signaling protein activity		272
			Rec sig pro serine/threonine kinase act	200
		Receptor activity		684
			Pattern recognition receptor act	6
			Phorbol ester receptor act	6
			Neurotransmitter receptor act	93
			Peptide receptor activity	57
			Transmembrane receptor act	517
			Photoreceptor activity	10
			Ligand dependent Nuclear receptor act	33
		Morphogen activity		10
	8- Motor Activity			122
		Microtubule motor activity		63
			Plus-end directed microtubule motor activity	5
	9- Binding			7152
		Protein Binding		4246
			Receptor Binding	328
			Enzyme Binding	70
			Protein Binding, Bridging	12
			Identical Protein Binding	125
			Protein Dimerization act	85
			Transcription Factor Binding	114
			Cytoskeleton Protein Binding	291
			SNARE Binding	7
			Chaperone Binding	10
			Unfolded Protein Binding	93
			Cell Adhesion Molecule Binding	21
			Heat Shock Protein Binding	46
			Protein Carrier Activity	20
			Calmodium Binding	92
			Protein Domain Specific Binding	21
			Dynein Binding	4
			Cyclin Binding	5
			Importin alpha Export Receptor Activity	1
			Clathrin Binding	2
			Importin alpha Export Receptor Activity	1
		Cofactor Binding		132
			Coenzyme Binding	104
		Nucleotide Binding		1327
			Purine Nucleotide Binding	1110
			Cyclic Nucleotide Binding	5
			Methyl-CpG Binding	2
		Chromatin Binding		120
		Nucleic Acid Binding		2210
			RNA Binding	496
			DNA Binding	1100
			Translation factor activity, nucleic acid binding	105
		Pattern Binding		107
			Peptidoglycan binding	12
			Polysaccharide binding	95
		Carbohydrate Binding		164
			Polysaccharide binding	95
			Sugar Binding	70
		Drug Binding		20
			Phenylalkylamine Binding	5
		Peptide Binding		73
			Signal Sequence Binding	9
			Neuropeptide Binding	52
			Peptide Receptor Act	57
		Neurotransmitter Binding		93
			Neuropeptide Binding	52
			Neurotransmitter receptor act	93
			Acetylcholine Binding	13
		Amine Binding		32
			Amino Acid Binding	19
			Acetylcholine Binding	13
		Oxygen Binding		2
		Metal Cluster Binding		27
			Iron sulfur cluster binding	27
		Tetrapyrrole Binding		104
			heme binding	104
		Bacterial Binding		6
			Gram negative bacterial binding	6
		Odorant Binding		124
			Pheromone Binding	9
		Ion Binding		1716
			Cation Binding	1614
			Metal Ion Binding	1716
		Lipid Binding		100
			Phospholipid Binding	51
			Diacylglycerol Binding	31
			Fatty acid Binding	12
		Vitamin Binding		50
			Vitamin E Binding	10
		Selenium Binding		8
		Hormone Binding		9
		Steroid Binding		13
			Sterol Carrier Activity	4
		Ribonucleoprotein Binding		7
	10- Anitoxidant activity			43
		Peroxidase Activity		38
			Glutathione Peroxidase activity	9
			Thioredoxin Peroxidase activity	4
			Catalase Activity	3
