# Supplementary material for: Quantitative genomics of locomotor behavior in Drosophila melanogaster
Source: Genome Biol. 2007 Aug 21;8(8):R172. doi: 10.1186/gb-2007-8-8-r172 (PMC2375002; doi:10.1186/gb-2007-8-8-r172)
Supplement: Additional data file 5 — GO categories that are over-represented by differentially expressed genes. [file gb-2007-8-8-r172-S5.xls]

## Sheet: Sheet1
Table S5. Enriched Gene Ontology categories
Category	Term	Count	Percent	P-value
Biological Process	lipid metabolism	110	0.061	3.1e-09
	steroid metabolism	41	0.023	9.9e-09
	cellular lipid metabolism	78	0.043	9.3e-08
	response to toxin	34	0.019	4.2e-06
	response to biotic stimulus	94	0.052	7.9e-06
	transport	309	0.171	9.2e-06
	defense response	92	0.051	9.6e-06
	response to chemical stimulus	66	0.036	9.8e-06
	response to abiotic stimulus	84	0.046	1.2e-05
	localization	352	0.194	1.4e-05
	metabolism	799	0.441	1.7e-05
	DNA-dependent DNA replication	22	0.012	3.6e-05
	establishment of localization	340	0.188	3.7e-05
	physiological process	1041	0.575	4.3e-05
	DNA replication	36	0.02	0.00016
	cellular physiological process	958	0.529	0.00025
	secretion	48	0.027	0.00028
	electron transport	74	0.041	0.0003
	response to stress	66	0.036	0.00032
	response to stimulus	191	0.105	0.00035
	secretory pathway	45	0.025	0.00043
	response to endogenous stimulus	31	0.017	0.00078
	response to DNA damage stimulus	28	0.015	0.00081
	sleep	7	0.004	0.001
	primary metabolism	705	0.389	0.0015
	protein complex assembly	28	0.015	0.0026
	intracellular transport	99	0.055	0.0029
	DNA repair	25	0.014	0.0029
	transmission of nerve impulse	61	0.034	0.0033
	intracellular protein transport	80	0.044	0.0039
	regulation of neurotransmitter levels	26	0.014	0.0042
	cell organization and biogenesis	221	0.122	0.0044
	cellular localization	101	0.056	0.0045
	protein localization	91	0.05	0.0046
	heterophilic cell adhesion	6	0.003	0.0047
	proteolysis	129	0.071	0.0052
	establishment of cellular localization	100	0.055	0.0057
	oxygen and reactive oxygen species metabolism	18	0.01	0.0062
	sulfur metabolism	15	0.008	0.007
	generation of precursor metabolites and energy	92	0.051	0.0075
	cellular metabolism	711	0.393	0.0077
	neurotransmitter secretion	23	0.013	0.008
	regulated secretory pathway	23	0.013	0.008
	mRNA export from nucleus	7	0.004	0.0084
	establishment of protein localization	82	0.045	0.0089
	sterol metabolism	10	0.006	0.009
	macromolecule metabolism	498	0.275	0.0097
	chromosome condensation	9	0.005	0.01
	nuclear transport	16	0.009	0.01
	fatty acid oxidation	8	0.004	0.011
	mRNA transport	7	0.004	0.011
	regulation of protein metabolism	27	0.015	0.013
	synaptic vesicle endocytosis	11	0.006	0.014
	response to organic substance	8	0.004	0.014
	protein transport	80	0.044	0.015
	regulation of oskar mRNA translation	6	0.003	0.015
	DNA metabolism	78	0.043	0.016
	regulation of transport	14	0.008	0.017
	exocytosis	24	0.013	0.017
	cholesterol metabolism	8	0.004	0.018
	synaptic transmission	39	0.022	0.018
	synaptic vesicle transport	18	0.01	0.018
	oocyte differentiation	20	0.011	0.019
	nucleocytoplasmic transport	16	0.009	0.019
	carbohydrate transport	17	0.009	0.02
	circadian behavior	8	0.004	0.022
	regulation of cellular biosynthesis	18	0.01	0.025
	regulation of biosynthesis	18	0.01	0.025
	regulation of apoptosis	22	0.012	0.025
	cellular process	1011	0.558	0.025
	establishment of RNA localization	8	0.004	0.027
	nucleic acid transport	8	0.004	0.027
	hormone metabolism	8	0.004	0.027
	RNA transport	8	0.004	0.027
	regulation of protein biosynthesis	17	0.009	0.027
	lipid transport	14	0.008	0.028
	apoptosis	32	0.018	0.029
	endocytosis	23	0.013	0.029
	biopolymer metabolism	271	0.15	0.03
	oocyte construction	18	0.01	0.03
	negative regulation of translation	7	0.004	0.031
	fatty acid beta-oxidation	7	0.004	0.031
	carboxylic acid metabolism	63	0.035	0.032
	organic acid metabolism	63	0.035	0.032
	fatty acid metabolism	20	0.011	0.032
	second-messenger-mediated signaling	18	0.01	0.033
	oocyte development	18	0.01	0.033
	cell-cell signaling	66	0.036	0.035
	synaptic vesicle coating	6	0.003	0.035
	vesicle coating	6	0.003	0.035
	acetylcholine metabolism	3	0.002	0.035
	DNA strand elongation	4	0.002	0.035
	germ cell development	23	0.013	0.036
	RNA export from nucleus	7	0.004	0.038
	nuclear export	8	0.004	0.039
	rhythmic behavior	8	0.004	0.039
	extracellular structure organization and biogenesis	11	0.006	0.039
	regulation of translation	16	0.009	0.04
	positive regulation of apoptosis	14	0.008	0.043
	oocyte axis determination	17	0.009	0.043
	ribosome biogenesis and assembly	9	0.005	0.044
	protein import into nucleus	11	0.006	0.044
	DNA amplification	6	0.003	0.044
	cytoplasm organization and biogenesis	13	0.007	0.047
	vesicle-mediated transport	47	0.026	0.048
	nuclear import	11	0.006	0.05
Molecular Function	catalytic activity	639	0.353	3.6e-10
	monooxygenase activity	38	0.021	1.5e-07
	oxidoreductase activity	131	0.072	1.4e-06
	protein binding	693	0.383	2.6e-06
	transporter activity	208	0.115	1.4e-05
	electron transporter activity	49	0.027	9.4e-05
	hydrolase activity	294	0.162	0.00027
	sequence-specific DNA binding	12	0.007	0.00044
	tetrapyrrole binding	16	0.009	0.0013
	heme binding	16	0.009	0.0013
	binding	990	0.547	0.0018
	carbon-carbon lyase activity	14	0.008	0.0026
	electrochemical potential-driven transporter activity	43	0.024	0.0028
	porter activity	43	0.024	0.0028
	calmodulin binding	18	0.01	0.0036
	carbohydrate transporter activity	19	0.01	0.0051
	phosphoric monoester hydrolase activity	36	0.02	0.0065
	DNA-directed DNA polymerase activity	10	0.006	0.0066
	sugar porter activity	12	0.007	0.0074
	glutathione transferase activity	11	0.006	0.0087
	sugar transporter activity	13	0.007	0.01
	DNA replication origin binding	6	0.003	0.014
	peptidase activity	114	0.063	0.015
	oxidoreductase activity, acting on CH-OH group of donors	24	0.013	0.015
	lyase activity	30	0.017	0.016
	glucosidase activity	9	0.005	0.017
	FAD binding	9	0.005	0.017
	phosphoric ester hydrolase activity	38	0.021	0.018
	cysteine-type endopeptidase activity	17	0.009	0.019
	acyl-CoA dehydrogenase activity	6	0.003	0.02
	transferase activity, transferring alkyl or aryl (other than methyl) groups	14	0.008	0.02
	nucleotide binding	159	0.088	0.022
	alpha-amylase activity	7	0.004	0.023
	amylase activity	7	0.004	0.023
	hydrolase activity, acting on ester bonds	79	0.044	0.026
	thiol-disulfide exchange intermediate activity	5	0.003	0.026
	hydrolase activity, acting on glycosyl bonds	23	0.013	0.027
	cysteine-type peptidase activity	19	0.01	0.029
	unfolded protein binding	17	0.009	0.029
	transferase activity, transferring acyl groups	27	0.015	0.033
	RNA polymerase III transcription factor activity	3	0.002	0.034
	monosaccharide transporter activity	7	0.004	0.036
	adenyl nucleotide binding	113	0.062	0.036
	carrier activity	82	0.045	0.038
	transferase activity	158	0.087	0.045
	acyltransferase activity	23	0.013	0.046
	alpha-glucosidase activity	5	0.003	0.048
	transferase activity, transferring groups other than amino-acyl groups	25	0.014	0.049
Celular Component	microsome	31	0.017	5.8e-10
	vesicular fraction	31	0.017	5.8e-10
	cell fraction	34	0.019	1.2e-09
	membrane fraction	33	0.018	2.1e-09
	clathrin coat	9	0.005	0.00038
	replication fork	9	0.005	0.00038
	coated membrane	11	0.006	0.00067
	membrane coat	11	0.006	0.00067
	clathrin vesicle coat	8	0.004	0.0011
	clathrin coated vesicle membrane	8	0.004	0.0011
	Golgi apparatus	24	0.013	0.0014
	coated pit	5	0.003	0.0015
	cell	673	0.372	0.0016
	cytoplasmic vesicle membrane	10	0.006	0.0017
	vesicle coat	10	0.006	0.0017
	coated vesicle membrane	10	0.006	0.0017
	cytoplasm	239	0.132	0.0029
	membrane	295	0.163	0.003
	plasma membrane	83	0.046	0.0038
	alpha DNA polymerase	4	0.002	0.0043
	chromosome	40	0.022	0.005
	intrinsic to organelle membrane	7	0.004	0.011
	integral to organelle membrane	7	0.004	0.011
	ATP-binding cassette (ABC) transporter complex	11	0.006	0.012
	vesicle membrane	10	0.006	0.015
	replisome (sensu Eukaryota)	5	0.003	0.015
	replisome	5	0.003	0.015
	replication fork (sensu Eukaryota)	5	0.003	0.015
	clathrin adaptor complex	4	0.002	0.018
	membrane coat adaptor complex	4	0.002	0.018
	endomembrane system	27	0.015	0.021
	coated vesicle	16	0.009	0.025
	outer membrane	8	0.004	0.028
	mitochondrial outer membrane	7	0.004	0.028
	origin recognition complex	4	0.002	0.029
	nuclear origin of replication recognition complex	4	0.002	0.029
	clathrin coat of coated pit	3	0.002	0.031
	organelle outer membrane	7	0.004	0.034
	intracellular organelle	384	0.212	0.038
	apical cortex	5	0.003	0.04
	organelle	385	0.213	0.041
	Golgi-associated vesicle	7	0.004	0.041
	nuclear chromosome	11	0.006	0.042
	intracellular membrane-bound organelle	334	0.184	0.042
	membrane-bound organelle	335	0.185	0.047
KEGG Pathway	ASCORBATE AND ALDARATE METABOLISM	29	0.016	2.3e-05
	FLUORENE DEGRADATION	28	0.015	2.6e-05
	GAMMA-HEXACHLOROCYCLOHEXANE DEGRADATION	31	0.017	8.4e-05
	VALINE, LEUCINE AND ISOLEUCINE DEGRADATION	12	0.007	0.004
	DNA POLYMERASE	8	0.004	0.0086
	CIRCADIAN RHYTHM	6	0.003	0.01
	METABOLISM OF XENOBIOTICS BY CYTOCHROME P450	9	0.005	0.042
	PHENYLALANINE METABOLISM	6	0.003	0.049
	ALKALOID BIOSYNTHESIS I	4	0.002	0.049
