# Supplementary material for: Quantitative genomics of locomotor behavior in Drosophila melanogaster
Source: Genome Biol. 2007 Aug 21;8(8):R172. doi: 10.1186/gb-2007-8-8-r172 (PMC2375002; doi:10.1186/gb-2007-8-8-r172)
Supplement: Additional data file 6 — Probe sets common to multiple behaviors. [file gb-2007-8-8-r172-S6.xls]

## Sheet: Sheet1
Table S6. Probe sets common to multiple behaviors
Probe Set ID	Gene Title	Gene Symbol	Traits	GO Biological Process Description	GO Molecular Function Description	GO Cellular Component Description
1622915_at	Tetraspanin 66A	Tsp66A	mate, aggress	---	---	integral to membrane /// integral to membrane /// integral to membrane
1622926_at	CG5776	CG5776	mate, loco	mitosis	nucleotide binding /// ATP binding /// ATPase activity /// nucleoside-triphosphatase activity /// ATPase activity	endoplasmic reticulum /// endoplasmic reticulum
1622946_at	CG6908	CG6908	loco, aggress	---	kinase activity /// transferase activity	---
1622965_s_at	---	---	mate, loco	---	---	---
1623008_at	---	CG5565	mate, loco, aggress	metabolism	catalytic activity	---
1623018_at	CG12780	CG12780	mate, aggress	polysaccharide metabolism /// defense response	Gram-negative bacterial binding /// glucosidase activity /// Gram-negative bacterial binding	---
1623027_s_at	///	CG6271 /// CG6277	mate, loco, aggress	lipid metabolism	phospholipase A1 activity /// triacylglycerol lipase activity	---
1623028_at	CG14872	CG14872	loco, aggress	---	---	---
1623040_at	CG4449	CG4449	mate, loco	---	---	---
1623066_at	Inwardly rectifying potassium channel 3	Irk3	mate, aggress	cation transport /// potassium ion transport	inward rectifier potassium channel activity /// inward rectifier potassium channel activity /// ion channel activity /// inward rectifier potassium channel activity /// inward rectifier potassium channel activity	membrane
1623068_at	Cytochrome P450-4e3	Cyp4e3	mate, loco, aggress	electron transport /// steroid metabolism	monooxygenase activity /// oxidoreductase activity /// electron transporter activity /// electron transporter activity	membrane /// microsome
1623080_at	CG18410	CG18410	mate, loco	---	---	---
1623084_at	shaggy	sgg	mate, loco, aggress	regulation of hemocyte differentiation /// negative regulation of smoothened signaling pathway /// mitosis /// intracellular signaling cascade /// oogenesis (sensu Insecta) /// rhythmic behavior /// regulation of protein import into nucleus /// regulation of smoothened signaling pathway /// regulation of proteolysis /// Notch signaling pathway /// circadian rhythm /// regulation of proteolysis //…	ATP binding /// receptor signaling protein serine/threonine kinase activity /// glycogen synthase kinase 3 activity /// protein kinase activity /// protein serine/threonine kinase activity /// protein serine/threonine kinase activity	---
1623087_at	Guanine nucleotide exchange factor GEF64C	Gef64C	mate, loco, aggress	axon guidance	guanyl-nucleotide exchange factor activity	---
1623108_at	geminin /// geminin	geminin /// Dyakgeminin	mate, loco	regulation of progression through cell cycle /// chorion gene amplification /// negative regulation of DNA replication /// negative regulation of DNA replication /// negative regulation of DNA replication /// regulation of progression through cell cycle /// negative regulation of DNA replication /// negative regulation of DNA replication /// regulation of progression through cell cycle	DNA binding /// protein binding	nucleus
1623112_at	CG4509	CG4509	mate, aggress	transport /// homophilic cell adhesion /// signal transduction /// calcium-dependent cell-cell adhesion /// calcium-dependent cell-cell adhesion /// cell adhesion /// calcium-dependent cell-cell adhesion	transporter activity /// calcium ion binding /// protein binding /// protein binding /// protein binding	integral to plasma membrane /// integral to membrane /// membrane /// integral to membrane /// integral to plasma membrane
1623133_a_at	CG10508	CG10508	mate, loco	---	---	---
1623191_at	---	Rab9	mate, loco, aggress	small GTPase mediated signal transduction /// signal transduction /// regulation of exocytosis /// receptor mediated endocytosis /// intracellular protein transport /// retrograde transport, endosome to Golgi	GTP binding /// GTPase activity	---
1623193_at	CG33123	CG33123	mate, aggress	tRNA aminoacylation for protein translation /// response to oxidative stress /// protein biosynthesis	mRNA binding /// peroxidase activity /// leucine-tRNA ligase activity /// ATP binding /// aminoacyl-tRNA ligase activity /// leucine-tRNA ligase activity /// leucine-tRNA ligase activity	cytoplasm
1623194_at	CG7637	CG7637	mate, loco	rRNA processing /// ribosome biogenesis	protein binding	nucleus /// ribonucleoprotein complex
1623197_a_at	zormin	zormin	mate, loco	muscle contraction	structural constituent of cytoskeleton /// structural constituent of cytoskeleton	membrane
1623199_a_at	CG32352	CG32352	mate, loco	---	---	---
1623203_at	CG7456	CG7456	mate, loco	transport /// protein transport	---	Golgi stack /// membrane
1623216_s_at	CG9629	CG9629	mate, aggress	metabolism	aldehyde dehydrogenase (NAD) activity /// oxidoreductase activity /// aldehyde dehydrogenase (NAD) activity	---
1623229_at	---	CG7881	mate, loco, aggress	phosphate transport /// phosphate metabolism /// extracellular transport /// cation transport	high affinity inorganic phosphate:sodium symporter activity	integral to membrane
1623231_at	dynactin-subunit-p25	dyn-p25	mate, loco	microtubule-based movement /// microtubule-based movement	---	dynactin complex /// dynactin complex /// microtubule associated complex /// dynactin complex
1623238_at	CG5618	CG5618	mate, aggress	proteolysis /// amino acid metabolism /// sulfur metabolism /// synaptic transmission /// carboxylic acid metabolism	sulfinoalanine decarboxylase activity /// dipeptidyl-peptidase III activity /// protein binding /// lyase activity /// carboxy-lyase activity /// sulfinoalanine decarboxylase activity	cytoplasm
1623241_s_at	---	CG30104	mate, loco, aggress	nucleotide catabolism /// nucleobase, nucleoside, nucleotide and nucleic acid metabolism	phosphoric monoester hydrolase activity /// nucleotide phosphatase activity	---
1623248_s_at	---	---	mate, aggress	---	---	---
1623252_a_at	lethal (1) G0030	l(1)G0030	mate, aggress	tricarboxylic acid cycle /// main pathways of carbohydrate metabolism /// tricarboxylic acid cycle /// tricarboxylic acid cycle	citrate (Si)-synthase activity /// lyase activity /// citrate (Si)-synthase activity /// transferase activity, transferring acyl groups, acyl groups converted into alkyl on transfer /// transferase activity /// citrate (Si)-synthase activity	mitochondrial matrix /// cytoplasm /// mitochondrial matrix
1623256_at	Glutathione S transferase E1	GstE1	mate, loco, aggress	response to toxin /// defense response /// response to oxidative stress	glutathione transferase activity /// glutathione transferase activity	---
1623265_at	CG10513	CG10513	mate, aggress	---	kinase activity /// transferase activity	---
1623268_a_at	---	---	mate, aggress	---	---	---
1623271_a_at	janus A	janA	mate, loco, aggress	sex differentiation	---	---
1623277_at	---	CG17100	mate, loco, aggress	regulation of transcription, DNA-dependent /// regulation of transcription	DNA binding /// RNA polymerase II transcription factor activity	nucleus
1623281_s_at	/// /// /// /// /// /// /// /// /// /// /// /// /// /// /// /// /// /// /// /// /// /// ///	His2B:CG40461 /// His2B:CG17949 /// His2B:CG33910 /// His2B:CG33908 /// His2B:CG33906 /// His2B:CG33904 /// His2B:CG33902 /// His2B:CG33900 /// His2B:CG33898 /// His2B:CG33896 /// His2B:CG33894 /// His2B:CG33892 /// His2B:CG33890 /// His2B:CG33888 /// His2B:CG33886 /// His2B:CG33884 /// His2B:CG33882 /// His2B:CG33880 /// His2B:CG33878 /// His2B:CG33876 /// His2B:CG33874 /// His2B:CG33872 /// His…	mate, loco, aggress	---	---	---
1623285_at	CG1637	CG1637	mate, loco	phosphate metabolism	acid phosphatase activity /// hydrolase activity /// acid phosphatase activity	---
1623291_at	CG31673	CG31673	mate, loco	carbohydrate metabolism /// L-serine biosynthesis /// amino acid biosynthesis /// metabolism	glyoxylate reductase (NADP) activity /// oxidoreductase activity, acting on the CH-OH group of donors, NAD or NADP as acceptor /// NAD binding /// glyoxylate reductase (NADP) activity	---
1623296_at	CG32625	CG32625	mate, aggress	---	---	---
1623297_at	CG18371	CG18371	mate, aggress	---	acylphosphatase activity /// phosphoric monoester hydrolase activity	---
1623298_at	CG6067	CG6067	mate, aggress	proteolysis /// eggshell formation (sensu Insecta) /// vitelline membrane formation (sensu Insecta) /// terminal region determination	trypsin activity /// serine-type endopeptidase activity /// peptidase activity /// hydrolase activity	external side of plasma membrane
1623329_at	---	CG14500	mate, loco, aggress	---	sugar binding	---
1623339_at	CG7498	CG7498	mate, loco	---	---	---
1623349_x_at	---	---	mate, loco, aggress	---	---	---
1623364_at	CG4250	CG4250	mate, aggress	---	---	---
1623371_at	CG11126	CG11126	mate, aggress	nucleobase, nucleoside, nucleotide and nucleic acid metabolism /// nucleotide catabolism	5'-nucleotidase activity /// nucleotide phosphatase activity /// hydrolase activity /// 5'-nucleotidase activity	---
1623374_a_at	Fimbrin	Fim	mate, loco	cytoskeleton organization and biogenesis /// female meiosis chromosome segregation	actin binding /// actin binding /// structural constituent of cytoskeleton /// calcium ion binding /// actin binding /// actin binding	---
1623376_s_at	N-methyl-D-aspartate receptor-associated protein	Nmda1	mate, loco	G-protein coupled receptor protein signaling pathway /// visual perception	rhodopsin-like receptor activity /// N-methyl-D-aspartate selective glutamate receptor activity /// receptor activity /// N-methyl-D-aspartate selective glutamate receptor activity	N-methyl-D-aspartate selective glutamate receptor complex /// N-methyl-D-aspartate selective glutamate receptor complex
1623398_at	CG4830	CG4830	mate, aggress	metabolism	long-chain fatty acid transporter activity /// ligase activity /// protein binding /// catalytic activity /// long-chain fatty acid transporter activity	---
1623416_at	---	CG33265	mate, loco, aggress	---	---	---
1623418_at	Cad96Ca	Cad96Ca	mate, aggress	protein amino acid phosphorylation /// protein amino acid phosphorylation /// homophilic cell adhesion /// transmembrane receptor protein tyrosine kinase signaling pathway /// ectoderm development /// nervous system development /// cell proliferation /// calcium-dependent cell-cell adhesion /// protein amino acid phosphorylation /// protein amino acid phosphorylation /// calcium-dependent cell-ce…	protein kinase activity /// protein-tyrosine kinase activity /// protein-tyrosine kinase activity /// transmembrane receptor protein tyrosine kinase activity /// calcium ion binding /// ATP binding /// nucleotide binding /// protein kinase activity /// protein-tyrosine kinase activity /// receptor activity /// kinase activity /// transferase activity /// protein kinase activity /// protein-tyrosi…	integral to plasma membrane /// membrane /// integral to membrane /// integral to plasma membrane
1623426_at	CG31633	CG31633	loco, aggress	---	---	---
1623428_at	CG14933	CG14933	mate, aggress	---	---	---
1623434_at	---	CG3702	mate, loco, aggress	---	---	---
1623449_at	CG7840	CG7840	mate, loco	---	3-oxo-5-alpha-steroid 4-dehydrogenase activity /// 3-oxo-5-alpha-steroid 4-dehydrogenase activity	integral to membrane
1623472_at	wurst	wus	mate, loco	tracheal system development (sensu Insecta) /// protein folding /// protein targeting /// transport /// protein transport	protein binding /// heat shock protein binding /// unfolded protein binding	membrane /// integral to membrane
1623485_at	Xeroderma pigmentosum group A-like	Xpac	loco, aggress	nucleotide-excision repair /// nucleotide-excision repair /// nucleotide-excision repair /// DNA repair /// nucleotide-excision repair /// response to DNA damage stimulus /// nucleotide-excision repair	damaged DNA binding /// protein binding /// DNA binding /// zinc ion binding /// metal ion binding	nucleus /// nucleus /// nucleus
1623486_at	---	CG7900	mate, loco, aggress	nitrogen compound metabolism	amidase activity /// fatty acid amide hydrolase activity	---
1623495_at	Inhibitor-2	I-2	loco, aggress	negative regulation of protein amino acid dephosphorylation /// negative regulation of protein amino acid dephosphorylation	protein phosphatase inhibitor activity /// protein phosphatase inhibitor activity /// protein phosphatase inhibitor activity /// protein binding /// protein phosphatase inhibitor activity	---
1623496_at	kurz	kz	mate, loco	nuclear mRNA splicing, via spliceosome /// proteolysis	nucleic acid binding /// RNA helicase activity /// trypsin activity /// helicase activity /// ATP binding /// ATP-dependent helicase activity /// ATP-dependent helicase activity /// helicase activity /// ATP-dependent helicase activity /// hydrolase activity /// helicase activity /// ATP-dependent helicase activity	nucleus /// nucleus
1623506_s_at	Protein phosphatase 19C	Pp4-19C	mate, loco	M phase specific microtubule process /// protein amino acid dephosphorylation /// protein amino acid dephosphorylation /// microtubule-based process /// regulation of progression through mitotic cell cycle /// protein amino acid dephosphorylation	protein serine/threonine phosphatase activity /// protein serine/threonine phosphatase activity /// phosphoprotein phosphatase activity /// iron ion binding /// hydrolase activity /// protein serine/threonine phosphatase activity	nucleus /// cytoplasm /// centrosome /// microtubule cytoskeleton
1623508_at	CG30466	CG30466	mate, loco	---	---	---
1623516_s_at	Equilibrative nucleoside transporter 1	Ent1	mate, aggress	nucleobase, nucleoside, nucleotide and nucleic acid metabolism /// nucleobase, nucleoside, nucleotide and nucleic acid transport /// transport	equilibrative nucleoside transporter, nitrobenzyl-thioinosine-insensitive activity /// protein binding /// nucleoside transporter activity /// equilibrative nucleoside transporter, nitrobenzyl-thioinosine-insensitive activity	membrane
1623517_at	---	CG4962	mate, loco, aggress	---	---	---
1623519_at	extra sexcombs	esc	mate, aggress	chromatin silencing /// chromatin silencing /// chromatin silencing /// regulation of transcription from RNA polymerase II promoter /// cell surface receptor linked signal transduction /// gene silencing /// gene silencing /// gene silencing /// histone methylation /// transcription /// regulation of transcription, DNA-dependent /// development /// chromatin modification /// chromatin-mediated ma…	DNA binding /// protein binding /// transcription regulator activity /// histone lysine N-methyltransferase activity (H3-K9 specific) /// histone lysine N-methyltransferase activity (H3-K27 specific) /// histone lysine N-methyltransferase activity (H3-K9 specific) /// histone lysine N-methyltransferase activity (H3-K27 specific) /// DNA binding	nuclear chromatin /// nucleus /// ESC/E(Z) complex /// nucleus /// nuclear chromatin
1623520_a_at	CG10336	CG10336	mate, loco	---	---	---
1623521_at	CG11909	CG11909	loco, aggress	polysaccharide metabolism /// monosaccharide metabolism	alpha-glucosidase activity /// alpha-glucosidase activity	alpha-glucosidase II complex /// alpha-glucosidase II complex
1623572_at	xmas-2	xmas-2	mate, loco	intracellular protein transport /// spermatogenesis /// embryonic development /// oogenesis (sensu Insecta) /// development /// spermatogenesis /// cell differentiation /// oogenesis /// female gamete generation	mRNA binding /// nucleotide binding /// nucleic acid binding /// RNA binding /// RNA binding	---
1623579_at	---	---	mate, loco	---	---	---
1623583_at	PNUTS	PNUTS	mate, loco	protein targeting /// regulation of protein amino acid dephosphorylation /// regulation of protein amino acid dephosphorylation /// regulation of enzyme activity /// protein targeting /// regulation of protein amino acid dephosphorylation /// regulation of enzyme activity	nucleic acid binding /// protein phosphatase regulator activity /// protein phosphatase regulator activity /// protein binding /// zinc ion binding /// protein phosphatase regulator activity	nucleus
1623604_at	CG7742	CG7742	loco, aggress	---	protein binding	---
1623605_a_at	cabut	cbt	mate, aggress	establishment of planar polarity /// regulation of transcription from RNA polymerase II promoter /// JNK cascade /// germ-band shortening /// dorsal closure /// sensory organ development /// salivary gland cell autophagic cell death /// positive regulation of transcription /// autophagic cell death /// eye morphogenesis /// positive regulation of transcription	nucleic acid binding /// zinc ion binding /// transcriptional activator activity /// metal ion binding /// transcriptional activator activity	nucleus
1623612_at	CG7722	CG7722	mate, loco	proteolysis	serine-type endopeptidase inhibitor activity /// serine-type endopeptidase inhibitor activity /// serine-type endopeptidase inhibitor activity	---
1623615_at	CG8675	CG8675	loco, aggress	---	---	---
1623641_at	CG32856	CG32856	mate, loco	---	---	---
1623643_s_at	Imaginal disc growth factor 3	Idgf3	mate, loco	signal transduction /// cell-cell signaling /// imaginal disc development /// metabolism /// carbohydrate metabolism /// chitin catabolism /// development	chitinase activity /// imaginal disc growth factor activity /// hydrolase activity, hydrolyzing N-glycosyl compounds /// hydrolase activity, hydrolyzing O-glycosyl compounds /// chitinase activity /// chitinase activity	extracellular region /// extracellular region
1623648_s_at	Puromycin sensitive aminopeptidase	Psa	mate, loco, aggress	proteolysis /// phosphoenolpyruvate-dependent sugar phosphotransferase system	zinc ion binding /// sugar porter activity /// membrane alanyl aminopeptidase activity /// cytosol alanyl aminopeptidase activity	---
1623669_at	CG16836	CG16836	mate, aggress	---	---	---
1623675_at	Odorant-binding protein 99b	Obp99b	mate, aggress	transport /// sensory perception of chemical stimulus /// response to pheromone /// salivary gland cell autophagic cell death /// olfactory behavior /// autophagic cell death /// sensory perception of smell /// response to stimulus /// sensory perception of chemical stimulus /// response to pheromone /// olfactory behavior	odorant binding /// odorant binding /// odorant binding /// odorant binding	extracellular region /// extracellular region
1623683_at	mitochondrial ribosomal protein L33	mRpL33	mate, loco	protein biosynthesis /// protein biosynthesis	structural constituent of ribosome /// structural constituent of ribosome	mitochondrial large ribosomal subunit /// mitochondrial large ribosomal subunit
1623687_at	CG15199	CG15199	loco, aggress	---	---	---
1623689_a_at	---	CG14642	mate, loco, aggress	proteolysis	chymotrypsin activity /// serine-type endopeptidase activity /// trypsin activity	---
1623698_s_at	Inhibitor of apoptosis 2	Iap2	loco, aggress	anti-apoptosis /// anti-apoptosis /// anti-apoptosis /// anti-apoptosis /// protein ubiquitination /// apoptosis /// anti-apoptosis /// anti-apoptosis	ubiquitin-protein ligase activity /// zinc ion binding /// protein binding /// metal ion binding	ubiquitin ligase complex /// intracellular
1623702_at	CG3226	CG3226	mate, loco	---	---	---
1623706_at	CG9498	CG9498	mate, aggress	---	kinase activity /// transferase activity	---
1623714_at	CG8620	CG8620	mate, loco	---	---	---
1623732_at	CG31410	CG31410	mate, aggress	---	---	---
1623743_at	CG3191	CG3191	mate, aggress	transport	transporter activity	intracellular
1623755_at	Tenascin accessory	Ten-a	mate, aggress	cell adhesion /// cell-matrix adhesion /// cell adhesion /// cell-matrix adhesion	structural molecule activity	extracellular region /// extracellular matrix (sensu Metazoa) /// plasma membrane /// integral to membrane /// extracellular region /// extracellular matrix (sensu Metazoa)
1623757_at	Crystallin	Cry	mate, loco, aggress	---	structural constituent of cuticle /// structural constituent of eye lens	---
1623770_at	CG1673	CG1673	mate, loco	branched chain family amino acid biosynthesis /// metabolism /// branched chain family amino acid metabolism /// branched chain family amino acid biosynthesis	branched-chain-amino-acid transaminase activity /// catalytic activity /// branched-chain-amino-acid transaminase activity /// branched-chain-amino-acid transaminase activity	cytoplasm /// mitochondrion /// cytoplasm /// mitochondrion
1623776_s_at	doublesex	dsx	mate, aggress	negative regulation of transcription from RNA polymerase II promoter /// nuclear mRNA splicing, via spliceosome /// transcription from RNA polymerase II promoter /// spermatogenesis /// central nervous system development /// genital disc morphogenesis /// male genitalia morphogenesis (sensu Endopterygota) /// male genitalia morphogenesis (sensu Endopterygota) /// female genitalia morphogenesis (s…	DNA binding /// DNA binding /// transcription factor activity /// RNA polymerase II transcription factor activity /// specific RNA polymerase II transcription factor activity /// specific RNA polymerase II transcription factor activity /// mRNA binding /// zinc ion binding /// transcription regulator activity /// protein binding /// DNA binding /// transcription factor activity /// zinc ion bindi…	nucleus /// nucleus /// nucleus
1623788_at	CG7461	CG7461	loco, aggress	electron transport /// acyl-CoA metabolism	very-long-chain-acyl-CoA dehydrogenase activity /// very-long-chain-acyl-CoA dehydrogenase activity	---
1623789_at	CG31776	CG31776	mate, loco	polysaccharide metabolism /// protein amino acid glycosylation /// oligosaccharide biosynthesis /// oligosaccharide biosynthesis /// oligosaccharide biosynthesis	polypeptide N-acetylgalactosaminyltransferase activity /// polypeptide N-acetylgalactosaminyltransferase activity /// polypeptide N-acetylgalactosaminyltransferase activity /// polypeptide N-acetylgalactosaminyltransferase activity /// calcium ion binding /// sugar binding /// transferase activity /// transferase activity, transferring glycosyl groups /// manganese ion binding /// polypeptide N-a…	Golgi stack /// Golgi stack /// Golgi stack /// membrane /// integral to membrane /// Golgi stack
1623810_at	CG17265	CG17265	mate, loco	---	---	---
1623811_at	mitochondrial ribosomal protein L18 ///	mRpL18 /// DyakmRpL18	mate, loco, aggress	---	structural constituent of ribosome	mitochondrial large ribosomal subunit
1623812_at	CG10943	CG10943	mate, aggress	---	---	---
1623813_at	CG33307	CG33307	mate, loco	---	---	---
1623817_at	CG7916	CG7916	mate, aggress	regulation of GTPase activity /// small GTPase mediated signal transduction /// small GTPase mediated signal transduction	protein binding /// nucleotide binding /// GTP binding /// GTPase activator activity /// zinc ion binding /// metal ion binding	nucleus
1623846_at	disco-related	disco-r	mate, aggress	malate metabolism /// regulation of transcription /// regulation of transcription	transcription factor activity /// zinc ion binding /// malate dehydrogenase activity /// nucleic acid binding /// transcription factor activity	nucleus /// nucleus /// nucleus
1623863_a_at	Tis11 homolog	Tis11	loco, aggress	RNA catabolism /// intracellular signaling cascade	DNA binding /// mRNA binding /// nucleic acid binding /// DNA binding /// zinc ion binding /// metal ion binding	nucleus /// nucleus /// nucleus
1623899_at	Tachykinin-like receptor at 99D	Takr99D	mate, loco	G-protein coupled receptor protein signaling pathway /// tachykinin signaling pathway /// transmission of nerve impulse /// signal transduction /// G-protein coupled receptor protein signaling pathway /// G-protein coupled receptor protein signaling pathway /// tachykinin signaling pathway	tachykinin receptor activity /// tachykinin receptor activity /// neuropeptide receptor activity /// rhodopsin-like receptor activity /// signal transducer activity /// receptor activity /// G-protein coupled receptor activity /// tachykinin receptor activity /// tachykinin receptor activity /// neuropeptide receptor activity	plasma membrane /// integral to plasma membrane /// integral to membrane /// plasma membrane /// membrane /// integral to membrane /// plasma membrane /// integral to membrane
1623903_at	---	CG18473	mate, loco, aggress	catabolism	zinc ion binding /// hydrolase activity /// aryldialkylphosphatase activity	---
1623918_at	severas	Sras	mate, aggress	proteolysis	prenyl protein specific endopeptidase activity /// prenyl protein specific endopeptidase activity /// hydrolase activity /// prenyl protein specific endopeptidase activity	integral to endoplasmic reticulum membrane /// endoplasmic reticulum /// membrane /// integral to membrane
1623919_a_at	---	CG5175	mate, loco, aggress	---	---	---
1623934_at	black pearl	blp	mate, loco, aggress	larval development (sensu Insecta) /// embryonic development (sensu Insecta)	---	---
1623954_s_at	CG33525	CG33525	mate, loco	negative regulation of transcription, DNA-dependent /// regulation of transcription /// negative regulation of transcription, DNA-dependent	DNA binding /// transcriptional repressor activity /// transcriptional repressor activity	nucleus /// nucleus /// nucleus
1623957_s_at	Glutathione S transferase S1	GstS1	mate, aggress	muscle contraction /// defense response /// response to oxidative stress /// cytoskeleton organization and biogenesis /// response to toxin	glutathione transferase activity /// glutathione transferase activity /// glutathione transferase activity /// glutathione peroxidase activity /// glutathione transferase activity /// transferase activity /// glutathione transferase activity	---
1623959_at	CG1532	CG1532	mate, loco	metabolism	lyase activity	---
1623996_at	CG5001	CG5001	mate, loco	protein folding /// response to stress /// defense response /// response to heat /// response to heat	unfolded protein binding /// heat shock protein binding	---
1624021_a_at	discs large 1	dlg1	mate, loco	regulation of progression through cell cycle /// morphogenesis of a polarized epithelium /// morphogenesis of an epithelium /// protein targeting /// cytoskeleton organization and biogenesis /// synaptic transmission /// dorsal closure /// dorsal closure /// nervous system development /// protein localization /// asymmetric protein localization /// asymmetric protein localization /// cell prolife…	guanylate kinase activity /// epidermal growth factor receptor binding /// structural molecule activity /// structural constituent of cytoskeleton /// protein binding /// protein binding /// signal transducer activity /// protein binding /// protein binding	cytoplasm /// cytoskeleton /// plasma membrane /// septate junction /// septate junction /// cell cortex /// membrane /// basolateral plasma membrane /// apicolateral plasma membrane /// apical cortex /// synapse /// cytoskeleton /// tight junction /// membrane
1624032_at	CG3887	CG3887	mate, loco	cell redox homeostasis	selenium binding	---
1624057_at	---	CG16713	mate, loco, aggress	---	serine-type endopeptidase inhibitor activity	---
1624074_at	Odorant-binding protein 56a	Obp56a	mate, loco, aggress	response to pheromone /// olfactory behavior /// sensory perception of smell /// sensory perception of chemical stimulus	odorant binding /// odorant binding	extracellular region
1624092_at	Jonah 99Ci	Jon99Ci	mate, aggress	proteolysis /// digestion /// proteolysis	serine-type endopeptidase activity /// serine-type endopeptidase activity /// chymotrypsin activity /// trypsin activity /// elastase activity /// serine-type endopeptidase activity /// peptidase activity /// hydrolase activity /// serine-type endopeptidase activity	---
1624097_s_at	CG31151	CG31151	mate, loco	---	DNA binding /// protein binding	---
1624101_at	---	Cyp6a23	mate, loco, aggress	electron transport /// steroid metabolism	monooxygenase activity /// oxidoreductase activity /// electron transporter activity /// electron transporter activity	membrane /// microsome
1624109_s_at	CG31522	CG31522	mate, loco	very-long-chain fatty acid metabolism /// fatty acid biosynthesis /// very-long-chain fatty acid metabolism /// fatty acid biosynthesis	acyltransferase activity	integral to membrane
1624125_at	fat	ft	mate, loco, aggress	regulation of transcription, DNA-dependent /// establishment of ommatidial polarity (sensu Endopterygota) /// negative regulation of frizzled signaling pathway /// establishment of tissue polarity /// ommatidial rotation /// establishment of wing hair orientation /// equator specification /// negative regulation of imaginal disc growth /// establishment of epithelial cell polarity /// equator spe…	cell adhesion molecule binding /// transcription factor activity /// structural molecule activity /// calcium ion binding /// receptor activity /// cell adhesion molecule binding	host cell nucleus /// integral to plasma membrane /// integral to membrane /// integral to plasma membrane
1624129_s_at	CG7708	CG7708	mate, loco	transport /// acetylcholine biosynthesis /// ion transport /// sodium ion transport /// synaptic transmission /// neurotransmitter biosynthesis /// acetylcholine biosynthesis	proline:sodium symporter activity /// choline transporter activity /// transporter activity /// symporter activity /// sodium ion binding /// proline:sodium symporter activity /// choline transporter activity	membrane /// integral to membrane /// integral to membrane /// integral to membrane
1624132_at	CG4447	CG4447	mate, aggress	protein biosynthesis	---	---
1624137_at	CG11911	CG11911	mate, loco	proteolysis /// proteolysis	serine-type endopeptidase activity /// chymotrypsin activity /// trypsin activity /// serine-type endopeptidase activity /// serine-type peptidase activity /// serine-type endopeptidase activity	---
1624180_at	CG2222	CG2222	mate, aggress	---	---	---
1624205_at	Translocase of outer membrane 40	Tom40	mate, loco, aggress	anion transport /// protein targeting to mitochondrion	voltage-gated ion-selective channel activity /// protein translocase activity /// carrier activity	mitochondrial outer membrane translocase complex
1624210_at	CG32699	CG32699	mate, loco	metabolism	calcium ion binding /// acyltransferase activity	---
1624229_at	CG15705	CG15705	mate, aggress	metabolism	protein binding /// oxidoreductase activity	---
1624230_s_at	Ubiquitin-63E	Ubi-p63E	mate, loco	establishment and/or maintenance of chromatin architecture /// regulation of transcription, DNA-dependent /// protein modification /// ATP-dependent proteolysis /// ubiquitin-dependent protein catabolism /// ubiquitin cycle /// ubiquitin cycle /// response to stress /// ribosome biogenesis /// response to heat /// cellular physiological process /// protein modification /// protein modification //…	protein binding /// protein binding	nucleus /// cytoplasm
1624269_at	glaikit	gkt	mate, aggress	central nervous system development /// establishment and/or maintenance of epithelial cell polarity /// DNA repair /// DNA repair /// response to DNA damage stimulus	tyrosyl-DNA phosphodiesterase activity /// phosphoric diester hydrolase activity /// hydrolase activity /// tyrosyl-DNA phosphodiesterase activity	nucleus /// nucleus
1624272_at	---	CG10618	mate, loco, aggress	---	---	---
1624289_at	CG10133	CG10133	mate, loco	---	phospholipase A2 activity /// phospholipase A2 activity	---
1624292_a_at	Accessory gland-specific peptide 26Ab	Acp26Ab	mate, loco	oviposition /// post-mating behavior /// behavior /// mating behavior	hormone activity	extracellular region /// extracellular region
1624362_at	Neuropeptide-like precursor 4	Nplp4	mate, aggress	neuropeptide signaling pathway	neuropeptide hormone activity	extracellular region
1624375_at	insensitive	insv	mate, loco	sensory organ development	---	---
1624377_s_at	---	---	mate, loco, aggress	---	---	---
1624425_at	CG7384	CG7384	mate, loco	translational termination	protein binding /// translation release factor activity	---
1624437_s_at	/// /// Trypsin /// Trypsin	CG30031 /// CG30025 /// Try	mate, loco, aggress	proteolysis /// proteolysis /// proteolysis	trypsin activity /// trypsin activity /// serine-type endopeptidase activity /// chymotrypsin activity /// trypsin activity	extracellular region /// extracellular region
1624441_at	Eip93F	Eip93F	mate, loco	phagocytosis, engulfment /// autophagy /// induction of apoptosis by hormones /// larval midgut histolysis /// salivary gland cell autophagic cell death /// salivary gland cell autophagic cell death /// ecdysone-mediated induction of salivary gland cell autophagic cell death /// regulation of transcription /// positive regulation of transcription, DNA-dependent /// autophagic cell death /// autop…	DNA binding /// transcription factor activity /// DNA binding	nucleus /// nucleus /// polytene chromosome /// polytene chromosome /// nucleus
1624447_s_at	discs overgrown	dco	mate, loco	protein amino acid phosphorylation /// protein amino acid phosphorylation /// cell communication /// intracellular signaling cascade /// imaginal disc growth /// regulation of ecdysteroid secretion /// rhythmic behavior /// circadian rhythm /// circadian rhythm /// circadian rhythm /// circadian rhythm /// eclosion rhythm /// sleep /// regulation of protein import into nucleus /// locomotor rhyth…	protein serine/threonine kinase activity /// casein kinase I activity /// casein kinase I activity /// receptor signaling protein serine/threonine kinase activity /// ATP binding /// nucleotide binding /// protein kinase activity /// protein serine/threonine kinase activity /// kinase activity /// transferase activity /// casein kinase I activity	nucleus /// cytoplasm
1624456_at	CG17154	CG17154	mate, aggress	---	protein binding	---
1624466_a_at	CG15117	CG15117	mate, loco	carbohydrate metabolism /// proteolysis	beta-glucuronidase activity /// metallopeptidase activity /// zinc ion binding /// hydrolase activity, hydrolyzing O-glycosyl compounds /// beta-glucuronidase activity	---
1624478_at	Roc1a	Roc1a	mate, aggress	proteolysis /// proteolysis /// ubiquitin cycle /// smoothened signaling pathway /// cell proliferation /// protein ubiquitination /// protein ubiquitination during ubiquitin-dependent protein catabolism /// histone methylation /// ubiquitin cycle /// development /// smoothened signaling pathway /// ubiquitin cycle	ubiquitin-protein ligase activity /// ubiquitin-protein ligase activity /// protein binding /// zinc ion binding /// histone lysine N-methyltransferase activity (H4-K20 specific) /// protein binding /// metal ion binding /// ubiquitin conjugating enzyme activity /// zinc ion binding /// ubiquitin-protein ligase activity	nucleus /// cytoplasm /// SCF ubiquitin ligase complex /// nucleus /// SCF ubiquitin ligase complex /// nucleus
1624509_at	Larval visceral protein L	LvpL	mate, aggress	glucose metabolism /// carbohydrate metabolism	alpha-amylase activity /// alpha-glucosidase activity /// alpha-glucosidase activity /// transporter activity /// alpha-glucosidase activity /// hydrolase activity /// hydrolase activity, acting on glycosyl bonds /// alpha-glucosidase activity	---
1624521_a_at	CG17896	CG17896	mate, aggress	pyrimidine base metabolism /// valine metabolism /// amino acid catabolism /// valine metabolism /// metabolism /// pyrimidine base metabolism /// valine metabolism	methylmalonate-semialdehyde dehydrogenase (acylating) activity /// methylmalonate-semialdehyde dehydrogenase (acylating) activity /// oxidoreductase activity /// methylmalonate-semialdehyde dehydrogenase (acylating) activity	mitochondrion /// mitochondrion
1624535_at	CG33229	CG33229	loco, aggress	---	---	---
1624543_s_at	---	---	mate, loco, aggress	---	---	---
1624560_at	---	ergic53	mate, loco, aggress	---	mannose binding	membrane
1624567_at	Rab35	Rab35	mate, loco	two-component signal transduction system (phosphorelay) /// cytokinesis /// regulation of transcription, DNA-dependent /// intracellular protein transport /// endocytosis /// signal transduction /// small GTPase mediated signal transduction /// regulation of exocytosis /// protein transport	DNA binding /// GTPase activity /// GTP binding /// nucleotide binding /// ATP binding /// transcription factor binding /// GTPase activity	intracellular
1624573_at	---	CG4998	mate, loco, aggress	proteolysis	trypsin activity /// chymotrypsin activity /// serine-type endopeptidase activity	---
1624577_at	Acetylcholine esterase	Ace	mate, loco, aggress	synaptic transmission /// acetylcholine catabolism in synaptic cleft /// neurotransmitter secretion /// neuromuscular synaptic transmission /// acetylcholine catabolism /// response to organophosphorus /// response to carbamate /// acetylcholine catabolism	cholinesterase activity /// acetylcholinesterase activity /// acetylcholinesterase activity	synapse /// membrane /// plasma membrane /// cytoplasm
1624578_at	CG9675	CG9675	mate, aggress	proteolysis	serine-type endopeptidase activity /// chymotrypsin activity /// trypsin activity /// protein binding /// carboxypeptidase A activity /// serine-type endopeptidase activity	---
1624580_at	---	CG9362	mate, loco, aggress	tyrosine catabolism /// L-phenylalanine catabolism	transferase activity /// maleylacetoacetate isomerase activity /// glutathione transferase activity	cytoplasm
1624586_a_at	Phosphoribosylamidotransferase 2	Prat2	mate, aggress	monosaccharide metabolism /// purine base metabolism /// 'de novo' IMP biosynthesis /// proteolysis /// purine base biosynthesis /// nucleoside metabolism /// metabolism /// 'de novo' IMP biosynthesis	amidophosphoribosyltransferase activity /// carboxypeptidase A activity /// protein binding /// amidophosphoribosyltransferase activity /// transferase activity /// transferase activity, transferring glycosyl groups /// amidophosphoribosyltransferase activity	---
1624595_a_at	RNA-binding protein 2	Rbp2	mate, loco	translational initiation /// translational initiation	mRNA binding /// mRNA binding /// translation initiation factor activity /// nucleotide binding /// nucleic acid binding /// mRNA binding /// translation initiation factor activity	cytosol /// cytosol
1624630_at	CG30103	CG30103	mate, aggress	nucleobase, nucleoside, nucleotide and nucleic acid metabolism /// nucleotide catabolism	phosphoric diester hydrolase activity /// hydrolase activity /// phosphoric monoester hydrolase activity /// nucleotide phosphatase activity /// nucleotide binding /// metal ion binding	---
1624662_at	CG3106	CG3106	mate, aggress	---	transferase activity, transferring groups other than amino-acyl groups	---
1624688_at	CG9360	CG9360	mate, loco	metabolism	oxidoreductase activity, acting on CH-OH group of donors /// protein binding /// oxidoreductase activity /// oxidoreductase activity, acting on CH-OH group of donors	---
1624692_at	---	CG6830	mate, loco, aggress	---	---	---
1624732_at	Glutathione S transferase E5	GstE5	mate, loco, aggress	response to toxin /// oxygen and reactive oxygen species metabolism /// defense response	glutathione transferase activity	---
1624742_a_at	Elongin C	Elongin-C	mate, loco	transcription from RNA polymerase II promoter	transcriptional elongation regulator activity /// protein binding /// transcriptional elongation regulator activity	transcription elongation factor complex /// transcription elongation factor complex
1624755_a_at	flap wing	flw	mate, loco	larval development (sensu Insecta) /// protein amino acid dephosphorylation /// protein amino acid dephosphorylation /// cell adhesion /// mesoderm development /// muscle attachment /// nurse cell to oocyte transport (sensu Insecta) /// ovarian ring canal formation /// wing morphogenesis /// cell adhesion /// protein amino acid dephosphorylation	protein phosphatase type 1 activity /// protein serine/threonine phosphatase activity /// protein binding /// myosin phosphatase activity /// phosphoprotein phosphatase activity /// iron ion binding /// protein binding /// hydrolase activity /// manganese ion binding /// metal ion binding /// protein phosphatase type 1 activity	protein phosphatase type 1 complex /// protein phosphatase type 1 complex
1624760_at	CG8306	CG8306	mate, loco	---	oxidoreductase activity	---
1624766_s_at	Dorsal switch protein 1	Dsp1	loco, aggress	DNA unwinding during replication /// chromatin assembly or disassembly /// regulation of transcription from RNA polymerase II promoter /// regulation of transcription, DNA-dependent	chromatin binding /// single-stranded DNA binding /// transcription corepressor activity /// DNA binding	chromatin /// nucleus /// nucleus /// chromosome
1624770_at	CG17929	CG17929	mate, loco	transport	transporter activity	integral to membrane
1624778_at	pacman	pcm	loco, aggress	DNA repair /// RNA catabolism /// gastrulation	nucleic acid binding /// exodeoxyribonuclease activity /// 5'-3' exoribonuclease activity /// 5'-3' exoribonuclease activity /// exonuclease activity /// 5'-3' exoribonuclease activity	nucleus /// cytoplasm
1624788_at	CG3773	CG3773	mate, aggress	---	---	---
1624797_at	---	CG1637	mate, loco, aggress	phosphate metabolism	acid phosphatase activity	---
1624800_at	---	CG5224	mate, loco, aggress	response to toxin /// defense response	glutathione transferase activity	---
1624818_s_at	Sphingosine-1-phosphate lyase	Sply	mate, loco, aggress	amino acid metabolism /// phospholipid metabolism /// sphingolipid catabolism /// sphingolipid catabolism	carboxy-lyase activity /// sphinganine-1-phosphate aldolase activity /// sphinganine-1-phosphate aldolase activity	integral to endoplasmic reticulum membrane
1624824_at	Jonah 74E	Jon74E	mate, loco	proteolysis	chymotrypsin activity /// chymotrypsin activity /// trypsin activity /// chymotrypsin activity	---
1624836_at	---	CG13795	mate, loco, aggress	neurotransmitter transport /// transport /// ion transport /// extracellular transport /// amino acid transport /// amino acid metabolism	neurotransmitter:sodium symporter activity /// transporter activity /// amino acid transporter activity	membrane /// integral to plasma membrane
1624849_at	---	Prosap	mate, loco, aggress	---	protein binding	---
1624887_at	CG8223	CG8223	mate, loco	---	protein binding /// binding	---
1624892_s_at	CG11892	CG11892	mate, aggress	---	protein binding /// kinase activity /// transferase activity	---
1624897_at	lethal (1) G0237	l(1)G0237	loco, aggress	---	---	---
1624907_at	Tetraspanin 42Ee	Tsp42Ee	mate, aggress	---	---	integral to membrane /// integral to membrane /// integral to membrane
1624913_s_at	out at first	oaf	mate, loco	nervous system development /// eclosion /// female meiosis chromosome segregation /// development	---	---
1624914_at	CG8690	CG8690	loco, aggress	carbohydrate metabolism	alpha-amylase activity /// alpha-glucosidase activity /// transporter activity /// alpha-glucosidase activity	---
1624929_at	CG31710	CG31710	mate, aggress	---	---	---
1624937_at	CG12288	CG12288	mate, loco	---	mRNA binding /// poly(A) binding /// nucleotide binding /// nucleic acid binding /// mRNA binding /// poly(A) binding	---
1624939_at	---	Cyp6a21	mate, loco, aggress	electron transport /// steroid metabolism	monooxygenase activity /// oxidoreductase activity /// electron transporter activity /// electron transporter activity	membrane /// microsome
1624943_at	CG1636	CG1636	mate, loco	---	protein binding	---
1624945_a_at	CG10910	CG10910	loco, aggress	---	---	---
1624953_at	Cyp12c1	Cyp12c1	mate, loco	electron transport	monooxygenase activity /// electron transporter activity /// electron transporter activity /// oxidoreductase activity /// iron ion binding /// heme binding /// metal ion binding /// electron transporter activity	mitochondrion /// mitochondrion /// mitochondrion /// membrane /// mitochondrion
1624969_s_at	CG17041	CG17041	mate, loco	---	protein binding	---
1624979_at	CG18594	CG18594	mate, aggress	signal transduction	kinase regulator activity /// kinase inhibitor activity /// protein binding	---
1624989_s_at	Elongation factor 1100E	Ef1100E	mate, loco	protein biosynthesis /// translational elongation /// translational elongation /// regulation of translation /// protein biosynthesis /// translational elongation /// translational elongation	translation elongation factor activity /// translation elongation factor activity /// translation release factor activity /// GTPase activity /// GTP binding /// protein binding /// nucleotide binding /// translation elongation factor activity /// translation elongation factor activity	cytoplasm /// eukaryotic translation elongation factor 1 complex /// cytoplasm /// eukaryotic translation elongation factor 1 complex
1624994_at	double parked	dup	mate, loco, aggress	chorion gene amplification /// DNA replication /// DNA-dependent DNA replication /// DNA replication checkpoint /// DNA replication /// eggshell formation (sensu Insecta)	DNA binding	replication fork /// nuclear origin of replication recognition complex /// nucleus /// nuclear origin of replication recognition complex /// cytoplasm
1624997_s_at	2006-09-05	2006-09-05	mate, loco	cytokinesis /// cytokinesis /// mitosis /// cell cycle /// cytokinesis	GTPase activity /// GTPase activity /// structural constituent of cytoskeleton /// GTP binding	septin ring /// septin ring
1625022_a_at	---	CG6125	mate, loco, aggress	sulfur metabolism /// extracellular transport /// anion transport	transporter activity /// high affinity sulfate permease activity	---
1625026_at	CG3348	CG3348	mate, loco	chitin metabolism	protein binding /// chitin binding	extracellular region
1625027_a_at	GXIVsPLA2	GXIVsPLA2	mate, loco	lipid catabolism	phospholipase A2 activity /// calcium ion binding /// phospholipase A2 activity	extracellular region /// extracellular region
1625041_at	Organic anion transporting polypeptide 74D	Oatp74D	mate, aggress	anion transport /// organic anion transport /// transport /// organic anion transport	organic anion transporter activity /// sodium-independent organic anion transporter activity /// protein binding /// transporter activity /// organic anion transporter activity /// sodium-independent organic anion transporter activity	membrane
1625044_at	CG8891	CG8891	mate, loco	nucleobase, nucleoside, nucleotide and nucleic acid metabolism /// regulation of nucleobase, nucleoside, nucleotide and nucleic acid metabolism	phosphoric monoester hydrolase activity /// nucleotide phosphatase activity /// protein binding /// hydrolase activity	membrane /// integral to membrane
1625046_at	CG10648	CG10648	mate, loco	protein complex assembly /// cell cycle /// protein metabolism	---	---
1625050_s_at	---	---	mate, loco, aggress	---	---	---
1625053_at	---	CG16898	mate, loco, aggress	---	---	---
1625058_at	yellow-d	yellow-d	mate, loco	---	---	---
1625061_at	CG17298	CG17298	mate, aggress	---	---	---
1625062_a_at	CG32806	CG32806	loco, aggress	---	---	---
1625083_at	rhino	rhi	mate, aggress	chromatin assembly or disassembly /// eggshell pattern formation (sensu Insecta)	chromatin binding /// protein binding /// chromatin binding /// chromatin binding	chromatin /// nucleus /// nucleus /// nucleus
1625085_at	CG30182	CG30182	mate, aggress	---	---	---
1625086_s_at	CG17450 /// CG32819 /// CG32820	CG17450 /// CG32819 /// CG32820	mate, aggress	microtubule cytoskeleton organization and biogenesis	structural constituent of cytoskeleton /// microtubule binding	microtubule
1625087_a_at	CG32137	CG32137	mate, aggress	protein targeting /// intracellular protein transport /// cell cycle /// mitosis	structural constituent of cytoskeleton /// microtubule binding	---
1625110_at	CG10540	CG10540	mate, loco	actin filament organization /// microtubule-based movement /// actin cytoskeleton organization and biogenesis /// barbed-end actin filament capping /// barbed-end actin filament capping /// actin cytoskeleton organization and biogenesis /// barbed-end actin filament capping /// microtubule-based movement /// barbed-end actin filament capping	actin binding /// structural constituent of cytoskeleton /// protein binding	dynactin complex /// microtubule associated complex /// F-actin capping protein complex /// F-actin capping protein complex /// dynactin complex
1625120_at	CG14630	CG14630	mate, aggress	coenzyme metabolism /// vitamin biosynthesis /// prosthetic group metabolism	gamma-butyrobetaine dioxygenase activity /// gamma-butyrobetaine dioxygenase activity	---
1625122_at	Odorant-binding protein 99c /// Obp99c	Obp99c /// DyakObp99c	mate, loco	transport	odorant binding	---
1625129_at	CG1946	CG1946	mate, aggress	---	---	---
1625145_a_at	Annexin B11	Anxb11	mate, loco, aggress	proteolysis /// negative regulation of coagulation /// lipid metabolism /// regulation of cell shape /// cell adhesion	zinc ion binding /// metallopeptidase activity /// calcium ion binding /// actin binding /// calcium-dependent phospholipid binding	---
1625174_at	CG15067	CG15067	mate, aggress	---	---	---
1625193_at	---	CG31106	mate, loco, aggress	transport /// transmission of nerve impulse /// synaptic transmission /// neurotransmitter secretion /// carbohydrate transport /// carbohydrate metabolism	transporter activity /// carbohydrate transporter activity	integral to membrane
1625195_s_at	schnurri	shn	mate, loco, aggress	negative regulation of cell proliferation /// phosphoenolpyruvate-dependent sugar phosphotransferase system /// compound eye morphogenesis (sensu Endopterygota) /// negative regulation of transcription from RNA polymerase II promoter /// negative regulation of salivary gland determination /// peripheral nervous system development /// transforming growth factor beta receptor signaling pathway /// …	sugar porter activity /// zinc ion binding /// RNA polymerase II transcription factor activity /// transcription factor activity /// RNA polymerase II transcription factor activity /// transcription factor activity	nucleus
1625210_a_at	---	---	mate, aggress	mesoderm development	actin binding	integrin complex /// actin cytoskeleton
1625230_a_at	CG31738	CG31738	loco, aggress	protein biosynthesis /// muscle contraction	structural constituent of ribosome /// structural constituent of cytoskeleton	intracellular /// ribosome /// membrane /// integral to membrane
1625245_at	CG3759	CG3759	mate, loco	defense response /// response to toxin	ferroxidase activity /// iron ion transporter activity /// copper ion binding /// oxidoreductase activity /// metal ion binding /// ferroxidase activity /// iron ion transporter activity	---
1625265_at	CG9119	CG9119	mate, aggress	---	---	---
1625266_at	Antigen 5-related	Ag5r	mate, loco, aggress	defense response	---	extracellular region
1625268_at	CG11268	CG11268	mate, aggress	protein amino acid methylation /// C-terminal protein amino acid methylation /// signal transduction	protein-S-isoprenylcysteine O-methyltransferase activity /// protein binding /// protein-S-isoprenylcysteine O-methyltransferase activity /// protein-S-isoprenylcysteine O-methyltransferase activity	integral to membrane
1625276_a_at	Ecdysone-induced protein 28/29kD	Eip71CD	mate, aggress	sulfur amino acid metabolism /// protein modification /// response to stress /// defense response /// salivary gland cell autophagic cell death /// autophagic cell death /// protein metabolism	protein-methionine-S-oxide reductase activity /// protein-methionine-S-oxide reductase activity /// protein-methionine-S-oxide reductase activity /// protein-methionine-S-oxide reductase activity /// oxidoreductase activity /// protein-methionine-S-oxide reductase activity	---
1625297_at	CG8128	CG8128	loco, aggress	nucleobase, nucleoside, nucleotide and nucleic acid metabolism /// mRNA processing /// cell proliferation	phosphoric monoester hydrolase activity /// nucleotide phosphatase activity /// hydrolase activity	---
1625304_s_at	---	---	mate, aggress	---	---	---
1625312_at	---	CG10553	mate, loco, aggress	---	---	---
1625321_a_at	CG7549	CG7549	mate, aggress	chitin metabolism	chitin binding	extracellular region
1625324_at	CG18549	CG18549	mate, loco	---	---	---
1625333_at	CG33172	CG33172	mate, aggress	---	---	---
1625336_s_at	---	---	mate, loco	---	---	---
1625338_at	Cyp4d20	Cyp4d20	mate, loco	electron transport	monooxygenase activity /// electron transporter activity /// electron transporter activity /// oxidoreductase activity /// iron ion binding /// heme binding /// metal ion binding /// electron transporter activity	microsome /// membrane /// membrane
1625341_at	FucTC	FucTC	mate, loco	protein amino acid glycosylation	fucosyltransferase activity /// transferase activity /// transferase activity, transferring glycosyl groups /// fucosyltransferase activity /// fucosyltransferase activity /// alpha(1,3)-fucosyltransferase activity	Golgi stack /// membrane /// integral to membrane /// plasma membrane
1625344_at	fu12	fu12	mate, aggress	phospholipid metabolism /// phospholipid biosynthesis /// metabolism	1-acylglycerol-3-phosphate O-acyltransferase activity /// 1-acylglycerol-3-phosphate O-acyltransferase activity /// protein binding /// 1-acylglycerol-3-phosphate O-acyltransferase activity /// acyltransferase activity /// transferase activity /// 1-acylglycerol-3-phosphate O-acyltransferase activity	membrane
1625365_at	CG17005	CG17005	mate, loco	---	---	---
1625375_at	CG32201	CG32201	mate, aggress	peptidyl-proline hydroxylation to 4-hydroxy-L-proline /// protein metabolism /// peptidyl-proline hydroxylation to 4-hydroxy-L-proline	procollagen-proline 4-dioxygenase activity /// oxidoreductase activity, acting on paired donors, with incorporation or reduction of molecular oxygen, 2-oxoglutarate as one donor, and incorporation of one atom each of oxygen into both donors /// procollagen-proline 4-dioxygenase activity	procollagen-proline, 2-oxoglutarate-4-dioxygenase complex /// procollagen-proline, 2-oxoglutarate-4-dioxygenase complex
1625387_s_at	torp4a /// E2F transcription factor	torp4a /// E2f	mate, loco	protein folding /// protein folding /// cytokine and chemokine mediated signaling pathway /// transmission of nerve impulse /// regulation of progression through cell cycle /// regulation of progression through cell cycle /// G1/S transition of mitotic cell cycle /// G1/S-specific transcription in mitotic cell cycle /// regulation of transcription from RNA polymerase II promoter /// chorion gene …	ATP binding /// ATP binding /// unfolded protein binding /// DNA binding /// transcription factor activity /// RNA polymerase II transcription factor activity /// RNA polymerase II transcription factor activity /// protein binding /// transcriptional activator activity /// nucleotide binding /// ATP binding /// unfolded protein binding /// DNA binding /// ATP binding /// unfolded protein binding	endoplasmic reticulum lumen /// endoplasmic reticulum lumen /// nucleus /// nucleus /// transcription factor complex /// Rb-E2F complex /// endoplasmic reticulum /// nucleus /// endoplasmic reticulum lumen
1625388_at	---	CG4893	mate, loco, aggress	---	---	---
1625389_at	CG8209	CG8209	mate, loco	tRNA processing	ribonuclease activity	---
1625401_at	CG13026	CG13026	mate, aggress	---	---	---
1625430_at	CG14022	CG14022	mate, loco	---	acylphosphatase activity /// acylphosphatase activity /// acylphosphatase activity	---
1625434_at	CG3270	CG3270	mate, loco	electron transport /// metabolism	oxidoreductase activity	---
1625436_at	Urate oxidase	Uro	mate, aggress	purine base metabolism /// allantoin biosynthesis	urate oxidase activity /// urate oxidase activity /// urate oxidase activity	peroxisome
1625443_a_at	CG33054	CG33054	loco, aggress	---	---	---
1625444_at	CG13773	CG13773	mate, loco	transcription	DNA binding /// DNA-directed RNA polymerase activity	nucleus
1625457_at	CG10031	CG10031	mate, aggress	---	serine-type endopeptidase inhibitor activity /// protease inhibitor activity /// protease inhibitor activity	---
1625474_s_at	CG1441	CG1441	mate, loco	---	oxidoreductase activity	---
1625475_s_at	downstream of receptor kinase	drk	mate, aggress	embryonic development (sensu Insecta) /// cytoskeleton organization and biogenesis /// actin filament organization /// G-protein coupled receptor protein signaling pathway /// Ras protein signal transduction /// Ras protein signal transduction /// Ras protein signal transduction /// memory /// torso signaling pathway /// olfactory learning /// regulation of cell shape /// determination of anterio…	SH3/SH2 adaptor activity /// SH3/SH2 adaptor activity /// SH3/SH2 adaptor activity /// receptor binding /// sevenless binding /// protein binding /// signal transducer activity /// SH3/SH2 adaptor activity	plasma membrane /// membrane
1625483_at	CG31080	CG31080	mate, aggress	---	---	---
1625487_at	CG6839	CG6839	loco, aggress	---	nucleic acid binding /// endonuclease activity	---
1625511_at	CG9322	CG9322	mate, loco	---	---	---
1625514_s_at	olf186-F	olf186-F	mate, aggress	---	serine-type endopeptidase activity	---
1625531_at	Odorant-binding protein 18a	Obp18a	mate, aggress	sensory perception of chemical stimulus /// transport /// sensory perception of chemical stimulus	odorant binding /// odorant binding /// odorant binding	---
1625538_at	Jonah 66Ci	Jon66Ci	mate, loco	proteolysis /// intracellular signaling cascade /// cyclic nucleotide biosynthesis /// proteolysis	serine-type endopeptidase activity /// chymotrypsin activity /// trypsin activity /// elastase activity /// lyase activity /// phosphorus-oxygen lyase activity /// serine-type endopeptidase activity /// peptidase activity /// hydrolase activity /// serine-type endopeptidase activity	---
1625552_at	CG14820	CG14820	mate, loco	proteolysis	metallocarboxypeptidase activity /// carboxypeptidase A activity /// protein binding /// carboxypeptidase activity /// metallocarboxypeptidase activity	---
1625564_at	CG9613	CG9613	mate, aggress	ubiquinone metabolism /// biosynthesis /// ubiquinone metabolism	4-hydroxybenzoate octaprenyltransferase activity /// acyltransferase activity /// protein binding /// nucleotide binding /// nucleic acid binding /// helicase activity /// ATP binding /// ATP-dependent helicase activity /// hydrolase activity /// prenyltransferase activity /// 4-hydroxybenzoate octaprenyltransferase activity	membrane /// integral to membrane
1625568_a_at	CG15111	CG15111	mate, loco	---	catalytic activity	---
1625584_at	---	CG8654	mate, loco, aggress	extracellular transport /// cation transport /// anion transport	organic cation porter activity	integral to membrane
1625599_at	CG31152	CG31152	mate, loco	---	---	---
1625618_at	CG1824	CG1824	mate, loco	extracellular transport /// defense response /// response to toxin /// transport	nucleotide binding /// transporter activity /// ATP binding /// ATPase activity, coupled to transmembrane movement of substances /// ATPase activity /// nucleoside-triphosphatase activity /// ATPase activity, coupled to transmembrane movement of substances /// transporter activity /// ATPase activity, coupled to transmembrane movement of substances	mitochondrial inner membrane /// integral to membrane /// membrane /// mitochondrial inner membrane
1625631_at	CG15180	CG15180	mate, aggress	transport /// oxygen transport	oxygen transporter activity /// binding /// iron ion binding /// heme binding /// metal ion binding	---
1625644_at	CG2641	CG2641	mate, aggress	---	---	---
1625652_s_at	---	CG12428	mate, loco, aggress	amino acid metabolism	acetyltransferase activity /// carnitine O-octanoyltransferase activity	peroxisome
1625680_a_at	CG5792	CG5792	mate, aggress	---	protein binding	---
1625688_at	CG6293	CG6293	mate, aggress	nucleobase, nucleoside, nucleotide and nucleic acid metabolism /// nucleobase, nucleoside, nucleotide and nucleic acid transport /// transport	L-ascorbate:sodium symporter activity /// protein binding /// transporter activity /// L-ascorbate:sodium symporter activity	membrane
1625692_s_at	CG9865	CG9865	mate, aggress	---	---	---
1625710_at	---	CG31717	mate, loco, aggress	---	---	---
1625727_at	---	CG32006	mate, loco, aggress	regulation of transcription, DNA-dependent	transcription factor activity	nucleus
1625738_at	CG8420	CG8420	mate, loco	---	---	---
1625744_at	Glutathione S transferase E6	GstE6	mate, aggress	oxygen and reactive oxygen species metabolism /// defense response /// response to toxin	glutathione transferase activity /// glutathione transferase activity	---
1625745_at	---	CG31643	mate, loco, aggress	---	---	---
1625750_at	---	CG17272	mate, loco, aggress	calcium-mediated signaling	calmodulin binding /// calcium ion binding	---
1625756_at	CG6656	CG6656	mate, aggress	phosphate metabolism	acid phosphatase activity /// acid phosphatase activity /// acid phosphatase activity	---
1625767_at	CG30056	CG30056	mate, aggress	---	---	---
1625773_at	CG6289	CG6289	mate, aggress	negative regulation of proteolysis /// negative regulation of proteolysis	serine-type endopeptidase inhibitor activity /// serine-type endopeptidase inhibitor activity /// serine-type endopeptidase inhibitor activity	---
1625776_at	---	CG2291	mate, loco, aggress	---	---	---
1625794_at	CG5830	CG5830	mate, loco	development /// mesoderm development	phosphoric monoester hydrolase activity	---
1625828_at	CG11841	CG11841	mate, aggress	proteolysis /// proteolysis	serine-type endopeptidase activity /// chymotrypsin activity /// trypsin activity /// serine-type endopeptidase activity /// serine-type endopeptidase activity	---
1625833_at	CG9896	CG9896	mate, aggress	---	---	---
1625837_at	CG17244	CG17244	mate, aggress	---	protein binding	---
1625841_at	CG11342	CG11342	mate, loco	---	---	---
1625843_s_at	---	---	mate, aggress	---	protein binding	---
1625857_at	CG8451	CG8451	mate, loco	coenzyme metabolism /// cation transport /// extracellular transport /// prosthetic group metabolism /// transport /// ion transport /// sodium ion transport	cation transporter activity /// sodium-dependent multivitamin transporter activity /// transporter activity /// sodium-dependent multivitamin transporter activity	membrane /// integral to membrane
1625860_s_at	///	CG32939 /// CG18542	mate, loco, aggress	---	---	---
1625869_at	Male-specific RNA 87F	Mst87F	mate, aggress	electron transport	electron transporter activity /// iron ion binding	---
1625873_at	---	CG15661	mate, loco, aggress	steroid metabolism /// response to toxin /// polysaccharide metabolism /// defense response	glucuronosyltransferase activity	---
1625875_at	CG10635	CG10635	mate, loco	'de novo' protein folding /// protein folding /// 'de novo' protein folding	chaperone binding /// unfolded protein binding /// chaperone binding	prefoldin complex /// prefoldin complex
1625876_at	AP-1	AP-1	mate, loco	intracellular protein transport /// receptor mediated endocytosis /// vesicle coating /// pinocytosis /// neurotransmitter secretion /// synaptic vesicle coating /// intracellular protein transport /// vesicle-mediated transport /// transport	protein binding /// protein transporter activity	synaptic vesicle /// clathrin vesicle coat /// coated vesicle /// Golgi trans face /// AP-1 adaptor complex
1625915_at	CG4375	CG4375	mate, aggress	---	---	---
1625922_a_at	CG10508	CG10508	mate, loco	---	---	---
1625944_a_at	CG16838	CG16838	mate, loco	---	nucleotide binding /// nucleoside-triphosphatase activity	---
1625960_at	no ocelli	noc	mate, loco, aggress	tracheal system development (sensu Insecta) /// regulation of transcription from RNA polymerase II promoter	zinc ion binding /// nucleic acid binding /// RNA polymerase II transcription factor activity	nucleus
1625967_s_at	lethal (3) 10615	l(3)10615	loco, aggress	---	---	---
1625978_at	CG15141	CG15141	mate, loco	regulation of transcription, DNA-dependent /// ubiquitin cycle	DNA binding /// ubiquitin-protein ligase activity /// zinc ion binding	---
1625985_at	CG31446	CG31446	mate, loco	---	binding	---
1625986_at	---	CG31826	mate, loco, aggress	transport /// double-strand break repair via nonhomologous end-joining	transporter activity /// DNA binding /// ATP-dependent DNA helicase activity	intracellular
1625996_s_at	---	---	mate, aggress	---	---	---
1625997_s_at	---	---	mate, loco, aggress	---	---	---
1626002_at	Roe1	Roe1	mate, loco	protein folding /// protein folding /// protein folding /// protein targeting to mitochondrion /// protein targeting to mitochondrion /// protein folding /// protein targeting to mitochondrion	adenyl-nucleotide exchange factor activity /// protein homodimerization activity /// unfolded protein binding /// chaperone binding /// protein binding /// unfolded protein binding /// unfolded protein binding	mitochondrion /// mitochondrion /// mitochondrial matrix /// mitochondrial matrix /// mitochondrion /// mitochondrion /// mitochondrial matrix
1626022_at	Cyp12e1	Cyp12e1	mate, loco	electron transport /// protein biosynthesis	structural constituent of ribosome /// monooxygenase activity /// electron transporter activity /// electron transporter activity /// oxidoreductase activity /// iron ion binding /// heme binding /// metal ion binding /// electron transporter activity	mitochondrion /// mitochondrion /// ribosome /// mitochondrion
1626038_at	fringe connection	frc	mate, loco, aggress	carbohydrate metabolism /// pyrimidine nucleotide-sugar transport /// wing morphogenesis /// sensory organ development /// compound eye morphogenesis (sensu Endopterygota) /// UDP-glucose transport /// UDP-galactose transport /// imaginal disc pattern formation /// embryonic pattern specification /// UDP-xylose transport /// UDP-glucuronic acid transport /// UDP-N-acetylglucosamine transport /// …	UDP-xylose transporter activity /// UDP-glucuronic acid transporter activity /// UDP-N-acetylglucosamine transporter activity /// UDP-glucose transporter activity /// UDP-galactose transporter activity /// GDP-mannose transporter activity /// GDP-fucose transporter activity /// pyrimidine nucleotide sugar transporter activity	Golgi apparatus
1626039_at	CG4413	CG4413	mate, loco	nucleobase, nucleoside, nucleotide and nucleic acid metabolism /// regulation of transcription from RNA polymerase II promoter /// transcription from RNA polymerase II promoter /// cell proliferation	nucleic acid binding /// zinc ion binding /// transcription regulator activity /// metal ion binding	nucleus
1626046_s_at	CG5585 /// CG6434	CG5585 /// CG6434	mate, aggress	---	---	---
1626059_at	knirps-like	knrl	mate, aggress	regulation of transcription from RNA polymerase II promoter /// regulation of mitosis /// signal transduction /// tracheal system development (sensu Insecta) /// tracheal epithelial cell migration (sensu Insecta) /// regulation of tracheal tube size /// branched duct epithelial cell fate determination (sensu Insecta) /// transcription /// regulation of transcription, DNA-dependent /// development	transcription factor activity /// ligand-dependent nuclear receptor activity /// ligand-dependent nuclear receptor activity /// protein binding /// DNA binding /// transcription factor activity /// receptor activity /// ligand-dependent nuclear receptor activity /// zinc ion binding /// sequence-specific DNA binding /// metal ion binding /// transcription factor activity /// ligand-dependent nucl…	nucleus /// nucleus /// nucleus /// nucleus
1626082_at	CG11882	CG11882	mate, loco	---	---	---
1626087_at	starry night	stan	mate, aggress	establishment of planar polarity /// homophilic cell adhesion /// homophilic cell adhesion /// establishment of tissue polarity /// signal transduction /// G-protein coupled receptor protein signaling pathway /// neuropeptide signaling pathway /// frizzled signaling pathway /// frizzled signaling pathway /// frizzled signaling pathway /// segment polarity determination /// segment polarity determ…	receptor activity /// transmembrane receptor activity /// G-protein coupled receptor activity /// receptor signaling protein activity /// receptor signaling protein activity /// structural molecule activity /// calcium ion binding /// cell adhesion molecule binding /// signal transducer activity /// receptor activity /// G-protein coupled receptor activity /// protein binding /// receptor activit…	plasma membrane /// integral to plasma membrane /// integral to membrane /// integral to membrane /// membrane /// integral to membrane /// plasma membrane /// integral to plasma membrane /// integral to membrane
1626088_at	---	CG2177	mate, loco, aggress	---	---	---
1626094_at	CG1941	CG1941	mate, loco	---	---	---
1626133_s_at	---	---	mate, loco, aggress	---	---	---
1626150_at	teashirt	tsh	mate, aggress	negative regulation of transcription from RNA polymerase II promoter /// regulation of transcription from RNA polymerase II promoter /// regulation of transcription from RNA polymerase II promoter /// specification of segmental identity, thorax /// specification of segmental identity, thorax /// specification of segmental identity, abdomen /// salivary gland development /// leg morphogenesis (sen…	nucleic acid binding /// specific RNA polymerase II transcription factor activity /// zinc ion binding /// transcriptional repressor activity /// protein binding /// DNA binding /// DNA binding /// metal ion binding	nucleus /// nucleus /// cytoplasm /// nucleus
1626168_at	CG7211	CG7211	mate, aggress	electron transport /// oxidative phosphorylation /// cation transport /// ATP synthesis coupled proton transport	hydrogen-exporting ATPase activity, phosphorylative mechanism /// hydrogen-transporting ATP synthase activity, rotational mechanism /// hydrogen-transporting ATPase activity, rotational mechanism /// protein binding /// hydrogen-exporting ATPase activity, phosphorylative mechanism	proton-transporting ATP synthase complex (sensu Eukaryota) /// proton-transporting two-sector ATPase complex /// proton-transporting ATP synthase complex (sensu Eukaryota)
1626173_at	Small ribonucleoprotein particle protein B	SmB	mate, loco	nuclear mRNA splicing, via spliceosome /// RNA metabolism /// mRNA processing /// nuclear mRNA splicing, via spliceosome	RNA splicing factor activity, transesterification mechanism /// protein binding /// RNA binding /// RNA splicing factor activity, transesterification mechanism	nucleus /// spliceosome complex /// small nucleolar ribonucleoprotein complex /// small nuclear ribonucleoprotein complex /// small nuclear ribonucleoprotein complex /// nucleus /// ribonucleoprotein complex /// spliceosome complex /// small nuclear ribonucleoprotein complex
1626180_at	GDP-4-keto-6-deoxy-D-mannose 3,5-epimerase/4-reductase	Gmer	mate, aggress	'de novo' GDP-L-fucose biosynthesis /// nucleotide-sugar metabolism /// 'de novo' GDP-L-fucose biosynthesis	oxidoreductase activity, acting on the CH-OH group of donors, NAD or NADP as acceptor /// racemase and epimerase activity, acting on carbohydrates and derivatives /// GDP-4-dehydro-D-rhamnose reductase activity /// catalytic activity /// oxidoreductase activity /// isomerase activity /// GDP-L-fucose synthase activity /// NAD binding /// oxidoreductase activity, acting on the CH-OH group of donor…	cytoplasm
1626182_a_at	CG5026	CG5026	mate, loco	protein metabolism /// phospholipid dephosphorylation	protein tyrosine/serine/threonine phosphatase activity /// inositol or phosphatidylinositol phosphatase activity /// protein tyrosine/serine/threonine phosphatase activity	---
1626222_at	Ser8	Ser8	mate, loco	proteolysis /// proteolysis	chymotrypsin activity /// trypsin activity /// trypsin activity /// serine-type peptidase activity /// serine-type endopeptidase activity /// peptidase activity /// hydrolase activity /// trypsin activity /// serine-type peptidase activity	---
1626248_at	CG18547	CG18547	mate, aggress	---	oxidoreductase activity	---
1626264_at	CG9883	CG9883	mate, loco	---	---	---
1626266_at	MAGE	MAGE	mate, loco	---	protein binding	---
1626278_at	CG6180	CG6180	mate, loco	signal transduction	phosphatidylethanolamine binding /// kinase inhibitor activity /// phosphatidylethanolamine binding	---
1626280_a_at	---	---	mate, loco	nucleosome mobilization /// DNA repair /// nucleotide-excision repair	protein binding /// protein heterodimerization activity /// DNA binding /// nuclease activity /// single-stranded DNA binding /// endonuclease activity /// sequence-specific DNA binding	chromatin accessibility complex /// nucleus /// intracellular /// chromatin accessibility complex
1626308_s_at	CG4019	CG4019	mate, loco	transport /// cell homeostasis	carrier activity /// water channel activity /// transporter activity /// water channel activity	membrane /// integral to membrane
1626309_at	CG6004	CG6004	loco, aggress	carbohydrate metabolism /// chitin metabolism /// cation transport /// carbohydrate transport	transcription cofactor activity /// chitin binding /// cation transporter activity /// carbohydrate transporter activity /// structural constituent of peritrophic membrane (sensu Insecta) /// structural constituent of peritrophic membrane (sensu Insecta)	extracellular region
1626319_a_at	Immune induced molecule 10	IM10	mate, loco, aggress	defense response /// antibacterial humoral response /// Toll signaling pathway	---	extracellular region
1626324_at	Cyp309a1	Cyp309a1	mate, loco	electron transport /// DNA methylation /// steroid metabolism	DNA binding /// monooxygenase activity /// electron transporter activity /// electron transporter activity /// oxidoreductase activity /// iron ion binding /// heme binding /// metal ion binding /// electron transporter activity	microsome /// membrane /// endoplasmic reticulum /// microsome /// membrane
1626325_a_at	CG7849	CG7849	loco, aggress	---	---	---
1626326_at	CG31436	CG31436	mate, loco	---	kinase activity /// transferase activity	---
1626328_at	CG32259	CG32259	mate, loco	---	---	---
1626331_at	CG7712	CG7712	mate, loco	mitochondrial electron transport, NADH to ubiquinone /// mitochondrial electron transport, NADH to ubiquinone	NADH dehydrogenase activity /// NADH dehydrogenase (ubiquinone) activity /// protein binding /// nucleic acid binding /// zinc ion binding /// metal ion binding /// NADH dehydrogenase activity /// NADH dehydrogenase (ubiquinone) activity	respiratory chain complex I (sensu Eukaryota) /// nucleus /// respiratory chain complex I (sensu Eukaryota)
1626334_at	CG6628	CG6628	loco, aggress	defense response	peroxidase activity /// iron ion binding /// oxidoreductase activity /// metal ion binding	extracellular region
1626350_at	Esterase-10	Est10	mate, loco, aggress	---	cholinesterase activity /// carboxylesterase activity /// carboxylesterase activity	---
1626366_at	pumpless	ppl	mate, aggress	glycine catabolism /// glycine catabolism /// metabolism /// metabolism /// glycine catabolism	hydrolase activity /// lipoic acid binding /// catalytic activity /// acetate-CoA ligase activity /// AMP binding /// ligase activity /// acetate-CoA ligase activity	mitochondrion /// glycine cleavage complex /// mitochondrion /// glycine cleavage complex /// cytoplasm /// mitochondrion /// glycine cleavage complex
1626369_at	CG12269	CG12269	mate, loco	DNA repair /// translational elongation /// response to DNA damage stimulus /// ribosome biogenesis and assembly /// protein biosynthesis	protein binding /// structural constituent of ribosome /// DNA-(apurinic or apyrimidinic site) lyase activity /// lyase activity /// structural constituent of ribosome /// DNA-(apurinic or apyrimidinic site) lyase activity	intracellular /// nucleus /// ribosome /// ribonucleoprotein complex /// cytosolic ribosome (sensu Eukaryota)
1626385_s_at	widerborst	wdb	mate, loco	intracellular signaling cascade /// signal transduction	protein serine/threonine phosphatase activity /// protein phosphatase type 2A regulator activity /// protein binding /// protein serine/threonine phosphatase activity	protein phosphatase type 2A complex /// protein phosphatase type 2A complex /// protein phosphatase type 2A complex
1626392_s_at	---	---	mate, loco, aggress	---	---	---
1626394_at	Jonah 99Fi	Jon99Fi	mate, loco, aggress	proteolysis	trypsin activity /// chymotrypsin activity /// serine-type endopeptidase activity	---
1626401_at	Cytochrome P450-6a2	Cyp6a2	mate, aggress	electron transport /// steroid metabolism /// response to insecticide	monooxygenase activity /// electron transporter activity /// electron transporter activity /// oxidoreductase activity /// iron ion binding /// heme binding /// metal ion binding /// electron transporter activity	microsome /// membrane /// membrane
1626407_at	CG6523	CG6523	mate, loco	electron transport /// sulfur metabolism /// response to biotic stimulus /// regulation of signal transduction /// transport /// cell redox homeostasis	electron transporter activity /// thiol-disulfide exchange intermediate activity /// protein binding /// thiol-disulfide exchange intermediate activity	---
1626414_at	Juvenile hormone epoxide hydrolase 1	Jheh1	loco, aggress	juvenile hormone catabolism /// juvenile hormone catabolism /// defense response /// response to toxin /// aromatic compound catabolism	epoxide hydrolase activity /// juvenile hormone epoxide hydrolase activity /// juvenile hormone epoxide hydrolase activity /// protein binding /// catalytic activity /// epoxide hydrolase activity /// hydrolase activity /// epoxide hydrolase activity	endoplasmic reticulum /// microsome /// membrane /// integral to membrane
1626416_a_at	lethal (2) essential for life	l(2)efl	mate, loco	protein folding /// response to stress /// defense response /// response to heat /// embryonic development /// response to unfolded protein /// development	identical protein binding	---
1626418_a_at	CG14691	CG14691	loco, aggress	transport /// neurotransmitter secretion	transporter activity	synaptic vesicle /// integral to membrane /// membrane /// synaptic vesicle
1626429_at	Larval serum protein 1	Lsp1	mate, aggress	transport	oxygen transporter activity /// nutrient reservoir activity /// nutrient reservoir activity	extracellular region /// larval serum protein complex
1626435_at	CG15263	CG15263	loco, aggress	---	---	---
1626439_at	CG15353	CG15353	mate, aggress	---	---	---
1626449_s_at	eukaryotic initiation factor 5C /// eIF-5C	eIF-5C /// DyakeIF-5C	mate, loco	translational initiation /// regulation of translational initiation /// long-term memory /// long-term memory /// neuron lineage restriction /// protein amino acid dephosphorylation	translation initiation factor activity /// translation factor activity, nucleic acid binding /// protein binding /// phosphoprotein phosphatase activity /// protein tyrosine/serine/threonine phosphatase activity /// translation initiation factor activity	cytosol
1626455_s_at	---	---	mate, aggress	---	---	---
1626458_at	Sirt2	Sirt2	mate, aggress	chromatin assembly or disassembly /// chromatin silencing /// regulation of transcription, DNA-dependent	chromatin binding /// NAD-dependent histone deacetylase activity /// DNA binding /// NAD-dependent histone deacetylase activity	chromatin silencing complex
1626473_a_at	---	CG15825	mate, loco, aggress	---	---	---
1626492_s_at	Suppressor of profilin 2	Sop2	mate, loco	compound eye morphogenesis (sensu Endopterygota) /// cytoskeleton organization and biogenesis /// cytoplasmic transport, nurse cell to oocyte /// axonogenesis /// axonal fasciculation /// ovarian ring canal stabilization /// bristle morphogenesis /// actin filament-based process /// actin filament reorganization during cell cycle /// actin filament polymerization /// pseudocleavage (sensu Insecta…	actin binding /// structural constituent of cytoskeleton /// actin binding	Arp2/3 protein complex /// Arp2/3 protein complex
1626497_at	mitochondrial ribosomal protein S6	mRpS6	mate, loco	protein biosynthesis /// protein biosynthesis /// protein biosynthesis	structural constituent of ribosome /// structural constituent of ribosome /// protein binding /// structural constituent of ribosome	mitochondrial small ribosomal subunit /// mitochondrial small ribosomal subunit /// mitochondrion /// ribonucleoprotein complex /// mitochondrial small ribosomal subunit
1626503_at	---	CG2254	mate, loco, aggress	visual perception /// metabolism	oxidoreductase activity	---
1626508_at	---	CG32428	mate, loco, aggress	---	---	---
1626509_at	18 wheeler	18w	mate, aggress	defense response /// immune response /// antibacterial humoral response (sensu Protostomia) /// antibacterial humoral response (sensu Protostomia) /// antibacterial humoral response (sensu Protostomia) /// cell adhesion /// signal transduction /// development /// morphogenesis /// cytokine and chemokine mediated signaling pathway /// macrophage activation /// defense response to bacteria /// embr…	transmembrane receptor activity /// transmembrane receptor activity /// transmembrane receptor activity	membrane fraction /// cytoplasm /// plasma membrane /// plasma membrane /// integral to membrane /// membrane /// plasma membrane /// integral to membrane
1626522_at	Chromatin assembly factor 1 subunit	Caf1	mate, aggress	negative regulation of transcription from RNA polymerase II promoter /// DNA repair /// nucleosome assembly /// nucleosome assembly /// DNA replication-dependent nucleosome assembly /// chromatin silencing /// transcription /// chorion gene amplification /// histone methylation /// histone acetylation /// histone acetylation /// nucleosome spacing /// nucleosome mobilization /// cytokinesis /// t…	chromatin binding /// histone acetyltransferase binding /// histone acetyltransferase binding /// histone binding /// histone binding /// histone deacetylase binding /// histone deacetylase binding /// histone lysine N-methyltransferase activity (H3-K9 specific) /// histone lysine N-methyltransferase activity (H3-K27 specific) /// protein binding /// histone lysine N-methyltransferase activity (H…	nucleus /// nucleus /// transcription factor complex /// chromatin assembly complex /// polytene chromosome /// chromatin remodeling complex /// NURF complex /// NURF complex /// NURF complex /// ACF complex /// Myb complex /// ESC/E(Z) complex /// nucleus
1626536_at	---	CG6776	mate, loco, aggress	response to toxin /// oxygen and reactive oxygen species metabolism /// defense response	glutathione transferase activity	cytoplasm
1626540_at	---	CG14076	mate, loco, aggress	---	ionotropic glutamate receptor activity /// glutamate-gated ion channel activity	membrane
1626560_at	aquaporin /// bellwether	AQP /// blw	mate, aggress	water transport /// nucleobase, nucleoside, nucleotide and nucleic acid metabolism /// ATP biosynthesis /// spermatid development /// ATP synthesis coupled proton transport /// proton transport /// proton transport /// growth /// transport /// ion transport /// proton transport /// proton transport	water transporter activity /// ATP binding /// hydrogen-exporting ATPase activity, phosphorylative mechanism /// hydrogen-exporting ATPase activity, phosphorylative mechanism /// hydrogen-transporting ATP synthase activity, rotational mechanism /// hydrogen-transporting ATPase activity, rotational mechanism /// protein binding /// nucleotide binding /// hydrogen ion transporter activity /// hydro…	proton-transporting ATP synthase complex, catalytic core F(1) (sensu Eukaryota) /// mitochondrion /// proton-transporting two-sector ATPase complex /// proton-transporting ATP synthase complex, catalytic core F(1) /// integral to membrane /// outer membrane /// proton-transporting ATP synthase complex, catalytic core F(1) (sensu Eukaryota)
1626566_at	---	CG12262	mate, loco, aggress	electron transport /// acyl-CoA metabolism /// fatty acid beta-oxidation	acyl-CoA dehydrogenase activity	mitochondrial matrix /// mitochondrion
1626579_at	CG3040	CG3040	loco, aggress	---	---	---
1626581_s_at	CG1607	CG1607	mate, loco	amino acid metabolism /// amino acid transport	amino acid-polyamine transporter activity /// amino acid transporter activity /// amino acid transporter activity	membrane
1626613_at	CG11236	CG11236	mate, aggress	electron transport /// protein amino acid phosphorylation /// amino acid metabolism	D-amino-acid oxidase activity /// protein kinase activity /// ATP binding /// D-aspartate oxidase activity /// oxidoreductase activity /// D-aspartate oxidase activity	---
1626624_s_at	Paxillin	Pax	loco, aggress	cell motility /// cytoskeletal anchoring /// cytoskeletal anchoring	structural constituent of cytoskeleton /// zinc ion binding /// metal ion binding	focal adhesion /// focal adhesion /// focal adhesion
1626641_s_at	globin 1	glob1	mate, loco, aggress	oxygen transport	carrier activity /// oxygen transporter activity	---
1626652_at	Origin recognition complex subunit 1	Orc1	mate, loco	regulation of progression through cell cycle /// DNA-dependent DNA replication /// DNA-dependent DNA replication /// DNA replication initiation /// chromatin silencing /// DNA replication /// DNA-dependent DNA replication	nucleotide binding /// DNA binding /// DNA replication origin binding /// ATP binding /// nucleoside-triphosphatase activity /// DNA binding	nucleus /// nuclear origin of replication recognition complex /// nuclear origin of replication recognition complex /// nuclear origin of replication recognition complex /// nucleus /// nuclear origin of replication recognition complex
1626665_at	CG7408	CG7408	mate, loco	phospholipid metabolism /// sulfur metabolism /// metabolism	N-acetylgalactosamine-4-sulfatase activity /// sulfuric ester hydrolase activity /// N-acetylgalactosamine-4-sulfatase activity	---
1626667_at	miple	miple	mate, loco	---	growth factor activity	---
1626682_s_at	CG9135	CG9135	mate, loco	proteolysis	guanyl-nucleotide exchange factor activity /// protein binding /// guanyl-nucleotide exchange factor activity	---
1626684_at	CG7607	CG7607	mate, aggress	development	---	---
1626689_at	Cyp6t1	Cyp6t1	mate, loco	electron transport	monooxygenase activity /// electron transporter activity /// electron transporter activity /// oxidoreductase activity /// iron ion binding /// heme binding /// metal ion binding /// electron transporter activity	microsome /// membrane /// endoplasmic reticulum /// microsome /// membrane
1626699_at	---	---	mate, aggress	---	---	---
1626708_at	---	Cbl	mate, loco, aggress	protein ubiquitination /// proteolysis /// cellular defense response /// negative regulation of epidermal growth factor receptor activity /// negative regulation of epidermal growth factor receptor signaling pathway /// epidermal growth factor receptor signaling pathway /// negative regulation of epidermal growth factor receptor activity /// dorsal/ventral axis specification /// dorsal/ventral ax…	zinc ion binding /// ubiquitin-protein ligase activity /// signal transducer activity /// ligase activity /// ligase activity	ubiquitin ligase complex /// nucleus
1626709_at	CG30179	CG30179	mate, aggress	development /// mesoderm development /// muscle development /// cell proliferation	zinc ion binding	---
1626720_at	---	---	mate, loco	---	---	---
1626724_at	CG32687	CG32687	mate, loco	protein modification /// protein amino acid phosphorylation /// defense response /// signal transduction /// cell surface receptor linked signal transduction /// transmembrane receptor protein serine/threonine kinase signaling pathway /// protein metabolism	protein kinase activity /// transmembrane receptor protein serine/threonine kinase activity /// receptor activity /// kinase activity /// transmembrane receptor protein kinase activity /// protein binding	---
1626730_s_at	tonalli	tna	mate, loco	chromatin-mediated maintenance of transcription	zinc ion binding	---
1626734_at	CG6484	CG6484	mate, aggress	carbohydrate metabolism /// carbohydrate transport /// transport	sugar porter activity /// glucose transporter activity /// transporter activity /// glucose transporter activity	membrane /// integral to membrane
1626740_at	---	CG4784	mate, loco, aggress	---	structural constituent of cuticle	---
1626755_at	CG30085	CG30085	mate, loco	---	binding	---
1626764_at	CG10182	CG10182	mate, loco	---	---	---
1626789_at	CG13618	CG13618	mate, loco	---	---	---
1626801_at	---	CG10638	mate, loco, aggress	aldehyde metabolism	aldehyde reductase activity	---
1626810_at	CG4400	CG4400	mate, aggress	---	---	---
1626813_at	survival motor neuron	Smn	mate, loco	spliceosome assembly /// mRNA processing	nucleic acid binding /// protein binding /// identical protein binding /// RNA binding	nucleus /// cytoplasm
1626819_s_at	CG11552	CG11552	mate, aggress	proteolysis /// transcription /// regulation of transcription, DNA-dependent /// development /// regulation of transcription /// proteolysis /// ectoderm development /// neuroblast fate determination /// ventral cord development /// brain development /// dorsal/ventral pattern formation /// ventral cord development /// proteolysis	DNA binding /// transcription factor activity /// sequence-specific DNA binding	proteasome regulatory particle (sensu Eukaryota) /// nucleus /// proteasome regulatory particle (sensu Eukaryota) /// proteasome regulatory particle (sensu Eukaryota)
1626832_at	CG31343	CG31343	mate, aggress	proteolysis	membrane alanyl aminopeptidase activity /// zinc ion binding /// membrane alanyl aminopeptidase activity /// membrane alanyl aminopeptidase activity	---
1626840_a_at	CG8479	CG8479	mate, aggress	intracellular protein transport /// endocytosis	GTPase activity /// structural constituent of cytoskeleton /// GTP binding /// hydrolase activity, acting on acid anhydrides, in phosphorus-containing anhydrides /// nucleotide binding /// GTP binding /// GTP binding	---
1626857_at	CG4408	CG4408	mate, loco	proteolysis	metallocarboxypeptidase activity /// carboxypeptidase A activity /// metallocarboxypeptidase activity	---
1626884_a_at	CG32062	CG32062	mate, aggress	---	mRNA binding /// nucleotide binding /// nucleic acid binding /// mRNA binding	---
1626892_at	CG9252	CG9252	mate, loco	---	---	---
1626906_at	CG17030	CG17030	mate, loco	protein modification /// ubiquitin cycle /// protein metabolism	ubiquitin conjugating enzyme activity /// ligase activity /// protein binding /// ubiquitin-protein ligase activity /// ubiquitin conjugating enzyme activity	---
1626929_at	CG9357	CG9357	mate, loco	polysaccharide metabolism /// chitin metabolism /// carbohydrate metabolism /// chitin catabolism	chitinase activity /// chitin binding /// hydrolase activity, hydrolyzing N-glycosyl compounds /// hydrolase activity, hydrolyzing O-glycosyl compounds /// chitinase activity /// chitinase activity	extracellular region
1626933_s_at	---	CG2469	mate, loco, aggress	---	---	---
1626945_at	Snx6	Snx6	loco, aggress	intracellular protein transport /// intracellular signaling cascade /// intracellular protein transport	protein binding /// protein binding /// phosphoinositide binding	---
1626953_at	Flavin-containing monooxygenase 1	Fmo-1	mate, aggress	electron transport /// amino acid metabolism	monooxygenase activity /// dimethylaniline monooxygenase (N-oxide-forming) activity /// disulfide oxidoreductase activity /// monooxygenase activity /// oxidoreductase activity /// dimethylaniline monooxygenase (N-oxide-forming) activity	cytoplasm /// mitochondrion /// microsome /// cytosol
1626966_s_at	---	---	mate, loco	---	---	---
1626970_at	UDP-glycosyltransferase 35b	Ugt35b	mate, loco, aggress	steroid metabolism /// response to toxin /// polysaccharide metabolism /// defense response	glucuronosyltransferase activity /// glucuronosyltransferase activity	---
1626984_at	Glucose dehydrogenase	Gld	mate, loco, aggress	electron transport /// sperm storage /// cuticle biosynthesis /// sperm storage /// pupal cuticle biosynthesis (sensu Insecta) /// glucose metabolism	FAD binding /// glucose dehydrogenase (acceptor) activity /// glucose dehydrogenase (acceptor) activity	extracellular region
1626990_s_at	Multiple inositol polyphosphate phosphatase 1	Mipp1	loco, aggress	---	acid phosphatase activity /// inositol or phosphatidylinositol phosphatase activity /// phosphoprotein phosphatase activity /// inositol or phosphatidylinositol phosphatase activity	---
1627002_at	CG17446	CG17446	mate, aggress	nucleobase, nucleoside, nucleotide and nucleic acid metabolism /// DNA metabolism /// regulation of transcription, DNA-dependent	nucleic acid binding /// DNA binding /// zinc ion binding	---
1627017_at	Dynein light chain 90F	Dlc90F	mate, aggress	RNA localization /// intracellular protein transport /// microtubule-based movement /// cell cycle /// vesicle-mediated transport /// spermatid development /// microtubule-based movement	structural constituent of cytoskeleton /// ATPase activity, coupled /// protein binding /// motor activity /// ATPase activity, coupled	microtubule associated complex /// microtubule associated complex /// dynein complex /// microtubule /// dynein complex /// microtubule associated complex /// dynein complex
1627023_at	CG4884	CG4884	mate, loco	---	---	---
1627040_at	CG1344	CG1344	loco, aggress	protein amino acid phosphorylation	protein kinase activity /// ATP binding /// protein kinase activity /// binding	---
1627077_at	CG12917	CG12917	mate, loco	---	nucleic acid binding /// endonuclease activity	---
1627080_at	CG17752	CG17752	mate, aggress	cation transport /// extracellular transport /// transport	organic cation porter activity /// carbohydrate transporter activity /// transporter activity /// organic cation porter activity	integral to membrane /// membrane
1627088_at	female-specific independent of transformer	fit	mate, loco	---	---	---
1627093_at	CG9284	CG9284	mate, aggress	---	---	---
1627102_at	CG9245	CG9245	mate, loco	phospholipid metabolism /// phospholipid biosynthesis	CDP-diacylglycerol-inositol 3-phosphatidyltransferase activity /// transferase activity /// CDP-diacylglycerol-inositol 3-phosphatidyltransferase activity	---
1627106_a_at	CG10237	CG10237	mate, aggress	coenzyme metabolism /// transport /// prosthetic group metabolism	carrier activity /// vitamin E binding /// retinal binding /// transporter activity /// vitamin E binding /// retinal binding	intracellular
1627117_a_at	---	CG3301	mate, loco, aggress	metabolism	oxidoreductase activity, acting on the CH-OH group of donors, NAD or NADP as acceptor	---
1627131_at	---	spt4	mate, loco, aggress	positive regulation of transcription /// chromatin assembly or disassembly /// RNA elongation from RNA polymerase II promoter /// non-covalent chromatin modification	zinc ion binding /// positive transcription elongation factor activity /// general RNA polymerase II transcription factor activity /// chromatin binding	nucleus
1627140_at	CG31883	CG31883	mate, aggress	chitin metabolism	chitin binding	extracellular region
1627144_at	CG10560	CG10560	loco, aggress	---	kinase activity /// transferase activity	---
1627167_a_at	CG40485	CG40485	mate, aggress	metabolism	oxidoreductase activity /// oxidoreductase activity	---
1627173_at	///	CG4040 /// CG33224	mate, loco, aggress	---	---	---
1627180_at	---	Cyp4d14	mate, loco, aggress	electron transport	monooxygenase activity /// oxidoreductase activity /// electron transporter activity /// electron transporter activity	membrane /// microsome
1627236_s_at	---	---	mate, loco	---	---	---
1627239_s_at	CG17034	CG17034	mate, loco	lipid metabolism /// cation transport /// lipid transport /// metabolism	ATP binding /// ATPase activity, coupled to transmembrane movement of ions, phosphorylative mechanism /// hydrolase activity, acting on acid anhydrides, catalyzing transmembrane movement of substances /// nucleotide binding /// catalytic activity /// ATPase activity, coupled to transmembrane movement of ions, phosphorylative mechanism /// hydrolase activity /// ATPase activity /// ATPase activity…	membrane /// integral to membrane
1627242_at	lethal (2) essential for life	l(2)efl	mate, loco	protein folding /// response to stress /// defense response /// response to heat /// embryonic development /// response to unfolded protein /// development	identical protein binding	---
1627244_at	CG18870	CG18870	mate, loco	---	---	---
1627287_at	CG5966	CG5966	loco, aggress	lipid metabolism	triacylglycerol lipase activity /// catalytic activity /// triacylglycerol lipase activity	---
1627321_x_at	Glutathione Synthetase	GS	mate, loco	protein biosynthesis /// glutathione biosynthesis	glutathione synthase activity /// ATP binding /// glutathione synthase activity	---
1627327_at	drosomycin-5	dro5	mate, aggress	defense response /// pathogenesis /// defense response	ion channel inhibitor activity	extracellular region
1627334_at	Tetraspanin 39D	Tsp39D	mate, loco	signal transduction /// cell-cell adhesion	receptor binding	integral to membrane /// integral to membrane /// integral to membrane
1627436_s_at	PAR-domain protein 1	Pdp1	mate, loco, aggress	regulation of transcription from RNA polymerase II promoter /// mesoderm development /// circadian rhythm /// circadian rhythm /// circadian rhythm /// circadian rhythm /// transcription	protein homodimerization activity /// transcription factor activity /// DNA binding	nucleus
1627446_at	net	net	mate, aggress	wing vein morphogenesis /// regulation of transcription /// development /// cell differentiation /// regulation of transcription /// regulation of transcription	transcription factor activity /// RNA polymerase II transcription factor activity /// DNA binding /// transcription regulator activity /// transcription factor activity	nucleus /// nucleus
1627460_at	CG18343	CG18343	mate, loco	---	protein binding	---
1627463_at	Death associated molecule related to Mch2	Damm	mate, aggress	proteolysis /// apoptosis /// induction of apoptosis /// intracellular signaling cascade /// programmed cell death	caspase activity /// caspase activity /// caspase activity /// caspase activity /// peptidase activity /// caspase activity /// caspase activity	---
1627464_at	Larval visceral protein D	LvpD	mate, aggress	glucose metabolism /// carbohydrate metabolism	alpha-amylase activity /// alpha-glucosidase activity /// alpha-glucosidase activity /// alpha-glucosidase activity /// hydrolase activity /// hydrolase activity, acting on glycosyl bonds /// alpha-glucosidase activity	---
1627478_at	CG33232	CG33232	mate, loco	cytoskeleton organization and biogenesis	actin binding /// structural constituent of cytoskeleton /// actin binding /// actin binding	---
1627499_at	CG2016	CG2016	mate, loco	---	---	---
1627500_at	CG30345	CG30345	mate, loco	transport	transporter activity	membrane
1627507_at	CG5704	CG5704	mate, aggress	---	hydrolase activity /// catalytic activity	---
1627516_at	CG6834	CG6834	mate, loco	---	kinase activity /// transferase activity	---
1627532_at	Rpb4	Rpb4	loco, aggress	regulation of transcription from RNA polymerase II promoter /// transcription from RNA polymerase II promoter /// mRNA transcription /// transcription /// regulation of transcription, DNA-dependent /// regulation of transcription /// transcription from RNA polymerase II promoter	DNA binding /// DNA-directed RNA polymerase activity /// histone acetyltransferase activity /// zinc ion binding /// general RNA polymerase II transcription factor activity /// deaminase activity /// transcription regulator activity /// DNA-directed RNA polymerase activity /// DNA-directed RNA polymerase activity /// transcription regulator activity	histone acetyltransferase complex /// DNA-directed RNA polymerase II, core complex /// Ada2/Gcn5/Ada3 transcription activator complex /// polytene chromosome /// DNA-directed RNA polymerase II, holoenzyme /// nucleus /// DNA-directed RNA polymerase II, core complex /// DNA-directed RNA polymerase II, holoenzyme
1627552_at	---	---	loco, aggress	---	---	---
1627562_at	Iron regulatory protein 1A	Irp-1A	mate, loco	tricarboxylic acid cycle /// regulation of translational initiation by iron /// regulation of translational initiation by iron /// amino acid biosynthesis /// metabolism /// regulation of translational initiation by iron	mRNA binding /// mRNA binding /// aconitate hydratase activity /// iron ion binding /// iron ion binding /// protein binding /// RNA binding /// aconitate hydratase activity /// iron ion binding /// lyase activity /// hydro-lyase activity /// mRNA binding /// aconitate hydratase activity /// iron ion binding	---
1627568_at	CG14109	CG14109	mate, loco	---	---	---
1627582_a_at	CG30035	CG30035	mate, loco	carbohydrate metabolism /// carbohydrate transport /// transport /// carbohydrate transport /// carbohydrate transport	sugar porter activity /// glucose transporter activity /// transporter activity /// glucose transporter activity	integral to membrane /// membrane /// integral to membrane /// integral to membrane
1627595_at	---	CG11314	mate, loco, aggress	mesoderm development	---	---
1627605_at	E2F transcription factor 2	E2f2	mate, loco	regulation of progression through cell cycle /// G1/S transition of mitotic cell cycle /// negative regulation of transcription from RNA polymerase II promoter /// regulation of transcription from RNA polymerase II promoter /// endomitotic cell cycle /// oocyte dorsal/ventral axis determination /// oocyte anterior/posterior axis determination /// imaginal disc development /// negative regulation …	transcription factor activity /// RNA polymerase II transcription factor activity /// protein binding /// transcriptional repressor activity /// protein binding /// DNA binding /// RNA polymerase II transcription factor activity	chromatin /// nucleus /// transcription factor complex /// Myb complex /// nucleus /// nucleus
1627627_at	---	CG10466	mate, loco, aggress	proteolysis /// mRNA processing	zinc ion binding /// metallopeptidase activity /// mRNA binding	---
1627632_at	CG17777	CG17777	mate, aggress	---	---	---
1627633_at	CG8932	CG8932	loco, aggress	coenzyme metabolism /// cation transport /// extracellular transport /// prosthetic group metabolism /// transport /// ion transport /// sodium ion transport	cation transporter activity /// sodium-dependent multivitamin transporter activity /// protein binding /// transporter activity /// sodium-dependent multivitamin transporter activity	membrane /// integral to membrane
1627647_at	CG3940	CG3940	mate, aggress	one-carbon compound metabolism	carbonate dehydratase activity /// zinc ion binding /// carbonate dehydratase activity /// carbonate dehydratase activity	---
1627674_at	---	---	loco, aggress	---	---	---
1627691_at	deoxyribonucleoside kinase	dnk	mate, loco	nucleoside diphosphate phosphorylation /// pyrimidine base metabolism /// TMP biosynthesis /// phosphorylation /// nucleobase, nucleoside, nucleotide and nucleic acid metabolism /// DNA replication /// TMP biosynthesis	thymidine kinase activity /// ATP binding /// phosphotransferase activity, alcohol group as acceptor /// deoxynucleoside kinase activity /// deoxynucleoside kinase activity /// nucleotide kinase activity /// protein binding /// nucleotide binding /// kinase activity /// transferase activity /// deoxynucleoside kinase activity /// thymidine kinase activity	mitochondrion /// mitochondrion
1627716_at	---	CG11598	mate, loco, aggress	lipid metabolism /// lipid metabolism	lipase activity /// triacylglycerol lipase activity	---
1627721_at	CG12880	CG12880	mate, aggress	---	---	---
1627726_a_at	CG6404	CG6404	mate, loco	cytochrome c oxidase complex assembly /// protein insertion into membrane /// cytochrome c oxidase complex assembly	carrier activity /// protein transporter activity /// protein transporter activity	mitochondrial envelope /// mitochondrial inner membrane /// integral to membrane /// mitochondrial envelope /// mitochondrial inner membrane
1627741_at	CG13086	CG13086	mate, aggress	---	---	---
1627744_at	CG15209	CG15209	mate, loco	transport /// ion transport /// sodium ion transport	protein binding /// transporter activity	membrane /// integral to membrane
1627770_at	Cyclin-dependent kinase subunit 30A	Cks30A	mate, loco	regulation of progression through cell cycle /// protein amino acid phosphorylation /// protein amino acid phosphorylation /// positive regulation of mitotic metaphase/anaphase transition /// cell cycle /// cell division /// protein amino acid phosphorylation	protein serine/threonine kinase activity /// cyclin-dependent protein kinase activity /// protein binding /// cyclin-dependent protein kinase regulator activity /// cyclin-dependent protein kinase regulator activity /// cyclin-dependent protein kinase regulator activity /// cyclin-dependent protein kinase activity /// cyclin-dependent protein kinase regulator activity	---
1627773_a_at	Juvenile hormone epoxide hydrolase 2	Jheh2	mate, loco, aggress	response to toxin /// defense response /// juvenile hormone catabolism	epoxide hydrolase activity /// juvenile hormone epoxide hydrolase activity	microsome
1627816_a_at	CG32264	CG32264	mate, loco	---	protein binding	---
1627817_at	---	CG33109	mate, loco, aggress	---	---	---
1627829_at	Rhodopsin 3	Rh3	mate, aggress	G-protein coupled receptor protein signaling pathway /// visual perception /// phototransduction /// phototransduction, UV /// phototransduction, UV /// phototransduction, UV /// detection of UV /// absorption of UV light /// signal transduction /// G-protein coupled receptor protein signaling pathway /// phototransduction /// protein-chromophore linkage /// response to stimulus /// G-protein cou…	G-protein coupled receptor activity /// G-protein coupled photoreceptor activity /// G-protein coupled photoreceptor activity /// G-protein coupled photoreceptor activity /// G-protein coupled photoreceptor activity /// rhodopsin-like receptor activity /// signal transducer activity /// receptor activity /// G-protein coupled receptor activity /// G-protein coupled photoreceptor activity	integral to membrane /// integral to membrane /// membrane /// integral to membrane /// integral to membrane
1627830_at	ripped pocket	rpk	mate, loco	cation transport /// sodium ion transport /// transport /// ion transport	sodium channel activity /// sodium channel activity /// amiloride-sensitive sodium channel activity /// ion channel activity /// sodium channel activity /// sodium channel activity /// amiloride-sensitive sodium channel activity	membrane /// integral to membrane
1627835_a_at	CG31973	CG31973	mate, aggress	carbohydrate metabolism /// chitin metabolism /// metabolism	chitin binding /// transferase activity /// hydrolase activity, acting on carbon-nitrogen (but not peptide) bonds	extracellular region
1627844_at	Cytochrome P450-4e2	Cyp4e2	mate, loco, aggress	electron transport /// steroid metabolism	monooxygenase activity /// oxidoreductase activity /// electron transporter activity /// electron transporter activity	membrane /// microsome
1627886_at	Autophagy-specific gene 1	Atg1	mate, loco, aggress	intracellular signaling cascade /// autophagy /// protein amino acid phosphorylation	protein-tyrosine kinase activity /// ATP binding /// receptor signaling protein serine/threonine kinase activity /// protein serine/threonine kinase activity /// protein kinase activity	---
1627890_at	Glutathione S transferase D10	GstD10	mate, aggress	defense response /// response to toxin	glutathione transferase activity /// glutathione transferase activity /// glutathione transferase activity	---
1627895_at	---	CG18404	mate, loco, aggress	---	---	---
1627911_at	CG14286	CG14286	mate, loco	---	---	---
1627926_at	CG8315	CG8315	mate, loco	protein targeting to peroxisome /// peroxisome organization and biogenesis /// peroxisome fission /// peroxisome organization and biogenesis	---	peroxisomal membrane
1627958_at	CG30269	CG30269	loco, aggress	---	---	---
1627959_a_at	don juan	dj	mate, aggress	spermatogenesis /// spermatid development /// sperm individualization	DNA binding	nucleus /// nucleus /// mitochondrion /// flagellum (sensu Eukaryota) /// mitochondrial derivative /// nucleus /// mitochondrion
1627961_a_at	CG18507	CG18507	loco, aggress	---	---	---
1627982_at	CG31077	CG31077	mate, aggress	chitin metabolism	chitin binding	extracellular region
1628017_a_at	maternal expression at 31B	me31B	mate, aggress	nucleobase, nucleoside, nucleotide and nucleic acid metabolism	nucleic acid binding /// ATP-dependent RNA helicase activity /// ATP-dependent RNA helicase activity /// ATP binding /// protein binding /// nucleotide binding /// RNA binding /// helicase activity /// ATP-dependent helicase activity /// hydrolase activity /// ATP-dependent RNA helicase activity	---
1628018_at	Hemolectin	Hml	mate, aggress	chitin metabolism /// defense response /// cell adhesion /// hemostasis /// hemostasis /// hemostasis	structural molecule activity /// sugar binding /// chitin binding /// sugar binding	extracellular region /// extracellular region /// extracellular region
1628020_at	---	CG15358	mate, loco, aggress	spermatogenesis /// gametogenesis /// development	sugar binding	---
1628052_at	Cyp6a17	Cyp6a17	loco, aggress	electron transport /// steroid metabolism	monooxygenase activity /// electron transporter activity /// electron transporter activity /// oxidoreductase activity /// iron ion binding /// heme binding /// metal ion binding /// electron transporter activity	microsome /// membrane /// endoplasmic reticulum /// microsome /// membrane
1628075_at	olf186-M	olf186-M	mate, loco	---	---	---
1628080_at	---	CG1583	mate, loco, aggress	phospholipid metabolism /// lipid catabolism /// lipid metabolism	calcium ion binding /// phospholipase A2 activity	extracellular region
1628103_at	CG31496	CG31496	mate, aggress	---	---	---
1628152_at	Clathrin light chain	Clc	mate, loco	neurotransmitter transport /// intracellular protein transport /// receptor mediated endocytosis /// neurotransmitter secretion /// neurotransmitter secretion /// synaptic vesicle coating /// synaptic vesicle coating /// neurotransmitter transport /// neurotransmitter secretion /// synaptic vesicle coating	neurotransmitter transporter activity /// protein binding /// calcium ion binding /// neurotransmitter transporter activity	coated pit /// coated pit /// coated pit /// synaptic vesicle /// clathrin vesicle coat /// clathrin vesicle coat /// clathrin coat of coated pit /// coated vesicle /// coated pit /// clathrin vesicle coat /// coated pit /// clathrin vesicle coat /// clathrin coat of coated pit
1628155_at	klarsicht	klar	mate, loco, aggress	nuclear migration /// eye photoreceptor development (sensu Endopterygota) /// salivary gland development /// membrane organization and biogenesis /// nuclear migration /// microtubule-based movement	protein binding /// transporter activity /// ATPase activity, coupled	nuclear membrane /// membrane /// dynein complex
1628188_at	Nucleolar protein at 60B	Nop60B	mate, loco, aggress	rRNA metabolism /// mitosis /// chromosome segregation /// rRNA processing /// germ cell development /// ribosome biogenesis /// rRNA processing /// pseudouridine synthesis	mRNA binding /// centromeric DNA binding /// pseudouridylate synthase activity	nucleus /// nucleolus /// nucleolus /// nucleolus
1628208_at	CG7603	CG7603	mate, aggress	---	protein binding	---
1628237_s_at	CG10602	CG10602	mate, aggress	proteolysis /// defense response /// cell surface receptor linked signal transduction	membrane alanyl aminopeptidase activity /// leukotriene-A4 hydrolase activity /// metallopeptidase activity /// zinc ion binding /// leukotriene-A4 hydrolase activity	---
1628240_at	CG4825	CG4825	mate, loco	lipid metabolism /// phosphatidylserine biosynthesis	CDP-diacylglycerol-serine O-phosphatidyltransferase activity /// protein binding /// CDP-diacylglycerol-serine O-phosphatidyltransferase activity	---
1628243_at	debra	dbr	loco, aggress	---	zinc ion binding	multivesicular body /// nucleus
1628249_at	CG14145	CG14145	loco, aggress	---	protein binding	---
1628261_at	---	CG13067	mate, loco, aggress	---	---	---
1628277_at	CG14384	CG14384	mate, aggress	proteolysis	aminopeptidase activity	intracellular
1628290_s_at	CG17292	CG17292	mate, aggress	lipid metabolism	triacylglycerol lipase activity /// protein binding /// catalytic activity /// triacylglycerol lipase activity	---
1628296_at	polypeptide GalNAc transferase 4	pgant4	loco, aggress	polysaccharide metabolism /// protein amino acid glycosylation /// oligosaccharide biosynthesis	polypeptide N-acetylgalactosaminyltransferase activity /// polypeptide N-acetylgalactosaminyltransferase activity /// polypeptide N-acetylgalactosaminyltransferase activity /// calcium ion binding /// sugar binding /// transferase activity /// transferase activity, transferring glycosyl groups /// manganese ion binding /// polypeptide N-acetylgalactosaminyltransferase activity	Golgi stack /// membrane /// integral to membrane /// Golgi stack
1628309_at	CG5126	CG5126	loco, aggress	---	kinase activity /// transferase activity	---
1628321_at	CG4788	CG4788	mate, aggress	---	---	---
1628331_at	Ca<up>2+</up>-channel-protein-subunit	Ca-	loco, aggress	calcium ion transport /// transport /// ion transport /// calcium ion transport /// calcium ion transport	voltage-gated calcium channel activity /// voltage-gated calcium channel activity /// ion channel activity /// voltage-gated ion channel activity /// voltage-gated calcium channel activity /// calcium channel activity /// calcium ion binding /// voltage-gated calcium channel activity	plasma membrane /// plasma membrane /// voltage-gated calcium channel complex /// voltage-gated calcium channel complex /// plasma membrane /// voltage-gated calcium channel complex
1628342_s_at	ballchen	ball	mate, aggress	protein amino acid phosphorylation /// histone phosphorylation /// peptidyl-threonine phosphorylation /// mitotic sister chromatid segregation /// mitotic spindle organization and biogenesis /// meiosis /// synaptonemal complex formation /// female meiosis /// protein amino acid phosphorylation /// cell cycle /// mitosis /// meiosis /// chromatin modification /// cell division	protein kinase activity /// protein serine/threonine kinase activity /// ATP binding /// histone threonine kinase activity /// nucleotide binding /// protein kinase activity /// protein serine/threonine kinase activity /// kinase activity /// transferase activity /// protein serine/threonine kinase activity	chromatin /// nucleus /// nucleus /// chromosome
1628345_at	Cytochrome P450-6a9	Cyp6a9	mate, loco	electron transport /// steroid metabolism /// insecticide metabolism	monooxygenase activity /// electron transporter activity /// electron transporter activity /// oxidoreductase activity /// protein binding /// iron ion binding /// heme binding /// metal ion binding /// electron transporter activity	microsome /// membrane /// endoplasmic reticulum /// microsome /// membrane
1628353_at	Glutathione S transferase D1	GstD1	mate, loco, aggress	response to toxin /// defense response	glutathione transferase activity /// glutathione transferase activity /// glutathione transferase activity	---
1628364_at	CG7968	CG7968	mate, aggress	---	---	---
1628372_a_at	DNA polymerase 73kD	DNApol-73	mate, loco	DNA-dependent DNA replication /// DNA replication, synthesis of RNA primer /// DNA replication initiation /// lagging strand elongation /// DNA replication /// DNA-dependent DNA replication	nucleic acid binding /// alpha DNA polymerase activity /// protein binding /// DNA binding /// DNA-directed DNA polymerase activity /// alpha DNA polymerase activity	nucleus /// alpha DNA polymerase:primase complex /// nucleus /// nuclear envelope /// alpha DNA polymerase:primase complex
1628376_x_at	CG13947	CG13947	mate, loco	---	---	---
1628393_at	---	CG10039	mate, loco, aggress	---	---	---
1628408_at	---	---	mate, aggress	---	---	---
1628421_at	longitudinals lacking	lola	mate, aggress	ciliary or flagellar motility /// chromatin assembly or disassembly /// regulation of transcription from RNA polymerase II promoter /// axonogenesis /// axon guidance /// axon guidance /// sex determination /// axon midline choice point recognition /// axon midline choice point recognition /// transmission of nerve impulse /// positive regulation of transcription, DNA-dependent /// transcription …	nucleic acid binding /// RNA polymerase II transcription factor activity /// specific RNA polymerase II transcription factor activity /// specific RNA polymerase II transcription factor activity /// motor activity /// structural molecule activity /// calcium ion binding /// protein binding /// protein binding /// zinc ion binding /// transcriptional activator activity /// DNA binding /// metal io…	nucleus /// nucleus /// flagellum (sensu Bacteria) /// nucleus
1628422_s_at	CG31650	CG31650	mate, aggress	calcium-mediated signaling	calcium ion binding /// calmodulin binding /// calcium ion binding /// calcium ion binding	endoplasmic reticulum lumen /// endoplasmic reticulum lumen
1628425_at	CG31898	CG31898	loco, aggress	---	---	---
1628429_at	CG14214	CG14214	mate, loco	SRP-dependent cotranslational protein targeting to membrane, translocation /// protein transport /// vesicle-mediated transport /// protein targeting /// transport /// intracellular protein transport /// protein transport /// SRP-dependent cotranslational protein targeting to membrane, translocation /// protein transport	protein transporter activity /// protein translocase activity /// protein transporter activity	translocon complex /// integral to endoplasmic reticulum membrane /// endoplasmic reticulum /// membrane /// integral to membrane /// translocon complex /// integral to endoplasmic reticulum membrane
1628435_at	squid	sqd	mate, loco	mRNA catabolism, nonsense-mediated decay /// RNA export from nucleus /// mRNA export from nucleus /// follicle cell migration (sensu Insecta) /// dorsal/ventral axis determination, follicular epithelium (sensu Insecta) /// intracellular mRNA localization /// intracellular mRNA localization /// dorsal/ventral pattern formation /// oogenesis (sensu Insecta) /// negative regulation of translation //…	mRNA binding /// mRNA binding /// mRNA 3'-UTR binding /// nucleotide binding /// nucleic acid binding /// RNA binding /// mRNA binding	chromatin /// nucleus /// nucleus /// polytene chromosome puff /// nucleolus /// cytoplasm /// ribonucleoprotein complex /// ribonucleoprotein complex /// omega speckle /// nucleus /// ribonucleoprotein complex /// nucleus /// ribonucleoprotein complex
1628446_at	Metallothionein C	MtnC	mate, aggress	---	metal ion binding	---
1628458_at	milton	milt	mate, loco, aggress	axon transport of mitochondrion /// axon transport of mitochondrion /// axon transport of mitochondrion	kinesin-associated mitochondrial adaptor activity	mitochondrion
1628465_a_at	---	CG3960	mate, loco, aggress	mesoderm development	actin binding /// structural constituent of cytoskeleton	cytoskeleton
1628482_at	Rab39	Rab39	loco, aggress	intracellular protein transport /// phagocytosis /// lysosomal transport /// small GTPase mediated signal transduction /// protein transport	GTPase activity /// GTP binding /// nucleotide binding /// GTP binding /// GTPase activity /// GTP binding	membrane
1628486_a_at	d4	d4	mate, loco	regulation of transcription from RNA polymerase II promoter /// protein ubiquitination /// regulation of transcription /// regulation of transcription, DNA-dependent	transcription factor activity /// ubiquitin-protein ligase activity /// zinc ion binding /// protein binding /// protein binding	ubiquitin ligase complex /// nucleus
1628530_at	CG10584	CG10584	mate, aggress	---	---	---
1628531_at	Rpn11	Rpn11	mate, loco	proteolysis /// proteolysis /// cellular physiological process /// proteolysis /// proteolysis	endopeptidase activity /// protein binding	proteasome regulatory particle (sensu Eukaryota) /// proteasome regulatory particle (sensu Eukaryota) /// proteasome regulatory particle, lid subcomplex (sensu Eukaryota) /// proteasome regulatory particle, lid subcomplex (sensu Eukaryota) /// cytosol /// protein complex /// proteasome regulatory particle (sensu Eukaryota) /// proteasome regulatory particle, lid subcomplex (sensu Eukaryota)
1628562_s_at	modifier of mdg4	mod(mdg4)	mate, loco	regulation of chromatin assembly or disassembly /// establishment and/or maintenance of chromatin architecture /// chromatin assembly or disassembly /// regulation of transcription from RNA polymerase II promoter /// induction of apoptosis /// induction of apoptosis /// nuclear organization and biogenesis /// sex determination /// germ cell migration /// germ cell migration /// oogenesis (sensu I…	chromatin binding /// RNA polymerase II transcription factor activity /// protein binding /// phosphatidate phosphatase activity /// protein binding /// phosphatidate phosphatase activity	chromatin /// nucleus /// nucleus /// polytene chromosome /// plasma membrane /// nucleus /// plasma membrane
1628580_a_at	Cdep	Cdep	mate, aggress	cytoskeleton organization and biogenesis /// transcription /// regulation of transcription, DNA-dependent /// regulation of transcription	actin binding /// Rho guanyl-nucleotide exchange factor activity /// structural constituent of cytoskeleton /// cytoskeletal protein binding /// DNA binding /// binding /// cytoskeletal protein binding /// actin binding /// Rho guanyl-nucleotide exchange factor activity /// cytoskeletal protein binding	cytoplasm /// cytoskeleton /// membrane
1628581_at	CG3884	CG3884	loco, aggress	---	protein binding	---
1628593_at	CG33252	CG33252	mate, loco	---	---	---
1628594_at	rutabaga	rut	mate, loco	cAMP biosynthesis /// cAMP biosynthesis /// G-protein coupled receptor protein signaling pathway /// molting cycle (sensu Insecta) /// learning and/or memory /// learning and/or memory /// learning and/or memory /// learning /// memory /// mating behavior /// courtship behavior /// grooming behavior /// olfactory learning /// olfactory learning /// cAMP-mediated signaling /// behavioral response …	adenylate cyclase activity /// adenylate cyclase activity /// guanylate cyclase activity /// calcium- and calmodulin-responsive adenylate cyclase activity /// calcium- and calmodulin-responsive adenylate cyclase activity /// magnesium ion binding /// adenylate cyclase activity /// calmodulin binding /// lyase activity /// phosphorus-oxygen lyase activity /// metal ion binding	integral to plasma membrane /// membrane /// integral to membrane
1628595_at	Ubiquitin conjugating enzyme 4	UbcD4	mate, aggress	ubiquitin cycle /// protein metabolism /// protein modification /// ubiquitin cycle	ubiquitin conjugating enzyme activity /// ligase activity /// protein binding /// ubiquitin-protein ligase activity	---
1628613_a_at	CG30492	CG30492	mate, aggress	---	zinc ion binding /// kinase activity /// transferase activity	---
1628617_at	drosomycin-4	dro4	mate, loco, aggress	defense response /// defense response	---	extracellular region
1628623_at	CG9904	CG9904	mate, loco	---	---	---
1628628_at	Calpain-A	CalpA	loco, aggress	proteolysis /// protein autoprocessing /// protein metabolism /// actin cytoskeleton organization and biogenesis /// proteolysis	calpain activity /// calcium ion binding /// calmodulin binding /// protein binding /// calpain activity /// cysteine-type endopeptidase activity /// calpain activity /// peptidase activity /// cysteine-type peptidase activity /// hydrolase activity /// calcium ion binding	cytoplasm /// intracellular /// actin cytoskeleton /// cell soma /// intracellular
1628631_at	---	---	loco, aggress	---	---	---
1628635_at	Osiris 9	Osi9	mate, aggress	---	---	---
1628643_at	CG31267	CG31267	loco, aggress	proteolysis	serine-type endopeptidase activity /// chymotrypsin activity /// trypsin activity /// serine-type endopeptidase activity /// serine-type endopeptidase activity	---
1628645_at	CG6018	CG6018	mate, loco	---	carboxylesterase activity /// catalytic activity /// carboxylesterase activity	---
1628659_at	Multi drug resistance 49	Mdr49	mate, aggress	multidrug transport /// extracellular transport /// defense response /// response to toxin /// drug transport /// transport /// drug transport	nucleotide binding /// ATP binding /// multidrug transporter activity /// multidrug transporter activity /// ATPase activity, coupled /// ATPase activity, coupled to transmembrane movement of substances /// protein binding /// ATPase activity /// nucleoside-triphosphatase activity /// multidrug transporter activity /// ATPase activity, coupled	integral to plasma membrane /// membrane /// integral to membrane
1628663_s_at	CG6961 /// CG18259	CG6961 /// CG18259	mate, loco	---	mRNA binding /// nucleotide binding /// nucleic acid binding /// mRNA binding	---
1628696_at	CG12643	CG12643	mate, loco	---	---	---
1628699_at	Larval serum protein 1	Lsp1	mate, aggress	transport	oxygen transporter activity /// nutrient reservoir activity /// nutrient reservoir activity	extracellular region /// larval serum protein complex
1628705_at	prolyl-4-hydroxylase-alpha EFB	PH4EFB	mate, aggress	peptidyl-proline hydroxylation to 4-hydroxy-L-proline /// asymmetric cell division /// Notch signaling pathway /// protein metabolism /// peripheral nervous system development /// peripheral nervous system development /// peptidyl-proline hydroxylation to 4-hydroxy-L-proline	procollagen-proline 4-dioxygenase activity /// Notch binding /// protein binding /// oxidoreductase activity, acting on paired donors, with incorporation or reduction of molecular oxygen, 2-oxoglutarate as one donor, and incorporation of one atom each of oxygen into both donors /// procollagen-proline 4-dioxygenase activity	procollagen-proline, 2-oxoglutarate-4-dioxygenase complex /// cytoplasm /// plasma membrane /// procollagen-proline, 2-oxoglutarate-4-dioxygenase complex
1628719_at	cryptochrome	cry	mate, aggress	DNA repair /// G-protein coupled receptor protein signaling pathway /// circadian rhythm /// circadian rhythm /// circadian rhythm /// circadian rhythm /// circadian rhythm /// circadian rhythm /// response to light stimulus /// UV-A, blue light phototransduction /// response to blue light /// response to blue light /// entrainment of circadian clock /// UV-A, blue light phototransduction	nucleic acid binding /// DNA photolyase activity /// protein binding /// G-protein coupled photoreceptor activity /// G-protein coupled photoreceptor activity /// photoreceptor activity /// DNA photolyase activity /// receptor activity /// DNA photolyase activity /// G-protein coupled photoreceptor activity	nucleus /// nuclear envelope lumen /// cytoplasm
1628732_at	partner of numb	pon	mate, loco	asymmetric protein localization /// neuroblast division	---	basal part of cell /// basal cortex
1628743_at	gliolectin	glec	mate, loco	cell adhesion /// heterophilic cell adhesion /// nervous system development /// nervous system development /// nervous system development	carbohydrate binding /// carbohydrate binding	membrane fraction /// integral to membrane /// integral to membrane
1628793_at	CG6106	CG6106	loco, aggress	nucleobase, nucleoside, nucleotide and nucleic acid metabolism	DNA binding /// allantoinase activity /// hydrolase activity /// allantoinase activity	nucleus
1628796_at	---	CG6353	mate, loco, aggress	---	---	---
1628818_at	CG17562	CG17562	mate, aggress	---	oxidoreductase activity	---
1628823_at	---	CG14120	mate, loco, aggress	---	---	---
1628831_at	torp4a	torp4a	mate, aggress	protein folding /// protein folding /// cytokine and chemokine mediated signaling pathway /// transmission of nerve impulse /// protein folding /// chaperone cofactor dependent protein folding /// protein folding	ATP binding /// ATP binding /// unfolded protein binding /// nucleotide binding /// ATP binding /// unfolded protein binding /// ATP binding /// unfolded protein binding	endoplasmic reticulum lumen /// endoplasmic reticulum lumen /// endoplasmic reticulum /// endoplasmic reticulum lumen
1628834_a_at	selenide,water dikinase	SelD	mate, loco	imaginal disc development /// cell proliferation /// selenocysteine biosynthesis /// selenocysteine biosynthesis /// cell cycle /// development	selenide, water dikinase activity /// selenide, water dikinase activity /// ATP binding /// protein binding /// nucleotide binding /// catalytic activity /// selenide, water dikinase activity /// selenium binding /// transferase activity	---
1628840_at	ken and barbie	ken	mate, loco, aggress	male genitalia morphogenesis (sensu Endopterygota) /// male analia morphogenesis (sensu Endopterygota) /// female genitalia morphogenesis (sensu Endopterygota) /// female analia morphogenesis (sensu Endopterygota) /// insemination /// copulation	zinc ion binding /// protein binding /// nucleic acid binding /// transcription factor activity	nucleus
1628884_at	Peptidoglycan recognition protein SA	PGRP-SA	mate, aggress	defense response /// immune response /// immune response /// anti-Gram-positive bacterial polypeptide induction /// anti-Gram-positive bacterial polypeptide induction /// Toll signaling pathway /// regulation of Toll signaling pathway /// peptidoglycan catabolism /// response to pest, pathogen or parasite /// detection of bacteria /// innate immune response /// defense response to Gram-positive b…	pattern recognition receptor activity /// N-acetylmuramoyl-L-alanine amidase activity /// peptidoglycan receptor activity /// peptidoglycan receptor activity /// peptidoglycan receptor activity /// peptidoglycan binding /// peptidoglycan binding /// peptidoglycan binding /// protein binding /// peptidase activity /// hydrolase activity /// peptidoglycan receptor activity	extracellular region /// extracellular region /// integral to plasma membrane /// extracellular region
1628909_at	CG9686	CG9686	mate, aggress	---	---	---
1628917_at	CG33308	CG33308	mate, aggress	---	---	---
1628918_at	CG17478	CG17478	mate, aggress	---	protein binding	---
1628920_at	CG12237	CG12237	mate, loco	metabolism	phosphoric monoester hydrolase activity	---
1628931_at	CG3301	CG3301	mate, loco	metabolism	oxidoreductase activity, acting on the CH-OH group of donors, NAD or NADP as acceptor /// identical protein binding /// oxidoreductase activity /// oxidoreductase activity, acting on the CH-OH group of donors, NAD or NADP as acceptor	---
1628943_at	Transferrin 2	Tsf2	mate, loco	cation transport /// iron ion transport /// iron ion homeostasis	iron ion transporter activity /// carrier activity /// binding /// ferric iron binding /// iron ion transporter activity	extracellular region /// extracellular region /// extracellular region
1628970_at	CG11249	CG11249	mate, aggress	glycolysis	pyruvate kinase activity /// magnesium ion binding /// kinase activity /// transferase activity /// transferase activity, transferring phosphorus-containing groups	---
1628989_at	---	---	mate, aggress	---	---	---
1628991_at	congested-like trachea	colt	loco, aggress	lipid metabolism /// mitochondrial transport /// acyl carnitine transport /// lipid transport /// carnitine transport /// transport /// mitochondrial transport /// acyl carnitine transport /// carnitine transport	transporter activity /// transporter activity /// carnitine:acyl carnitine antiporter activity /// binding /// transporter activity /// transporter activity /// carnitine:acyl carnitine antiporter activity	mitochondrial envelope /// mitochondrial envelope /// mitochondrial inner membrane /// mitochondrion /// mitochondrial inner membrane /// membrane /// integral to membrane /// mitochondrial envelope /// mitochondrial inner membrane
1629009_at	Cyp28a5	Cyp28a5	mate, aggress	electron transport /// steroid metabolism	monooxygenase activity /// electron transporter activity /// electron transporter activity /// oxidoreductase activity /// iron ion binding /// heme binding /// metal ion binding /// electron transporter activity	microsome /// membrane /// endoplasmic reticulum /// microsome /// membrane
1629030_a_at	CG18659	CG18659	mate, loco	proteolysis	serine carboxypeptidase activity	---
1629035_at	CG12290	CG12290	mate, loco	G-protein coupled receptor protein signaling pathway /// signal transduction /// G-protein coupled receptor protein signaling pathway /// G-protein coupled receptor protein signaling pathway	rhodopsin-like receptor activity /// G-protein coupled receptor activity, unknown ligand /// signal transducer activity /// receptor activity /// G-protein coupled receptor activity /// G-protein coupled receptor activity, unknown ligand	integral to membrane /// membrane /// integral to membrane /// integral to membrane
1629050_at	---	CG10477	mate, loco, aggress	proteolysis	trypsin activity /// chymotrypsin activity /// serine-type endopeptidase activity /// elastase activity	---
1629055_a_at	Glutamate oxaloacetate transaminase 2	Got2	loco, aggress	aspartate metabolism /// glutamate biosynthesis /// glutamate biosynthesis /// synaptogenesis /// neurotransmitter receptor metabolism /// amino acid metabolism /// biosynthesis /// aspartate metabolism	aspartate transaminase activity /// aspartate transaminase activity /// aspartate transaminase activity /// catalytic activity /// transaminase activity /// transferase activity, transferring nitrogenous groups /// aspartate transaminase activity	mitochondrion /// mitochondrial matrix /// mitochondrion /// mitochondrial matrix
1629072_at	suppressor of white-apricot	su(w<up>a</up>)	mate, aggress	nuclear mRNA splicing, via spliceosome /// nuclear mRNA splicing, via spliceosome /// transcription /// regulation of transcription, DNA-dependent /// RNA processing /// mRNA processing	RNA binding	nucleus /// spliceosome complex /// nucleus
1629074_a_at	nuclear RNA export factor 2	nxf2	mate, loco	mRNA export from nucleus /// mRNA export from nucleus /// protein import into nucleus /// mRNA processing /// mRNA export from nucleus /// transport /// mRNA export from nucleus	protein transporter activity /// RNA binding /// transporter activity	nucleoplasm /// nucleoplasm /// cytoplasm /// intracellular /// nucleus
1629083_at	---	CG16704	mate, loco, aggress	transport	transporter activity /// serine-type endopeptidase inhibitor activity	extracellular region
1629095_a_at	Malic enzyme	Men	mate, loco	tricarboxylic acid cycle /// malate metabolism	malate dehydrogenase (oxaloacetate-decarboxylating) (NADP+) activity /// malate dehydrogenase (oxaloacetate-decarboxylating) (NADP+) activity /// carboxy-lyase activity /// malic enzyme activity /// malate dehydrogenase (oxaloacetate-decarboxylating) (NADP+) activity /// oxidoreductase activity /// oxidoreductase activity, acting on the CH-OH group of donors, NAD or NADP as acceptor /// metal ion…	---
1629106_at	CG2233	CG2233	mate, loco	---	---	---
1629109_at	CG7979	CG7979	mate, aggress	carbohydrate metabolism /// RNA processing /// nucleotide-sugar metabolism	3'-5'-exoribonuclease activity /// mRNA binding /// dTDP-glucose 4,6-dehydratase activity /// RNA binding /// catalytic activity /// NAD binding /// dTDP-glucose 4,6-dehydratase activity	---
1629116_at	CG14545	CG14545	loco, aggress	---	protein binding	---
1629118_at	PGRP-SC2	PGRP-SC2	loco, aggress	defense response /// immune response /// peptidoglycan catabolism /// peptidoglycan catabolism /// innate immune response /// immune response /// peptidoglycan catabolism /// innate immune response	N-acetylmuramoyl-L-alanine amidase activity /// peptidoglycan binding /// peptidoglycan binding /// peptidoglycan binding	extracellular region /// integral to plasma membrane /// extracellular region
1629153_s_at	CG5991	CG5991	mate, loco	phospholipid metabolism /// phospholipid biosynthesis /// salivary gland cell autophagic cell death /// autophagic cell death /// autophagy	phosphatidylserine decarboxylase activity /// protein binding /// phosphatidylserine decarboxylase activity /// phosphatidylserine decarboxylase activity	---
1629158_at	CG4946	CG4946	mate, aggress	cytokinesis /// cell cycle /// mitosis	kinase regulator activity	---
1629160_s_at	---	---	mate, loco	---	protein binding	---
1629180_at	O-fucosyltransferase 2	O-fut2	mate, aggress	tRNA aminoacylation for protein translation /// O-glycan processing /// regulation of translation /// embryonic development /// regulation of transcription	aminoacyl-tRNA ligase activity /// ATP binding /// fucosyltransferase activity /// peptide-O-fucosyltransferase activity /// fucosyltransferase activity	---
1629181_at	CG33494	CG33494	mate, loco	---	---	---
1629184_at	CG3819	CG3819	mate, aggress	---	protein binding /// nucleic acid binding /// endonuclease activity	---
1629199_at	Antigen 5-related 2	Ag5r2	mate, aggress	defense response	---	extracellular region /// extracellular region /// extracellular region
1629205_at	CG32032	CG32032	mate, loco	---	binding	---
1629207_at	CG6287	CG6287	mate, aggress	carbohydrate metabolism /// L-serine biosynthesis /// amino acid biosynthesis /// metabolism	phosphoglycerate dehydrogenase activity /// oxidoreductase activity, acting on the CH-OH group of donors, NAD or NADP as acceptor /// NAD binding /// phosphoglycerate dehydrogenase activity	---
1629242_x_at	---	---	mate, loco, aggress	---	---	---
1629251_at	Rpb7	Rpb7	mate, loco	transcription from RNA polymerase II promoter /// transcription /// transcription from RNA polymerase II promoter	nucleic acid binding /// mRNA binding /// DNA-directed RNA polymerase activity /// general RNA polymerase II transcription factor activity /// RNA binding /// DNA-directed RNA polymerase activity /// DNA-directed RNA polymerase activity	DNA-directed RNA polymerase II, core complex /// DNA-directed RNA polymerase II, core complex
1629272_at	CG14230	CG14230	mate, aggress	---	mRNA binding /// mRNA binding	---
1629281_at	DEAD/DEAH RNA helicase 1	Dhh1	mate, aggress	nucleobase, nucleoside, nucleotide and nucleic acid metabolism	nucleic acid binding /// RNA helicase activity /// ATP-dependent RNA helicase activity /// ATP binding /// protein binding /// helicase activity /// ATP-dependent helicase activity /// hydrolase activity /// RNA helicase activity /// ATP-dependent RNA helicase activity	---
1629285_at	CG9617	CG9617	mate, aggress	---	---	---
1629313_at	CG8661	CG8661	mate, aggress	---	---	---
1629324_at	---	CG6870	mate, loco, aggress	steroid metabolism /// electron transport	oxidoreductase activity /// electron transporter activity	microsome
1629332_at	---	CG9642	mate, loco, aggress	---	---	---
1629345_at	CG6540	CG6540	mate, aggress	---	protein binding /// nucleotide binding	---
1629355_at	CG17374	CG17374	mate, aggress	fatty acid biosynthesis /// metabolism /// fatty acid biosynthesis	catalytic activity /// oxidoreductase activity /// cofactor binding /// fatty-acid synthase activity	fatty acid synthase complex
1629362_at	methuselah-like 8	mthl8	mate, loco	response to stress /// G-protein coupled receptor protein signaling pathway /// determination of adult life span /// response to stress /// signal transduction /// G-protein coupled receptor protein signaling pathway /// response to stress /// G-protein coupled receptor protein signaling pathway /// determination of adult life span	G-protein coupled receptor activity /// signal transducer activity /// receptor activity /// G-protein coupled receptor activity /// G-protein coupled receptor activity	integral to membrane /// integral to membrane /// membrane /// integral to membrane /// integral to membrane
1629367_at	CG15534	CG15534	mate, aggress	sphingomyelin metabolism /// sphingomyelin catabolism /// sphingomyelin metabolism	sphingomyelin phosphodiesterase activity /// sphingomyelin phosphodiesterase activity /// hydrolase activity /// sphingomyelin phosphodiesterase activity	---
1629391_at	lectin-46Ca	lectin-46Ca	mate, aggress	---	sugar binding /// galactose binding /// sugar binding /// sugar binding /// galactose binding	---
1629395_at	CG9743	CG9743	mate, loco	fatty acid metabolism /// fatty acid biosynthesis /// lipid biosynthesis	stearoyl-CoA 9-desaturase activity /// iron ion binding /// stearoyl-CoA 9-desaturase activity /// oxidoreductase activity	endoplasmic reticulum /// membrane /// integral to membrane
1629401_s_at	CG1814	CG1814	mate, loco	nucleobase, nucleoside, nucleotide and nucleic acid metabolism /// purine base metabolism	phosphoric monoester hydrolase activity /// nucleotide phosphatase activity /// protein binding	---
1629413_at	---	CG12703	mate, loco, aggress	lipid transport /// lipid metabolism /// peroxisome organization and biogenesis	nucleotide binding /// ATP binding /// transporter activity /// ATPase activity, coupled to transmembrane movement of substances	integral to membrane /// integral to peroxisomal membrane /// ATP-binding cassette (ABC) transporter complex
1629446_at	CG1136	CG1136	mate, aggress	---	protein binding	---
1629466_at	cdc16	cdc16	mate, loco	regulation of progression through cell cycle /// mitotic anaphase /// ubiquitin cycle /// cell cycle /// ubiquitin cycle	ubiquitin-protein ligase activity /// binding /// ubiquitin-protein ligase activity	anaphase-promoting complex /// anaphase-promoting complex /// anaphase-promoting complex
1629469_s_at	CG10960	CG10960	mate, aggress	carbohydrate metabolism /// carbohydrate transport /// transport	sugar porter activity /// glucose transporter activity /// transporter activity /// glucose transporter activity	membrane /// integral to membrane
1629476_at	CG7542	CG7542	mate, loco	proteolysis /// proteolysis	chymotrypsin activity /// chymotrypsin activity /// trypsin activity /// protein binding /// serine-type endopeptidase activity /// peptidase activity /// hydrolase activity /// chymotrypsin activity	---
1629479_a_at	fledgling of Klp38B	fok	mate, loco, aggress	---	---	---
1629493_at	U26	U26	mate, loco	electron transport /// metabolism	catalytic activity	---
1629518_at	CG2493	CG2493	mate, aggress	proteolysis	serine-type Pro-X carboxypeptidase activity /// catalytic activity /// peptidase activity /// serine-type peptidase activity /// serine-type Pro-X carboxypeptidase activity	lysosome
1629549_s_at	rolled /// CG40190	rl /// CG40190	mate, loco	transmembrane receptor protein tyrosine kinase signaling pathway /// protein amino acid phosphorylation /// cell cycle /// regulation of transcription, DNA-dependent /// protein amino acid phosphorylation /// determination of anterior/posterior axis, embryo /// R7 development /// regulation of synapse structure and function /// MAPKKK cascade /// anti-apoptosis /// gastrulation /// torso signalin…	JUN kinase activity /// nucleotide binding /// protein kinase activity /// protein serine/threonine kinase activity /// MAP kinase activity /// ATP binding /// kinase activity /// transferase activity /// MAP kinase activity /// MAP kinase activity /// protein serine/threonine kinase activity /// receptor signaling protein serine/threonine kinase activity	nucleus /// cytoplasm /// nucleus /// nucleus /// nucleus /// cytoplasm
1629552_at	rdgB	rdgB	mate, loco	lipid metabolism /// lipid transport /// intracellular protein transport /// vesicle-mediated transport /// transport	carrier activity /// phosphatidylinositol transporter activity /// phosphatidylinositol transporter activity	intracellular
1629553_at	CG14153	CG14153	mate, aggress	---	---	---
1629566_at	CG8834	CG8834	mate, aggress	metabolism	4-coumarate-CoA ligase activity /// ligase activity /// 4-coumarate-CoA ligase activity	---
1629573_at	CG33975	CG33975	mate, loco	---	---	---
1629588_at	CG14240	CG14240	mate, aggress	---	---	---
1629614_at	CG31549	CG31549	mate, loco	lipid metabolism /// metabolism	oxidoreductase activity /// protein binding /// oxidoreductase activity /// oxidoreductase activity	---
1629620_s_at	Helicase at 25E	Hel25E	mate, loco	nuclear mRNA splicing, via spliceosome /// mRNA export from nucleus /// regulation of alternative nuclear mRNA splicing, via spliceosome /// nuclear mRNA splicing, via spliceosome /// mRNA processing /// nuclear mRNA splicing, via spliceosome	RNA helicase activity /// ATP-dependent RNA helicase activity /// ATP-dependent RNA helicase activity /// ATP binding /// RNA splicing factor activity, transesterification mechanism /// protein binding /// nucleotide binding /// nucleic acid binding /// RNA binding /// helicase activity /// ATP-dependent helicase activity /// hydrolase activity /// RNA helicase activity /// ATP-dependent RNA heli…	nucleus /// nucleus /// spliceosome complex /// spliceosome complex /// nucleus /// nucleus /// spliceosome complex
1629633_at	---	CG15255	mate, loco, aggress	proteolysis	zinc ion binding /// astacin activity /// metalloendopeptidase activity	---
1629661_at	CG13723	CG13723	loco, aggress	---	---	---
1629667_at	CG14298 /// GA12887	CG14298 /// DpseGA12887	mate, loco	---	serine-type endopeptidase inhibitor activity /// protease inhibitor activity /// protease inhibitor activity	---
1629681_x_at	CG4068	CG4068	mate, loco	---	---	---
1629702_a_at	abrupt	ab	mate, aggress	regulation of transcription from RNA polymerase II promoter /// sex determination /// axon choice point recognition /// transmission of nerve impulse /// sensory organ development /// synaptic target recognition /// muscle attachment /// transcription /// regulation of transcription, DNA-dependent /// development /// regulation of transcription, DNA-dependent	nucleic acid binding /// specific RNA polymerase II transcription factor activity /// protein binding /// zinc ion binding /// DNA binding /// metal ion binding /// transcription factor activity /// specific RNA polymerase II transcription factor activity	nucleus /// nucleus /// nucleus /// nucleus
1629703_at	neuropeptide F	npf	mate, aggress	neuropeptide signaling pathway /// larval locomotory behavior /// larval feeding behavior /// larval feeding behavior /// larval foraging behavior	neuropeptide hormone activity /// neuropeptide hormone activity	---
1629705_at	CG6084	CG6084	loco, aggress	---	aldehyde reductase activity /// oxidoreductase activity /// aldehyde reductase activity	---
1629715_at	CG7891	CG7891	mate, loco	intracellular protein transport /// G-protein coupled receptor protein signaling pathway /// small GTPase mediated signal transduction /// regulation of exocytosis /// rRNA processing /// ribosome biogenesis	GTP binding /// GTP binding /// GTP binding	intracellular
1629718_at	---	CG16727	mate, loco, aggress	extracellular transport /// cation transport	carbohydrate transporter activity /// organic cation transporter activity	integral to membrane
1629726_at	CG10472	CG10472	mate, loco	proteolysis /// proteolysis	serine-type endopeptidase activity /// chymotrypsin activity /// trypsin activity /// protein binding /// serine-type endopeptidase activity /// peptidase activity /// hydrolase activity /// serine-type endopeptidase activity	---
1629732_at	CG8791	CG8791	loco, aggress	phosphate metabolism /// cation transport /// phosphate transport /// extracellular transport /// transport	high affinity inorganic phosphate:sodium symporter activity /// transporter activity /// high affinity inorganic phosphate:sodium symporter activity	integral to membrane /// membrane
1629747_at	CG8511	CG8511	mate, aggress	---	structural constituent of cuticle (sensu Insecta) /// structural constituent of cuticle (sensu Insecta)	---
1629759_at	CG18815	CG18815	mate, aggress	lipid metabolism /// metabolism /// fatty acid metabolism	phospholipase activity /// lipase activity /// hydrolase activity /// hydrolase activity, acting on ester bonds /// catalytic activity	---
1629771_at	Cyp12a5	Cyp12a5	loco, aggress	electron transport	monooxygenase activity /// electron transporter activity /// electron transporter activity /// oxidoreductase activity /// iron ion binding /// heme binding /// metal ion binding /// electron transporter activity	mitochondrion /// mitochondrion /// membrane /// mitochondrion /// mitochondrion
1629779_at	Macroglobulin complement-related	Mcr	loco, aggress	proteolysis /// defense response /// signal transduction /// cell-cell signaling	endopeptidase inhibitor activity /// serine-type endopeptidase inhibitor activity /// cytokine activity /// protein binding /// endopeptidase inhibitor activity /// endopeptidase inhibitor activity	---
1629786_a_at	CG31116	CG31116	mate, loco	chloride transport /// chloride transport /// chloride transport	voltage-gated chloride channel activity /// chloride channel activity /// chloride channel activity	membrane
1629803_a_at	scab	scb	loco, aggress	cell adhesion /// cell adhesion /// cell adhesion /// cell adhesion /// heterophilic cell adhesion /// cell-matrix adhesion /// dorsal closure /// dorsal closure /// tracheal system development (sensu Insecta) /// salivary gland development /// midgut development /// heart development /// learning and/or memory /// memory /// memory /// short-term memory /// olfactory learning /// calcium-depende…	receptor activity /// receptor activity /// receptor activity /// receptor activity /// laminin receptor activity /// structural molecule activity /// cell adhesion molecule binding /// cell adhesion molecule binding /// cell adhesion molecule binding /// cell adhesion molecule binding /// receptor activity /// protein binding /// receptor activity /// cell adhesion molecule binding	plasma membrane /// focal adhesion /// integrin complex /// integrin complex /// integral to membrane /// integrin complex /// membrane /// integral to membrane /// plasma membrane /// focal adhesion /// integrin complex
1629820_at	CG14353	CG14353	loco, aggress	---	---	---
1629835_at	---	CG5048	mate, loco, aggress	---	---	---
1629869_s_at	Fatty acid (long chain) transport protein	Fatp	mate, aggress	fatty acid metabolism /// long-chain fatty acid transport /// metabolism /// long-chain fatty acid transport	catalytic activity /// long-chain fatty acid transporter activity /// long-chain fatty acid transporter activity	plasma membrane /// plasma membrane
1629875_a_at	Cytochrome P450-4d1	Cyp4d1	mate, loco, aggress	electron transport /// steroid metabolism	monooxygenase activity /// oxidoreductase activity /// electron transporter activity /// electron transporter activity	membrane /// microsome
1629887_at	CG8180	CG8180	mate, loco	---	---	---
1629897_a_at	CG6044	CG6044	mate, loco	---	---	---
1629906_s_at	---	---	mate, aggress	---	peptidase activity	---
1629916_at	death executioner Bcl-2 homologue	debcl	mate, loco	apoptosis /// apoptosis /// apoptosis /// apoptosis /// apoptosis /// anti-apoptosis /// induction of apoptosis /// induction of apoptosis /// DNA damage response, signal transduction resulting in induction of apoptosis /// regulation of mitochondrial membrane permeability /// regulation of apoptosis /// apoptosis /// anti-apoptosis /// induction of apoptosis /// regulation of mitochondrial membr…	---	mitochondrial envelope /// mitochondrial outer membrane /// mitochondrial outer membrane
1629919_at	CG12045	CG12045	mate, aggress	---	structural constituent of cuticle /// protein binding /// identical protein binding	---
1629955_at	CG13309	CG13309	mate, aggress	chitin metabolism	chitin binding	extracellular region
1630005_at	CG32744	CG32744	mate, loco	proteolysis /// protein metabolism /// protein modification	---	---
1630010_a_at	pointed	pnt	mate, loco	MAPKKK cascade /// regulation of transcription from RNA polymerase II promoter /// anti-apoptosis /// heterophilic cell adhesion /// epidermal growth factor receptor signaling pathway /// Ras protein signal transduction /// terminal region determination /// peripheral nervous system development /// tracheal system development (sensu Insecta) /// secondary tracheal branching (sensu Insecta) /// se…	DNA binding /// transcription factor activity /// transcription factor activity /// protein binding /// sequence-specific DNA binding /// transcription factor activity	nucleus /// nucleus /// nucleus /// nucleus
1630030_at	CG7777	CG7777	mate, loco	transport /// cell homeostasis	water transporter activity /// carrier activity /// binding /// transporter activity /// water transporter activity	membrane /// integral to membrane
1630038_at	pyd3	pyd3	mate, aggress	pyrimidine base metabolism /// nitrogen compound metabolism	beta-ureidopropionase activity /// beta-ureidopropionase activity /// identical protein binding /// hydrolase activity, acting on carbon-nitrogen (but not peptide) bonds /// beta-ureidopropionase activity /// hydrolase activity /// beta-ureidopropionase activity	---
1630051_at	Tetraspanin 42Ec	Tsp42Ec	mate, loco, aggress	---	---	integral to membrane
1630065_at	CG6912	CG6912	mate, loco	---	protein binding	---
1630066_at	CG4302	CG4302	mate, aggress	polysaccharide metabolism /// defense response /// response to toxin /// metabolism	glucuronosyltransferase activity /// protein binding /// transferase activity /// transferase activity, transferring glycosyl groups /// transferase activity, transferring hexosyl groups /// glucuronosyltransferase activity	---
1630076_at	Hsp70/Hsp90 organizing protein homolog	Hop	mate, loco	protein folding /// protein folding /// protein complex assembly /// response to stress /// defense response /// protein folding	unfolded protein binding /// binding /// unfolded protein binding	---
1630088_at	---	CG16743	mate, loco, aggress	---	---	---
1630092_at	---	CG13088	mate, loco, aggress	---	---	---
1630112_at	CG18731	CG18731	mate, aggress	---	---	---
1630129_at	CG32355	CG32355	loco, aggress	---	---	---
1630140_at	CG14931	CG14931	mate, loco	---	---	---
1630147_at	Hexokinase C	Hex-C	mate, aggress	glycolysis	hexokinase activity /// hexokinase activity /// hexokinase activity /// ATP binding /// nucleotide binding /// hexokinase activity /// kinase activity /// transferase activity /// nucleic acid binding /// hexokinase activity	intracellular
1630161_at	fau	fau	loco, aggress	response to oxidative stress	protein binding	---
1630167_at	pterin-4a-carbinolamine dehydratase	Pcd	mate, loco	transcription from RNA polymerase II promoter /// protein biosynthesis /// tetrahydrobiopterin biosynthesis /// coenzyme metabolism /// pteridine and derivative metabolism /// prosthetic group metabolism /// tetrahydrobiopterin biosynthesis	mRNA binding /// structural constituent of ribosome /// 4-alpha-hydroxytetrahydrobiopterin dehydratase activity /// 4-alpha-hydroxytetrahydrobiopterin dehydratase activity /// protein binding /// 4-alpha-hydroxytetrahydrobiopterin dehydratase activity /// lyase activity /// 4-alpha-hydroxytetrahydrobiopterin dehydratase activity	intracellular /// ribosome
1630170_at	Cyp12b2	Cyp12b2	mate, aggress	electron transport	monooxygenase activity /// electron transporter activity /// electron transporter activity /// oxidoreductase activity /// iron ion binding /// heme binding /// metal ion binding /// electron transporter activity	mitochondrion /// mitochondrion /// mitochondrion
1630187_a_at	CG6299	CG6299	loco, aggress	glycolipid transport /// glycolipid transport	---	---
1630196_at	Bem46	Bem46	loco, aggress	---	catalytic activity	---
1630236_s_at	CG15093	CG15093	mate, aggress	pentose-phosphate shunt /// amino acid metabolism /// valine metabolism /// amino acid metabolism	phosphogluconate dehydrogenase (decarboxylating) activity /// 3-hydroxyisobutyrate dehydrogenase activity /// 3-hydroxyisobutyrate dehydrogenase activity /// 3-hydroxyisobutyrate dehydrogenase activity /// NAD binding /// 3-hydroxyisobutyrate dehydrogenase activity	mitochondrion /// mitochondrion /// mitochondrion
1630239_at	Tubulin at 67C	Tub67C	mate, loco	nuclear division /// intracellular protein transport /// cell motility /// cytoskeleton organization and biogenesis /// microtubule-based process /// microtubule-based movement /// chromosome segregation /// mitosis /// central nervous system development /// peripheral nervous system development /// embryonic development /// embryonic development (sensu Metazoa) /// female pronucleus formation //…	GTPase activity /// structural constituent of cytoskeleton /// GTP binding /// tubulin binding /// nucleotide binding /// structural molecule activity /// GTP binding /// structural constituent of cytoskeleton	microtubule /// microtubule /// tubulin /// microtubule /// microtubule
1630241_at	---	Try	mate, loco, aggress	proteolysis	chymotrypsin activity /// trypsin activity	---
1630244_s_at	///	CG31810 /// CG31809	mate, loco, aggress	steroid metabolism /// steroid metabolism /// lipid metabolism	steroid dehydrogenase activity /// oxidoreductase activity	---
1630249_at	CG31090	CG31090	mate, aggress	amino acid metabolism /// coenzyme metabolism /// cation transport /// extracellular transport /// amino acid transport /// vitamin transport /// prosthetic group metabolism /// transport /// ion transport /// sodium ion transport /// vitamin transport	cation transporter activity /// sodium-dependent multivitamin transporter activity /// protein binding /// transporter activity /// sodium-dependent multivitamin transporter activity	integral to membrane /// membrane /// integral to membrane /// integral to membrane
1630263_at	CG31370	CG31370	mate, loco	metabolism	oxidoreductase activity /// kinase activity /// transferase activity	---
1630264_at	CG9871	CG9871	mate, aggress	protein biosynthesis /// protein biosynthesis /// protein biosynthesis	nucleic acid binding /// structural constituent of ribosome /// structural constituent of ribosome /// structural constituent of ribosome	cytosolic large ribosomal subunit (sensu Eukaryota) /// intracellular /// ribosome /// cytosolic large ribosomal subunit (sensu Eukaryota)
1630276_at	CG5149	CG5149	mate, loco	---	protein binding	---
1630289_at	CG6435	CG6435	mate, aggress	defense response /// defense response to bacteria	---	---
1630291_at	Metallothionein B	MtnB	mate, aggress	metal ion homeostasis	copper ion binding /// metal ion binding /// copper ion binding /// zinc ion binding /// cadmium ion binding /// metal ion binding	---
1630299_at	CG17325	CG17325	mate, aggress	---	protein binding	---
1630302_at	CG8562	CG8562	mate, loco	proteolysis	metallocarboxypeptidase activity /// carboxypeptidase A activity /// metallocarboxypeptidase activity	---
1630309_s_at	---	---	loco, aggress	---	---	---
1630332_at	CG3652	CG3652	mate, loco	---	protein binding	---
1630335_s_at	CG7084	CG7084	mate, aggress	cation transport /// extracellular transport	organic cation porter activity /// carbohydrate transporter activity /// organic cation porter activity	---
1630343_at	CG3679	CG3679	mate, loco	---	---	---
1630359_at	---	CG31810	mate, loco, aggress	steroid metabolism /// steroid metabolism /// lipid metabolism	steroid dehydrogenase activity /// oxidoreductase activity	---
1630373_at	CG4935	CG4935	mate, loco	electron transport /// cell cycle	general RNA polymerase II transcription factor activity /// general RNA polymerase II transcription factor activity	transcription factor TFIID complex /// transcription factor TFIID complex
1630398_at	CG6746	CG6746	mate, loco	protein modification /// protein amino acid phosphorylation /// protein metabolism	phosphoprotein phosphatase activity /// phosphoric monoester hydrolase activity	---
1630408_s_at	CG7033	CG7033	mate, loco	protein folding /// protein folding /// cellular protein metabolism /// protein folding	nucleic acid binding /// ATP binding /// ATP-dependent helicase activity /// ATPase activity, coupled /// unfolded protein binding /// protein binding /// nucleotide binding /// protein binding	chaperonin-containing T-complex /// chaperonin-containing T-complex
1630411_at	CG9945	CG9945	mate, aggress	---	---	---
1630429_s_at	---	---	mate, loco, aggress	---	---	---
1630430_a_at	---	CG30437	mate, loco, aggress	response to toxin /// defense response	copper ion binding /// laccase activity	---
1630438_at	CG32409	CG32409	mate, loco	ribosome biogenesis and assembly /// ribosome biogenesis and assembly /// ribosome biogenesis and assembly	---	nucleus
1630453_at	CG32267	CG32267	mate, loco	---	---	---
1630456_at	Myosin binding subunit	Mbs	mate, loco, aggress	wing hair organization and biogenesis /// regulation of eye photoreceptor development (sensu Endopterygota) /// muscle contraction /// dorsal closure /// dorsal closure /// oogenesis (sensu Insecta)	myosin phosphatase activity /// structural constituent of cytoskeleton /// myosin binding /// myosin phosphatase activity /// myosin binding /// myosin phosphatase activity	myosin phosphatase complex /// myosin phosphatase complex
1630469_a_at	CG1091	CG1091	loco, aggress	---	protein binding /// nucleic acid binding	---
1630499_at	CG7551	CG7551	loco, aggress	monosaccharide metabolism	ketohexokinase activity /// ketohexokinase activity	---
1630501_a_at	Stretchin-Mlck	Strn-Mlck	mate, aggress	cytokinesis /// protein amino acid phosphorylation /// protein amino acid phosphorylation /// chromosome segregation /// mitosis /// mesoderm development /// heart development /// protein amino acid phosphorylation /// development /// protein amino acid phosphorylation	protein serine/threonine kinase activity /// calcium- and calmodulin-dependent protein kinase activity /// myosin light chain kinase activity /// myosin light chain kinase activity /// vascular endothelial growth factor receptor activity /// structural constituent of cytoskeleton /// ATP binding /// centromeric DNA binding /// protein kinase activity /// protein serine/threonine kinase activity /…	membrane
1630503_at	CG6045	CG6045	mate, loco	electron transport /// purine base metabolism /// oxygen and reactive oxygen species metabolism /// defense response	xanthine dehydrogenase activity /// electron transporter activity /// iron ion binding /// oxidoreductase activity /// molybdenum ion binding /// metal ion binding /// iron-sulfur cluster binding /// 2 iron, 2 sulfur cluster binding /// xanthine dehydrogenase activity	---
1630506_at	CG3077	CG3077	mate, loco	intracellular signaling cascade	protein binding /// phosphoinositide binding	---
1630515_s_at	Glutactin	Glt	mate, aggress	---	catalytic activity /// calcium ion binding /// protein binding /// calcium ion binding	basement membrane /// basement membrane /// intracellular /// ribonucleoprotein complex
1630516_at	CG14615	CG14615	mate, loco	---	---	---
1630520_s_at	---	---	mate, aggress	---	---	---
1630528_at	CG17751	CG17751	mate, loco	cation transport /// extracellular transport /// transport	organic cation porter activity /// carbohydrate transporter activity /// transporter activity /// organic cation porter activity	integral to membrane /// membrane
1630532_at	CG13091	CG13091	mate, aggress	---	oxidoreductase activity	---
1630538_at	CG30163	CG30163	mate, aggress	---	structural constituent of cuticle	---
1630555_at	CG33346	CG33346	mate, aggress	---	---	---
1630557_at	CG11859	CG11859	mate, aggress	protein amino acid phosphorylation	protein kinase activity	---
1630568_at	---	---	mate, loco, aggress	---	---	---
1630570_at	---	CG13003	mate, loco, aggress	---	---	---
1630593_at	Neural Lazarillo	NLaz	mate, loco, aggress	lipid transport /// lipid metabolism	carrier activity /// binding /// lipid binding	extracellular space
1630614_s_at	---	---	loco, aggress	proteolysis	aspartic-type endopeptidase activity	---
1630639_at	distracted	dsd	mate, aggress	defense response /// cell adhesion /// development	receptor activity /// receptor binding /// structural molecule activity	membrane
1630643_at	Sterol carrier protein X-related thiolase	ScpX	mate, loco	phospholipid transport /// phospholipid transport	sterol carrier protein X-related thiolase activity /// sterol carrier protein X-related thiolase activity /// carrier activity /// sterol carrier activity /// phospholipid transporter activity /// protein binding /// sterol carrier protein X-related thiolase activity /// phospholipid transporter activity	cytoplasm /// mitochondrion /// peroxisome /// cytoplasm /// mitochondrion /// peroxisome
1630667_at	---	---	mate, aggress	---	---	---
1630669_at	CG7299	CG7299	mate, aggress	---	---	---
1630688_at	Heat shock protein 83	Hsp83	mate, loco	protein folding /// protein folding /// protein complex assembly /// defense response /// actin filament organization /// centrosome cycle /// spermatogenesis /// R7 cell fate commitment /// torso signaling pathway /// regulation of cell shape /// determination of anterior/posterior axis, embryo /// response to heat /// regulation of circadian sleep/wake cycle, sleep /// regulation of circadian s…	ATP binding /// ATPase activity, coupled /// unfolded protein binding /// protein binding /// nucleotide binding /// ATPase activity, coupled	cytoplasm /// cytoplasm /// centrosome /// centrosome /// cytoplasm
1630701_at	CG10778	CG10778	mate, loco	metabolism	acyltransferase activity /// transferase activity	---
1630721_s_at	auxillin /// auxillin	auxillin /// Dyakauxillin	mate, aggress	protein amino acid phosphorylation /// intracellular protein transport /// synaptic vesicle uncoating /// protein metabolism	protein kinase activity /// protein serine/threonine kinase activity /// receptor signaling protein serine/threonine kinase activity /// ATP binding /// heat shock protein binding	---
1630728_a_at	photorepair	phr	mate, loco	DNA repair /// DNA repair /// DNA repair	nucleic acid binding /// deoxyribodipyrimidine photo-lyase activity /// deoxyribodipyrimidine photo-lyase activity /// protein binding /// deoxyribodipyrimidine photo-lyase activity /// DNA photolyase activity /// lyase activity /// deoxyribodipyrimidine photo-lyase activity	---
1630740_at	CG4363	CG4363	mate, loco	---	---	---
1630761_at	CG11854	CG11854	mate, loco	---	---	---
1630773_a_at	CG10899	CG10899	mate, aggress	one-carbon compound metabolism	carbonate dehydratase activity /// zinc ion binding /// hydro-lyase activity /// carbonate dehydratase activity /// carbonate dehydratase activity	---
1630784_a_at	CG9990	CG9990	mate, loco	transport	nucleotide binding /// transporter activity /// ATP binding /// ATPase activity, coupled to transmembrane movement of substances /// ATPase activity, coupled to transmembrane movement of substances /// transporter activity /// ATPase activity, coupled to transmembrane movement of substances	membrane /// ATP-binding cassette (ABC) transporter complex /// ATP-binding cassette (ABC) transporter complex
1630788_at	Proteasome 26S subunit subunit 4 ATPase	Pros26.4	mate, aggress	proteolysis /// proteolysis /// ATP-dependent proteolysis /// ubiquitin-dependent protein catabolism /// cellular physiological process /// protein catabolism /// proteolysis	nucleotide binding /// endopeptidase activity /// ATP binding /// ATPase activity /// ATPase activity /// protein binding /// hydrolase activity /// nucleoside-triphosphatase activity /// ATPase activity	proteasome complex (sensu Eukaryota) /// proteasome regulatory particle (sensu Eukaryota) /// proteasome regulatory particle (sensu Eukaryota) /// proteasome regulatory particle, base subcomplex (sensu Eukaryota) /// nucleus /// cytoplasm /// cytosol /// protein complex /// proteasome regulatory particle (sensu Eukaryota) /// proteasome regulatory particle, base subcomplex (sensu Eukaryota)
1630797_at	CG32582	CG32582	mate, loco	---	---	---
1630800_s_at	---	---	mate, loco	---	---	---
1630803_at	TBP-associated factor 10b	Taf10b	mate, aggress	transcription initiation from RNA polymerase II promoter /// transcription initiation from RNA polymerase II promoter /// transcription /// transcription initiation /// regulation of transcription, DNA-dependent /// transcription initiation from RNA polymerase II promoter	transcription factor activity /// RNA polymerase II transcription factor activity /// protein binding /// general RNA polymerase II transcription factor activity /// RNA polymerase II transcription factor activity /// general RNA polymerase II transcription factor activity	transcription factor TFIID complex /// transcription factor TFIID complex /// nucleus /// transcription factor TFIID complex
1630811_at	---	CG31624	mate, loco, aggress	cytoskeleton organization and biogenesis /// cell motility	zinc ion binding /// structural constituent of cytoskeleton	---
1630814_s_at	---	CG10353	mate, loco, aggress	---	---	---
1630827_s_at	---	---	mate, loco, aggress	---	---	---
1630842_s_at	///	CG32641 /// CG32640	mate, loco, aggress	protein folding /// response to heat	unfolded protein binding	---
1630886_at	SelR	SelR	mate, loco	oxygen and reactive oxygen species metabolism /// defense response /// peptidyl-methionine modification	protein-methionine-R-oxide reductase activity /// protein-methionine-R-oxide reductase activity /// protein-methionine-R-oxide reductase activity /// zinc ion binding /// zinc ion binding /// zinc ion binding /// protein binding /// zinc ion binding /// oxidoreductase activity /// metal ion binding /// protein-methionine-R-oxide reductase activity /// zinc ion binding	---
1630893_at	CG7639	CG7639	mate, loco	---	---	outer membrane /// mitochondrion /// membrane /// integral to membrane
1630897_at	GluCl	GluCl	mate, aggress	anion transport /// signal transduction /// nerve-nerve synaptic transmission /// chloride transport /// transport /// ion transport	GABA-A receptor activity /// glutamate-gated chloride channel activity /// glutamate-gated chloride channel activity /// GABA receptor activity /// receptor activity /// ion channel activity /// extracellular ligand-gated ion channel activity /// neurotransmitter receptor activity	membrane /// integral to membrane /// postsynaptic membrane
1630917_at	CG7889	CG7889	mate, loco	---	protein binding	---
1630929_at	CG5885	CG5885	mate, loco	cotranslational protein targeting to membrane /// intracellular protein transport	---	translocon complex /// signal recognition particle (sensu Eukaryota) /// integral to membrane /// integral to endoplasmic reticulum membrane /// translocon complex /// translocon complex /// signal recognition particle (sensu Eukaryota) /// integral to membrane
1630932_at	CG7488	CG7488	mate, aggress	regulation of progression through cell cycle	GTPase activity /// GTP binding /// GTP binding	---
1630934_at	---	---	mate, aggress	---	---	---
1630953_at	CG13298	CG13298	mate, loco	nuclear mRNA splicing, via spliceosome /// mRNA processing	mRNA binding /// protein binding /// nucleotide binding /// nucleic acid binding /// RNA binding /// mRNA binding	nucleus
1630964_at	---	CG15211	mate, loco, aggress	---	---	membrane
1630968_at	CG13907	CG13907	mate, loco	cation transport	monocarboxylate porter activity /// monocarboxylate porter activity	---
1630972_at	CG4270	CG4270	mate, aggress	---	protein binding	extracellular region
1630977_at	CG16771	CG16771	mate, loco	skeletal development /// mesoderm development /// metabolism	alkaline phosphatase activity /// nucleotide phosphatase activity /// alkaline phosphatase activity	---
1630996_s_at	CG17723	CG17723	mate, aggress	cation transport	zinc ion transporter activity /// protein binding /// cation transporter activity /// zinc ion transporter activity	membrane
1631001_s_at	CG6393	CG6393	mate, aggress	---	nuclease activity /// exonuclease activity /// hydrolase activity	intracellular /// nucleus
1631004_s_at	suppressor of Hairy wing	su(Hw)	mate, loco	regulation of transcription from RNA polymerase II promoter /// cell proliferation /// negative regulation of transcription /// transcription /// regulation of transcription, DNA-dependent	DNA binding /// DNA binding /// protein binding /// zinc ion binding /// transcription regulator activity /// transcription regulator activity /// nucleic acid binding /// DNA binding /// metal ion binding	nucleus /// nucleus /// nucleus /// nucleus /// nucleus
1631007_at	Ribonucleoside diphosphate reductase large subunit	RnrL	mate, loco	purine base metabolism /// pyrimidine base metabolism /// DNA replication /// DNA replication	ribonucleoside-diphosphate reductase activity /// ribonucleoside-diphosphate reductase activity /// nucleotide binding /// catalytic activity /// ribonucleoside-diphosphate reductase activity /// ATP binding /// oxidoreductase activity /// ribonucleoside-diphosphate reductase activity	ribonucleoside-diphosphate reductase complex /// ribonucleoside-diphosphate reductase complex /// ribonucleoside-diphosphate reductase complex
1631019_at	CG5971	CG5971	mate, loco	regulation of progression through cell cycle /// pre-replicative complex formation and maintenance /// DNA replication /// pre-replicative complex formation and maintenance	nucleotide binding /// DNA replication origin binding /// DNA clamp loader activity /// ATP binding /// nucleoside-triphosphatase activity /// DNA clamp loader activity	pre-replicative complex /// nucleus /// pre-replicative complex
1631046_s_at	CG6448	CG6448	mate, aggress	---	---	---
1631058_s_at	Microsomal glutathione S-transferase-like	Mgstl	mate, loco	protein modification /// defense response /// response to toxin	glutathione transferase activity /// transferase activity /// glutathione transferase activity	mitochondrial outer membrane /// microsome /// mitochondrial outer membrane /// microsome
1631059_at	Protein C kinase 98E	Pkc98E	loco, aggress	MAPKKK cascade /// protein amino acid phosphorylation /// protein amino acid phosphorylation /// cell cycle /// transmission of nerve impulse /// calcium-mediated signaling /// protein amino acid phosphorylation /// intracellular signaling cascade /// protein amino acid phosphorylation	protein serine/threonine kinase activity /// protein kinase C activity /// calcium-dependent protein kinase C activity /// diacylglycerol-activated phospholipid-dependent protein kinase C activity /// receptor signaling protein serine/threonine kinase activity /// ATP binding /// diacylglycerol binding /// diacylglycerol binding /// protein binding /// nucleotide binding /// protein kinase activi…	---
1631062_at	CG2023	CG2023	mate, loco	apoptosis /// induction of apoptosis	---	---
1631083_at	---	l(1)G0144	mate, loco, aggress	protein amino acid prenylation	Rab-protein geranylgeranyltransferase activity	Rab-protein geranylgeranyltransferase complex
1631098_at	---	CG7194	mate, loco, aggress	gonad development	---	---
1631115_at	Odorant-binding protein 8a	Obp8a	mate, loco, aggress	transport	odorant binding	---
1631121_at	CG7267	CG7267	mate, loco	---	---	---
1631122_at	CG4656	CG4656	mate, loco	signal transduction	protein binding /// zinc ion binding	---
1631128_s_at	CG9016	CG9016	mate, aggress	---	---	---
1631137_at	viral IAP-associated factor	viaf	mate, loco	apoptosis	protein binding /// protein binding	cytoplasm /// cytoplasm
1631139_a_at	female sterile (2) ltoPP43	fs(2)ltoPP43	mate, loco	eggshell formation (sensu Insecta)	---	---
1631141_at	Splicing factor 1	SF1	mate, aggress	nuclear mRNA splicing, via spliceosome /// nuclear mRNA splicing, via spliceosome /// nuclear mRNA splicing, via spliceosome	transcription cofactor activity /// nucleic acid binding /// zinc ion binding	nucleus /// spliceosome complex /// spliceosome complex /// spliceosome complex
1631166_at	CG17440	CG17440	loco, aggress	regulation of transcription, DNA-dependent	protein binding /// protein binding /// zinc ion binding	---
1631177_at	raptor	raptor	mate, loco	positive regulation of protein amino acid phosphorylation	---	---
1631195_at	CG30156	CG30156	mate, aggress	protein folding /// protein targeting /// transport /// protein transport	unfolded protein binding /// heat shock protein binding	membrane /// integral to membrane
1631204_at	Peritrophin-15b	Peritrophin-15b	mate, aggress	chitin metabolism	chitin binding /// protein binding /// chitin binding /// chitin binding	extracellular space /// extracellular region /// extracellular space
1631205_a_at	CG6084	CG6084	mate, aggress	---	aldehyde reductase activity /// oxidoreductase activity /// aldehyde reductase activity	---
1631227_at	CG5793	CG5793	mate, aggress	amino acid metabolism /// amino acid catabolism /// metabolism	lyase activity /// carboxy-lyase activity /// isomerase activity /// catalytic activity	---
1631264_at	CG2211	CG2211	mate, loco	---	---	---
1631266_a_at	CG5840	CG5840	loco, aggress	proline biosynthesis /// amino acid biosynthesis /// electron transport	pyrroline-5-carboxylate reductase activity /// protein binding /// identical protein binding /// pyrroline-5-carboxylate reductase activity /// oxidoreductase activity /// pyrroline-5-carboxylate reductase activity	---
1631291_at	---	---	mate, aggress	---	---	---
1631297_at	Maternal transcript 89Bb	Mat89Bb	mate, loco	---	protein binding	---
1631302_at	CG16885	CG16885	mate, aggress	---	---	---
1631330_at	CG3408	CG3408	mate, loco	muscle maintenance	---	---
1631331_a_at	pxt	pxt	mate, loco	oxygen and reactive oxygen species metabolism /// defense response	peroxidase activity /// peroxidase activity /// iron ion binding /// oxidoreductase activity /// metal ion binding /// peroxidase activity	---
1631335_a_at	CG31275	CG31275	mate, aggress	microtubule-based movement	ATPase activity, coupled /// protein binding /// ATPase activity, coupled	cytoskeleton /// dynein complex /// dynein complex
1631342_at	Elongin B	Elongin-B	loco, aggress	RNA elongation from RNA polymerase II promoter /// protein modification	transcriptional elongation regulator activity /// transcription cofactor activity /// protein binding /// transcriptional elongation regulator activity	transcription elongation factor complex /// transcription elongation factor complex
1631349_s_at	---	---	mate, loco, aggress	---	---	---
1631355_at	mitochondrial ribosomal protein S28 ///	mRpS28 /// DyakmRpS28	mate, loco, aggress	protein biosynthesis	nucleic acid binding /// structural constituent of ribosome	mitochondrial small ribosomal subunit
1631370_at	CG30026	CG30026	mate, aggress	---	---	---
1631393_at	CG32459	CG32459	mate, loco	---	---	---
1631400_at	CG32029	CG32029	loco, aggress	---	structural constituent of larval cuticle (sensu Insecta) /// protein binding /// structural constituent of cuticle /// structural constituent of larval cuticle (sensu Insecta)	---
1631420_at	---	CG9509	mate, loco, aggress	electron transport /// mesoderm development	FAD binding /// choline dehydrogenase activity	---
1631426_at	---	CG32412	mate, loco, aggress	proteolysis /// amino acid biosynthesis	peptidase activity /// glutaminyl-peptide cyclotransferase activity	---
1631447_at	CG10307	CG10307	mate, aggress	protein modification /// protein amino acid phosphorylation /// defense response /// cell communication /// signal transduction /// cell surface receptor linked signal transduction /// transmembrane receptor protein serine/threonine kinase signaling pathway /// cell-cell adhesion /// protein metabolism	protein kinase activity /// transmembrane receptor protein serine/threonine kinase activity /// receptor activity /// structural molecule activity /// kinase activity /// transmembrane receptor protein kinase activity	---
1631468_a_at	timeless	tim	mate, loco	negative regulation of transcription from RNA polymerase II promoter /// negative regulation of transcription from RNA polymerase II promoter /// protein import into nucleus /// mating behavior /// rhythmic behavior /// circadian rhythm /// circadian rhythm /// eclosion rhythm /// eclosion rhythm /// entrainment of circadian clock /// sleep /// regulation of protein import into nucleus /// regula…	protein binding /// protein heterodimerization activity /// protein heterodimerization activity	nucleus /// nucleus /// cytoplasm /// cytoplasm /// nucleus /// nucleus /// cytoplasm
1631474_s_at	lethal (2) k05713	l(2)k05713	mate, aggress	glycerol metabolism /// glycerol-3-phosphate metabolism /// electron transport /// glycerol metabolism	glycerol-3-phosphate dehydrogenase activity /// protein binding /// glycerol-3-phosphate dehydrogenase activity /// calcium ion binding /// oxidoreductase activity /// glycerol-3-phosphate dehydrogenase activity	mitochondrion /// glycerol-3-phosphate dehydrogenase complex /// mitochondrion
1631481_a_at	Kruppel homolog 1	Kr-h1	mate, loco, aggress	regulation of transcription from RNA polymerase II promoter /// cell proliferation /// metamorphosis /// response to ecdysone /// metamorphosis (sensu Insecta) /// regulation of transcription	zinc ion binding /// transcription factor activity	nucleus
1631512_at	---	CG9377	mate, loco, aggress	proteolysis	trypsin activity /// serine-type endopeptidase activity	---
1631531_at	CG5434	CG5434	mate, loco	regulation of translation /// SRP-dependent cotranslational protein targeting to membrane /// SRP-dependent cotranslational protein targeting to membrane	translation factor activity, nucleic acid binding /// 7S RNA binding /// binding /// 7S RNA binding	signal recognition particle (sensu Eukaryota) /// signal recognition particle (sensu Eukaryota)
1631533_at	Cyp6a22	Cyp6a22	loco, aggress	electron transport /// steroid metabolism	monooxygenase activity /// electron transporter activity /// electron transporter activity /// oxidoreductase activity /// protein binding /// iron ion binding /// heme binding /// metal ion binding /// electron transporter activity	microsome /// membrane /// endoplasmic reticulum /// microsome /// membrane
1631537_at	CG31198	CG31198	mate, aggress	proteolysis	membrane alanyl aminopeptidase activity /// receptor activity /// membrane alanyl aminopeptidase activity	---
1631543_at	CG17286	CG17286	mate, loco	---	---	---
1631546_at	CG3501	CG3501	mate, aggress	---	---	---
1631550_at	CG5874	CG5874	mate, loco	negative regulation of transcription from RNA polymerase II promoter, mitotic /// transcription /// regulation of transcription, DNA-dependent /// negative regulation of transcription from RNA polymerase II promoter, mitotic	mRNA binding /// RNA binding /// mRNA binding	transcriptional repressor complex /// nucleus /// transcriptional repressor complex
1631595_at	CG13393	CG13393	mate, loco	protein amino acid glycosylation /// anti-apoptosis /// negative regulation of apoptosis /// apoptosis	oligosaccharyl transferase activity /// oligosaccharyl transferase activity	plasma membrane /// oligosaccharyl transferase complex /// membrane /// integral to membrane /// oligosaccharyl transferase complex
1631619_a_at	MTF-1	MTF-1	mate, loco	transcription /// regulation of transcription from RNA polymerase II promoter /// metal ion homeostasis /// cell proliferation	transcription factor activity /// specific RNA polymerase II transcription factor activity /// zinc ion binding /// protein binding /// nucleic acid binding /// metal ion binding	nucleus /// nucleoplasm /// nucleus
1631626_at	aubergine	aub	mate, loco	oocyte maturation /// chromatin silencing /// regulation of translational initiation /// pole cell formation /// cystoblast division /// regulation of pole plasm oskar mRNA localization /// oogenesis (sensu Insecta) /// oogenesis (sensu Insecta) /// RNA interference /// RNA interference /// stem cell division /// RNA interference, targeting of mRNA for destruction /// karyosome formation /// regu…	---	cytoplasm /// polar granule
1631627_at	CG5335 /// Fat body protein 1	CG5335 /// Fbp1	mate, aggress	storage protein import into fat body /// storage protein import into fat body /// transport /// storage protein import into fat body	sugar binding /// protein transporter activity /// protein transporter activity /// oxygen transporter activity /// protein transporter activity	---
1631648_at	---	CG8268	mate, loco, aggress	negative regulation of translational elongation /// SRP-dependent cotranslational protein targeting to membrane	receptor activity /// mRNA binding /// 7S RNA binding	signal recognition particle (sensu Eukaryota)
1631670_at	Serine protease inhibitor 2	Spn2	mate, loco, aggress	negative regulation of proteolysis /// proteolysis	hormone binding /// serine-type endopeptidase inhibitor activity /// serine-type endopeptidase inhibitor activity	---
1631676_at	CG4467	CG4467	loco, aggress	proteolysis	membrane alanyl aminopeptidase activity /// glutamyl aminopeptidase activity /// glutamyl aminopeptidase activity	---
1631693_at	CG9616	CG9616	mate, aggress	---	---	---
1631761_at	CG31313	CG31313	mate, aggress	---	cysteine protease inhibitor activity	---
1631800_at	CG6690	CG6690	mate, loco	electron transport /// protein modification	electron transporter activity /// glucosidase activity /// flavin-linked sulfhydryl oxidase activity /// flavin-linked sulfhydryl oxidase activity	---
1631805_at	---	CG3397	mate, loco, aggress	potassium ion transport	oxidoreductase activity	voltage-gated potassium channel complex
1631806_at	CG8693	CG8693	mate, aggress	carbohydrate metabolism	alpha-amylase activity /// alpha-glucosidase activity /// transporter activity /// alpha-glucosidase activity	---
1631861_at	cdc2	cdc2	mate, loco	regulation of progression through cell cycle /// G1/S transition of mitotic cell cycle /// G2/M transition of mitotic cell cycle /// G2/M transition of mitotic cell cycle /// protein amino acid phosphorylation /// protein amino acid phosphorylation /// cell cycle /// mitosis /// male meiosis I /// spermatogenesis /// meiotic G2/MI transition /// hyperphosphorylation of RNA polymerase II /// neuro…	protein serine/threonine kinase activity /// cyclin-dependent protein kinase activity /// cyclin-dependent protein kinase activity /// receptor signaling protein serine/threonine kinase activity /// protein binding /// ATP binding /// nucleotide binding /// protein kinase activity /// protein serine/threonine kinase activity /// kinase activity /// transferase activity	nucleus
1631867_at	Imaginal disc growth factor 5	Idgf5	mate, aggress	polysaccharide metabolism /// signal transduction /// cell-cell signaling /// imaginal disc development /// carbohydrate metabolism /// chitin catabolism /// development	chitinase activity /// growth factor activity /// imaginal disc growth factor activity /// hydrolase activity, hydrolyzing N-glycosyl compounds /// hydrolase activity, hydrolyzing O-glycosyl compounds /// chitinase activity /// chitinase activity	extracellular region
1631948_s_at	Clock	Clk	mate, loco	negative regulation of transcription from RNA polymerase II promoter /// signal transduction /// rhythmic behavior /// circadian rhythm /// circadian rhythm /// circadian rhythm /// eclosion rhythm /// eclosion rhythm /// regulation of circadian sleep/wake cycle, sleep /// locomotor rhythm /// locomotor rhythm /// locomotor rhythm /// positive regulation of transcription, DNA-dependent /// positi…	DNA binding /// transcription factor activity /// RNA polymerase II transcription factor activity /// RNA polymerase II transcription factor activity /// signal transducer activity /// protein heterodimerization activity /// DNA binding /// transcription regulator activity /// microtubule binding	nucleus /// nucleus
1631962_at	Metallothionein D	MtnD	mate, aggress	---	copper ion binding /// zinc ion binding /// cadmium ion binding /// metal ion binding	---
1632021_at	Cyp6a20	Cyp6a20	mate, loco	electron transport /// steroid metabolism	monooxygenase activity /// electron transporter activity /// electron transporter activity /// oxidoreductase activity /// iron ion binding /// heme binding /// metal ion binding /// electron transporter activity	microsome /// membrane /// membrane
1632024_at	CG5180	CG5180	mate, aggress	---	protein binding	---
1632032_at	CG13188	CG13188	mate, aggress	regulation of transcription, DNA-dependent	---	intracellular
1632087_at	CG9928	CG9928	mate, aggress	---	protein binding	---
1632105_a_at	ciboulot	cib	mate, loco	cytoskeleton organization and biogenesis /// brain development /// central nervous system remodeling (sensu Insecta)	actin binding /// actin monomer binding /// actin binding /// actin binding	cytosol /// cytoplasm
1632114_at	Cyp12a4	Cyp12a4	mate, loco	electron transport	monooxygenase activity /// electron transporter activity /// electron transporter activity /// oxidoreductase activity /// protein binding /// iron ion binding /// heme binding /// metal ion binding /// electron transporter activity	mitochondrion /// mitochondrion /// mitochondrion /// membrane /// mitochondrion
1632119_s_at	lightoid	ltd	mate, aggress	protein amino acid phosphorylation /// protein targeting to mitochondrion /// ommochrome biosynthesis /// eye pigment precursor transport /// receptor mediated endocytosis /// signal transduction /// small GTPase mediated signal transduction /// learning and/or memory /// olfactory learning /// regulation of exocytosis /// eye pigment granule organization and biogenesis /// protein transport	GTPase activity /// protein kinase activity /// ATP binding /// GTP binding /// hydrolase activity, acting on acid anhydrides, in phosphorus-containing anhydrides /// protein binding /// nucleotide binding /// GTP binding	membrane
1632120_at	CG15533	CG15533	mate, aggress	sphingomyelin metabolism /// sphingomyelin catabolism /// sphingomyelin metabolism	sphingomyelin phosphodiesterase activity /// sphingomyelin phosphodiesterase activity /// hydrolase activity /// sphingomyelin phosphodiesterase activity	---
1632139_at	CG14174	CG14174	mate, loco	---	---	---
1632140_at	---	---	mate, loco	---	---	---
1632147_at	Androcam	And	mate, aggress	ciliary or flagellar motility /// detection of calcium ion /// calcium-mediated signaling /// detection of calcium ion	calcium ion binding /// calcium ion binding /// calmodulin binding /// protein binding /// calcium ion binding /// calcium ion binding	nucleus /// cytoplasm /// cytoplasm /// flagellum (sensu Bacteria) /// cytoplasm
1632151_at	Arginine methyltransferase 7	Art7	mate, loco	peptidyl-arginine methylation, to asymmetrical-dimethyl arginine /// peptidyl-arginine methylation, to asymmetrical-dimethyl arginine	protein-arginine N-methyltransferase activity /// methyltransferase activity /// S-adenosylmethionine-dependent methyltransferase activity /// transferase activity /// protein-arginine N-methyltransferase activity	---
1632155_at	CG13676	CG13676	mate, aggress	chitin metabolism	chitin binding	extracellular region
1632177_at	homothorax	hth	mate, loco, aggress	salivary gland determination /// salivary gland determination /// peripheral nervous system development /// leg disc proximal/distal pattern formation /// eye photoreceptor fate commitment (sensu Endopterygota) /// specification of organ identity /// proximal/distal pattern formation /// eye development (sensu Endopterygota) /// brain development /// regulation of transcription from RNA polymeras…	transcription factor activity /// transcription factor activity	nucleus
1632184_at	CG4953	CG4953	mate, aggress	---	---	---
1632188_at	Hexosaminidase 1	Hexo1	mate, aggress	polysaccharide metabolism /// carbohydrate metabolism	beta-N-acetylhexosaminidase activity /// hydrolase activity, hydrolyzing N-glycosyl compounds /// beta-N-acetylhexosaminidase activity /// beta-N-acetylhexosaminidase activity	---
1632189_at	CG3587	CG3587	mate, loco	---	---	---
1632195_at	CG4645	CG4645	mate, loco	---	---	---
1632215_at	CG6296	CG6296	mate, aggress	lipid metabolism	triacylglycerol lipase activity /// phospholipase A1 activity /// catalytic activity /// triacylglycerol lipase activity	---
1632228_at	CG6733	CG6733	mate, aggress	proteolysis /// amino acid metabolism	aminoacylase activity /// metallopeptidase activity /// protein binding /// aminoacylase activity /// hydrolase activity /// protein dimerization activity	cytoplasm
1632243_at	CG2669	CG2669	mate, loco	---	---	---
1632254_a_at	CG30270	CG30270	mate, aggress	---	---	---
1632288_at	CDC45L	CDC45L	mate, loco	regulation of progression through cell cycle /// DNA replication /// DNA replication /// DNA replication initiation /// DNA amplification /// chromosome condensation /// DNA replication initiation /// tRNA processing /// DNA replication /// DNA replication initiation	DNA binding /// chromatin binding /// DNA replication origin binding /// protein binding /// tRNA (5-methylaminomethyl-2-thiouridylate)-methyltransferase activity /// DNA binding	nucleus /// pre-replicative complex /// pre-replicative complex /// cytoplasm /// cytoplasm /// pre-replicative complex
1632292_at	Myt1	Myt1	mate, aggress	regulation of progression through cell cycle /// G2/M transition of mitotic cell cycle /// G2/M transition of mitotic cell cycle /// protein amino acid phosphorylation /// protein amino acid phosphorylation /// protein amino acid phosphorylation /// mitosis /// negative regulation of progression through mitotic cell cycle /// male germ-line stem cell division /// protein amino acid phosphorylatio…	protein kinase activity /// protein kinase activity /// protein serine/threonine kinase activity /// protein threonine/tyrosine kinase activity /// protein threonine/tyrosine kinase activity /// non-membrane spanning protein tyrosine kinase activity /// ATP binding /// nucleotide binding /// protein kinase activity /// kinase activity /// transferase activity /// protein kinase activity /// prote…	cytoplasm /// Golgi apparatus /// Golgi stack /// membrane
1632301_at	---	CG9536	mate, loco, aggress	---	---	---
1632328_at	CG32209	CG32209	mate, aggress	carbohydrate metabolism /// chitin metabolism	chitin binding /// hydrolase activity, acting on carbon-nitrogen (but not peptide) bonds	extracellular region
1632348_at	CG9452	CG9452	mate, loco	phosphate metabolism	acid phosphatase activity /// acid phosphatase activity	---
1632380_at	minibrain	mnb	mate, aggress	protein amino acid phosphorylation /// induction of apoptosis /// ectoderm development /// nervous system development /// brain development /// brain development /// learning and/or memory /// circadian rhythm /// visual behavior /// cell proliferation /// olfactory learning /// protein amino acid phosphorylation /// development /// nervous system development /// cell differentiation	protein kinase activity /// protein serine/threonine kinase activity /// protein serine/threonine kinase activity /// receptor signaling protein serine/threonine kinase activity /// protein threonine/tyrosine kinase activity /// ATP binding /// nucleotide binding /// protein kinase activity /// protein serine/threonine kinase activity /// kinase activity /// transferase activity /// protein serin…	nucleus
1632383_at	Arginine methyltransferase 1	Art1	mate, loco	protein amino acid methylation /// histone methylation /// peptidyl-arginine methylation, to asymmetrical-dimethyl arginine	protein-arginine N-methyltransferase activity /// protein-arginine omega-N monomethyltransferase activity /// protein-arginine omega-N asymmetric methyltransferase activity /// histone methyltransferase activity /// methyltransferase activity /// protein methyltransferase activity /// S-adenosylmethionine-dependent methyltransferase activity /// transferase activity /// protein-arginine N-methylt…	cytoplasm
1632392_s_at	Slowpoke binding protein	Slob	mate, loco	protein amino acid phosphorylation /// regulation of synaptic transmission	protein kinase activity /// protein kinase activity /// protein binding /// ATP binding /// kinase activity /// transferase activity /// protein kinase activity	cytoplasm
1632394_s_at	---	CG31919	mate, loco, aggress	---	---	---
1632395_s_at	Vha100-1	Vha100-1	mate, aggress	cation transport /// proton transport	hydrogen-exporting ATPase activity, phosphorylative mechanism /// hydrogen-exporting ATPase activity, phosphorylative mechanism	hydrogen-transporting ATPase V0 domain /// membrane /// hydrogen-transporting ATPase V0 domain
1632398_a_at	CG31735	CG31735	mate, loco	---	---	---
1632400_at	CG3841 /// nemo	CG3841 /// nmo	mate, loco	MAPKKK cascade /// establishment of planar polarity /// protein amino acid phosphorylation /// anti-apoptosis /// eye development (sensu Endopterygota) /// wing vein specification /// wing morphogenesis /// cell proliferation /// ommatidial rotation /// ommatidial rotation /// negative regulation of Wnt receptor signaling pathway /// negative regulation of frizzled signaling pathway	carboxylesterase activity /// protein serine/threonine kinase activity /// protein serine/threonine kinase activity /// receptor signaling protein serine/threonine kinase activity /// MAP kinase activity /// ATP binding /// catalytic activity /// protein serine/threonine kinase activity /// carboxylesterase activity	---
1632430_at	Transferrin 1	Tsf1	mate, aggress	iron ion transport /// iron ion homeostasis /// defense response /// iron ion transport /// iron ion homeostasis /// iron ion homeostasis	iron ion transporter activity /// iron ion transporter activity /// carrier activity /// ferric iron binding /// ferric iron binding /// iron ion transporter activity /// ferric iron binding	extracellular region
1632431_s_at	Angiotensin converting enzyme /// Ance	Ance /// DsimAnce	mate, loco	proteolysis /// spermatid nuclear differentiation /// sperm individualization /// metamorphosis (sensu Insecta)	peptidyl-dipeptidase A activity /// peptidyl-dipeptidase A activity /// peptidyl-dipeptidase A activity /// peptidyl-dipeptidase activity /// zinc ion binding /// carboxypeptidase activity /// peptidyl-dipeptidase A activity /// peptidase activity /// metallopeptidase activity /// zinc ion binding /// hydrolase activity /// metal ion binding /// peptidyl-dipeptidase activity	extracellular region /// membrane
1632432_at	CG9850	CG9850	mate, aggress	cell proliferation /// proteolysis	metalloendopeptidase activity	---
1632450_at	CG13494	CG13494	mate, aggress	---	protein binding	---
1632461_at	CG31233	CG31233	mate, aggress	proteolysis	membrane alanyl aminopeptidase activity /// membrane alanyl aminopeptidase activity /// membrane alanyl aminopeptidase activity	---
1632481_at	CG8602	CG8602	mate, aggress	transport /// ion transport /// cation transport /// extracellular transport	transporter activity	integral to membrane /// membrane
1632497_a_at	Grunge	Gug	loco, aggress	segment specification /// leg morphogenesis (sensu Endopterygota) /// negative regulation of transcription /// regulation of transcription	DNA binding /// transcription corepressor activity	nucleus /// cytoplasm /// nucleus
1632525_at	CG9925	CG9925	mate, loco	---	protein binding /// nucleic acid binding /// zinc ion binding	---
1632565_at	Bicoid interacting protein 1	Bin1	mate, loco, aggress	negative regulation of transcription from RNA polymerase II promoter /// negative regulation of transcription, DNA-dependent	chromatin binding /// transcription corepressor activity /// protein binding	nucleus /// Sin3 complex
1632567_at	CG31342	CG31342	loco, aggress	---	---	---
1632584_at	CG3344	CG3344	mate, loco	proteolysis	serine carboxypeptidase activity /// catalytic activity /// serine carboxypeptidase activity /// serine carboxypeptidase activity	---
1632602_s_at	Argonaute 1	AGO1	loco, aggress	translational initiation /// synaptogenesis /// RNA interference /// RNA interference, production of siRNA /// RNA interference, targeting of mRNA for destruction /// miRNA-mediated gene silencing /// miRNA-mediated gene silencing, production of miRNAs /// miRNA-mediated gene silencing, mRNA cleavage	translation initiation factor activity /// enzyme binding /// translation initiation factor activity	eukaryotic translation initiation factor 2 complex /// RNA-induced silencing complex /// eukaryotic translation initiation factor 2 complex /// RNA-induced silencing complex
1632644_s_at	couch potato	cpo	mate, aggress	peripheral nervous system development /// cellular physiological process /// synaptic transmission	mRNA binding /// nucleotide binding /// nucleic acid binding /// RNA binding /// mRNA binding	nucleus /// nucleus /// nucleus
1632656_at	CG12112	CG12112	mate, aggress	---	---	---
1632659_at	NPC1b	NPC1b	mate, aggress	proteolysis /// lipid metabolism /// lipid transport	cysteine-type endopeptidase activity /// receptor activity /// hedgehog receptor activity	plasma membrane /// plasma membrane
1632664_at	Osiris 12	Osi12	mate, aggress	---	---	---
1632666_at	Laminin B2	LanB2	mate, aggress	transport /// cell-matrix adhesion /// signal transduction /// phosphoenolpyruvate-dependent sugar phosphotransferase system /// organ morphogenesis /// tissue development /// cell-cell adhesion /// embryonic morphogenesis /// cell adhesion	alcohol dehydrogenase activity, zinc-dependent /// structural molecule activity /// sugar porter activity /// zinc ion binding /// protein binding /// protein binding	basement membrane /// basement membrane /// basal lamina /// extracellular matrix (sensu Metazoa) /// basement membrane /// extracellular matrix /// basement membrane
1632669_at	Minichromosome maintenance 2	Mcm2	mate, loco	DNA replication /// DNA replication /// pre-replicative complex formation and maintenance /// pre-replicative complex formation and maintenance /// DNA replication initiation /// cell proliferation /// chromosome condensation /// DNA replication /// transcription /// regulation of transcription, DNA-dependent /// cell cycle /// pre-replicative complex formation and maintenance	DNA binding /// DNA helicase activity /// chromatin binding /// chromatin binding /// DNA replication origin binding /// ATP binding /// DNA-dependent ATPase activity /// protein binding /// nucleotide binding /// nucleic acid binding /// DNA binding /// zinc ion binding /// metal ion binding /// chromatin binding	nucleus /// pre-replicative complex /// pre-replicative complex /// nucleus /// pre-replicative complex
1632679_s_at	espinas	esn	mate, aggress	cytoskeleton organization and biogenesis /// development /// gametogenesis	nucleic acid binding /// structural constituent of cytoskeleton /// zinc ion binding /// metal ion binding	nucleus
1632683_s_at	gag-int-pol	copiaGIP	mate, loco, aggress	---	---	---
1632688_s_at	CG11594	CG11594	mate, aggress	carbohydrate metabolism	protein binding	---
1632695_at	CG18585	CG18585	mate, loco	proteolysis /// protein metabolism	carboxypeptidase activity /// carboxypeptidase A activity /// peptidase activity /// metallopeptidase activity	---
1632698_at	u-shaped	ush	mate, aggress	terminal region determination /// germ-band shortening /// germ-band shortening /// dorsal closure /// dorsal closure, leading edge cell fate determination /// ectoderm development /// eye development (sensu Endopterygota) /// heart development /// heart development /// head involution /// torso signaling pathway /// negative regulation of cell fate specification /// hemopoiesis /// pigment metab…	transcription factor activity /// ligand-dependent nuclear receptor activity /// protein binding /// transcription factor binding /// transcription factor binding /// zinc ion binding /// nucleic acid binding /// DNA binding /// metal ion binding	nucleus /// nucleus /// nucleus
1632710_s_at	CG4572 /// GA18267	CG4572 /// DpseGA18267	mate, aggress	proteolysis /// rRNA processing	serine carboxypeptidase activity /// catalytic activity /// serine carboxypeptidase activity /// methyltransferase activity /// transferase activity /// serine carboxypeptidase activity	---
1632728_at	Gcn2	Gcn2	loco, aggress	regulation of translation /// regulation of translation /// protein amino acid phosphorylation /// protein amino acid phosphorylation /// protein biosynthesis /// protein amino acid phosphorylation /// regulation of translation	protein kinase activity /// eukaryotic elongation factor-2 kinase activity /// receptor signaling protein serine/threonine kinase activity /// aminoacyl-tRNA ligase activity /// ATP binding /// nucleotide binding /// translation initiation factor activity /// protein kinase activity /// protein serine/threonine kinase activity /// kinase activity /// transferase activity	cytosol /// cytosol
1632734_s_at	bangles and beads	bnb	mate, loco	development /// gliogenesis /// development	---	---
1632744_a_at	inflated	if	mate, loco	cell adhesion /// cell adhesion /// heterophilic cell adhesion /// cell-matrix adhesion /// tracheal outgrowth (sensu Insecta) /// tracheal epithelial cell migration (sensu Insecta) /// salivary gland development /// apposition of dorsal and ventral wing surfaces /// wing morphogenesis /// wing morphogenesis /// wing morphogenesis /// midgut development /// regulation of cell shape /// muscle att…	receptor activity /// receptor activity /// protein binding /// cell adhesion molecule binding /// cell adhesion molecule binding /// receptor activity /// protein binding /// receptor activity /// cell adhesion molecule binding	integrin complex /// integrin complex /// integrin complex /// contractile fiber /// integrin complex /// membrane /// integral to membrane /// integrin complex
1632747_at	CG11164	CG11164	mate, loco	---	---	---
1632802_at	Juvenile hormone-inducible protein 26	JhI-26	mate, aggress	---	protein binding /// kinase activity /// transferase activity	---
1632808_at	CG6012	CG6012	mate, aggress	steroid metabolism	oxidoreductase activity, acting on the CH-OH group of donors, NAD or NADP as acceptor /// oxidoreductase activity, acting on the CH-OH group of donors, NAD or NADP as acceptor	---
1632814_at	plutonium	plu	mate, loco	fertilization (sensu Metazoa) /// egg activation /// regulation of progression through mitotic cell cycle /// negative regulation of DNA replication /// negative regulation of DNA replication	DNA binding	---
1632840_s_at	fusilli	fus	mate, loco	epidermal growth factor receptor signaling pathway	mRNA binding /// mRNA binding /// nucleotide binding /// nucleic acid binding /// mRNA binding	---
1632852_s_at	Glutamine synthetase 1	Gs1	mate, loco	glutamine metabolism /// amino acid biosynthesis /// nitrogen fixation /// glutamine biosynthesis /// nitrogen compound metabolism	glutamate-ammonia ligase activity /// glutamate-ammonia ligase activity /// glutamate-ammonia ligase activity /// glutamate synthase activity /// glutamate-ammonia ligase activity /// ligase activity /// glutamate-ammonia ligase activity	mitochondrion /// mitochondrion /// mitochondrion
1632865_s_at	CG12974	CG12974	mate, loco	---	---	---
1632874_at	CG6602	CG6602	mate, aggress	---	---	---
1632912_s_at	CG13667	CG13667	mate, aggress	electron transport /// amino acid metabolism	electron transporter activity /// FMN binding /// oxidoreductase activity /// protein binding /// oxidoreductase activity /// oxidoreductase activity	---
1632927_at	CG8359	CG8359	mate, loco	---	DNA binding	---
1632946_at	Ste20-like kinase	Stlk	mate, aggress	protein amino acid phosphorylation /// cytoskeleton organization and biogenesis /// intracellular signaling cascade /// protein amino acid phosphorylation	nucleotide binding /// protein kinase activity /// protein serine/threonine kinase activity /// ATP binding /// kinase activity /// transferase activity /// receptor signaling protein serine/threonine kinase activity /// protein serine/threonine kinase activity	---
1632958_a_at	---	CG15675	mate, loco, aggress	---	---	---
1632974_s_at	CG30015	CG30015	mate, aggress	---	---	---
1632975_at	CG4398	CG4398	mate, aggress	---	---	---
1632978_at	---	CG32207	mate, loco, aggress	---	---	---
1633009_a_at	CG6640	CG6640	mate, loco	transport	transporter activity	membrane /// integral to membrane
1633010_s_at	CG30382 /// Proteasome 6 subunit	CG30382 /// Pros6	mate, loco	proteolysis /// ubiquitin-dependent protein catabolism	endopeptidase activity /// endopeptidase activity /// endopeptidase activity /// threonine endopeptidase activity /// peptidase activity /// hydrolase activity /// endopeptidase activity	proteasome core complex (sensu Eukaryota) /// proteasome core complex (sensu Eukaryota) /// nucleus /// cytosol /// proteasome core complex (sensu Eukaryota) /// protein complex /// proteasome core complex (sensu Eukaryota)
1633016_a_at	staufen	stau	loco, aggress	RNA localization /// microtubule-based process /// pole plasm assembly /// pole plasm assembly /// pole plasm RNA localization /// regulation of pole plasm oskar mRNA localization /// pole plasm protein localization /// neuroblast fate determination /// long-term memory /// long-term memory /// protein localization /// intracellular mRNA localization /// intracellular mRNA localization /// embryo…	double-stranded RNA binding /// double-stranded RNA binding /// mRNA binding /// mRNA 3'-UTR binding /// microtubule binding /// microtubule binding /// RNA binding /// double-stranded RNA binding /// double-stranded RNA binding /// microtubule binding	microtubule associated complex /// cell cortex /// apical cortex /// basal cortex /// basal cortex /// intracellular /// microtubule associated complex
1633021_s_at	Spinophilin /// CG32295	Spn /// CG32295	mate, loco	---	protein phosphatase 1 binding /// protein binding /// protein phosphatase 1 binding	---
1633036_s_at	/// Glutathione Synthetase	CG32495 /// GS	mate, loco, aggress	glutathione biosynthesis /// protein metabolism /// glutathione biosynthesis /// protein biosynthesis	ligase activity /// catalytic activity /// ATP binding /// glutathione synthase activity	---
1633047_at	CG1809	CG1809	mate, aggress	skeletal development /// mesoderm development /// metabolism	alkaline phosphatase activity /// nucleotide phosphatase activity /// magnesium ion binding /// zinc ion binding /// hydrolase activity /// alkaline phosphatase activity	---
1633050_at	---	CG12813	mate, loco, aggress	---	---	---
1633051_at	CG13741	CG13741	loco, aggress	---	---	---
1633053_at	Immune induced molecule 1	IM1	mate, aggress	defense response	---	extracellular region
1633059_at	---	CG6357	mate, loco, aggress	---	cathepsin L activity	---
1633082_at	CG8449	CG8449	mate, aggress	---	protein binding	---
1633092_at	cup	cup	mate, loco	regulation of translation /// chromosome organization and biogenesis (sensu Eukaryota) /// female meiosis /// follicle cell migration (sensu Insecta) /// oogenesis (sensu Insecta) /// oogenesis (sensu Insecta) /// negative regulation of translation /// meiotic chromosome segregation /// regulation of pole plasm oskar mRNA localization /// negative regulation of oskar mRNA translation /// transcri…	protein binding /// translation regulator activity	nuclear envelope lumen /// cytoplasm /// plasma membrane /// plasma membrane
1633106_at	CG6662	CG6662	mate, aggress	oxygen and reactive oxygen species metabolism /// defense response /// response to toxin /// metabolism	glutathione transferase activity /// protein binding /// glutathione transferase activity /// transferase activity /// glutathione transferase activity	cytoplasm
1633135_s_at	CG18854	CG18854	mate, aggress	---	inositol trisphosphate 3-kinase activity /// inositol trisphosphate 3-kinase activity /// protein binding /// inositol trisphosphate 3-kinase activity	---
1633144_at	jitterbug	jbug	mate, loco	cytoskeleton organization and biogenesis	actin binding /// structural constituent of cytoskeleton /// actin binding	---
1633150_a_at	---	CG12677	mate, loco, aggress	---	---	---
1633157_a_at	igloo	igl	mate, loco	---	calmodulin binding	---
1633232_at	CG18358	CG18358	mate, loco	---	---	---
1633253_s_at	CG2991	CG2991	mate, aggress	protein ubiquitination	ubiquitin-protein ligase activity /// zinc ion binding /// protein binding	ubiquitin ligase complex
1633254_at	CG7787	CG7787	mate, aggress	intracellular protein transport /// small GTPase mediated signal transduction /// vesicle-mediated transport /// transport /// protein transport /// vesicle-mediated transport	guanyl-nucleotide exchange factor activity /// zinc ion binding /// protein binding /// guanyl-nucleotide exchange factor activity /// zinc ion binding /// metal ion binding /// guanyl-nucleotide exchange factor activity /// zinc ion binding	---
1633270_at	---	---	mate, loco	---	---	---
1633280_s_at	CG12581	CG12581	mate, aggress	---	---	---
1633283_at	CG6764	CG6764	mate, aggress	protein biosynthesis /// ribosome biogenesis and assembly /// D-amino acid catabolism /// protein biosynthesis /// ribosome biogenesis /// protein biosynthesis /// ribosome biogenesis and assembly	nucleic acid binding /// structural constituent of ribosome /// protein binding /// hydrolase activity /// hydrolase activity, acting on ester bonds /// structural constituent of ribosome /// structural constituent of ribosome	cytosolic large ribosomal subunit (sensu Eukaryota) /// cytoplasm /// intracellular /// nucleus /// ribosome /// cytosolic large ribosomal subunit (sensu Eukaryota)
1633286_at	---	CG32372	mate, loco, aggress	transmission of nerve impulse /// cell adhesion	---	---
1633304_at	CG1967	CG1967	mate, loco	intracellular protein transport /// post-Golgi vesicle-mediated transport /// transport /// post-Golgi vesicle-mediated transport	intracellular transporter activity /// protein carrier activity /// intracellular transporter activity	membrane /// transport vesicle /// coated vesicle /// integral to membrane /// transport vesicle /// coated vesicle
1633313_at	SP2523	SP2523	mate, loco	---	---	---
1633334_at	CG15822	CG15822	mate, aggress	---	---	---
1633344_at	CG5494	CG5494	mate, aggress	---	structural constituent of cuticle (sensu Insecta) /// structural constituent of cuticle (sensu Insecta)	---
1633359_a_at	Traf3 /// Traf3	Traf3 /// DyakTraf3	mate, loco	defense response /// signal transduction /// defense response /// signal transduction	protein binding	---
1633370_s_at	---	---	mate, loco, aggress	---	---	---
1633379_s_at	cap-n-collar	cnc	mate, aggress	regulation of transcription from RNA polymerase II promoter /// response to stress /// defense response /// oocyte dorsal/ventral axis determination /// regulation of pole plasm oskar mRNA localization /// blastoderm segmentation /// mesoderm development /// oocyte microtubule cytoskeleton polarization /// regulation of bicoid mRNA localization /// hemopoiesis /// maintenance of oocyte nucleus lo…	DNA binding /// transcription factor activity /// RNA polymerase II transcription factor activity /// transcriptional activator activity /// protein heterodimerization activity /// DNA binding /// sequence-specific DNA binding /// protein dimerization activity /// protein heterodimerization activity	nucleus /// nucleus /// nucleus
1633386_s_at	methuselah-like 8	mthl8	mate, loco	response to stress /// G-protein coupled receptor protein signaling pathway /// determination of adult life span /// response to stress /// signal transduction /// G-protein coupled receptor protein signaling pathway /// response to stress /// G-protein coupled receptor protein signaling pathway /// determination of adult life span	G-protein coupled receptor activity /// signal transducer activity /// receptor activity /// G-protein coupled receptor activity /// G-protein coupled receptor activity	integral to membrane /// integral to membrane /// membrane /// integral to membrane /// integral to membrane
1633389_at	CG12404	CG12404	mate, aggress	---	oxidoreductase activity /// protein binding	Golgi membrane /// Golgi membrane
1633400_at	cueball	cue	mate, loco	primary spermatocyte growth	low-density lipoprotein receptor activity /// low-density lipoprotein receptor activity	membrane
1633401_s_at	///	Cyp12d1-p /// Cyp12d1-d	mate, loco, aggress	electron transport	monooxygenase activity /// oxidoreductase activity /// electron transporter activity /// electron transporter activity	mitochondrion /// mitochondrion
1633417_at	giant nuclei	gnu	mate, aggress	regulation of progression through cell cycle /// regulation of progression through cell cycle /// mitosis /// mitosis /// mitosis /// mitosis /// egg activation /// regulation of progression through mitotic cell cycle /// negative regulation of DNA replication /// negative regulation of DNA replication	protein binding	nucleus /// cytoplasm
1633425_at	CG2191	CG2191	mate, aggress	coenzyme metabolism /// cation transport /// extracellular transport /// prosthetic group metabolism /// transport /// ion transport /// sodium ion transport	cation transporter activity /// sodium-dependent multivitamin transporter activity /// transporter activity /// sodium-dependent multivitamin transporter activity	membrane /// integral to membrane
1633430_at	RNA polymerase II elongation factor	TfIIS	mate, loco	regulation of transcription, DNA-dependent /// RNA elongation from RNA polymerase II promoter /// regulation of transcription /// transcription /// RNA elongation /// defense response /// regulation of transcription /// regulation of transcription	DNA binding /// transcription factor activity /// RNA polymerase II transcription factor activity /// transcriptional elongation regulator activity /// transcriptional elongation regulator activity /// general RNA polymerase II transcription factor activity /// translation elongation factor activity /// zinc ion binding /// transcription regulator activity /// metal ion binding /// transcriptiona…	nucleus /// nucleus /// nucleus /// nucleus
1633443_s_at	CG2082	CG2082	loco, aggress	signal transduction /// cell differentiation	---	---
1633446_s_at	CG6981	CG6981	mate, loco	---	protein binding	---
1633458_at	swallow /// swallow pseudogene	swa	mate, loco	intracellular mRNA localization /// pole plasm mRNA localization /// bicoid mRNA localization /// bicoid mRNA localization /// cell cycle /// mitosis /// development /// cell division	mRNA binding /// mRNA binding /// dynein binding /// protein binding /// mRNA binding	nucleus
1633471_at	Peroxiredoxin 2540	Prx2540-2	loco, aggress	oxygen and reactive oxygen species metabolism /// defense response	peroxidase activity /// peroxidase activity /// glutathione peroxidase activity /// antioxidant activity /// antioxidant activity /// peroxidase activity /// antioxidant activity /// oxidoreductase activity /// peroxidase activity /// glutathione peroxidase activity /// antioxidant activity	---
1633473_s_at	Aldolase	Ald	mate, loco, aggress	mesoderm development /// glycolysis /// glycolysis	fructose-bisphosphate aldolase activity /// fructose-bisphosphate aldolase activity /// fructose-bisphosphate aldolase activity	---
1633476_at	acyl-Coenzyme A oxidase at 57D distal	Acox57D-d	mate, loco, aggress	electron transport /// fatty acid beta-oxidation	palmitoyl-CoA oxidase activity /// acyl-CoA oxidase activity	peroxisome
1633492_at	homogentisate 1,2-dioxygenase	hgo	mate, aggress	L-phenylalanine catabolism /// tyrosine catabolism /// L-phenylalanine catabolism /// tyrosine metabolism /// tyrosine catabolism	homogentisate 1,2-dioxygenase activity /// homogentisate 1,2-dioxygenase activity /// identical protein binding /// homogentisate 1,2-dioxygenase activity /// iron ion binding /// oxidoreductase activity /// oxidoreductase activity, acting on single donors with incorporation of molecular oxygen, incorporation of two atoms of oxygen /// metal ion binding /// homogentisate 1,2-dioxygenase activity	---
1633520_at	CG32027	CG32027	mate, loco	---	---	---
1633523_at	Porphobilinogen synthase	Pbgs	mate, aggress	porphyrin metabolism /// heme biosynthesis /// porphyrin biosynthesis	porphobilinogen synthase activity /// porphobilinogen synthase activity /// protein binding /// identical protein binding /// porphobilinogen synthase activity /// lyase activity /// porphobilinogen synthase activity	---
1633532_at	CG5767	CG5767	mate, aggress	---	---	---
1633553_s_at	---	SP1173	mate, loco, aggress	---	---	---
1633558_s_at	---	CG14997	mate, loco, aggress	---	---	---
1633559_at	CG8331	CG8331	mate, loco	cell proliferation	small GTPase regulator activity	---
1633593_s_at	CG32713 /// CG33223	CG32713 /// CG33223	mate, aggress	protein modification	---	---
1633599_a_at	Phosphoenolpyruvate carboxykinase	Pepck	loco, aggress	gluconeogenesis /// gluconeogenesis /// gluconeogenesis /// gluconeogenesis	phosphoenolpyruvate carboxykinase (GTP) activity /// GTP binding /// nucleotide binding /// phosphoenolpyruvate carboxykinase activity /// phosphoenolpyruvate carboxykinase (GTP) activity /// lyase activity /// carboxy-lyase activity /// phosphoenolpyruvate carboxykinase (GTP) activity	mitochondrion /// mitochondrion
1633613_at	CG2765	CG2765	mate, aggress	---	---	---
1633617_at	CG15116	CG15116	mate, aggress	oxygen and reactive oxygen species metabolism /// response to stress /// defense response /// response to oxidative stress /// steroid metabolism /// response to toxin	glutathione peroxidase activity /// protein binding /// peroxidase activity /// glutathione peroxidase activity /// oxidoreductase activity /// glutathione peroxidase activity	---
1633631_at	---	CG9682	mate, loco, aggress	---	---	---
1633639_at	---	Cyp28d1	mate, loco, aggress	electron transport /// steroid metabolism	monooxygenase activity /// oxidoreductase activity /// electron transporter activity /// electron transporter activity	membrane /// microsome
1633645_at	CG13512	CG13512	mate, aggress	---	protein binding	---
1633649_s_at	trp-like	trpl	mate, loco	calcium ion transport /// response to light stimulus /// response to abiotic stimulus /// calcium-mediated signaling /// fluid secretion /// calcium-mediated signaling /// detection of light stimulus during visual perception /// transport /// ion transport /// cation transport /// calcium ion transport /// visual perception /// response to stimulus /// ion transport /// calcium ion transport	cation channel activity /// calcium channel activity /// calmodulin binding /// calmodulin binding /// calmodulin binding /// light-activated voltage-gated calcium channel activity /// store-operated calcium channel activity /// protein binding /// protein heterodimerization activity /// calmodulin binding /// ion channel activity /// cation channel activity /// calcium channel activity /// calci…	plasma membrane /// plasma membrane /// integral to plasma membrane /// rhabdomere /// rhabdomere /// rhabdomere /// inaD signaling complex /// intracellular /// plasma membrane /// membrane /// integral to membrane /// integral to membrane /// plasma membrane
1633660_at	Origin recognition complex subunit 5	Orc5	mate, loco	DNA replication /// DNA-dependent DNA replication /// DNA-dependent DNA replication /// DNA replication initiation /// DNA replication initiation /// chromatin silencing /// mitotic spindle organization and biogenesis /// mitotic chromosome condensation /// DNA-dependent DNA replication /// protein biosynthesis /// glycyl-tRNA aminoacylation /// DNA replication /// DNA-dependent DNA replication /…	nucleotide binding /// DNA binding /// DNA replication origin binding /// nucleoside-triphosphatase activity /// gamma DNA-directed DNA polymerase activity /// aminoacyl-tRNA ligase activity /// glycine-tRNA ligase activity /// ATP binding /// transferase activity	nuclear origin of replication recognition complex /// nuclear origin of replication recognition complex /// nuclear origin of replication recognition complex /// mitochondrion /// gamma DNA polymerase complex /// nucleus /// nuclear origin of replication recognition complex
1633684_at	CG32444	CG32444	mate, aggress	monosaccharide metabolism /// galactose metabolism	aldose 1-epimerase activity /// aldose 1-epimerase activity /// aldose 1-epimerase activity	---
1633703_s_at	Pheromone-binding protein-related protein 2	Pbprp2	mate, loco	transport	pheromone binding /// pheromone binding /// phenylalkylamine binding /// odorant binding /// pheromone binding	extracellular region
1633704_at	CG7045	CG7045	mate, aggress	regulation of transcription, DNA-dependent	DNA binding /// DNA binding	chromatin /// nucleus /// chromatin /// nucleus
1633709_at	---	CG2772	mate, loco, aggress	lipid metabolism	triacylglycerol lipase activity	---
1633718_at	CG5355	CG5355	mate, aggress	proteolysis	prolyl oligopeptidase activity /// protein binding /// catalytic activity /// serine-type endopeptidase activity /// prolyl oligopeptidase activity /// peptidase activity /// serine-type peptidase activity /// prolyl oligopeptidase activity	---
1633728_at	CG12728	CG12728	mate, aggress	---	protein binding	---
1633743_at	RNA polymerase II 15kD subunit	RpII15	mate, loco	RNA elongation /// regulation of transcription, DNA-dependent /// transcription from RNA polymerase II promoter /// transcription from RNA polymerase II promoter /// mRNA transcription /// transcription from RNA polymerase II promoter	nucleic acid binding /// DNA binding /// transcription factor activity /// DNA-directed RNA polymerase activity /// DNA-directed RNA polymerase activity /// DNA-directed RNA polymerase activity	DNA-directed RNA polymerase II, core complex /// DNA-directed RNA polymerase II, core complex /// DNA-directed RNA polymerase II, core complex
1633745_a_at	short stop	shot	mate, aggress	microtubule cytoskeleton organization and biogenesis /// microtubule cytoskeleton organization and biogenesis /// cytoskeleton organization and biogenesis /// microtubule-based process /// microtubule-based process /// negative regulation of microtubule depolymerization /// cell cycle arrest /// ectoderm development /// axonogenesis /// sensory organ development /// tracheal system development (s…	actin binding /// actin binding /// structural constituent of cytoskeleton /// calcium ion binding /// microtubule binding /// microtubule binding /// cytoskeletal protein binding /// intermediate filament binding /// protein binding /// actin binding /// actin binding /// microtubule binding /// cytoskeletal protein binding	cytoskeleton /// microtubule /// adherens junction /// adherens junction /// microtubule cytoskeleton /// fusome /// muscle tendon junction
1633746_s_at	arc	a	mate, loco	eye development (sensu Endopterygota)	protein binding /// protein binding	adherens junction /// adherens junction /// apical plasma membrane
1633757_s_at	CG10188	CG10188	mate, aggress	cell surface receptor linked signal transduction /// hormone secretion	Rho guanyl-nucleotide exchange factor activity /// Rho guanyl-nucleotide exchange factor activity	---
1633763_at	anterior pharynx defective 1	aph-1	mate, aggress	Notch signaling pathway /// protein processing /// positive regulation of enzyme activity /// Notch signaling pathway	endopeptidase activity /// protein binding	plasma membrane /// integral to plasma membrane /// membrane /// integral to membrane
1633796_at	CG11425	CG11425	mate, loco	lipid metabolism /// dephosphorylation	phosphatidate phosphatase activity /// phosphatidate phosphatase activity /// phosphatidate phosphatase activity	---
1633798_at	ypsilon schachtel	yps	mate, aggress	regulation of transcription from RNA polymerase II promoter /// oogenesis (sensu Insecta) /// regulation of transcription, DNA-dependent	nucleic acid binding /// DNA binding /// mRNA binding /// transcription regulator activity /// protein binding /// nucleic acid binding /// nucleic acid binding	nucleus /// nucleus
1633820_at	Fad2	Fad2	mate, aggress	fatty acid metabolism /// fatty acid biosynthesis /// cytokinesis /// lipid biosynthesis	stearoyl-CoA 9-desaturase activity /// stearoyl-CoA 9-desaturase activity /// iron ion binding /// stearoyl-CoA 9-desaturase activity /// oxidoreductase activity /// oxidoreductase activity, acting on paired donors, with oxidation of a pair of donors resulting in the reduction of molecular oxygen to two molecules of water /// stearoyl-CoA 9-desaturase activity	endoplasmic reticulum /// membrane /// integral to membrane
1633834_at	CG9701	CG9701	mate, aggress	carbohydrate metabolism	glucosidase activity /// hydrolase activity /// hydrolase activity, hydrolyzing N-glycosyl compounds /// hydrolase activity, hydrolyzing O-glycosyl compounds	---
1633836_a_at	Fkbp13	Fkbp13	mate, aggress	protein folding	peptidyl-prolyl cis-trans isomerase activity /// calcium ion binding /// FK506 binding /// peptidyl-prolyl cis-trans isomerase activity /// isomerase activity /// peptidyl-prolyl cis-trans isomerase activity /// FK506 binding	endoplasmic reticulum
1633844_at	CG31469	CG31469	mate, loco	protein amino acid dephosphorylation /// protein amino acid dephosphorylation /// protein amino acid dephosphorylation	protein tyrosine phosphatase activity /// protein tyrosine phosphatase activity /// protein tyrosine phosphatase activity	---
1633857_at	CG13659	CG13659	mate, loco	---	protein binding /// kinase activity /// transferase activity	---
1633858_at	CG4286	CG4286	mate, aggress	---	---	---
1633861_at	CG8145	CG8145	mate, loco	nucleobase, nucleoside, nucleotide and nucleic acid metabolism /// regulation of transcription from RNA polymerase II promoter /// transcription from RNA polymerase II promoter /// cell proliferation	nucleic acid binding /// zinc ion binding /// transcription regulator activity /// metal ion binding	nucleus
1633883_at	CG9609	CG9609	mate, loco	regulation of transcription from RNA polymerase II promoter	nucleic acid binding /// RNA polymerase III transcription factor activity /// zinc ion binding /// protein binding /// metal ion binding /// RNA polymerase III transcription factor activity	nucleus /// nucleus /// nucleus
1633884_at	CG10955	CG10955	loco, aggress	nucleobase, nucleoside, nucleotide and nucleic acid metabolism /// transcription from RNA polymerase II promoter /// transcription initiation from RNA polymerase II promoter	---	---
1633908_at	Pigment-dispersing factor	Pdf	mate, aggress	neuropeptide signaling pathway /// circadian rhythm /// circadian rhythm /// eclosion rhythm /// response to light stimulus /// locomotor rhythm /// locomotor rhythm /// locomotor rhythm /// rhythmic process	neuropeptide hormone activity /// neuropeptide hormone activity /// hormone activity	extracellular region
1633914_at	galactosidase	Gal	mate, aggress	carbohydrate metabolism	beta-galactosidase activity /// beta-galactosidase activity /// beta-galactosidase activity /// beta-galactosidase activity	lysosome /// beta-galactosidase complex /// lysosome
1633915_at	RNA-binding protein S1	RnpS1	mate, loco	mRNA catabolism, nonsense-mediated decay /// nuclear mRNA splicing, via spliceosome /// transcription from RNA polymerase II promoter	mRNA binding /// mRNA binding /// nucleotide binding /// nucleic acid binding /// mRNA binding	---
1633946_at	---	CG31955	mate, loco, aggress	---	---	---
1633947_at	Cyp6a18	Cyp6a18	mate, aggress	electron transport /// steroid metabolism	monooxygenase activity /// electron transporter activity /// electron transporter activity /// oxidoreductase activity /// iron ion binding /// heme binding /// metal ion binding /// electron transporter activity	microsome /// membrane /// endoplasmic reticulum /// microsome /// membrane
1633956_s_at	---	CG7995	mate, loco, aggress	glycerol-3-phosphate metabolism /// transport /// lipid metabolism /// carbohydrate metabolism	carbohydrate kinase activity /// glycerol kinase activity	---
1633957_s_at	---	CG5316	mate, loco, aggress	single strand break repair	damaged DNA binding /// zinc ion binding	nucleus
1633959_s_at	---	---	loco, aggress	---	---	---
1633989_at	CG1124	CG1124	mate, loco	---	protein binding	---
1633991_at	CG31445	CG31445	mate, loco	proteolysis /// proteolysis /// proteolysis	membrane alanyl aminopeptidase activity /// zinc ion binding /// membrane alanyl aminopeptidase activity /// membrane alanyl aminopeptidase activity	integral to membrane /// integral to membrane
1633998_s_at	---	---	mate, loco, aggress	---	---	---
1634008_at	CG31018	CG31018	mate, aggress	---	---	---
1634016_at	---	CG2781	mate, loco, aggress	fatty acid metabolism /// very-long-chain fatty acid biosynthesis /// fatty acid elongation	acyltransferase activity /// 1,3-beta-glucan synthase activity /// fatty acid elongase activity	integral to membrane
1634019_at	CG2064	CG2064	mate, loco	metabolism	oxidoreductase activity	---
1634020_at	mei-P26	mei-P26	mate, loco	regulation of transcription from RNA polymerase II promoter /// meiosis /// gametogenesis /// germ cell development /// protein ubiquitination	ubiquitin-protein ligase activity /// zinc ion binding /// transcription regulator activity /// protein binding /// metal ion binding	ubiquitin ligase complex /// intracellular
1634033_s_at	Glucose transporter 1	Glut1	loco, aggress	carbohydrate metabolism /// carbohydrate transport /// glucose transport /// transport /// regulation of progression through cell cycle /// glucose transport /// regulation of cell proliferation	sugar porter activity /// glucose transporter activity /// glucose transporter activity /// transporter activity /// glucose transporter activity /// glucose transporter activity /// protein binding /// GTP binding	membrane /// integral to membrane /// membrane fraction /// membrane /// integral to membrane /// membrane fraction /// nucleus /// nucleolus /// membrane /// integral to membrane
1634034_at	RhoGAP68F	RhoGAP68F	mate, aggress	cell motility /// cytoskeleton organization and biogenesis /// intracellular signaling cascade	guanyl-nucleotide exchange factor activity /// Rho GTPase activator activity /// receptor binding /// protein binding /// Rho GTPase activator activity	---
1634036_at	CG8788	CG8788	mate, aggress	---	protein binding	---
1634048_a_at	bubblegum	bgm	mate, aggress	fatty acid metabolism /// metabolism	long-chain-fatty-acid-CoA ligase activity /// catalytic activity /// long-chain-fatty-acid-CoA ligase activity	---
1634063_a_at	stumps	stumps	mate, aggress	morphogenesis of a branching structure /// gastrulation /// tracheal system development (sensu Insecta) /// tracheal epithelial cell migration (sensu Insecta) /// primary tracheal branching (sensu Insecta) /// mesoderm development /// heart development /// mesoderm migration /// mesodermal cell migration /// fibroblast growth factor receptor signaling pathway /// fibroblast growth factor receptor…	identical protein binding	intracellular /// cytoplasm /// cytoplasm
1634072_s_at	HMG Coenzyme A synthase	Hmgs	mate, loco, aggress	cholesterol metabolism /// embryonic development (sensu Insecta)	lyase activity /// hydroxymethylglutaryl-CoA synthase activity	---
1634075_at	dumpy	dp	loco, aggress	electron transport /// regulation of transcription, DNA-dependent /// protein amino acid phosphorylation /// ubiquitin-dependent protein catabolism /// cell-matrix adhesion /// transmembrane receptor protein tyrosine kinase signaling pathway /// ectoderm development /// nervous system development /// apposition of dorsal and ventral wing surfaces /// tracheal system development (sensu Insecta)	nucleic acid binding /// transcription factor activity /// cysteine-type endopeptidase activity /// ubiquitin thiolesterase activity /// transmembrane receptor protein tyrosine kinase activity /// serine-type endopeptidase inhibitor activity /// receptor binding /// calcium ion binding /// zinc ion binding /// oxidoreductase activity	extracellular matrix (sensu Metazoa) /// nucleus
1634076_at	CG12057	CG12057	loco, aggress	---	---	---
1634092_at	CG3654	CG3654	mate, loco	regulation of transcription from RNA polymerase II promoter /// ectoderm development /// nervous system development /// mesoderm development /// heart development /// cell proliferation	DNA binding /// transcription regulator activity	nucleus /// intracellular /// nucleus
1634096_at	Acetaldehyde dehydrogenase	Aldh	mate, loco, aggress	---	---	---
1634097_s_at	CG11659 /// CG6300	CG11659 /// CG6300	mate, aggress	metabolism	actin binding /// long-chain fatty acid transporter activity /// ligase activity /// protein binding /// catalytic activity /// long-chain fatty acid transporter activity	---
1634112_a_at	---	CG5174	mate, loco, aggress	---	---	---
1634113_at	geko	gk	loco, aggress	response to ethanol	---	---
1634125_at	CG30440	CG30440	mate, loco	MAPKKK cascade /// G-protein coupled receptor protein signaling pathway /// intracellular signaling cascade	guanyl-nucleotide exchange factor activity /// guanyl-nucleotide exchange factor activity /// guanyl-nucleotide exchange factor activity	---
1634140_a_at	CG11155	CG11155	mate, loco	cation transport /// potassium ion transport /// nerve-nerve synaptic transmission /// transport /// ion transport	glutamate-gated ion channel activity /// potassium channel activity /// ligand-gated ion channel activity /// kainate selective glutamate receptor activity /// receptor activity /// ionotropic glutamate receptor activity /// transporter activity /// ion channel activity /// kainate selective glutamate receptor activity	membrane
1634143_at	---	Cyp6w1	mate, loco, aggress	electron transport	monooxygenase activity /// oxidoreductase activity /// electron transporter activity /// electron transporter activity	membrane /// microsome
1634148_at	CG4842	CG4842	loco, aggress	lipid metabolism /// metabolism	alcohol dehydrogenase activity /// oxidoreductase activity, acting on the CH-OH group of donors, NAD or NADP as acceptor /// oxidoreductase activity /// oxidoreductase activity, acting on the CH-OH group of donors, NAD or NADP as acceptor	---
1634152_at	Glutathione S transferase D5	GstD5	mate, aggress	---	glutathione transferase activity /// glutathione transferase activity /// glutathione transferase activity	---
1634158_at	CG6164	CG6164	loco, aggress	---	protein binding	---
1634159_s_at	CG31917	CG31917	mate, loco	---	protein binding	---
1634174_at	---	CG9702	mate, loco, aggress	sulfur metabolism /// anion transport /// extracellular transport	transporter activity /// high affinity sulfate permease activity	---
1634177_a_at	CG31055	CG31055	mate, loco	---	---	---
1634180_s_at	CG9664	CG9664	mate, loco	lipid metabolism /// transport /// lipid transport /// transport	nucleotide binding /// transporter activity /// ATP binding /// ATPase activity, coupled to transmembrane movement of substances /// transporter activity /// ATPase activity, coupled to transmembrane movement of substances	ATP-binding cassette (ABC) transporter complex /// ATP-binding cassette (ABC) transporter complex
1634187_x_at	&ggr;-element:CR32865	&ggr;-element:CR32865	mate, loco	---	---	---
1634192_at	CG30281	CG30281	loco, aggress	defense response /// defense response to bacteria	receptor binding	---
1634205_at	CG15254	CG15254	mate, loco	proteolysis	metalloendopeptidase activity /// zinc ion binding /// astacin activity /// metallopeptidase activity /// metalloendopeptidase activity	---
1634210_at	CG15649	CG15649	loco, aggress	---	---	---
1634218_at	---	CG17270	mate, loco, aggress	---	---	---
1634239_at	CG14205	CG14205	mate, loco	---	transferase activity, transferring groups other than amino-acyl groups	---
1634271_at	Defensin	Def	mate, loco	antibacterial humoral response (sensu Protostomia) /// antibacterial humoral response (sensu Protostomia) /// anti-Gram-positive bacterial polypeptide induction /// defense response to bacteria /// defense response to bacteria /// defense response to Gram-positive bacteria /// defense response to Gram-positive bacteria /// defense response /// immune response /// defense response to bacteria /// …	---	---
1634278_at	---	CG6409	mate, loco, aggress	GPI anchor biosynthesis	---	endoplasmic reticulum
1634291_at	CG11814	CG11814	mate, loco	protein targeting /// defense response /// lysosomal transport /// lysosomal transport	---	---
1634302_s_at	CG14516	CG14516	mate, loco	proteolysis	membrane alanyl aminopeptidase activity /// receptor activity /// zinc ion binding /// membrane alanyl aminopeptidase activity /// membrane alanyl aminopeptidase activity	---
1634306_at	Kinesin-like protein at 98A	Klp98A	mate, loco, aggress	intracellular signaling cascade /// protein targeting /// microtubule-based movement	ATP binding /// structural constituent of cytoskeleton /// microtubule motor activity	kinesin complex
1634309_at	CG14322	CG14322	mate, aggress	---	---	---
1634314_s_at	Isocitrate dehydrogenase	Idh	mate, loco, aggress	tricarboxylic acid cycle /// glyoxylate cycle	isocitrate dehydrogenase (NADP+) activity /// isocitrate dehydrogenase (NADP+) activity	mitochondrion
1634321_s_at	CG2051	CG2051	mate, loco	chromatin assembly or disassembly	histone acetyltransferase activity /// histone acetyltransferase activity	---
1634324_at	---	---	mate, aggress	---	---	---
1634385_at	CG15524	CG15524	mate, loco	centrosome duplication /// cell cycle /// centrosome duplication	protein binding	centrosome /// centrosome
1634388_at	CG30197	CG30197	mate, loco	---	---	---
1634398_a_at	Delta	Dl	mate, loco	cell fate specification /// establishment of planar polarity /// cell adhesion /// Notch signaling pathway /// Notch signaling pathway /// oocyte anterior/posterior axis determination /// ectoderm development /// ectoderm development /// nervous system development /// central nervous system development /// ventral cord development /// peripheral nervous system development /// peripheral nervous s…	signal transducer activity /// receptor binding /// Notch binding /// Notch binding /// Notch binding /// calcium ion binding /// protein binding	plasma membrane /// integral to membrane /// integral to membrane /// membrane /// integral to membrane
1634406_at	CG32982	CG32982	mate, aggress	---	---	---
1634409_at	CG31775	CG31775	mate, aggress	---	---	---
1634421_at	---	CG8414	mate, loco, aggress	---	---	---
1634428_at	CG5924	CG5924	mate, loco	---	---	---
1634450_a_at	---	---	mate, loco, aggress	---	---	---
1634460_at	---	---	loco, aggress	---	DNA binding /// protein binding	nucleus
1634463_at	CG7992	CG7992	mate, loco	---	---	---
1634468_at	---	CG13397	mate, loco, aggress	protein amino acid glycosylation	hydrolase activity, hydrolyzing N-glycosyl compounds /// alpha-N-acetylglucosaminidase activity	---
1634486_at	CG30047	CG30047	mate, loco	proteolysis	peptidase activity	---
1634514_at	---	---	mate, loco, aggress	---	---	---
1634515_at	CG8093	CG8093	mate, aggress	lipid metabolism /// lipid metabolism /// lipid catabolism /// lipid metabolism	triacylglycerol lipase activity /// lipase activity /// protein binding /// catalytic activity /// hydrolase activity /// carboxylic ester hydrolase activity /// triacylglycerol lipase activity /// lipase activity	---
1634531_at	CG8750	CG8750	loco, aggress	---	protein binding	---
1634549_at	CG11750	CG11750	mate, aggress	---	protein binding	---
1634551_at	CG6188	CG6188	mate, aggress	amino acid biosynthesis	glycine N-methyltransferase activity /// methyltransferase activity /// S-adenosylmethionine-dependent methyltransferase activity /// transferase activity /// glycine N-methyltransferase activity	---
1634573_a_at	grainy head	grh	mate, aggress	regulation of transcription from RNA polymerase II promoter /// plasma membrane organization and biogenesis /// ganglion mother cell fate determination /// ventral cord development /// tracheal system development (sensu Insecta) /// tracheal system development (sensu Insecta) /// tracheal outgrowth (sensu Insecta) /// primary tracheal branching (sensu Insecta) /// regulation of cell shape /// emb…	DNA binding /// RNA polymerase II transcription factor activity /// specific RNA polymerase II transcription factor activity /// DNA binding	nucleus /// nucleus /// nucleus
1634574_a_at	Stretchin-Mlck	Strn-Mlck	mate, aggress	cytokinesis /// protein amino acid phosphorylation /// protein amino acid phosphorylation /// chromosome segregation /// mitosis /// mesoderm development /// heart development /// protein amino acid phosphorylation /// development /// protein amino acid phosphorylation	protein serine/threonine kinase activity /// calcium- and calmodulin-dependent protein kinase activity /// myosin light chain kinase activity /// myosin light chain kinase activity /// vascular endothelial growth factor receptor activity /// structural constituent of cytoskeleton /// ATP binding /// centromeric DNA binding /// protein kinase activity /// protein serine/threonine kinase activity /…	membrane
1634591_at	---	CG11878	mate, loco, aggress	---	---	---
1634613_s_at	CG40002	CG40002	mate, aggress	---	---	---
1634623_a_at	---	Cyp6a14	mate, loco, aggress	electron transport /// steroid metabolism	monooxygenase activity /// oxidoreductase activity /// electron transporter activity /// electron transporter activity	membrane /// microsome
1634633_s_at	---	---	mate, aggress	---	---	---
1634637_a_at	Deoxyuridine triphosphatase	dUTPase	loco, aggress	nucleobase, nucleoside, nucleotide and nucleic acid metabolism /// dUTP metabolism	dUTP diphosphatase activity /// dUTP diphosphatase activity /// protein binding /// hydrolase activity /// dUTP diphosphatase activity	---
1634640_at	Cyp4ac1	Cyp4ac1	mate, loco	electron transport /// hormone metabolism /// insecticide catabolism	monooxygenase activity /// electron transporter activity /// electron transporter activity /// oxidoreductase activity /// iron ion binding /// heme binding /// metal ion binding /// electron transporter activity	microsome /// membrane /// endoplasmic reticulum /// microsome /// membrane
1634658_a_at	no extended memory	nemy	mate, aggress	glutamine metabolism /// memory /// locomotory behavior /// glutamine metabolism /// glutamine metabolism	glutaminase activity /// protein binding /// glutaminase activity /// calcium ion binding /// glutaminase activity	mitochondrion /// mitochondrion
1634660_at	martik	mrt	mate, loco	learning and/or memory /// olfactory learning	---	---
1634662_at	Cyp313a1	Cyp313a1	mate, aggress	electron transport /// protein biosynthesis /// steroid metabolism /// insecticide metabolism	structural constituent of ribosome /// monooxygenase activity /// electron transporter activity /// electron transporter activity /// oxidoreductase activity /// electron transporter activity	intracellular /// microsome /// ribosome /// membrane
1634666_at	---	---	mate, loco, aggress	---	---	---
1634672_at	CG5064	CG5064	loco, aggress	SRP-dependent cotranslational protein targeting to membrane /// SRP-dependent cotranslational protein targeting to membrane	mRNA binding /// 7S RNA binding /// protein binding /// RNA binding /// binding /// mRNA binding /// 7S RNA binding	signal recognition particle (sensu Eukaryota) /// signal recognition particle (sensu Eukaryota) /// ribonucleoprotein complex /// signal recognition particle (sensu Eukaryota)
1634696_at	CG6958	CG6958	mate, loco	glycolysis /// RNA transport	glyceraldehyde-3-phosphate dehydrogenase (phosphorylating) activity /// transporter activity	nuclear pore
1634699_a_at	---	---	mate, aggress	electron transport	oxidoreductase activity /// nucleotide binding /// ATP binding /// nucleoside-triphosphatase activity	---
1634702_at	CG7227	CG7227	mate, loco	apoptosis /// defense response /// cell adhesion /// macrophage activation	scavenger receptor activity	integral to plasma membrane /// membrane
1634707_s_at	Glutamine:fructose-6-phosphate aminotransferase 1	Gfat1	mate, loco	carbohydrate metabolism /// metabolism /// carbohydrate biosynthesis /// monosaccharide metabolism	glutamine-fructose-6-phosphate transaminase (isomerizing) activity /// sugar binding /// glutamine-fructose-6-phosphate transaminase (isomerizing) activity /// glutamine-fructose-6-phosphate transaminase (isomerizing) activity	cytoplasm
1634711_at	---	---	loco, aggress	---	---	---
1634713_at	---	CG5532	mate, loco, aggress	---	---	membrane
1634736_at	hu li tai shao	hts	mate, loco	protein complex assembly /// oocyte fate determination (sensu Insecta) /// ring canal formation, actin assembly /// ring canal formation, actin assembly /// ring canal formation, actin assembly /// spectrosome organization and biogenesis /// fusome organization and biogenesis /// germ-line cyst formation /// female germ-line cyst formation /// cystoblast division /// ovarian fusome organization a…	actin binding /// structural constituent of cytoskeleton /// protein binding /// actin binding	ring canal inner rim /// fusome /// fusome /// fusome /// spectrosome /// spectrosome /// ring canal (sensu Insecta) /// ring canal (sensu Insecta) /// ring canal (sensu Insecta) /// cytoskeleton /// membrane
1634742_at	Sorbitol dehydrogenase-2	Sodh-2	mate, aggress	carbohydrate metabolism	L-iditol 2-dehydrogenase activity /// L-iditol 2-dehydrogenase activity /// alcohol dehydrogenase activity, zinc-dependent /// zinc ion binding /// oxidoreductase activity /// metal ion binding /// L-iditol 2-dehydrogenase activity	---
1634762_a_at	CG15096	CG15096	mate, aggress	carbohydrate metabolism /// phosphate metabolism /// cation transport /// phosphate transport /// extracellular transport /// carbohydrate transport /// transport	high affinity inorganic phosphate:sodium symporter activity /// transporter activity /// high affinity inorganic phosphate:sodium symporter activity	membrane /// integral to membrane
1634786_at	lectin-28C	lectin-28C	mate, loco	spermatogenesis /// photoreceptor cell morphogenesis (sensu Endopterygota) /// rhabdomere development /// signal transduction /// G-protein coupled receptor protein signaling pathway /// visual perception /// phototransduction /// protein-chromophore linkage /// response to stimulus /// phototransduction	galactose binding /// protein binding /// rhodopsin-like receptor activity /// signal transducer activity /// receptor activity /// G-protein coupled receptor activity /// sugar binding /// G-protein coupled photoreceptor activity /// galactose binding	inaD signaling complex /// secondary lysosome /// multivesicular body /// rough endoplasmic reticulum /// cytoplasmic membrane-bound vesicle /// rhabdomere /// subrhabdomeral cisterna /// membrane /// integral to membrane /// inaD signaling complex
1634787_at	---	CG32638	mate, loco, aggress	---	---	---
1634789_at	CG30151	CG30151	mate, aggress	---	---	---
1634794_at	CG10924	CG10924	loco, aggress	gluconeogenesis /// transport /// gluconeogenesis /// gluconeogenesis	phosphoenolpyruvate carboxykinase (GTP) activity /// transporter activity /// GTP binding /// protein binding /// phosphoenolpyruvate carboxykinase activity /// phosphoenolpyruvate carboxykinase (GTP) activity	mitochondrion /// mitochondrion
1634796_at	---	CG17219	mate, loco, aggress	---	---	---
1634804_at	CG15819	CG15819	mate, loco	---	guanyl-nucleotide exchange factor activity /// GTP binding /// GTPase binding	---
1634806_at	---	---	mate, loco	---	---	---
1634815_at	CG31104	CG31104	mate, aggress	---	kinase activity /// transferase activity	---
1634823_at	mitochondrial ribosomal protein S25	mRpS25	mate, loco	protein biosynthesis /// protein biosynthesis /// protein biosynthesis	nucleic acid binding /// structural constituent of ribosome /// structural constituent of ribosome /// structural constituent of ribosome	mitochondrial small ribosomal subunit /// mitochondrial small ribosomal subunit /// mitochondrial small ribosomal subunit
1634834_at	CG4053	CG4053	mate, aggress	proteolysis	serine-type endopeptidase activity /// chymotrypsin activity /// trypsin activity /// trypsin activity	---
1634877_at	---	CG15546	mate, loco, aggress	---	---	---
1634903_at	---	CG9981	mate, loco, aggress	lipid transport /// lipid metabolism /// cation transport	ATP binding /// ATPase activity, coupled to transmembrane movement of ions, phosphorylative mechanism	membrane /// integral to membrane
1634920_at	---	---	loco, aggress	axon guidance /// cell migration /// cell adhesion	protein binding	---
1634935_a_at	CG1648	CG1648	mate, aggress	---	protein binding	---
1634940_at	kraken	kraken	mate, aggress	aromatic compound metabolism /// digestion /// response to toxin /// xenobiotic metabolism /// development /// digestion /// response to toxin	serine hydrolase activity /// catalytic activity /// serine esterase activity /// hydrolase activity	---
1634942_at	CG5114	CG5114	mate, loco	---	protein binding	---
1634943_at	Replication-factor-C 40kD subunit	RfC40	mate, loco	DNA replication /// DNA replication /// DNA replication /// DNA strand elongation /// DNA strand elongation /// DNA repair /// mitosis /// mitotic chromosome condensation /// female meiosis chromosome segregation /// DNA replication /// DNA replication	nucleotide binding /// DNA binding /// DNA-directed DNA polymerase activity /// ATP-dependent DNA helicase activity /// ATP binding /// protein binding /// DNA binding /// nucleoside-triphosphatase activity /// ATP-dependent DNA helicase activity	nucleus /// DNA replication factor C complex /// DNA replication factor C complex /// nucleus /// protein complex /// DNA replication factor C complex
1634944_at	lethal (2) tumorous imaginal discs	l(2)tid	mate, loco, aggress	response to stress /// protein folding /// defense response /// smoothened signaling pathway /// smoothened signaling pathway	unfolded protein binding /// patched binding	mitochondrion /// mitochondrion /// cytosol
1634971_at	CG6465	CG6465	mate, aggress	proteolysis /// amino acid biosynthesis /// amino acid metabolism	aminoacylase activity /// metallopeptidase activity /// aminoacylase activity /// hydrolase activity /// protein dimerization activity /// aminoacylase activity	cytoplasm
1634983_s_at	CG32521	CG32521	mate, aggress	---	---	---
1634988_a_at	CG17352	CG17352	mate, loco	---	---	---
1635003_at	---	CG6697	mate, loco, aggress	---	---	---
1635008_at	Cytochrome P450-9b2	Cyp9b2	mate, aggress	electron transport	monooxygenase activity /// electron transporter activity /// electron transporter activity /// oxidoreductase activity /// protein binding /// iron ion binding /// heme binding /// metal ion binding /// electron transporter activity	microsome /// membrane /// endoplasmic reticulum /// microsome /// membrane
1635020_s_at	(6-4)-photolyase	phr6-4	mate, loco	DNA repair /// DNA repair /// DNA repair	nucleic acid binding /// DNA (6-4) photolyase activity /// DNA (6-4) photolyase activity /// DNA photolyase activity /// lyase activity /// DNA (6-4) photolyase activity	---
1635033_at	---	CG30083	mate, loco, aggress	proteolysis	trypsin activity /// chymotrypsin activity /// serine-type endopeptidase activity	---
1635044_at	Heat shock protein 26	Hsp26	mate, loco	protein folding /// defense response /// response to heat /// response to heat /// determination of adult life span /// response to unfolded protein /// response to heat	---	---
1635047_s_at	trio	trio	mate, loco	G-protein coupled receptor protein signaling pathway /// Rho protein signal transduction /// axon guidance /// axon guidance /// axon guidance /// central nervous system development /// central nervous system development /// peripheral nervous system development /// peripheral nervous system development /// transmission of nerve impulse /// actin cytoskeleton organization and biogenesis /// actin…	Rho guanyl-nucleotide exchange factor activity /// Rho guanyl-nucleotide exchange factor activity /// Rho guanyl-nucleotide exchange factor activity /// guanyl-nucleotide exchange factor activity /// Rho guanyl-nucleotide exchange factor activity	plasma membrane
1635058_at	CG6937	CG6937	mate, aggress	---	mRNA binding /// nucleotide binding /// nucleic acid binding /// mRNA binding	---
1635062_at	Smg1	Smg1	mate, aggress	mRNA catabolism, nonsense-mediated decay /// protein amino acid phosphorylation /// intracellular signaling cascade /// phosphorylation	protein kinase activity /// receptor signaling protein serine/threonine kinase activity /// ATP binding /// phosphotransferase activity, alcohol group as acceptor /// binding	---
1635074_s_at	---	---	mate, aggress	---	---	---
1635109_at	CG5888	CG5888	mate, loco	---	transmembrane receptor activity /// transmembrane receptor activity	---
1635125_a_at	CG6206	CG6206	mate, loco	carbohydrate metabolism /// mannose metabolism	alpha-mannosidase activity /// hydrolase activity, hydrolyzing N-glycosyl compounds /// protein binding /// alpha-mannosidase activity /// mannosidase activity /// hydrolase activity /// hydrolase activity, acting on glycosyl bonds /// alpha-mannosidase activity	lysosome /// lysosome
1635130_a_at	S-adenosylmethionine decarboxylase	SamDC	mate, loco	spermine biosynthesis /// spermidine biosynthesis /// spermine biosynthesis /// spermidine biosynthesis	adenosylmethionine decarboxylase activity /// adenosylmethionine decarboxylase activity /// protein binding /// adenosylmethionine decarboxylase activity /// lyase activity /// carboxy-lyase activity /// adenosylmethionine decarboxylase activity	---
1635137_a_at	---	CG5946	mate, loco, aggress	fatty acid desaturation /// electron transport /// cholesterol metabolism	cytochrome-b5 reductase activity	---
1635156_s_at	cAMP-dependent protein kinase R1	Pka-R1	mate, loco	protein amino acid phosphorylation /// actin filament organization /// molting cycle (sensu Insecta) /// oocyte microtubule cytoskeleton polarization /// olfactory learning /// olfactory learning /// cAMP-mediated signaling /// signal transduction	receptor signaling protein serine/threonine kinase activity /// cAMP-dependent protein kinase regulator activity /// cAMP-dependent protein kinase regulator activity /// cAMP-dependent protein kinase regulator activity /// cyclic nucleotide binding /// protein binding /// nucleotide binding /// cAMP-dependent protein kinase regulator activity /// cAMP binding /// cAMP-dependent protein kinase reg…	cAMP-dependent protein kinase complex /// microtubule cytoskeleton /// cAMP-dependent protein kinase complex /// cAMP-dependent protein kinase complex
1635165_a_at	CG12090 /// CG33971	CG12090 /// CG33971	mate, aggress	---	---	---
1635185_at	CG7560	CG7560	mate, loco	methionine metabolism /// coenzyme metabolism /// prosthetic group metabolism	methylenetetrahydrofolate reductase (NADPH) activity /// methylenetetrahydrofolate reductase (NADPH) activity /// oxidoreductase activity /// methylenetetrahydrofolate reductase (NADPH) activity	---
1635196_at	CG6836	CG6836	mate, loco	---	---	---
1635202_s_at	CG5640	CG5640	mate, loco	regulation of transcription from RNA polymerase II promoter	transcriptional repressor activity /// protein binding /// binding /// transcriptional repressor activity	---
1635203_at	Dorsal interacting protein 2	Dip2	loco, aggress	---	protein binding /// nucleic acid binding	---
1635211_at	scribbler	sbb	mate, aggress	negative regulation of transcription from RNA polymerase II promoter /// axon guidance /// axon guidance /// axon target recognition /// larval locomotory behavior /// larval locomotory behavior /// photoreceptor cell development	transcription factor activity /// zinc ion binding /// nucleic acid binding /// metal ion binding	nucleus /// nucleus /// nucleus
1635218_at	CG11009	CG11009	mate, loco	---	---	---
1635223_at	CG30285	CG30285	mate, loco	protein catabolism /// cyclin catabolism /// cell cycle /// cell division /// mitosis	protein binding	centrosome /// spindle
1635229_at	CG32072	CG32072	mate, aggress	very-long-chain fatty acid metabolism /// fatty acid biosynthesis /// fatty acid elongation, unsaturated fatty acid /// pheromone biosynthesis /// very-long-chain fatty acid metabolism /// fatty acid biosynthesis	acyltransferase activity /// fatty acid elongase activity	endoplasmic reticulum /// integral to membrane /// endoplasmic reticulum
1635234_at	Minichromosome maintenance 3	Mcm3	mate, aggress	pre-replicative complex formation and maintenance /// pre-replicative complex formation and maintenance /// DNA replication initiation /// cytokinesis /// actin filament organization /// ventral furrow formation /// posterior midgut invagination /// germ-band extension /// dorsal closure /// dorsal closure, spreading of leading edge cells /// neuroblast proliferation /// axon guidance /// periphe…	nucleotide binding /// DNA helicase activity /// chromatin binding /// chromatin binding /// DNA replication origin binding /// ATP binding /// DNA-dependent ATPase activity /// nucleoside-triphosphatase activity /// protein binding /// GTP binding /// nucleic acid binding /// DNA binding /// GTPase activity /// GTPase activity /// chromatin binding	pre-replicative complex /// pre-replicative complex /// intracellular /// membrane /// nucleus /// pre-replicative complex
1635239_at	CG13901	CG13901	mate, loco	---	---	---
1635247_at	---	CG6013	mate, loco, aggress	---	---	---
1635248_at	CG17144	CG17144	mate, aggress	---	---	---
1635263_at	CG11825	CG11825	loco, aggress	---	---	---
1635266_at	GV1	GV1	mate, aggress	---	DNA binding	nucleus /// nuclear envelope
1635281_at	CG8237	CG8237	mate, loco	---	---	---
1635294_at	---	CG9312	mate, loco, aggress	---	---	---
1635310_s_at	CG31688	CG31688	mate, loco	---	---	---
1635327_at	CG31206	CG31206	loco, aggress	---	---	---
1635336_at	---	comm2	mate, loco, aggress	---	---	---
1635356_at	CG8816	CG8816	mate, aggress	electron transport	protein binding /// monooxygenase activity /// iron ion binding /// oxidoreductase activity /// heme binding /// metal ion binding	mitochondrion /// membrane
1635375_at	CG5630	CG5630	mate, loco	---	protein binding	---
1635379_at	CG31300	CG31300	mate, loco	---	kinase activity /// transferase activity	---
1635390_s_at	CG9331	CG9331	mate, aggress	carbohydrate metabolism /// L-serine biosynthesis /// amino acid biosynthesis /// metabolism	oxidoreductase activity, acting on CH-OH group of donors /// oxidoreductase activity, acting on the CH-OH group of donors, NAD or NADP as acceptor /// NAD binding /// oxidoreductase activity, acting on CH-OH group of donors	---
1635398_at	Sarcoplasmic calcium-binding protein 2	Scp2	mate, aggress	---	GTPase activity /// GTPase activity /// calcium ion binding /// calcium ion binding /// protein binding /// calcium ion binding /// GTPase activity /// calcium ion binding	sarcoplasmic reticulum /// sarcoplasmic reticulum
1635410_at	CG12766	CG12766	mate, aggress	---	aldehyde reductase activity /// aldehyde reductase activity	---
1635413_at	CG32266	CG32266	mate, aggress	---	---	---
1635423_s_at	Heat shock protein cognate 3	Hsc70-3	mate, loco	protein folding /// protein complex assembly /// defense response /// response to heat /// response to heat /// sleep /// response to heat	ATP binding /// ATPase activity /// nucleotide binding	endoplasmic reticulum /// endoplasmic reticulum
1635444_at	CG32663	CG32663	mate, loco	---	---	---
1635449_s_at	Dipeptidase B	Dip-B	mate, loco	proteolysis /// protein metabolism	leucyl aminopeptidase activity /// cysteine-type endopeptidase activity /// dipeptidyl-peptidase and tripeptidyl-peptidase activity /// manganese ion binding /// protein binding /// aminopeptidase activity /// leucyl aminopeptidase activity /// leucyl aminopeptidase activity	lysosome /// intracellular /// cytoplasm
1635460_a_at	Myosin heavy chain	Mhc	mate, aggress	cytokinesis /// striated muscle contraction /// mitosis /// myofibril assembly	microfilament motor activity /// structural constituent of cytoskeleton /// ATP binding /// cytoskeletal protein binding /// structural constituent of muscle /// ATPase activity, coupled /// microfilament motor activity /// ATPase activity, coupled	muscle myosin /// muscle myosin /// striated muscle thick filament /// myosin /// muscle myosin /// myosin
1635466_at	Ubiquitin C-terminal hydrolase	Uch-L3	mate, loco	proteolysis /// ubiquitin-dependent protein catabolism /// protein deubiquitination /// protein deubiquitination /// protein deubiquitination /// protein deubiquitination	endopeptidase activity /// endopeptidase activity /// ubiquitin thiolesterase activity /// ubiquitin thiolesterase activity /// ubiquitin thiolesterase activity /// ubiquitin thiolesterase activity /// ubiquitin thiolesterase activity /// ubiquitin thiolesterase activity	cytoplasm /// proteasome regulatory particle (sensu Eukaryota) /// proteasome regulatory particle (sensu Eukaryota) /// intracellular /// cytosol /// protein complex /// cytoplasm
1635468_a_at	CG7730	CG7730	mate, loco	---	---	---
1635482_at	CG2976	CG2976	mate, aggress	protein amino acid lipidation /// protein amino acid prenylation	protein farnesyltransferase activity /// acyltransferase activity /// prenyltransferase activity /// protein prenyltransferase activity /// transferase activity /// protein farnesyltransferase activity	protein farnesyltransferase complex /// protein farnesyltransferase complex
1635483_at	CG16884	CG16884	mate, aggress	---	---	---
1635487_at	CG3534	CG3534	mate, aggress	carbohydrate metabolism	xylulokinase activity /// xylulokinase activity	---
1635494_at	Black cells	Bc	mate, loco	transport /// defense response /// response to wounding /// response to pest, pathogen or parasite /// melanization defense response /// melanization defense response /// melanization defense response /// scab formation /// metabolism	monophenol monooxygenase activity /// monophenol monooxygenase activity /// monophenol monooxygenase activity /// oxygen transporter activity /// monophenol monooxygenase activity /// oxidoreductase activity /// monophenol monooxygenase activity	---
1635498_at	CG9259	CG9259	mate, aggress	---	kinase activity /// transferase activity	---
1635502_at	CG8311	CG8311	mate, loco	phospholipid biosynthesis	dolichol kinase activity /// phosphatidate cytidylyltransferase activity /// dolichol kinase activity	membrane
1635512_at	CG11893	CG11893	loco, aggress	---	---	---
1635517_at	CG1667	CG1667	mate, loco	---	---	---
1635521_at	CG4618	CG4618	mate, aggress	---	---	---
1635525_at	---	CG9672	mate, loco, aggress	proteolysis	trypsin activity /// chymotrypsin activity /// serine-type endopeptidase activity	---
1635538_at	CG11210	CG11210	mate, loco	---	---	membrane
1635548_s_at	CG13845 /// CG15281	CG13845 /// CG15281	mate, aggress	---	---	---
1635549_at	Turandot A	TotA	mate, loco	response to stress /// response to heat /// humoral defense mechanism (sensu Protostomia)	---	---
1635555_at	CG10495	CG10495	mate, loco	tRNA processing	oxidoreductase activity /// FAD binding	---
1635589_at	CG7920	CG7920	mate, aggress	acetyl-CoA metabolism	4-hydroxybutyrate CoA-transferase activity /// catalytic activity /// 4-hydroxybutyrate CoA-transferase activity	---
1635591_at	ninjurin A	ninA	mate, loco, aggress	tissue regeneration /// cell adhesion /// axon guidance	---	integral to membrane
1635593_at	Cyp6d2	Cyp6d2	mate, aggress	electron transport /// steroid metabolism	monooxygenase activity /// electron transporter activity /// electron transporter activity /// oxidoreductase activity /// iron ion binding /// oxidoreductase activity, acting on paired donors, with incorporation or reduction of molecular oxygen, reduced flavin or flavoprotein as one donor, and incorporation of one atom of oxygen /// heme binding /// metal ion binding /// electron transporter act…	microsome /// membrane /// endoplasmic reticulum /// microsome /// membrane
1635607_at	CG31742	CG31742	mate, loco	proteolysis /// ubiquitin-dependent protein catabolism	endopeptidase activity /// endopeptidase activity /// threonine endopeptidase activity /// peptidase activity /// hydrolase activity /// endopeptidase activity	proteasome complex (sensu Eukaryota) /// proteasome core complex (sensu Eukaryota) /// cytosol /// protein complex /// proteasome complex (sensu Eukaryota)
1635629_at	---	---	mate, loco	---	---	---
1635636_at	takeout /// to	to /// Dyak	mate, aggress	o	mating behavior /// rhythmic behavior /// circadian rhythm /// circadian rhythm /// circadian rhythm /// feeding behavior /// feeding behavior /// male courtship behavior /// male courtship behavior /// response to starvation /// behavioral response to starvation /// behavior /// rhythmic process	---
1635643_at	Rab23 /// Rab23	Rab23 /// DyakRab23	mate, loco	intracellular protein transport /// signal transduction /// small GTPase mediated signal transduction /// vesicle-mediated transport /// protein transport	GTPase activity /// GTP binding /// protein binding /// nucleotide binding /// GTPase activity	membrane
1635671_at	---	CG33290	mate, loco, aggress	---	---	---
1635701_at	Glutathione S transferase D3	GstD3	mate, loco	defense response /// response to toxin	glutathione transferase activity /// glutathione transferase activity /// glutathione transferase activity /// transferase activity /// glutathione transferase activity	---
1635715_at	/// /// /// /// /// /// /// /// /// /// /// /// /// /// /// /// /// /// /// /// /// ///	His4:CG31611 /// His4:CG33909 /// His4:CG33907 /// His4:CG33905 /// His4:CG33903 /// His4:CG33901 /// His4:CG33899 /// His4:CG33897 /// His4:CG33895 /// His4:CG33893 /// His4:CG33891 /// His4:CG33889 /// His4:CG33887 /// His4:CG33885 /// His4:CG33883 /// His4:CG33881 /// His4:CG33879 /// His4:CG33877 /// His4:CG33875 /// His4:CG33873 /// His4:CG33871 /// His4:CG33869 /// His-:CR33867	mate, loco, aggress	nucleosome assembly /// chromosome organization and biogenesis (sensu Eukaryota)	DNA binding	nucleus /// nucleosome
1635725_a_at	---	unc-115	mate, loco, aggress	nervous system development /// ectoderm development /// cytoskeleton organization and biogenesis /// cell motility	zinc ion binding /// structural constituent of cytoskeleton /// actin binding	---
1635729_a_at	Protein tyrosine phosphatase 61F	Ptp61F	mate, loco	protein amino acid dephosphorylation /// protein amino acid dephosphorylation /// signal transduction /// germ-band extension /// axon guidance /// oogenesis (sensu Insecta) /// protein amino acid dephosphorylation	protein tyrosine phosphatase activity /// protein tyrosine phosphatase activity /// protein tyrosine phosphatase activity /// receptor activity /// protein binding /// phosphoprotein phosphatase activity /// protein tyrosine phosphatase activity /// hydrolase activity /// protein tyrosine phosphatase activity	nucleus /// cytoplasm /// mitochondrial envelope /// nucleus
1635730_at	---	CG30069	mate, loco, aggress	metabolism /// regulation of progression through cell cycle /// cell proliferation /// cell cycle	oxidoreductase activity	---
1635740_at	Hemomucin	Hmu	loco, aggress	carbohydrate metabolism /// biosynthesis	mRNA binding /// serine-type endopeptidase activity /// receptor activity /// lyase activity /// strictosidine synthase activity	cell surface
1635745_a_at	---	CG4389	mate, loco, aggress	fatty acid beta-oxidation	long-chain-enoyl-CoA hydratase activity /// long-chain-3-hydroxyacyl-CoA dehydrogenase activity	fatty acid beta-oxidation multienzyme complex
1635760_at	Origin recognition complex subunit 2	Orc2	mate, loco	DNA replication /// DNA replication /// DNA replication /// DNA-dependent DNA replication /// DNA-dependent DNA replication /// DNA replication initiation /// chromatin silencing /// proteolysis /// mitotic spindle organization and biogenesis /// mitotic chromosome condensation /// chorion gene amplification /// chorion gene amplification /// chromosome condensation /// DNA replication /// DNA re…	DNA binding /// DNA replication origin binding /// subtilase activity	nuclear origin of replication recognition complex /// nuclear origin of replication recognition complex /// nuclear origin of replication recognition complex /// origin recognition complex /// nucleus /// nuclear origin of replication recognition complex
1635793_at	CG11413	CG11413	mate, aggress	---	protein binding /// nucleic acid binding /// zinc ion binding	---
1635799_at	---	HP1b	mate, loco, aggress	regulation of transcription from RNA polymerase II promoter /// chromatin assembly or disassembly	chromatin binding	nucleus /// chromatin
1635800_at	CG5431	CG5431	mate, loco	---	tyrosine-ester sulfotransferase activity /// sulfotransferase activity /// tyrosine-ester sulfotransferase activity	---
1635812_at	CG16965	CG16965	mate, aggress	monosaccharide metabolism	alpha,alpha-trehalase activity /// phosphorylase activity /// alpha,alpha-trehalase activity	---
1635828_at	Chd64	Chd64	mate, loco	muscle contraction /// smooth muscle contraction /// smooth muscle contraction	actin binding /// structural constituent of cytoskeleton /// actin binding	striated muscle thin filament /// striated muscle thin filament
1635831_at	CG14036	CG14036	mate, loco	---	---	---
1635846_a_at	oo18 RNA-binding protein	orb	mate, loco	embryonic axis specification /// mRNA polyadenylylation /// mRNA polyadenylylation /// germ cell development /// germ cell development /// oocyte fate determination (sensu Insecta) /// oocyte axis determination /// oocyte anterior/posterior axis determination /// pole plasm assembly /// intracellular mRNA localization /// oogenesis (sensu Insecta) /// pole plasm oskar mRNA localization /// pole p…	mRNA binding /// mRNA binding /// protein binding /// poly(A) binding /// uridine-rich cytoplasmic polyadenylylation element binding /// nucleotide binding /// nucleic acid binding /// mRNA binding /// uridine-rich cytoplasmic polyadenylylation element binding	cytoplasm
1635886_s_at	---	---	mate, loco, aggress	---	---	---
1635894_at	CG30148	CG30148	mate, loco	carbohydrate metabolism /// polysaccharide metabolism /// defense response	glucosidase activity /// hydrolase activity	---
1635919_at	CG13255	CG13255	mate, loco	---	---	---
1635934_at	spaghetti	spag	mate, aggress	imaginal disc development /// imaginal disc growth /// cell proliferation /// imaginal disc fusion, thorax closure	protein serine/threonine phosphatase activity /// chaperone binding /// protein binding /// binding /// protein serine/threonine phosphatase activity	---
1635945_at	CG15394	CG15394	mate, loco	---	---	---
1635996_at	CG6638	CG6638	loco, aggress	electron transport /// leucine catabolism /// acyl-CoA metabolism /// cell adhesion /// apposition of dorsal and ventral wing surfaces /// regulation of cell shape /// muscle attachment /// cell adhesion /// leucine catabolism	isovaleryl-CoA dehydrogenase activity /// actin binding /// binding /// acyl-CoA dehydrogenase activity /// oxidoreductase activity /// isovaleryl-CoA dehydrogenase activity	mitochondrial matrix /// cytoskeleton /// mitochondrial matrix
1635998_at	CG3672	CG3672	mate, loco	---	structural constituent of cuticle	---
1636001_at	CG18186	CG18186	mate, aggress	chromatin assembly or disassembly	chromatin binding	chromatin /// nucleus
1636005_at	CG14495	CG14495	mate, aggress	---	---	---
1636015_s_at	---	CG32850	mate, loco, aggress	---	---	---
1636031_at	CG1294	CG1294	mate, loco	---	---	---
1636036_at	CG1240	CG1240	mate, aggress	SRP-dependent cotranslational protein targeting to membrane	RNA binding /// GTP binding	nucleus /// signal recognition particle (sensu Eukaryota)
1636059_at	CG9689	CG9689	loco, aggress	---	---	---
1636061_at	---	---	mate, loco	---	protein binding /// nucleic acid binding /// zinc ion binding /// metal ion binding	nucleus
1636071_a_at	cap binding protein 80	Cbp80	mate, loco	nuclear mRNA splicing, via spliceosome /// protein biosynthesis /// phospholipid metabolism /// nuclear mRNA splicing, via spliceosome	RNA cap binding /// phospholipase A2 activity /// calcium ion binding /// RNA binding /// RNA cap binding	nucleus /// spliceosome complex /// snRNA cap binding complex /// extracellular region /// nucleus /// snRNA cap binding complex
1636101_a_at	---	CG31729	mate, loco, aggress	lipid transport /// lipid metabolism /// cation transport	ATP binding /// ATPase activity, coupled to transmembrane movement of ions, phosphorylative mechanism	membrane /// integral to membrane
1636118_at	CG13065	CG13065	mate, aggress	---	---	---
1636125_a_at	granny smith	granny-smith	loco, aggress	proteolysis /// protein metabolism	aminopeptidase activity /// leucyl aminopeptidase activity /// manganese ion binding /// aminopeptidase activity /// leucyl aminopeptidase activity /// aminopeptidase activity /// leucyl aminopeptidase activity	cytoplasm /// intracellular /// cytoplasm /// cytoplasm
1636173_s_at	Mpk2	Mpk2	mate, loco	MAPKKK cascade /// MAPKKK cascade /// MAPKKK cascade /// protein amino acid phosphorylation /// response to stress /// defense response /// immune response /// response to osmotic stress /// signal transduction /// JNK cascade /// attenuation of antimicrobial humoral response /// response to stress /// protein amino acid phosphorylation /// MAPKKK cascade	protein serine/threonine kinase activity /// MAP kinase activity /// MAP kinase activity /// MAP kinase activity /// MAP kinase activity /// ATP binding /// SAP kinase activity /// nucleotide binding /// protein kinase activity /// protein serine/threonine kinase activity /// MAP kinase activity /// kinase activity /// transferase activity /// MAP kinase activity	nucleus /// nucleus
1636174_at	Glutathione S transferase D9	GstD9	mate, loco, aggress	response to toxin /// defense response	glutathione transferase activity /// glutathione transferase activity	---
1636193_at	CG13893	CG13893	mate, aggress	transport /// intracellular protein transport	transporter activity /// protein carrier activity	intracellular /// membrane /// integral to membrane
1636202_s_at	Ecdysone-inducible gene L2	ImpL2	mate, loco	cell adhesion /// cell adhesion /// development	protein binding	extracellular region
1636210_at	CG10191	CG10191	mate, loco	---	---	---
1636215_at	---	---	mate, loco	---	---	---
1636231_at	CG3781	CG3781	mate, loco	---	---	---
1636244_s_at	CG5191	CG5191	mate, aggress	tRNA aminoacylation for protein translation /// nitrogen compound metabolism	amidase activity /// hydrolase activity /// glutamyl-tRNA(Gln) amidotransferase activity /// glutamyl-tRNA(Gln) amidotransferase activity	---
1636246_a_at	CG8009	CG8009	mate, aggress	---	---	---
1636262_at	CG3428	CG3428	loco, aggress	---	protein binding /// DNA binding	intracellular
1636271_a_at	Tim9b	Tim9b	loco, aggress	protein targeting /// protein targeting to mitochondrion /// transport /// protein transport /// protein import into mitochondrial inner membrane	---	mitochondrion /// membrane /// mitochondrial intermembrane space protein transporter complex
1636281_at	Saccharomyces cerevisiae UAS construct a of Winberg	Sema-1b	mate, loco, aggress	ectoderm development /// cell-cell adhesion /// cell surface receptor linked signal transduction /// embryonic development (sensu Insecta) /// axon guidance	receptor binding /// receptor activity	plasma membrane /// plasma membrane
1636287_at	CG10592	CG10592	mate, aggress	skeletal development /// mesoderm development /// metabolism	alkaline phosphatase activity /// nucleotide phosphatase activity /// alkaline phosphatase activity	---
1636291_at	Rae1	Rae1	mate, aggress	nucleobase, nucleoside, nucleotide and nucleic acid metabolism /// RNA localization /// cell cycle /// chromosome segregation /// mitosis	nucleic acid binding /// mRNA binding	---
1636296_at	CG12945	CG12945	mate, loco	---	---	---
1636311_at	Glycerol 3 phosphate dehydrogenase	Gpdh	mate, aggress	carbohydrate metabolism /// glycerol-3-phosphate metabolism /// glycerophosphate shuttle /// lipid metabolism /// glycerol-3-phosphate metabolism /// glycerol-3-phosphate catabolism /// glycerol-3-phosphate metabolism	glycerol-3-phosphate dehydrogenase (NAD+) activity /// glycerol-3-phosphate dehydrogenase (NAD+) activity /// glycerol-3-phosphate dehydrogenase (NAD+) activity /// oxidoreductase activity /// oxidoreductase activity, acting on CH-OH group of donors /// oxidoreductase activity, acting on the CH-OH group of donors, NAD or NADP as acceptor /// NAD binding /// glycerol-3-phosphate dehydrogenase (NAD…	cytoplasm /// glycerol-3-phosphate dehydrogenase complex /// cytoplasm
1636314_at	mitochondrial single stranded DNA-binding protein	mtSSB	mate, loco	mitochondrial genome maintenance /// mitochondrial genome maintenance /// DNA replication /// DNA repair /// mitochondrial genome maintenance /// mitochondrial DNA replication	single-stranded DNA binding /// single-stranded DNA binding /// single-stranded DNA binding /// nucleic acid binding /// DNA binding /// single-stranded DNA binding /// single-stranded DNA binding	mitochondrial chromosome /// mitochondrion /// mitochondrion /// mitochondrion /// mitochondrion /// mitochondrion
1636320_at	Arp11	Arp11	mate, loco	cytoskeleton organization and biogenesis /// cytoskeleton organization and biogenesis	actin binding /// structural constituent of cytoskeleton /// protein binding /// protein binding /// actin binding /// structural constituent of cytoskeleton	actin filament /// actin filament
1636322_at	---	CG11190	mate, loco, aggress	attachment of GPI anchor to protein	---	integral to membrane /// GPI-anchor transamidase complex /// endoplasmic reticulum
1636343_at	---	CG6283	mate, loco, aggress	lipid metabolism	phospholipase A1 activity /// triacylglycerol lipase activity	---
1636374_at	Carbonic anhydrase 1	CAH1	mate, loco	one-carbon compound metabolism /// tRNA modification /// RNA processing	carbonate dehydratase activity /// zinc ion binding /// tRNA specific adenosine deaminase activity /// carbonate dehydratase activity /// RNA binding /// adenosine deaminase activity /// carbonate dehydratase activity	---
1636404_at	Male-specific-transcript-35Bb	Mst35Bb	mate, aggress	---	DNA binding /// DNA binding	---
1636409_at	CG11034	CG11034	mate, loco	proteolysis /// cell surface receptor linked signal transduction	dipeptidyl-peptidase IV activity /// dipeptidyl-peptidase IV activity	membrane
1636423_at	CG8012	CG8012	mate, aggress	---	---	---
1636449_at	CG32984	CG32984	mate, aggress	---	---	---
1636460_at	Jonah 65Ai	Jon65Ai	mate, aggress	proteolysis /// proteolysis	serine-type endopeptidase activity /// serine-type endopeptidase activity /// chymotrypsin activity /// trypsin activity /// protein binding /// serine-type endopeptidase activity /// peptidase activity /// hydrolase activity /// serine-type endopeptidase activity	---
1636498_at	CG6168	CG6168	loco, aggress	proteolysis /// proteolysis /// amino acid metabolism /// amino acid biosynthesis /// proteolysis	metalloendopeptidase activity /// peptidase activity /// transferase activity /// metalloendopeptidase activity	---
1636501_at	CG32656	CG32656	mate, aggress	chitin metabolism	chitin binding	extracellular region
1636507_at	---	vanin-like	mate, loco, aggress	nitrogen compound metabolism /// vitamin biosynthesis /// signal transduction /// prosthetic group metabolism /// cytoskeleton organization and biogenesis /// coenzyme metabolism /// cell-cell adhesion /// cell motility	hydrolase activity /// pantetheinase activity	extrinsic to membrane
1636513_a_at	kismet	kis	mate, loco, aggress	chromatin assembly or disassembly /// regulation of transcription from RNA polymerase II promoter /// segment specification /// blastoderm segmentation	chromatin binding /// DNA binding /// ATP binding /// nucleic acid binding /// ATP-dependent helicase activity	chromatin /// nucleus /// nucleus
1636520_s_at	CG16940	CG16940	mate, loco	RNA catabolism /// mitosis	nucleic acid binding /// mRNA binding /// exoribonuclease II activity /// peptidase activity /// RNA binding /// ribonuclease activity /// exoribonuclease II activity	nuclear exosome (RNase complex) /// cytoplasmic exosome (RNase complex) /// nucleus /// nuclear exosome (RNase complex) /// cytoplasmic exosome (RNase complex)
1636528_at	Glycoprotein 93	Gp93	mate, aggress	protein folding /// protein folding /// protein complex assembly /// response to stress /// defense response /// protein folding	ATP binding /// unfolded protein binding /// protein binding /// unfolded protein binding /// unfolded protein binding	---
1636551_at	CG14683	CG14683	loco, aggress	---	methyltransferase activity /// transferase activity	---
1636569_a_at	CG11883	CG11883	mate, loco	nucleobase, nucleoside, nucleotide and nucleic acid metabolism /// proteolysis /// nucleotide catabolism	phosphoric diester hydrolase activity /// serine-type peptidase activity /// 5'-nucleotidase activity /// nucleotide phosphatase activity /// nucleotide binding /// hydrolase activity /// metal ion binding /// 5'-nucleotidase activity	membrane
1636583_at	CG5932	CG5932	mate, aggress	lipid metabolism /// lipid catabolism	triacylglycerol lipase activity /// catalytic activity /// carboxylic ester hydrolase activity /// triacylglycerol lipase activity	---
1636587_at	CG7288	CG7288	mate, loco	proteolysis /// ubiquitin-dependent protein catabolism /// protein deubiquitination /// protein deubiquitination	cysteine-type endopeptidase activity /// ubiquitin thiolesterase activity /// ubiquitin-specific protease activity /// ubiquitin-specific protease activity	---
1636589_s_at	///	CG31960 /// CG31958	mate, loco, aggress	muscle contraction /// calcium-mediated signaling	calmodulin binding /// calcium ion binding	---
1636611_at	Trypsin 29F	Try29F	mate, loco	proteolysis /// proteolysis	chymotrypsin activity /// trypsin activity /// trypsin activity /// peptidase activity /// serine-type peptidase activity /// serine-type endopeptidase activity /// hydrolase activity /// trypsin activity	---
1636615_at	embryonic lethal, abnormal vision	elav	mate, loco	nuclear mRNA splicing, via spliceosome /// histone mRNA 3'-end processing /// ectoderm development /// nervous system development /// cell proliferation /// RNA metabolism /// germ cell development /// negative regulation of oskar mRNA translation /// embryonic development	mRNA binding /// mRNA binding /// protein binding /// identical protein binding /// nucleotide binding /// nucleic acid binding /// RNA binding /// translation repressor activity, nucleic acid binding /// mRNA binding	nucleus /// nucleus /// Cajal body
1636622_at	Peritrophin-15a	Peritrophin-15a	mate, loco, aggress	---	chitin binding	extracellular space
1636647_s_at	CG40160	CG40160	loco, aggress	electron transport /// protein folding /// proteolysis /// amino acid metabolism /// regulation of amino acid metabolism /// amino acid biosynthesis /// protein metabolism	electron transporter activity /// heat shock protein binding /// unfolded protein binding /// serine-type endopeptidase activity /// chymotrypsin activity /// trypsin activity /// enzyme activator activity /// peptidase activity /// serine-type peptidase activity /// enzyme regulator activity	---
1636660_at	CG14903	CG14903	mate, aggress	---	---	---
1636682_at	CG31778	CG31778	mate, aggress	---	serine-type endopeptidase inhibitor activity	---
1636689_at	---	CG4259	mate, loco, aggress	proteolysis	trypsin activity /// chymotrypsin activity /// serine-type endopeptidase activity	---
1636706_at	Myd88	Myd88	mate, aggress	defense response /// immune response /// anti-Gram-positive bacterial polypeptide induction /// antifungal humoral response (sensu Protostomia) /// signal transduction /// Toll signaling pathway /// response to fungi /// dorsal/ventral pattern formation /// innate immune response	transmembrane receptor activity /// protein binding	membrane
1636743_s_at	---	---	mate, loco	---	---	---
1636758_s_at	CG18853 /// photorepair	CG18853 /// phr	mate, loco	nucleobase, nucleoside, nucleotide and nucleic acid metabolism /// DNA metabolism /// DNA repair /// DNA repair /// DNA repair	nucleic acid binding /// deoxyribodipyrimidine photo-lyase activity /// DNA photolyase activity /// deoxyribodipyrimidine photo-lyase activity /// deoxyribodipyrimidine photo-lyase activity /// protein binding /// lyase activity /// deoxyribodipyrimidine photo-lyase activity	---
1636767_at	Lysozyme P	LysP	loco, aggress	antimicrobial humoral response (sensu Protostomia) /// cell wall catabolism /// carbohydrate metabolism /// cytolysis /// defense response to bacteria	lysozyme activity /// lysozyme activity /// lysozyme activity /// catalytic activity /// hydrolase activity /// hydrolase activity, acting on glycosyl bonds /// lysozyme activity	extracellular region
1636769_at	CG3651	CG3651	loco, aggress	---	---	---
1636773_a_at	CG10981	CG10981	mate, loco	protein ubiquitination	ubiquitin-protein ligase activity /// zinc ion binding /// protein binding /// protein binding /// metal ion binding	ubiquitin ligase complex
1636793_at	Cytochrome P450-4d2	Cyp4d2	loco, aggress	electron transport /// steroid metabolism	monooxygenase activity /// electron transporter activity /// electron transporter activity /// oxidoreductase activity /// iron ion binding /// heme binding /// metal ion binding /// electron transporter activity	microsome /// membrane /// endoplasmic reticulum /// microsome /// membrane
1636812_at	CG10103	CG10103	mate, loco	---	nucleic acid binding /// pancreatic ribonuclease activity /// protein binding	---
1636822_s_at	endosulfine	endos	mate, loco	response to nutrient /// oogenesis (sensu Insecta) /// osmoregulation	sulfonylurea receptor binding /// protein binding /// sulfonylurea receptor binding	---
1636833_at	CG17364	CG17364	mate, loco	---	---	---
1636837_at	CG32177	CG32177	loco, aggress	---	---	---
1636842_at	CG8460	CG8460	mate, loco	carbohydrate metabolism /// chitin catabolism	hydrolase activity, hydrolyzing O-glycosyl compounds /// chitinase activity	---
1636857_at	CG15879	CG15879	mate, aggress	---	hydrolase activity /// catalytic activity	---
1636869_at	---	---	mate, aggress	---	---	---
1636872_at	Phenylalanyl-tRNA synthetase	Aats-phe	mate, loco	phenylalanyl-tRNA aminoacylation /// protein biosynthesis /// tRNA aminoacylation for protein translation /// phenylalanyl-tRNA aminoacylation /// phenylalanyl-tRNA aminoacylation	phenylalanine-tRNA ligase activity /// phenylalanine-tRNA ligase activity /// ATP binding /// protein binding /// nucleotide binding /// aminoacyl-tRNA ligase activity /// phenylalanine-tRNA ligase activity /// ligase activity /// phenylalanine-tRNA ligase activity	mitochondrion /// cytoplasm /// mitochondrion /// mitochondrion
1636879_at	CG14356	CG14356	mate, loco	---	protein binding	---
1636882_s_at	---	---	mate, loco	---	---	---
1636885_at	CG17560	CG17560	mate, aggress	---	oxidoreductase activity	---
1636894_s_at	---	---	mate, loco, aggress	---	---	---
1636899_s_at	CG1623	CG1623	loco, aggress	---	---	---
1636900_at	CG5390	CG5390	mate, aggress	proteolysis	serine-type endopeptidase activity /// chymotrypsin activity /// trypsin activity /// serine-type endopeptidase activity	---
1636905_at	leak	lea	mate, loco	neuron migration /// defense response /// signal transduction /// ectoderm development /// axon guidance /// axon guidance /// axon guidance /// ventral cord development /// tracheal outgrowth (sensu Insecta) /// cell-cell adhesion	receptor activity /// axon guidance receptor activity	plasma membrane
1636912_at	CG7745	CG7745	mate, loco	---	protein binding	---
1636921_at	---	l(2)06496	mate, loco, aggress	microtubule-based movement	---	dynactin complex
1636923_a_at	CG11198	CG11198	mate, aggress	fatty acid biosynthesis /// metabolism	acetyl-CoA carboxylase activity /// biotin carboxylase activity /// ATP binding /// biotin binding /// catalytic activity /// ligase activity /// acetyl-CoA carboxylase activity	biotin carboxylase complex
1636928_s_at	CG1486	CG1486	loco, aggress	amino acid metabolism /// carboxylic acid metabolism	carboxy-lyase activity /// protein binding	---
1636947_at	---	CG9598	mate, loco, aggress	---	protein binding	---
1636953_a_at	Limpet	Lmpt	mate, loco, aggress	muscle development /// mesoderm development /// heart development	zinc ion binding /// transcription factor activity	nucleus
1636960_a_at	midlife-crisis	micr	mate, loco, aggress	protein targeting /// oogenesis /// germ-line stem cell maintenance	carrier activity /// Ran GTPase binding	centrosome
1636961_a_at	CG9027	CG9027	mate, loco	superoxide metabolism /// defense response	superoxide dismutase activity /// copper, zinc superoxide dismutase activity /// metal ion binding /// copper ion binding /// zinc ion binding /// oxidoreductase activity /// superoxide dismutase activity	---
1636967_a_at	---	CG5315	mate, loco, aggress	fatty acid oxidation /// hormone-mediated signaling	hormone binding	integral to membrane
1636971_at	CG12464	CG12464	mate, aggress	---	---	---
1636973_at	Senescence marker protein-30	smp-30	mate, loco	electron transport /// signal transduction /// intracellular signaling cascade /// development /// anterior/posterior axis specification /// calcium-mediated signaling	calcium ion binding	---
1636976_at	CG5322	CG5322	mate, loco	carbohydrate metabolism	alpha-mannosidase activity /// hydrolase activity, hydrolyzing N-glycosyl compounds /// alpha-mannosidase activity	lysosome /// lysosome
1636984_at	CG32092	CG32092	mate, loco	skeletal development /// signal transduction /// cell-cell signaling /// mesoderm development	receptor activity /// transforming growth factor beta receptor binding /// procollagen C-endopeptidase activity /// procollagen C-endopeptidase activity	---
1636988_at	CG8476	CG8476	loco, aggress	protein folding /// protein targeting /// transport /// protein transport	unfolded protein binding /// heat shock protein binding	membrane /// integral to membrane
1636995_at	twiggy	tgy	mate, loco	foregut morphogenesis /// wing disc development	galactosyltransferase activity /// galactosyltransferase activity	---
1637007_s_at	CG5445	CG5445	mate, loco	---	protein binding	---
1637036_s_at	purple	pr	mate, loco	pteridine biosynthesis /// tetrahydrobiopterin biosynthesis /// coenzyme metabolism /// prosthetic group metabolism /// tetrahydrobiopterin biosynthesis	6-pyruvoyltetrahydropterin synthase activity /// 6-pyruvoyltetrahydropterin synthase activity /// protein binding /// identical protein binding /// 6-pyruvoyltetrahydropterin synthase activity /// zinc ion binding /// lyase activity /// metal ion binding /// 6-pyruvoyltetrahydropterin synthase activity	---
1637037_at	adenosine 3	ade3	mate, loco	purine base metabolism /// 'de novo' IMP biosynthesis /// 'de novo' IMP biosynthesis /// purine base biosynthesis /// 'de novo' IMP biosynthesis	phosphoribosylamine-glycine ligase activity /// phosphoribosylamine-glycine ligase activity /// phosphoribosylformylglycinamidine cyclo-ligase activity /// phosphoribosylformylglycinamidine cyclo-ligase activity /// phosphoribosylglycinamide formyltransferase activity /// hydrolase activity /// phosphoribosylamine-glycine ligase activity /// phosphoribosylformylglycinamidine cyclo-ligase activity	cytoplasm
1637038_at	tex	tex	mate, aggress	---	---	---
1637041_a_at	---	CG3332	mate, loco, aggress	---	---	---
1637053_at	CAS/CSE1 segregation protein	Cas	mate, loco	protein import into nucleus, docking /// protein import into nucleus /// protein export from nucleus /// protein export from nucleus /// apoptosis /// induction of apoptosis /// cell proliferation /// transport /// apoptosis /// protein transport /// apoptosis	importin-alpha export receptor activity /// protein transporter activity /// protein binding /// binding /// importin-alpha export receptor activity	nucleus /// nuclear pore /// cytoplasm /// nucleus /// cytoplasm
1637063_at	CG33099	CG33099	mate, aggress	---	gibberellin 20-oxidase activity /// gibberellin 20-oxidase activity	---
1637066_at	CG8239	CG8239	mate, loco	cholesterol metabolism /// isoprenoid biosynthesis /// phosphorylation	diphosphomevalonate decarboxylase activity /// ATP binding /// kinase activity /// diphosphomevalonate decarboxylase activity /// diphosphomevalonate decarboxylase activity	---
1637077_s_at	CG3777	CG3777	mate, aggress	---	protein binding	---
1637095_at	CG15818	CG15818	mate, loco	development /// gametogenesis /// spermatogenesis	sugar binding	---
1637103_at	CG9640	CG9640	mate, aggress	---	protein binding	---
1637109_s_at	CG3961	CG3961	mate, loco	fatty acid metabolism /// metabolism	long-chain-fatty-acid-CoA ligase activity /// catalytic activity /// long-chain-fatty-acid-CoA ligase activity	---
1637117_at	CG9483	CG9483	mate, aggress	---	---	---
1637151_at	meiotic recombination 11	mre11	mate, loco	telomere maintenance /// nucleotide-excision repair /// double-strand break repair /// chromosome organization and biogenesis (sensu Eukaryota) /// meiosis /// DNA metabolism /// DNA repair /// double-strand break repair /// response to DNA damage stimulus /// double-strand break repair	nucleic acid binding /// endonuclease activity /// endonuclease activity /// endodeoxyribonuclease activity /// exonuclease activity /// exonuclease activity /// exodeoxyribonuclease activity /// manganese ion binding /// nuclease activity /// endonuclease activity /// exonuclease activity /// hydrolase activity /// endonuclease activity /// exonuclease activity	nucleus
1637155_at	CG32407	CG32407	mate, aggress	---	---	---
1637163_at	CG7003	CG7003	mate, loco	DNA repair /// mismatch repair /// postreplication repair /// DNA repair	damaged DNA binding /// ATP binding	---
1637165_at	CG6022	CG6022	mate, aggress	coenzyme metabolism /// cytochrome c-heme linkage /// cytochrome c-heme linkage	holocytochrome-c synthase activity /// protein binding /// holocytochrome-c synthase activity /// holocytochrome-c synthase activity	mitochondrial inner membrane /// mitochondrion /// mitochondrial inner membrane
1637166_at	RfC3	RfC3	mate, loco	DNA replication /// DNA repair /// DNA replication /// DNA replication	nucleotide binding /// DNA binding /// DNA-directed DNA polymerase activity /// ATP binding /// nucleoside-triphosphatase activity /// protein binding /// DNA binding /// DNA binding	DNA replication factor C complex /// protein complex /// DNA replication factor C complex
1637191_at	Coproporphyrinogen oxidase	Coprox	mate, aggress	coenzyme metabolism /// heme biosynthesis /// heme biosynthesis /// porphyrin biosynthesis /// heme biosynthesis /// heme biosynthesis	coproporphyrinogen oxidase activity /// coproporphyrinogen oxidase activity /// protein binding /// coproporphyrinogen oxidase activity /// oxidoreductase activity /// coproporphyrinogen oxidase activity	mitochondrion /// mitochondrion
1637197_at	nebbish	neb	mate, loco	regulation of progression through cell cycle /// protein targeting /// intracellular protein transport /// microtubule-based movement /// chromosome segregation /// mitotic chromosome condensation /// meiosis /// oogenesis (sensu Insecta) /// ovarian follicle cell development (sensu Insecta) /// mitotic cell cycle, embryonic /// microtubule-based movement /// signal transduction /// intracellular…	chromatin binding /// microtubule motor activity /// microtubule motor activity /// structural constituent of cytoskeleton /// ATP binding /// protein phosphatase 1 binding /// plus-end-directed microtubule motor activity /// nucleotide binding /// motor activity /// phospholipase C activity /// microtubule motor activity	kinesin complex /// microtubule /// microtubule associated complex /// kinesin complex
1637224_at	---	CG13905	mate, loco, aggress	---	---	---
1637255_a_at	Esterase-7	Est7	mate, aggress	---	carboxylesterase activity /// carboxylesterase activity /// catalytic activity /// serine esterase activity /// carboxylesterase activity	---
1637264_at	non-claret disjunctional	ncd	mate, aggress	meiotic spindle organization and biogenesis /// meiotic spindle organization and biogenesis /// protein targeting /// microtubule-based movement /// female meiotic spindle assembly (sensu Metazoa) /// chromosome segregation /// mitosis /// mitotic centrosome separation /// mitotic centrosome separation /// microtubule-based movement /// cell cycle /// meiosis /// cell division /// microtubule-bas…	microtubule motor activity /// structural constituent of cytoskeleton /// ATP binding /// minus-end-directed microtubule motor activity /// protein binding /// nucleotide binding /// motor activity /// microtubule motor activity /// microtubule motor activity	spindle /// kinesin complex /// minus-end kinesin complex /// microtubule /// microtubule associated complex /// kinesin complex
1637269_at	CG6310	CG6310	mate, loco	---	protein binding	---
1637280_at	LpR1	LpR1	mate, aggress	cholesterol metabolism /// lipoprotein transport /// cholesterol metabolism /// lipoprotein transport	low-density lipoprotein receptor activity /// calcium ion binding /// lipoprotein binding /// low-density lipoprotein receptor activity /// lipoprotein binding	membrane /// membrane /// membrane
1637282_at	CG6171	CG6171	mate, loco	---	---	---
1637306_at	CG31720	CG31720	loco, aggress	---	G-protein coupled receptor activity /// G-protein coupled receptor activity	membrane
1637309_a_at	Cyp12e1	Cyp12e1	mate, loco	electron transport /// protein biosynthesis	structural constituent of ribosome /// monooxygenase activity /// electron transporter activity /// electron transporter activity /// oxidoreductase activity /// iron ion binding /// heme binding /// metal ion binding /// electron transporter activity	mitochondrion /// mitochondrion /// ribosome /// mitochondrion
1637322_at	polychaetoid	pyd	mate, aggress	electron transport /// establishment and/or maintenance of cell polarity /// JNK cascade /// dorsal closure /// dorsal closure /// regulation of JNK cascade	guanylate kinase activity /// guanylate kinase activity /// structural molecule activity /// protein binding /// oxidoreductase activity /// guanylate kinase activity	adherens junction /// adherens junction
1637335_at	flightin	fln	mate, aggress	muscle thick filament assembly	---	striated muscle thick filament /// contractile fiber /// myofibril
1637350_at	CG31086	CG31086	mate, aggress	---	protein binding	---
1637353_at	Dopamine N acetyltransferase	Dat	mate, loco	catecholamine metabolism /// behavior /// sleep /// biogenic amine catabolism /// dopamine catabolism /// serotonin catabolism /// regulation of circadian sleep/wake cycle, sleep /// octopamine catabolism /// pigmentation during development	aralkylamine N-acetyltransferase activity /// aralkylamine N-acetyltransferase activity /// aralkylamine N-acetyltransferase activity /// arylamine N-acetyltransferase activity /// N-acetyltransferase activity /// N-acetyltransferase activity /// transferase activity	---
1637359_at	Lipid storage droplet-2	Lsd-2	mate, aggress	sequestering of lipid /// sequestering of lipid /// sequestering of triacylglycerol /// lipid particle transport along microtubule /// lipid transport /// sequestering of lipid /// transport /// lipid transport /// development	protein binding /// lipid transporter activity	lipid particle /// lipid particle
1637361_a_at	---	CG12179	mate, loco, aggress	---	---	---
1637378_s_at	---	ia2	mate, loco, aggress	protein amino acid dephosphorylation	transmembrane receptor protein tyrosine phosphatase activity /// transmembrane receptor protein tyrosine phosphatase activity /// protein tyrosine phosphatase activity	plasma membrane
1637390_at	---	CG4406	mate, loco, aggress	proteolysis /// protein lipidation /// protein amino acid glycosylation	legumain activity /// cysteine-type endopeptidase activity /// transferase activity /// cysteine-type peptidase activity /// GPI-anchor transamidase activity	---
1637401_at	CG11095	CG11095	loco, aggress	phosphate metabolism	hydrolase activity /// phosphoric monoester hydrolase activity	---
1637410_s_at	lethal (2) giant larvae	l(2)gl	mate, aggress	regulation of progression through cell cycle /// morphogenesis of a polarized epithelium /// morphogenesis of an epithelium /// intracellular protein transport /// transforming growth factor beta receptor signaling pathway /// transforming growth factor beta receptor signaling pathway /// neurotransmitter secretion /// dorsal closure /// nervous system development /// sensory organ development //…	structural constituent of cytoskeleton /// protein binding /// myosin binding /// myosin II binding /// myosin II binding /// protein binding	extracellular matrix (sensu Metazoa) /// interstitial matrix /// cytoplasm /// cytoplasm /// cytosol /// cytoskeleton /// plasma membrane /// plasma membrane /// plasma membrane /// septate junction /// septate junction /// cell cortex /// cell cortex /// synaptic vesicle /// basolateral plasma membrane /// apicolateral plasma membrane
1637412_a_at	stranded at second	sas	mate, aggress	larval development (sensu Insecta) /// development	receptor activity /// protein binding /// receptor activity	integral to plasma membrane /// apical plasma membrane /// membrane /// integral to membrane
1637421_at	Chitinase 2	Cht2	mate, aggress	cuticle chitin catabolism /// polysaccharide catabolism /// carbohydrate metabolism /// chitin catabolism /// chitin catabolism /// cuticle chitin catabolism	chitinase activity /// chitinase activity /// hydrolase activity, hydrolyzing N-glycosyl compounds /// protein binding /// hydrolase activity, hydrolyzing O-glycosyl compounds /// chitinase activity /// hydrolase activity /// hydrolase activity, acting on glycosyl bonds /// chitinase activity	---
1637428_a_at	polychaetoid	pyd	mate, loco, aggress	electron transport /// establishment and/or maintenance of cell polarity /// regulation of JNK cascade /// dorsal closure /// dorsal closure /// JNK cascade	protein binding /// oxidoreductase activity /// structural molecule activity /// guanylate kinase activity /// guanylate kinase activity	adherens junction /// adherens junction
1637430_s_at	CG1572	CG1572	mate, loco	---	---	membrane
1637432_at	CG3097	CG3097	mate, loco	proteolysis	carboxypeptidase A activity /// carboxypeptidase A activity /// carboxypeptidase A activity	---
1637462_at	CG13833	CG13833	mate, loco	visual perception /// metabolism	oxidoreductase activity /// oxidoreductase activity	---
1637475_at	fascetto	feo	mate, loco	cytokinesis /// cytokinesis /// cytokinesis, contractile ring contraction /// mitosis /// mitotic spindle stabilization	receptor binding	cytoplasm /// spindle midzone
1637481_at	Tollo	Tollo	loco, aggress	protein amino acid phosphorylation /// defense response /// cell adhesion /// signal transduction /// transmembrane receptor protein serine/threonine kinase signaling pathway /// cytokine and chemokine mediated signaling pathway /// defense response to bacteria /// signal transduction	transmembrane receptor protein serine/threonine kinase activity /// transmembrane receptor activity /// protein binding /// receptor activity /// transmembrane receptor activity /// transmembrane receptor activity	plasma membrane /// integral to membrane /// membrane /// plasma membrane /// integral to membrane
1637485_at	CG10827	CG10827	mate, aggress	skeletal development /// mesoderm development /// metabolism	alkaline phosphatase activity /// nucleotide phosphatase activity /// magnesium ion binding /// zinc ion binding /// hydrolase activity /// alkaline phosphatase activity	---
1637491_s_at	---	CG3835	mate, loco, aggress	electron transport /// carbohydrate metabolism	oxidoreductase activity	---
1637494_at	CG3071	CG3071	mate, loco	retrograde vesicle-mediated transport, Golgi to ER /// retrograde vesicle-mediated transport, Golgi to ER	protein binding	COPI vesicle coat /// COPI vesicle coat
1637507_at	CG32835	CG32835	mate, loco	---	---	---
1637511_at	CG12521	CG12521	mate, aggress	---	---	---
1637518_at	CG9314	CG9314	mate, aggress	electron transport /// oxygen and reactive oxygen species metabolism /// defense response /// response to oxidative stress	catalase activity /// peroxidase activity /// catalase activity /// catalase activity	---
1637526_s_at	G protein 30A	G30A	mate, loco	G-protein coupled receptor protein signaling pathway /// phototransduction /// signal transduction /// G-protein coupled receptor protein signaling pathway /// visual perception /// response to stimulus	GTPase activity /// GTPase activity /// GTPase activity /// signal transducer activity /// GTPase activity	cytoplasm /// heterotrimeric G-protein complex /// heterotrimeric G-protein complex /// rhabdomere /// heterotrimeric G-protein complex /// membrane
1637534_at	olf186-F	olf186-F	mate, loco	---	serine-type endopeptidase activity	---
1637548_at	arginase	arg	mate, aggress	arginine catabolism to ornithine /// arginine catabolism /// arginine catabolism to ornithine	arginase activity /// catalytic activity /// arginase activity /// hydrolase activity /// manganese ion binding /// metal ion binding /// arginase activity	mitochondrion /// mitochondrion
1637555_at	CG7319	CG7319	loco, aggress	rRNA modification /// rRNA metabolism /// rRNA processing	rRNA (adenine-N6,N6-)-dimethyltransferase activity /// nucleic acid binding /// rRNA (adenine) methyltransferase activity /// rRNA methyltransferase activity /// S-adenosylmethionine-dependent methyltransferase activity /// rRNA (adenine) methyltransferase activity /// rRNA (adenine) methyltransferase activity	---
1637561_at	lectin-33A	lectin-33A	mate, aggress	---	galactose binding /// sugar binding /// galactose binding	---
1637562_at	---	GCR(ich)	mate, loco, aggress	---	---	---
1637567_at	---	CG30360	mate, loco, aggress	carbohydrate metabolism	alpha-amylase activity /// transporter activity /// hydrolase activity /// glucosidase activity	---
1637578_at	Set	Set	mate, loco	DNA replication /// nucleosome assembly /// spermatogenesis	phosphatase inhibitor activity /// cyclin binding /// protein binding	nucleus /// nucleus /// nucleus
1637590_at	CG5156	CG5156	mate, aggress	---	---	---
1637598_at	---	CG15715	mate, loco, aggress	---	zinc ion binding /// nucleic acid binding	nucleus
1637610_at	Chrac-16	Chrac-16	mate, aggress	---	DNA binding /// protein heterodimerization activity /// protein binding /// sequence-specific DNA binding	chromatin accessibility complex /// chromatin accessibility complex /// chromatin accessibility complex /// chromatin accessibility complex /// intracellular
1637620_s_at	CG9186	CG9186	mate, aggress	---	catalytic activity /// hydrolase activity	---
1637628_at	CG6550	CG6550	mate, aggress	---	catalytic activity /// iron ion binding	---
1637641_at	Mitogen-activated protein kinase phosphatase 3	Mkp3	loco, aggress	MAPKKK cascade /// glycolysis /// protein amino acid dephosphorylation /// protein amino acid dephosphorylation /// protein amino acid dephosphorylation	protein tyrosine/serine/threonine phosphatase activity /// protein tyrosine/serine/threonine phosphatase activity /// phosphoric monoester hydrolase activity /// MAP kinase phosphatase activity /// kinase inhibitor activity /// phosphoprotein phosphatase activity /// protein tyrosine/serine/threonine phosphatase activity /// MAP kinase phosphatase activity /// protein tyrosine/serine/threonine ph…	cytoplasm
1637647_at	---	CG31148	mate, loco, aggress	sphingolipid metabolism /// lysosome organization and biogenesis /// lipid metabolism	hydrolase activity, hydrolyzing N-glycosyl compounds /// glucosidase activity /// glucosylceramidase activity	lysosome
1637652_a_at	CG30222	CG30222	mate, loco	---	---	---
1637660_at	CG5150	CG5150	mate, aggress	skeletal development /// mesoderm development /// metabolism	alkaline phosphatase activity /// nucleotide phosphatase activity /// alkaline phosphatase activity	---
1637691_at	CG4570	CG4570	loco, aggress	DNA integration	DNA binding /// transposase activity /// protein binding	nucleus
1637721_at	CG3301	CG3301	loco, aggress	metabolism	oxidoreductase activity, acting on the CH-OH group of donors, NAD or NADP as acceptor /// identical protein binding /// oxidoreductase activity /// oxidoreductase activity, acting on the CH-OH group of donors, NAD or NADP as acceptor	---
1637733_at	CG31063	CG31063	mate, aggress	---	hydrolase activity, acting on acid anhydrides, in phosphorus-containing anhydrides /// metal ion binding	---
1637769_s_at	Casein kinase II subunit	CkII	mate, loco	protein amino acid phosphorylation /// protein amino acid phosphorylation /// signal transduction /// rhythmic behavior /// circadian rhythm /// eclosion rhythm /// mushroom body development /// Wnt receptor signaling pathway	protein kinase activity /// casein kinase activity /// protein kinase CK2 activity /// receptor signaling protein serine/threonine kinase activity /// protein kinase CK2 regulator activity /// protein kinase CK2 regulator activity /// protein kinase CK2 regulator activity /// protein binding /// protein kinase CK2 regulator activity /// kinase activity /// protein kinase CK2 regulator activity	nucleus /// cytosol /// protein kinase CK2 complex /// protein kinase CK2 complex /// protein kinase CK2 complex
1637782_at	CG12020	CG12020	mate, aggress	protein folding /// response to stress /// defense response /// response to heat /// response to heat	unfolded protein binding	---
1637797_at	CG14400	CG14400	mate, loco	---	---	---
1637798_at	CG15717	CG15717	mate, loco	---	protein binding	---
1637801_at	CG6781	CG6781	mate, aggress	oxygen and reactive oxygen species metabolism /// defense response /// response to toxin /// metabolism	glutathione transferase activity /// protein binding /// glutathione transferase activity /// transferase activity /// glutathione transferase activity	cytoplasm
1637808_a_at	CG6151	CG6151	mate, loco	---	---	---
1637814_s_at	thioredoxin peroxidase 2	Jafrac2	loco, aggress	oxygen and reactive oxygen species metabolism /// apoptosis /// induction of apoptosis /// induction of apoptosis /// induction of apoptosis /// defense response	peroxidase activity /// thioredoxin peroxidase activity /// thioredoxin peroxidase activity /// antioxidant activity /// antioxidant activity /// protein binding /// peroxidase activity /// antioxidant activity /// oxidoreductase activity /// thioredoxin peroxidase activity /// antioxidant activity	extracellular region
1637828_a_at	still life	sif	mate, aggress	intracellular signaling cascade /// synaptic transmission /// ectoderm development /// nervous system development /// actin cytoskeleton organization and biogenesis /// regulation of synapse structure and function /// regulation of axonogenesis /// signal transduction /// development	receptor signaling protein activity /// guanyl-nucleotide exchange factor activity /// Rho guanyl-nucleotide exchange factor activity /// protein binding /// nucleic acid binding /// pancreatic ribonuclease activity /// guanyl-nucleotide exchange factor activity /// Rho guanyl-nucleotide exchange factor activity	synapse /// synapse
1637857_at	---	lectin-24A	mate, loco, aggress	spermatogenesis	galactose binding	---
1637869_at	Pray For Elves	PFE	mate, aggress	protein modification /// protein amino acid phosphorylation /// defense response /// cell adhesion /// signal transduction /// cell surface receptor linked signal transduction /// transmembrane receptor protein serine/threonine kinase signaling pathway /// transmission of nerve impulse /// protein metabolism	protein kinase activity /// transmembrane receptor protein serine/threonine kinase activity /// receptor activity /// kinase activity /// transmembrane receptor protein kinase activity	---
1637909_at	Pp1-Y2	Pp1-Y2	mate, loco	protein amino acid dephosphorylation	iron ion binding /// hydrolase activity /// phosphoprotein phosphatase activity /// phosphoric monoester hydrolase activity /// protein phosphatase type 1 activity	---
1637913_at	CG11638	CG11638	mate, loco	muscle contraction /// calcium-mediated signaling	calcium ion binding /// calmodulin binding /// protein binding /// calcium ion binding /// calcium ion binding	---
1637945_at	---	---	loco, aggress	photoreceptor cell differentiation (sensu Endopterygota) /// muscle development /// embryonic development /// development /// visual perception /// response to stimulus /// peripheral nervous system development /// photoreceptor cell differentiation (sensu Endopterygota) /// somatic muscle development	protein binding /// nucleic acid binding /// zinc ion binding /// metal ion binding /// DNA binding /// nucleic acid binding	nucleus /// nucleus
1637971_a_at	CG8129	CG8129	mate, aggress	amino acid biosynthesis /// amino acid catabolism /// metabolism	nitrilase activity /// threonine ammonia-lyase activity /// amino acid binding /// hydro-lyase activity /// protein binding /// identical protein binding /// catalytic activity /// threonine ammonia-lyase activity /// threonine ammonia-lyase activity	---
1637978_at	CG10194	CG10194	mate, loco	---	---	---
1637993_at	Mediator complex subunit 11	MED11	mate, loco	---	RNA polymerase II transcription mediator activity /// RNA polymerase II transcription mediator activity	mediator complex
1638004_at	Calbindin 53E	Cbp53E	mate, loco	calcium ion homeostasis /// transmission of nerve impulse /// calcium-mediated signaling /// calcium ion homeostasis	calcium ion binding /// calcium ion binding /// calcium ion binding /// calmodulin binding /// calcium ion binding /// calcium ion binding	---
1638023_s_at	CG14880	CG14880	mate, loco	chitin metabolism	chitin binding	extracellular region
1638031_at	CG14512	CG14512	loco, aggress	---	---	---
1638038_at	CG4335	CG4335	loco, aggress	coenzyme metabolism /// vitamin biosynthesis /// prosthetic group metabolism /// electron transport	gamma-butyrobetaine dioxygenase activity /// oxidoreductase activity /// gamma-butyrobetaine dioxygenase activity	---
1638053_at	Cytochrome P450-4p1	Cyp4p1	mate, aggress	electron transport /// steroid metabolism	monooxygenase activity /// electron transporter activity /// electron transporter activity /// oxidoreductase activity /// protein binding /// iron ion binding /// heme binding /// metal ion binding /// electron transporter activity	microsome /// membrane /// endoplasmic reticulum /// microsome /// membrane
1638067_a_at	CG5261	CG5261	mate, aggress	acetyl-CoA biosynthesis from pyruvate /// glycolysis /// tricarboxylic acid cycle /// metabolism /// acetyl-CoA biosynthesis from pyruvate	dihydrolipoyllysine-residue acetyltransferase activity /// protein binding /// protein binding /// dihydrolipoyllysine-residue acetyltransferase activity /// acyltransferase activity /// lipoic acid binding /// dihydrolipoyllysine-residue acetyltransferase activity	pyruvate dehydrogenase complex (sensu Eukaryota) /// pyruvate dehydrogenase complex /// pyruvate dehydrogenase complex (sensu Eukaryota)
1638073_at	mitochondrial ribosomal protein L38	mRpL38	mate, aggress	protein biosynthesis /// protein biosynthesis	structural constituent of ribosome /// phosphatidylethanolamine binding /// structural constituent of ribosome /// phosphatidylethanolamine binding	mitochondrial large ribosomal subunit /// mitochondrial large ribosomal subunit
1638074_at	---	CG6673	mate, loco, aggress	response to toxin /// oxygen and reactive oxygen species metabolism /// defense response	glutathione transferase activity	cytoplasm
1638080_at	---	CG13658	mate, loco, aggress	---	---	---
1638132_at	CG10184	CG10184	mate, aggress	amino acid catabolism /// aromatic amino acid family metabolism /// amino acid metabolism	threonine aldolase activity /// lyase activity /// threonine aldolase activity	---
1638139_at	CG31664	CG31664	mate, aggress	protein biosynthesis	nucleic acid binding /// structural constituent of ribosome	intracellular /// ribosome
1638143_a_at	PDGF- and VEGF-receptor related	Pvr	mate, loco	protein amino acid phosphorylation /// actin filament organization /// transmembrane receptor protein tyrosine kinase signaling pathway /// border follicle cell migration (sensu Insecta) /// border follicle cell migration (sensu Insecta) /// ectoderm development /// ventral cord development /// cell proliferation /// regulation of cell shape /// cell projection biogenesis /// actin cytoskeleton o…	protein-tyrosine kinase activity /// transmembrane receptor protein tyrosine kinase activity /// transmembrane receptor protein tyrosine kinase activity /// platelet-derived growth factor receptor activity /// vascular endothelial growth factor receptor activity /// protein binding /// ATP binding /// protein kinase activity /// protein-tyrosine kinase activity /// receptor activity /// transmemb…	plasma membrane /// plasma membrane /// plasma membrane
1638146_at	Rtc1	Rtc1	mate, loco	nuclear mRNA splicing, via spliceosome	mRNA binding /// RNA-3'-phosphate cyclase activity /// phosphorus-oxygen lyase activity /// RNA-3'-phosphate cyclase activity /// RNA-3'-phosphate cyclase activity	nucleus /// nucleus
1638173_s_at	CG2950	CG2950	loco, aggress	---	nucleic acid binding /// protein binding	---
1638183_at	---	CG13868	mate, loco, aggress	---	---	---
1638195_at	CG33968	CG33968	loco, aggress	---	---	---
1638201_at	26-29kD-proteinase	26-29-p	mate, loco	proteolysis	cathepsin K activity /// cysteine-type endopeptidase activity /// peptidase activity /// cysteine-type peptidase activity /// hydrolase activity /// cathepsin K activity	---
1638204_s_at	caravaggio	cav	mate, loco	telomere capping /// transcription /// regulation of transcription, DNA-dependent	satellite DNA binding /// nucleic acid binding /// DNA binding /// zinc ion binding /// metal ion binding	chromosome, telomeric region /// nucleus /// chromosome, pericentric region /// nuclear chromosome, telomeric region /// nucleus
1638216_at	CG13623	CG13623	mate, loco	---	---	---
1638220_at	CG16888	CG16888	mate, aggress	---	---	---
1638226_at	CG10562	CG10562	mate, aggress	---	kinase activity /// transferase activity	---
1638229_at	lethal (3) 01239	l(3)01239	mate, aggress	'de novo' protein folding /// oogenesis (sensu Insecta) /// 'de novo' protein folding	chaperone binding /// chaperone binding	prefoldin complex /// prefoldin complex
1638236_at	CG9302	CG9302	mate, loco	electron transport /// protein modification	protein disulfide isomerase activity /// protein disulfide isomerase activity /// electron transporter activity /// isomerase activity /// protein disulfide isomerase activity	---
1638252_at	pelle	pll	mate, loco, aggress	regulation of proteolysis /// hemocyte proliferation (sensu Arthropoda) /// transmembrane receptor protein serine/threonine kinase signaling pathway /// defense response /// protein import into nucleus /// Toll signaling pathway /// defense response /// Toll signaling pathway /// response to fungi /// hemopoiesis /// dorsal/ventral axis specification /// defense response /// zygotic determination…	protein binding /// ATP binding /// transmembrane receptor protein serine/threonine kinase activity /// protein kinase activity /// protein serine/threonine kinase activity /// protein serine/threonine kinase activity	cytoplasm /// plasma membrane /// cytoplasm
1638264_at	---	CG1304	mate, loco, aggress	proteolysis	trypsin activity /// chymotrypsin activity /// serine-type endopeptidase activity /// serine-type endopeptidase activity	---
1638275_at	CG11699	CG11699	mate, loco	---	protein binding	---
1638277_at	CG11550	CG11550	mate, loco	transport	transporter activity	intracellular
1638278_s_at	Myosin 61F	Myo61F	mate, aggress	intracellular protein transport /// mesoderm development /// visual perception /// sensory perception of sound /// vesicle-mediated transport	motor activity /// actin binding /// structural constituent of cytoskeleton /// ATP binding /// ATPase activity, coupled /// nucleotide binding /// motor activity /// actin binding /// calmodulin binding /// ATPase activity, coupled	cytoplasm /// myosin /// myosin /// myosin
1638323_at	CG8116	CG8116	mate, loco	---	protein binding	---
1638329_at	pan gu	png	mate, loco	mitotic cell cycle /// protein amino acid phosphorylation /// egg activation /// regulation of progression through mitotic cell cycle /// protein amino acid phosphorylation /// protein amino acid phosphorylation	protein serine/threonine kinase activity /// protein serine/threonine kinase activity /// protein-tyrosine kinase activity /// ATP binding /// nucleotide binding /// protein kinase activity /// protein serine/threonine kinase activity /// kinase activity /// transferase activity /// protein serine/threonine kinase activity	---
1638335_at	CG18493	CG18493	mate, aggress	proteolysis /// protein metabolism	peptidase activity /// serine-type peptidase activity /// catalytic activity	lysosome
1638342_at	CG2046	CG2046	loco, aggress	---	protein binding	---
1638359_s_at	CG14478	CG14478	mate, aggress	DNA integration	DNA binding /// transposase activity	nucleus
1638368_at	CG31674	CG31674	mate, aggress	carbohydrate metabolism /// L-serine biosynthesis /// metabolism	glyoxylate reductase (NADP) activity /// oxidoreductase activity, acting on the CH-OH group of donors, NAD or NADP as acceptor /// NAD binding /// glyoxylate reductase (NADP) activity	---
1638377_x_at	/// /// Trypsin /// Trypsin	CG30031 /// CG30025 /// Try	mate, loco, aggress	proteolysis /// proteolysis /// proteolysis	trypsin activity /// trypsin activity /// serine-type endopeptidase activity /// chymotrypsin activity /// trypsin activity	extracellular region /// extracellular region
1638413_at	CG18180	CG18180	mate, loco	proteolysis /// proteolysis	chymotrypsin activity /// trypsin activity /// serine-type endopeptidase activity	---
1638424_at	CG10514	CG10514	mate, aggress	---	protein binding /// kinase activity /// transferase activity	---
1638428_at	---	---	mate, aggress	---	---	---
1638469_s_at	---	CG3857	mate, loco, aggress	---	---	---
1638472_at	CG13935	CG13935	mate, aggress	---	structural constituent of cuticle (sensu Insecta) /// protein binding /// structural constituent of cuticle /// structural constituent of cuticle (sensu Insecta)	---
1638483_at	CG10920	CG10920	mate, loco	transport	carrier activity /// binding /// carrier activity	mitochondrion /// membrane /// mitochondrion
1638508_at	---	CG14934	mate, loco, aggress	carbohydrate metabolism	alpha-amylase activity /// transporter activity /// alpha-glucosidase activity	---
1638511_at	Tryptophanyl-tRNA synthetase	Aats-trp	mate, loco, aggress	tryptophanyl-tRNA aminoacylation	ATP binding /// tryptophan-tRNA ligase activity	---
1638523_at	CG32633	CG32633	mate, loco	---	---	---
1638541_at	mitochondrial ribosomal protein L32	mRpL32	mate, loco	protein biosynthesis /// protein biosynthesis	structural constituent of ribosome /// structural constituent of ribosome	mitochondrial large ribosomal subunit /// mitochondrion /// ribonucleoprotein complex /// mitochondrial large ribosomal subunit
1638554_at	CG4115	CG4115	mate, loco	---	sugar binding	---
1638562_a_at	---	Cyp6d5	mate, loco, aggress	electron transport /// steroid metabolism	monooxygenase activity /// oxidoreductase activity /// electron transporter activity /// electron transporter activity	membrane /// microsome
1638576_at	Rpb11	Rpb11	mate, loco	transcription /// transcription from RNA polymerase II promoter /// mRNA transcription /// transcription /// transcription from RNA polymerase II promoter	nucleic acid binding /// DNA binding /// DNA-directed RNA polymerase activity /// DNA-directed RNA polymerase activity /// protein dimerization activity /// DNA-directed RNA polymerase activity /// DNA-directed RNA polymerase activity	nucleus /// DNA-directed RNA polymerase II, core complex /// DNA-directed RNA polymerase II, core complex
1638603_at	CG31909	CG31909	loco, aggress	---	protein binding	---
1638605_at	CG4495	CG4495	mate, loco	---	calcium ion binding /// nucleic acid binding /// zinc ion binding /// metal ion binding	nucleus
1638610_at	CG7802	CG7802	mate, aggress	---	---	---
1638645_at	---	---	loco, aggress	---	---	---
1638704_at	Kinesin associated protein 3	Kap3	mate, loco	microtubule-based movement /// sperm axoneme assembly /// sensory cilium biogenesis /// microtubule-based movement	microtubule motor activity /// kinesin binding /// binding /// microtubule motor activity	kinesin complex /// kinesin II complex /// kinesin II complex /// kinesin complex /// kinesin complex /// kinesin II complex
1638714_at	Accessory gland-specific peptide 26Aa	Acp26Aa	mate, loco	sperm displacement /// mating /// oviposition /// oviposition /// ovulation /// post-mating behavior /// regulation of oviposition /// sperm competition /// regulation of oviposition, post-mating /// ovulation	hormone activity	extracellular region
1638716_a_at	---	CG10725	mate, loco, aggress	chitin metabolism	chitin binding /// structural constituent of peritrophic membrane (sensu Insecta)	extracellular region
1638731_at	CG10898	CG10898	mate, aggress	DNA repair /// DNA repair	---	---
1638742_at	---	CG18348	mate, loco, aggress	---	---	---
1638772_at	---	CG18107	mate, loco, aggress	---	---	---
1638797_a_at	HIF prolyl hydroxylase	Hph	mate, aggress	response to hypoxia /// tracheal system development (sensu Insecta) /// protein localization /// protein metabolism	oxidoreductase activity, acting on paired donors, with incorporation or reduction of molecular oxygen, 2-oxoglutarate as one donor, and incorporation of one atom each of oxygen into both donors /// peptidyl-proline 4-dioxygenase activity /// protein binding /// zinc ion binding /// peptidyl-proline 4-dioxygenase activity	---
1638830_at	alien	alien	mate, loco, aggress	signal transduction /// proteolysis /// protein targeting /// cell cycle /// negative regulation of transcription, DNA-dependent /// development	signal transducer activity /// transcription corepressor activity /// protein binding	signalosome complex /// signalosome complex /// cytoplasm
1638844_s_at	CG3714	CG3714	mate, aggress	coenzyme metabolism /// pyridine nucleotide biosynthesis	nicotinate phosphoribosyltransferase activity /// nicotinate phosphoribosyltransferase activity /// nicotinate phosphoribosyltransferase activity	---
1638862_at	CG15553	CG15553	mate, aggress	transport	transporter activity	membrane
1638869_at	---	CG10112	mate, loco, aggress	---	structural constituent of cuticle	---
1638885_at	---	---	mate, loco, aggress	---	---	---
1638892_at	CG5397	CG5397	mate, aggress	defense response /// ectoderm development	sterol O-acyltransferase activity /// hydrolase activity, acting on ester bonds /// catalytic activity /// sterol O-acyltransferase activity	---
1638896_at	CG1919	CG1919	mate, aggress	---	structural constituent of cuticle (sensu Insecta) /// protein binding /// structural constituent of cuticle /// structural constituent of cuticle (sensu Insecta)	---
1638903_at	---	CG5724	mate, loco, aggress	steroid metabolism /// response to toxin /// polysaccharide metabolism /// defense response	glucuronosyltransferase activity	---
1638929_at	CG8920	CG8920	mate, aggress	---	nucleic acid binding	---
1638937_at	CG3488	CG3488	mate, aggress	lipid metabolism /// lipid metabolism	lipase activity /// protein binding /// catalytic activity	---
1638948_at	slow as molasses	slam	mate, loco	protein localization /// germ cell migration /// germ cell migration /// cellularization (sensu Metazoa) /// cellularization (sensu Metazoa) /// membrane organization and biogenesis	---	---
1638958_at	CG31644	CG31644	mate, aggress	electron transport	cytochrome-c oxidase activity	---
1638974_at	CG14963	CG14963	loco, aggress	---	---	---
1639009_at	CG10962	CG10962	loco, aggress	metabolism	oxidoreductase activity, acting on the CH-OH group of donors, NAD or NADP as acceptor /// oxidoreductase activity /// oxidoreductase activity, acting on the CH-OH group of donors, NAD or NADP as acceptor	---
1639023_at	NEM-sensitive fusion protein 2	Nsf2	mate, loco	intracellular protein transport /// ER to Golgi vesicle-mediated transport /// ER to Golgi vesicle-mediated transport /// intra-Golgi vesicle-mediated transport /// mitosis /// neurotransmitter secretion /// synaptic vesicle priming /// vesicle-mediated transport /// transport /// ER to Golgi vesicle-mediated transport /// protein transport /// ER to Golgi vesicle-mediated transport	nucleotide binding /// ATP binding /// hydrolase activity /// nucleoside-triphosphatase activity	cytoplasm /// cytoplasm /// endoplasmic reticulum /// Golgi stack /// cytoplasm
1639028_a_at	CG30296	CG30296	mate, aggress	---	---	---
1639034_at	CG7593	CG7593	mate, loco	---	N-acetyltransferase activity	---
1639036_at	Ribosomal protein S11	RpS11	mate, loco	protein biosynthesis /// protein biosynthesis	nucleic acid binding /// structural constituent of ribosome /// structural constituent of ribosome	cytosolic small ribosomal subunit (sensu Eukaryota) /// cytosolic small ribosomal subunit (sensu Eukaryota)
1639046_at	---	CG5454	mate, loco, aggress	regulation of alternative nuclear mRNA splicing, via spliceosome /// nuclear mRNA splicing, via spliceosome	zinc ion binding /// mRNA binding	nucleus /// snRNP U1 /// snRNP U11
1639063_at	CG16969	CG16969	mate, aggress	---	protein binding	---
1639069_at	---	Cyp12d1-d	mate, loco, aggress	electron transport	monooxygenase activity /// oxidoreductase activity /// electron transporter activity /// electron transporter activity	mitochondrion
1639097_at	female sterile (1) Young arrest	fs(1)Ya	mate, loco	nuclear division /// DNA replication /// chromatin assembly or disassembly /// mitosis /// mitosis /// pronuclear fusion /// chromosome condensation /// cell cycle /// mitosis /// cell division	nucleic acid binding /// protein binding /// zinc ion binding	nuclear envelope /// nuclear envelope /// nucleoplasm /// cytoplasm /// cytoplasm /// nucleus
1639102_at	Negative elongation factor E	Nelf-E	mate, loco	negative regulation of transcription from RNA polymerase II promoter, mitotic /// RNA elongation from RNA polymerase II promoter /// transcription /// regulation of transcription, DNA-dependent	mRNA binding /// mRNA binding /// protein binding /// RNA binding /// negative transcription elongation factor activity /// nucleotide binding /// nucleic acid binding /// RNA binding /// mRNA binding	transcriptional repressor complex /// transcription elongation factor complex /// nucleus
1639110_at	---	CG4484	mate, loco, aggress	carbohydrate transport /// carbohydrate metabolism	sucrose:hydrogen symporter activity	---
1639130_a_at	krotzkopf verkehrt	kkv	mate, aggress	Malpighian tubule morphogenesis /// embryonic cuticle biosynthesis (sensu Insecta)	chitin synthase activity /// chitin synthase activity /// transferase activity, transferring hexosyl groups /// chitin synthase activity /// transferase activity /// transferase activity, transferring glycosyl groups /// chitin synthase activity	integral to membrane /// integral to membrane
1639147_s_at	CG30438	CG30438	mate, loco	carbohydrate metabolism /// polysaccharide metabolism /// lipid metabolism /// defense response /// steroid metabolism /// response to toxin /// metabolism	transferase activity /// transferase activity, transferring glycosyl groups /// transferase activity, transferring hexosyl groups /// transferase activity, transferring hexosyl groups /// transferase activity, transferring hexosyl groups	---
1639151_a_at	CG4272	CG4272	mate, loco	---	protein binding	---
1639158_at	---	CG13473	mate, loco, aggress	electron transport /// sulfur metabolism	electron transporter activity /// thiol-disulfide exchange intermediate activity	---
1639168_at	CG1218	CG1218	mate, loco	---	protein binding	---
1639170_at	Cyp4d21	Cyp4d21	loco, aggress	electron transport	monooxygenase activity /// electron transporter activity /// electron transporter activity /// oxidoreductase activity /// iron ion binding /// heme binding /// metal ion binding /// electron transporter activity	microsome /// membrane /// endoplasmic reticulum /// microsome /// membrane
1639203_at	---	CG32556	mate, loco, aggress	---	---	---
1639205_s_at	transformer 2	tra2	mate, aggress	reproduction /// reproduction /// spliceosome assembly /// mRNA processing /// mRNA processing /// spermatogenesis /// sex determination /// RNA splicing /// female somatic sex determination /// female somatic sex determination /// male somatic sex determination /// female sex determination /// regulation of nuclear mRNA splicing, via spliceosome /// nuclear mRNA splicing, via spliceosome /// nuc…	mRNA binding /// mRNA binding /// protein binding /// nucleotide binding /// nucleic acid binding /// RNA binding /// RNA binding /// mRNA binding	---
1639211_at	putative noncoding RNA 009:3L	pncr009:3L	mate, loco	---	protein binding	---
1639222_at	---	CG32191	mate, loco, aggress	sulfur metabolism /// phospholipid metabolism	N-acetylgalactosamine-4-sulfatase activity	---
1639224_at	CG9273	CG9273	mate, aggress	DNA-dependent DNA replication /// DNA repair /// DNA recombination /// DNA-dependent DNA replication	DNA binding /// single-stranded DNA binding /// protein binding /// nucleic acid binding /// DNA binding	DNA replication factor A complex /// DNA replication factor A complex
1639229_at	viking	vkg	mate, aggress	phosphate transport /// cytoskeleton organization and biogenesis	extracellular matrix structural constituent	collagen /// collagen type IV /// cytoplasm /// collagen
1639236_at	CG13946	CG13946	mate, loco	---	---	---
1639255_s_at	CG1516	CG1516	mate, aggress	pyruvate metabolism /// gluconeogenesis /// fatty acid biosynthesis /// metabolism /// pyruvate metabolism	pyruvate carboxylase activity /// ATP binding /// biotin binding /// catalytic activity /// pyruvate carboxylase activity /// ligase activity /// pyruvate carboxylase activity	mitochondrial matrix /// cytoplasm /// mitochondrial matrix
1639256_at	CG5676	CG5676	mate, loco	---	---	---
1639262_at	---	CG11669	mate, loco, aggress	carbohydrate metabolism	alpha-amylase activity /// alpha-glucosidase activity	---
1639268_at	CG13324	CG13324	mate, aggress	---	---	---
1639269_a_at	Photoreceptor dehydrogenase	Pdh	mate, loco	lipid metabolism /// metabolism	alcohol dehydrogenase activity /// oxidoreductase activity, acting on the CH-OH group of donors, NAD or NADP as acceptor /// protein binding /// catalytic activity /// oxidoreductase activity /// oxidoreductase activity, acting on the CH-OH group of donors, NAD or NADP as acceptor	---
1639286_s_at	CG31689	CG31689	mate, aggress	lipid metabolism /// lipid transport	nucleotide binding /// transporter activity /// ATP binding /// ATPase activity, coupled to transmembrane movement of substances /// ATPase activity /// nucleoside-triphosphatase activity /// transporter activity /// ATPase activity, coupled to transmembrane movement of substances	ATP-binding cassette (ABC) transporter complex /// ATP-binding cassette (ABC) transporter complex
1639295_at	---	CG4734	mate, loco, aggress	---	---	---
1639306_s_at	CG17090	CG17090	mate, loco	protein amino acid phosphorylation /// induction of apoptosis /// ectoderm development /// nervous system development /// cell proliferation /// protein amino acid phosphorylation	protein kinase activity /// protein serine/threonine kinase activity /// receptor signaling protein serine/threonine kinase activity /// ATP binding /// nucleotide binding /// protein kinase activity /// protein serine/threonine kinase activity /// kinase activity /// transferase activity /// protein serine/threonine kinase activity	---
1639317_at	CG7896	CG7896	mate, aggress	defense response /// cell adhesion /// signal transduction /// cell surface receptor linked signal transduction /// cytokine and chemokine mediated signaling pathway /// transmission of nerve impulse	receptor activity	---
1639326_s_at	katanin 80	kat80	mate, loco	microtubule-based process /// mitosis /// microtubule severing /// microtubule severing /// microtubule-based process /// microtubule severing	microtubule binding /// microtubule binding	katanin /// katanin /// katanin
1639335_at	---	---	mate, loco, aggress	---	---	---
1639338_at	CG11912	CG11912	mate, aggress	proteolysis /// proteolysis	serine-type endopeptidase activity /// serine-type endopeptidase activity /// chymotrypsin activity /// trypsin activity /// serine-type endopeptidase activity /// serine-type endopeptidase activity	---
1639351_at	CG15884	CG15884	mate, aggress	---	structural constituent of cuticle /// protein binding	---
1639364_at	Jonah 44E	Jon44E	mate, aggress	proteolysis /// proteolysis	chymotrypsin activity /// chymotrypsin activity /// trypsin activity /// serine-type endopeptidase activity /// peptidase activity /// hydrolase activity /// chymotrypsin activity	---
1639370_at	CG1239	CG1239	mate, loco	---	polynucleotide adenylyltransferase activity /// methyltransferase activity /// S-adenosylmethionine-dependent methyltransferase activity /// transferase activity /// polynucleotide adenylyltransferase activity	---
1639372_s_at	CG17567	CG17567	mate, aggress	---	---	---
1639374_s_at	Amylase proximal /// Amylase distal	Amy-p /// Amy-d	mate, loco	carbohydrate metabolism /// carbohydrate metabolism	alpha-amylase activity /// calcium ion binding /// alpha-amylase activity /// alpha-amylase activity /// calcium ion binding /// hydrolase activity /// hydrolase activity, acting on glycosyl bonds /// metal ion binding /// alpha-amylase activity /// calcium ion binding /// alpha-amylase activity	---
1639375_a_at	CG2182	CG2182	mate, loco	---	---	---
1639381_at	Cyp6a19	Cyp6a19	mate, loco	electron transport /// steroid metabolism	monooxygenase activity /// electron transporter activity /// electron transporter activity /// oxidoreductase activity /// protein binding /// iron ion binding /// heme binding /// metal ion binding /// electron transporter activity	microsome /// membrane /// endoplasmic reticulum /// microsome /// membrane
1639391_at	CG17109	CG17109	mate, loco	proteolysis /// amino acid metabolism	aminoacylase activity /// metallopeptidase activity /// aminoacylase activity /// hydrolase activity /// protein dimerization activity	cytoplasm
1639394_at	E(spl) region transcript m1 /// m1 /// m1	m1 /// Dsimm1 /// Dyakm1	mate, aggress	development /// nervous system development /// cell differentiation	serine-type endopeptidase inhibitor activity /// endopeptidase inhibitor activity /// serine-type endopeptidase inhibitor activity /// serine-type endopeptidase inhibitor activity	---
1639401_at	Larval visceral protein H	LvpH	mate, loco	glucose metabolism /// carbohydrate metabolism	alpha-amylase activity /// alpha-glucosidase activity /// alpha-glucosidase activity /// protein binding /// alpha-glucosidase activity /// hydrolase activity /// hydrolase activity, acting on glycosyl bonds /// alpha-glucosidase activity	---
1639415_at	Trehalose-6-phosphate synthase 1	Tps1	mate, aggress	disaccharide metabolism /// trehalose biosynthesis /// metabolism	alpha,alpha-trehalose-phosphate synthase (UDP-forming) activity /// alpha,alpha-trehalose-phosphate synthase (UDP-forming) activity /// trehalose-phosphatase activity /// catalytic activity /// alpha,alpha-trehalose-phosphate synthase (UDP-forming) activity /// alpha,alpha-trehalose-phosphate synthase (UDP-forming) activity	---
1639416_at	CG1598	CG1598	mate, loco	ion transport /// anion transport /// defense response /// response to toxin	ATP binding /// arsenite-transporting ATPase activity /// nucleotide phosphatase activity /// protein binding /// arsenite-transporting ATPase activity	membrane
1639434_at	CG14556	CG14556	mate, loco	---	---	---
1639443_at	CG13631	CG13631	mate, loco	---	protein binding	---
1639448_at	CG12879	CG12879	mate, aggress	behavior /// negative regulation of female receptivity, post-mating	hormone activity	extracellular region
1639457_at	CG32284	CG32284	mate, aggress	chitin metabolism	chitin binding	extracellular region
1639480_at	Catalase	Cat	mate, loco	electron transport /// defense response /// response to oxidative stress /// aging /// determination of adult life span /// calcium-dependent cell-cell adhesion /// response to hydrogen peroxide /// response to hydrogen peroxide /// response to oxidative stress /// hydrogen peroxide catabolism	catalase activity /// catalase activity /// catalase activity /// peroxidase activity /// antioxidant activity /// heme binding /// catalase activity /// iron ion binding /// oxidoreductase activity /// metal ion binding /// catalase activity	peroxisome /// plasma membrane /// peroxisome
1639487_at	CG13102	CG13102	mate, aggress	---	---	---
1639495_at	Cytochrome P450-9b1	Cyp9b1	mate, loco, aggress	electron transport	monooxygenase activity /// oxidoreductase activity /// electron transporter activity /// electron transporter activity	membrane /// microsome
1639513_at	CG5214	CG5214	mate, aggress	tricarboxylic acid cycle /// tricarboxylic acid cycle /// metabolism /// tricarboxylic acid cycle	dihydrolipoyllysine-residue succinyltransferase activity /// acetyltransferase activity /// dihydrolipoyllysine-residue succinyltransferase activity /// acyltransferase activity /// lipoic acid binding /// dihydrolipoyllysine-residue succinyltransferase activity	oxoglutarate dehydrogenase complex (sensu Eukaryota) /// oxoglutarate dehydrogenase complex /// oxoglutarate dehydrogenase complex (sensu Eukaryota)
1639528_at	CG3252	CG3252	mate, aggress	amino acid metabolism /// sodium ion transport /// neurotransmitter transport /// extracellular transport /// amino acid transport /// cell adhesion /// cell-matrix adhesion /// transport /// neurotransmitter transport	neurotransmitter:sodium symporter activity /// cation transporter activity /// potassium:amino acid symporter activity /// neurotransmitter:sodium symporter activity /// symporter activity /// potassium:amino acid symporter activity	integral to plasma membrane /// integrin complex /// integral to membrane /// membrane /// integral to membrane
1639530_at	CG14528	CG14528	mate, loco	proteolysis	metalloendopeptidase activity /// neprilysin activity /// zinc ion binding /// peptidase activity /// metallopeptidase activity /// hydrolase activity /// metalloendopeptidase activity	membrane
1639532_at	CG5391	CG5391	mate, aggress	---	---	---
1639539_at	Cytochrome P450-4e1	Cyp4e1	loco, aggress	electron transport /// carbohydrate metabolism	monooxygenase activity /// electron transporter activity /// electron transporter activity /// oxidoreductase activity /// protein binding /// alpha-amylase activity /// alpha-glucosidase activity /// hydrolase activity /// hydrolase activity, acting on glycosyl bonds /// iron ion binding /// heme binding /// metal ion binding /// electron transporter activity	microsome /// membrane /// endoplasmic reticulum /// microsome /// membrane
1639571_s_at	Heat-shock-protein-70Ab /// Heat-shock-protein-70Aa	Hsp70Ab /// Hsp70Aa	mate, loco	protein folding /// protein complex assembly /// defense response /// response to heat /// response to heat /// response to unfolded protein /// response to unfolded protein /// response to heat	ATP binding /// nucleotide binding	---
1639575_at	---	CG18446	mate, loco, aggress	---	zinc ion binding /// nucleic acid binding	nucleus
1639579_s_at	CG17257	CG17257	mate, loco	---	metal ion binding /// protein binding /// zinc ion binding	---
1639584_at	Cyp4ad1	Cyp4ad1	mate, aggress	electron transport /// steroid metabolism	monooxygenase activity /// electron transporter activity /// electron transporter activity /// oxidoreductase activity /// iron ion binding /// heme binding /// metal ion binding /// electron transporter activity	microsome /// membrane /// endoplasmic reticulum /// microsome /// membrane
1639594_at	CG40485	CG40485	mate, loco	metabolism	oxidoreductase activity /// oxidoreductase activity	---
1639608_at	CG9576	CG9576	mate, loco	ubiquitin cycle	protein binding /// zinc ion binding /// metal ion binding	nucleus
1639611_at	CG8709	CG8709	loco, aggress	lipid metabolism /// development	---	---
1639636_at	CG1869	CG1869	mate, aggress	polysaccharide metabolism /// chitin metabolism /// carbohydrate metabolism /// chitin catabolism	chitinase activity /// chitin binding /// heparin binding /// hydrolase activity, hydrolyzing N-glycosyl compounds /// hydrolase activity, hydrolyzing O-glycosyl compounds /// chitinase activity /// hydrolase activity /// hydrolase activity, acting on glycosyl bonds /// chitinase activity /// heparin binding	extracellular region
1639660_s_at	CG10550	CG10550	mate, aggress	---	kinase activity /// transferase activity	---
1639666_at	---	S1P	mate, loco, aggress	proteolysis /// sterol regulatory element binding-protein cleavage	subtilisin activity /// serine-type endopeptidase activity	---
1639683_at	CG30110	CG30110	loco, aggress	---	---	---
1639690_a_at	six-banded	sba	mate, aggress	---	DNA binding	---
1639700_s_at	CG9281	CG9281	mate, loco	transport	nucleotide binding /// transporter activity /// ATP binding /// ATPase activity, coupled to transmembrane movement of substances /// protein binding /// ATPase activity /// nucleoside-triphosphatase activity /// transporter activity /// ATPase activity, coupled to transmembrane movement of substances	ATP-binding cassette (ABC) transporter complex /// membrane /// ATP-binding cassette (ABC) transporter complex
1639703_s_at	CG10936	CG10936	mate, aggress	---	---	---
1639729_s_at	---	---	mate, loco, aggress	---	---	---
1639733_s_at	CG14275	CG14275	loco, aggress	---	---	---
1639737_at	CG33254	CG33254	mate, loco	---	---	---
1639744_at	CG31758	CG31758	mate, aggress	regulation of proteolysis /// regulation of proteolysis	serine-type endopeptidase inhibitor activity /// serine-type endopeptidase inhibitor activity	---
1639761_s_at	G protein 1	G1	mate, loco	actin filament organization /// cell adhesion /// G-protein coupled receptor protein signaling pathway /// regulation of cell shape /// apical protein localization /// signal transduction /// G-protein coupled receptor protein signaling pathway	GTPase activity /// signal transducer activity	heterotrimeric G-protein complex /// heterotrimeric G-protein complex /// membrane
1639763_at	CG3420	CG3420	mate, loco	---	---	---
1639768_at	---	CG2813	mate, loco, aggress	---	---	---
1639773_s_at	G protein 49B	G49B	mate, loco	protein amino acid ADP-ribosylation /// cell motility /// cytoskeleton organization and biogenesis /// G-protein coupled receptor protein signaling pathway /// phospholipase C activation /// phospholipase C activation /// mesoderm development /// phototransduction /// phototransduction /// phototransduction /// rhodopsin mediated signaling /// hemopoiesis /// sensory perception of taste /// axon …	GTPase activity /// GTPase activity /// GTPase activity /// signal transducer activity /// GTP binding /// nucleotide binding /// guanyl nucleotide binding /// GTPase activity	heterotrimeric G-protein complex /// heterotrimeric G-protein complex /// inaD signaling complex /// rhabdomere /// rhabdomere /// heterotrimeric G-protein complex
1639787_at	CG6791	CG6791	mate, aggress	---	nucleic acid binding /// zinc ion binding /// metal ion binding	nucleus
1639819_at	CG6385	CG6385	mate, aggress	electron transport /// amino acid metabolism /// glycine catabolism	aminomethyltransferase activity /// sarcosine dehydrogenase activity /// oxidoreductase activity /// sarcosine dehydrogenase activity	cytoplasm
1639838_at	CG8483	CG8483	mate, aggress	defense response	protein binding	extracellular region
1639853_at	CG3509	CG3509	mate, loco	nucleosome assembly	DNA binding	nucleosome /// nucleus
1639867_at	easter	ea	mate, loco	regulation of transcription, DNA-dependent /// proteolysis /// proteolysis /// defense response /// maternal determination of dorsal/ventral axis, oocyte, germ-line encoded /// Toll signaling pathway /// Toll signaling pathway /// dorsal/ventral axis specification /// dorsal/ventral axis specification /// dorsal/ventral axis specification /// proteolysis /// development	DNA binding /// transcription factor activity /// serine-type endopeptidase activity /// serine-type endopeptidase activity /// chymotrypsin activity /// trypsin activity /// peptidase activity /// peptidase activity /// serine-type peptidase activity /// monophenol monooxygenase activator activity /// protein binding /// serine-type endopeptidase activity /// peptidase activity /// hydrolase act…	extracellular region /// extracellular region /// nucleus
1639894_at	KP78b	KP78b	mate, loco	protein amino acid phosphorylation /// cytoskeleton organization and biogenesis /// intracellular signaling cascade /// protein amino acid phosphorylation /// protein amino acid phosphorylation	protein serine/threonine kinase activity /// protein serine/threonine kinase activity /// receptor signaling protein serine/threonine kinase activity /// protein-tyrosine kinase activity /// ATP binding /// nucleotide binding /// protein kinase activity /// protein serine/threonine kinase activity /// kinase activity /// transferase activity /// protein kinase activity /// protein serine/threonin…	---
1639895_at	CG6719	CG6719	mate, loco	'de novo' protein folding /// protein complex assembly /// protein folding /// 'de novo' protein folding	chaperone binding /// protein binding /// chaperone binding	prefoldin complex /// prefoldin complex /// prefoldin complex
1639897_at	CG3091	CG3091	mate, aggress	coenzyme metabolism /// transport /// prosthetic group metabolism	carrier activity /// vitamin E binding /// transporter activity /// vitamin E binding	intracellular
1639903_at	Serine protease 6	Ser6	mate, aggress	proteolysis /// proteolysis	serine-type endopeptidase activity /// serine-type endopeptidase activity /// chymotrypsin activity /// trypsin activity /// serine-type peptidase activity /// serine-type endopeptidase activity /// peptidase activity /// serine-type endopeptidase activity	---
1639907_at	CG11951	CG11951	mate, aggress	proteolysis	membrane alanyl aminopeptidase activity /// zinc ion binding /// membrane alanyl aminopeptidase activity	---
1639937_at	mitochondrial ribosomal protein L4	mRpL4	mate, loco	protein biosynthesis /// protein biosynthesis /// protein biosynthesis	nucleic acid binding /// structural constituent of ribosome /// structural constituent of ribosome /// structural constituent of ribosome	mitochondrial large ribosomal subunit /// intracellular /// ribosome /// mitochondrial large ribosomal subunit
1639943_at	acyl-Coenzyme A oxidase at 57D proximal	Acox57D-p	loco, aggress	fatty acid beta-oxidation /// electron transport /// fatty acid metabolism	acyl-CoA oxidase activity /// palmitoyl-CoA oxidase activity /// acyl-CoA dehydrogenase activity /// acyl-CoA oxidase activity /// FAD binding /// acyl-CoA oxidase activity /// palmitoyl-CoA oxidase activity	peroxisome /// peroxisome /// peroxisome
1639944_at	Cyp9f2	Cyp9f2	loco, aggress	electron transport	monooxygenase activity /// electron transporter activity /// electron transporter activity /// oxidoreductase activity /// iron ion binding /// heme binding /// metal ion binding /// electron transporter activity	microsome /// membrane /// endoplasmic reticulum /// microsome /// membrane
1639963_at	CG1951	CG1951	mate, aggress	protein amino acid phosphorylation	protein kinase activity /// ATP binding /// protein kinase activity /// binding	---
1639968_at	CG12797	CG12797	mate, loco	---	protein binding	---
1639972_at	Dihydrofolate reductase	Dhfr	mate, aggress	nucleobase, nucleoside, nucleotide and nucleic acid metabolism /// 'de novo' IMP biosynthesis /// pyrimidine base metabolism /// DNA metabolism /// glycine biosynthesis /// folic acid and derivative metabolism /// pyrimidine deoxyribonucleotide interconversion	dihydrofolate reductase activity /// dihydrofolate reductase activity /// dihydrofolate reductase activity /// dihydrofolate reductase activity	---
1640006_at	CG18609	CG18609	mate, loco	lipid metabolism /// fatty acid metabolism	acyltransferase activity /// transferase activity	integral to membrane
1640031_at	Angiotensin-converting enzyme-related	Acer	mate, aggress	proteolysis /// heart development /// ubiquitin cycle /// proteolysis	peptidyl-dipeptidase A activity /// peptidyl-dipeptidase A activity /// peptidyl-dipeptidase A activity /// zinc ion binding /// protein binding /// protein binding /// metal ion binding /// carboxypeptidase activity /// peptidyl-dipeptidase A activity /// peptidase activity /// metallopeptidase activity /// hydrolase activity /// peptidyl-dipeptidase A activity	membrane /// extracellular region /// nucleus
1640043_s_at	---	---	mate, loco, aggress	---	---	---
1640044_at	CG7329	CG7329	mate, aggress	lipid metabolism /// lipid catabolism	triacylglycerol lipase activity /// catalytic activity /// carboxylic ester hydrolase activity /// triacylglycerol lipase activity	---
1640052_at	CG15434	CG15434	loco, aggress	mitochondrial electron transport, NADH to ubiquinone /// mitochondrial electron transport, NADH to ubiquinone	NADH dehydrogenase activity /// NADH dehydrogenase activity	respiratory chain complex I (sensu Eukaryota) /// respiratory chain complex I (sensu Eukaryota)
1640059_at	---	CG6040	mate, loco, aggress	---	---	---
1640076_at	CG31960	CG31960	mate, loco	muscle contraction /// calcium-mediated signaling	calcium ion binding /// calmodulin binding /// calcium ion binding	---
1640077_at	Calpain C	CalpC	mate, loco, aggress	---	---	---
1640089_at	Ubiquitin activating enzyme 1	Uba1	mate, aggress	proteolysis /// protein modification /// ubiquitin cycle /// transport /// autophagy /// protein transport /// ubiquitin cycle	ubiquitin activating enzyme activity /// ubiquitin-protein ligase activity /// protein binding /// nucleotide binding /// catalytic activity /// ubiquitin activating enzyme activity /// ATP binding /// ubiquitin-like activating enzyme activity /// ligase activity /// ubiquitin activating enzyme activity /// ubiquitin activating enzyme activity	---
1640109_at	UDP-glycosyltransferase 37b1	Ugt37b1	mate, aggress	polysaccharide metabolism /// defense response /// steroid metabolism /// response to toxin /// metabolism	glucuronosyltransferase activity /// transferase activity, transferring hexosyl groups /// glucuronosyltransferase activity	---
1640142_at	mitochondrial ribosomal protein S9	mRpS9	mate, aggress	protein biosynthesis /// protein biosynthesis /// protein biosynthesis	nucleic acid binding /// structural constituent of ribosome /// structural constituent of ribosome /// structural constituent of ribosome	mitochondrial small ribosomal subunit /// intracellular /// ribosome /// mitochondrial small ribosomal subunit
1640167_s_at	///	CG12094 /// Tequila	mate, loco, aggress	chitin metabolism /// ATP synthesis coupled proton transport /// proteolysis	scavenger receptor activity /// hydrogen-transporting ATPase activity, rotational mechanism /// hydrogen-transporting ATP synthase activity, rotational mechanism /// chymotrypsin activity /// chitin binding /// ATP binding /// pancreatic elastase activity /// trypsin activity /// serine-type endopeptidase activity /// serine-type endopeptidase activity	proton-transporting two-sector ATPase complex /// membrane /// extracellular region
1640177_at	CG4973 /// GA18564	CG4973 /// DpseGA18564	loco, aggress	protein ubiquitination	nucleic acid binding /// ubiquitin-protein ligase activity /// zinc ion binding /// protein binding	ubiquitin ligase complex
1640202_at	Imaginal disc growth factor 2	Idgf2	mate, aggress	signal transduction /// cell-cell signaling /// imaginal disc development /// metabolism /// carbohydrate metabolism /// chitin catabolism /// development	chitinase activity /// imaginal disc growth factor activity /// hydrolase activity, hydrolyzing N-glycosyl compounds /// nutrient reservoir activity /// protein binding /// hydrolase activity, hydrolyzing O-glycosyl compounds /// chitinase activity /// chitinase activity	extracellular region /// extracellular region
1640215_at	---	CG4338	mate, loco, aggress	---	---	---
1640217_at	---	CG30154	mate, loco, aggress	---	---	---
1640221_at	---	CG10479	mate, loco, aggress	---	---	---
1640244_at	CG33514	CG33514	mate, aggress	transport	vitamin E binding /// transporter activity /// vitamin E binding	intracellular
1640249_at	---	CG33173	mate, loco, aggress	chitin metabolism /// transport	nucleotide binding /// chitin binding /// ATP binding /// transporter activity /// ATPase activity, coupled to transmembrane movement of substances	extracellular region /// ATP-binding cassette (ABC) transporter complex
1640265_a_at	Acid phosphatase 1	Acph-1	mate, loco	phosphate metabolism	acid phosphatase activity /// acid phosphatase activity /// acid phosphatase activity	---
1640295_a_at	RhoGAP71E	RhoGAP71E	loco, aggress	metabolism /// electron transport	magnesium ion binding /// pyrophosphatase activity /// electron transporter activity	---
1640297_at	CG31294	CG31294	mate, loco	---	---	---
1640303_a_at	pastrel ///	pst /// Dyakpst	mate, loco, aggress	olfactory learning /// learning and/or memory	---	---
1640322_at	CG13231	CG13231	mate, aggress	---	---	---
1640334_at	CG33178	CG33178	mate, loco	protein modification /// defense response /// response to toxin /// protein metabolism /// cell differentiation	transferase activity	---
1640351_s_at	CG4390 /// GA18152	CG4390 /// DpseGA18152	mate, loco	---	hydrolase activity /// hydrolase activity, acting on ester bonds /// catalytic activity	---
1640355_at	CG5246	CG5246	mate, loco	proteolysis	serine-type endopeptidase activity /// serine-type endopeptidase activity /// chymotrypsin activity /// trypsin activity /// serine-type endopeptidase activity	---
1640360_at	Immune induced molecule 2	IM2	mate, aggress	defense response /// defense response /// immune response /// innate immune response	---	extracellular region /// extracellular region
1640365_s_at	CG14021	CG14021	mate, aggress	---	---	---
1640399_at	CG3775	CG3775	mate, aggress	proteolysis	metalloendopeptidase activity /// neprilysin activity /// zinc ion binding /// peptidase activity /// metallopeptidase activity /// hydrolase activity /// metalloendopeptidase activity	membrane
1640418_at	moira	mor	mate, loco	chromatin remodeling /// regulation of transcription from RNA polymerase II promoter /// oogenesis (sensu Insecta) /// positive regulation of transcription, DNA-dependent /// regulation of transcription	chromatin binding /// transcription cofactor activity /// transcription coactivator activity /// protein binding /// general RNA polymerase II transcription factor activity /// DNA binding /// transcription coactivator activity /// general RNA polymerase II transcription factor activity	chromatin remodeling complex /// brahma complex /// brahma complex /// brahma complex /// nucleus /// chromatin remodeling complex
1640448_x_at	---	---	mate, loco, aggress	---	---	---
1640451_at	---	CG10863	mate, loco, aggress	---	aldehyde reductase activity	---
1640462_at	Heme oxygenase	Ho	mate, loco	heme oxidation	heme oxygenase (decyclizing) activity /// heme oxygenase (decyclizing) activity /// heme oxygenase (decyclizing) activity /// heme oxygenase (decyclizing) activity	---
1640466_s_at	CG6543	CG6543	mate, aggress	fatty acid beta-oxidation /// metabolism /// fatty acid beta-oxidation	enoyl-CoA hydratase activity /// oxidoreductase activity /// catalytic activity /// enoyl-CoA hydratase activity	mitochondrion /// mitochondrial matrix /// mitochondrion /// mitochondrial matrix
1640468_a_at	Tetraspanin 66A	Tsp66A	mate, aggress	---	---	integral to membrane /// integral to membrane /// integral to membrane
1640488_a_at	CG9510	CG9510	mate, aggress	arginine biosynthesis /// amino acid biosynthesis	catalytic activity /// lyase activity /// argininosuccinate lyase activity	---
1640499_at	CG30338	CG30338	loco, aggress	---	---	---
1640504_at	CG12547	CG12547	mate, loco	electron transport	protein binding /// electron transporter activity /// electron carrier activity	---
1640507_s_at	---	---	mate, loco	---	---	---
1640509_s_at	lamina ancestor	lama	mate, aggress	---	---	---
1640510_at	CG8600	CG8600	mate, aggress	---	---	---
1640529_at	---	CG15408	mate, loco, aggress	carbohydrate transport /// carbohydrate metabolism	fructose transporter activity	membrane /// integral to membrane
1640549_at	Tal /// Tal	Tal /// DyakTal	mate, aggress	pentose-phosphate shunt, non-oxidative branch /// carbohydrate metabolism /// pentose-phosphate shunt	transaldolase activity /// transaldolase activity /// transferase activity	cytoplasm /// cytoplasm
1640567_at	CG7337	CG7337	mate, loco	---	---	---
1640590_at	CG32195	CG32195	mate, aggress	---	---	---
1640619_at	CG7028	CG7028	mate, loco	protein amino acid phosphorylation /// cell adhesion /// regulation of cell shape /// protein amino acid phosphorylation	protein kinase activity /// protein serine/threonine kinase activity /// receptor signaling protein serine/threonine kinase activity /// ATP binding /// nucleotide binding /// protein kinase activity /// protein serine/threonine kinase activity /// kinase activity /// transferase activity /// protein serine/threonine kinase activity	---
1640627_at	dachsous	ds	mate, aggress	cellular morphogenesis during differentiation /// establishment of planar polarity /// establishment of wing hair orientation /// homophilic cell adhesion /// establishment of tissue polarity /// signal transduction /// cell proliferation /// ommatidial rotation /// calcium-dependent cell-cell adhesion /// peptide cross-linking /// wing disc pattern formation /// establishment of ommatidial polar…	signal transducer activity /// receptor activity /// calcium ion binding /// cell adhesion molecule binding /// protein binding /// protein binding /// cell adhesion molecule binding /// protein binding /// receptor activity /// cell adhesion molecule binding	plasma membrane /// integral to plasma membrane /// integral to membrane /// membrane /// integral to membrane /// plasma membrane /// integral to plasma membrane
1640650_at	Iron regulatory protein 1B	Irp-1B	mate, loco, aggress	tricarboxylic acid cycle /// amino acid biosynthesis /// regulation of translational initiation by iron	mRNA binding /// iron ion binding /// aconitate hydratase activity /// iron ion binding	---
1640666_at	---	CG31205	mate, loco, aggress	proteolysis	trypsin activity /// chymotrypsin activity	---
1640719_at	CG33218	CG33218	mate, aggress	---	---	---
1640720_a_at	CG14872	CG14872	loco, aggress	---	---	---
1640743_at	Dipeptidase C	Dip-C	mate, loco, aggress	proteolysis	X-Pro dipeptidase activity /// dipeptidyl-peptidase activity	---
1640746_at	---	CG18542	mate, loco, aggress	---	---	---
1640750_at	CG4841	CG4841	mate, aggress	---	---	---
1640755_at	Cytochrome P450-6a8	Cyp6a8	loco, aggress	electron transport /// steroid metabolism /// insecticide metabolism /// lauric acid metabolism	monooxygenase activity /// electron transporter activity /// electron transporter activity /// fatty acid (omega-1)-hydroxylase activity /// oxidoreductase activity /// iron ion binding /// heme binding /// metal ion binding /// electron transporter activity	microsome /// membrane /// endoplasmic reticulum /// microsome /// membrane
1640758_at	CG32613	CG32613	loco, aggress	---	---	---
1640765_at	cycle	cyc	loco, aggress	negative regulation of transcription from RNA polymerase II promoter /// signal transduction /// ectoderm development /// nervous system development /// rhythmic behavior /// circadian rhythm /// circadian rhythm /// eclosion rhythm /// eclosion rhythm /// regulation of circadian sleep/wake cycle, sleep /// regulation of circadian sleep/wake cycle, sleep /// locomotor rhythm /// locomotor rhythm …	transcription factor activity /// RNA polymerase II transcription factor activity /// specific RNA polymerase II transcription factor activity /// signal transducer activity /// protein heterodimerization activity /// DNA binding /// transcription regulator activity	nucleus /// nucleus
1640774_a_at	Mob1	Mob1	mate, loco	learning and/or memory /// olfactory learning	---	---
1640775_a_at	NAD-dependent methylenetetrahydrofolate dehydrogenase	Nmdmc	mate, aggress	carbohydrate metabolism /// amino acid biosynthesis /// 10-formyltetrahydrofolate metabolism /// folic acid and derivative biosynthesis /// tetrahydrofolate metabolism /// one-carbon compound metabolism /// carbohydrate metabolism /// 10-formyltetrahydrofolate metabolism	magnesium ion binding /// methenyltetrahydrofolate cyclohydrolase activity /// methenyltetrahydrofolate cyclohydrolase activity /// methylenetetrahydrofolate dehydrogenase (NAD+) activity /// methylenetetrahydrofolate dehydrogenase (NADP+) activity /// methylenetetrahydrofolate dehydrogenase (NADP+) activity /// magnesium ion binding /// methylenetetrahydrofolate dehydrogenase (NAD+) activity ///…	mitochondrion /// mitochondrion /// mitochondrion /// mitochondrion
1640778_at	---	---	mate, loco	---	---	---
1640817_at	zormin	zormin	loco, aggress	muscle contraction	structural constituent of cytoskeleton /// structural constituent of cytoskeleton	membrane
1640827_at	---	CG15422	mate, loco, aggress	---	---	---
1640857_at	---	CG10208	mate, loco, aggress	---	---	---
1640859_at	Separase	Sse	mate, loco	mitotic sister chromatid segregation /// mitotic sister chromatid segregation /// proteolysis /// meiosis I	peptidase activity /// protein binding	nucleus
1640867_s_at	heartless	htl	loco, aggress	mesodermal cell fate commitment /// mesodermal cell fate commitment /// protein amino acid phosphorylation /// protein amino acid phosphorylation /// pole cell migration /// gastrulation /// ectoderm development /// central nervous system development /// central nervous system development /// central nervous system development /// salivary gland development /// endoderm development /// endodermal…	protein-tyrosine kinase activity /// protein-tyrosine kinase activity /// fibroblast growth factor receptor activity /// fibroblast growth factor receptor activity /// fibroblast growth factor receptor activity /// ATP binding /// protein binding /// nucleotide binding /// protein kinase activity /// protein-tyrosine kinase activity /// receptor activity /// kinase activity /// transferase activi…	plasma membrane /// integral to membrane /// integral to membrane /// membrane /// integral to membrane /// plasma membrane /// integral to membrane
1640870_s_at	CG17322	CG17322	mate, loco	polysaccharide metabolism /// defense response /// steroid metabolism /// response to toxin /// metabolism	2-hydroxyacylsphingosine 1-beta-galactosyltransferase activity /// transferase activity /// transferase activity, transferring glycosyl groups /// transferase activity, transferring hexosyl groups /// 2-hydroxyacylsphingosine 1-beta-galactosyltransferase activity	---
1640912_s_at	scarface	scarface	mate, loco, aggress	---	serine-type endopeptidase activity	---
1640915_at	CG3800	CG3800	mate, loco	---	nucleic acid binding /// nucleic acid binding /// nucleic acid binding /// zinc ion binding /// nucleic acid binding	---
1640943_at	phosphatidylserine receptor	PSR	mate, aggress	negative regulation of apoptosis	---	nucleus /// nucleus /// nucleus
1640950_at	CG15739	CG15739	mate, loco	metabolism	4-nitrophenylphosphatase activity /// catalytic activity /// hydrolase activity /// 4-nitrophenylphosphatase activity	---
1640955_s_at	---	---	loco, aggress	---	---	---
1640957_at	Hexosaminidase 2	Hexo2	mate, aggress	polysaccharide metabolism /// carbohydrate metabolism	beta-N-acetylhexosaminidase activity /// hydrolase activity, hydrolyzing N-glycosyl compounds /// beta-N-acetylhexosaminidase activity /// beta-N-acetylhexosaminidase activity	---
1640968_a_at	Ataxin-2	Atx2	mate, aggress	actin filament organization /// transmission of nerve impulse	mRNA binding	cytoplasm
1640975_at	Lcp65Ag2	Lcp65Ag2	mate, aggress	---	structural constituent of larval cuticle (sensu Insecta) /// structural constituent of cuticle /// structural constituent of larval cuticle (sensu Insecta)	---
1640978_at	CG14567	CG14567	mate, loco	---	---	---
1641017_at	separation anxiety	san	mate, loco	mitotic sister chromatid cohesion /// cell cycle	fatty acid binding /// N-acetyltransferase activity /// N-acetyltransferase activity /// acyltransferase activity /// transferase activity /// N-acetyltransferase activity	cytoplasm /// cohesin core heterodimer /// protein acetyltransferase complex
1641018_s_at	CG8468	CG8468	mate, loco	cation transport	monocarboxylate porter activity	---
1641037_at	CG32702	CG32702	mate, loco	---	receptor activity /// calcium ion binding	---
1641053_s_at	tolkin	tok	mate, loco	proteolysis /// dorsal/ventral axis specification	calcium ion binding /// zinc ion binding /// astacin activity /// procollagen C-endopeptidase activity /// metallopeptidase activity /// procollagen C-endopeptidase activity	---
1641058_at	CG1319	CG1319	mate, aggress	ferredoxin metabolism /// electron transport /// transport	electron transporter activity /// electron carrier activity /// oxidoreductase activity /// electron transporter activity /// iron ion binding /// metal ion binding /// iron-sulfur cluster binding /// electron transporter activity /// electron carrier activity	mitochondrial matrix /// mitochondrial matrix
1641062_at	Ady43A	Ady43A	mate, loco	nucleobase, nucleoside, nucleotide and nucleic acid metabolism /// purine ribonucleoside salvage	adenosine kinase activity /// adenosine kinase activity /// nucleotide kinase activity /// protein binding /// adenosine kinase activity /// adenosine kinase activity	---
1641089_s_at	CG1815	CG1815	mate, aggress	regulation of transcription, DNA-dependent /// signal transduction /// protein ubiquitination	DNA binding /// ubiquitin-protein ligase activity /// protein kinase C binding /// receptor binding /// zinc ion binding /// protein binding /// protein kinase C binding	ubiquitin ligase complex
1641092_at	CG4942	CG4942	mate, loco	cytochrome c oxidase complex assembly /// protein insertion into membrane /// cytochrome c oxidase complex assembly	protein binding	mitochondrial inner membrane /// integral to membrane /// mitochondrial inner membrane
1641104_s_at	Excitatory amino acid transporter 1	Eaat1	mate, loco	amino acid metabolism /// cation transport /// dicarboxylic acid transport /// amino acid transport	L-glutamate transporter activity /// cation transporter activity /// glutamate:sodium symporter activity /// glutamate:sodium symporter activity /// sodium:dicarboxylate symporter activity /// glutamate:sodium symporter activity	plasma membrane /// membrane /// plasma membrane
1641105_at	Mediator complex subunit 20	MED20	mate, loco	transcription /// transcription /// transcription initiation from RNA polymerase II promoter /// transcription /// regulation of transcription, DNA-dependent /// transcription /// transcription initiation from RNA polymerase II promoter	DNA-directed RNA polymerase activity /// DNA-directed RNA polymerase activity /// RNA polymerase II transcription mediator activity /// protein binding /// DNA-directed RNA polymerase activity /// RNA polymerase II transcription mediator activity	mediator complex /// mediator complex /// nucleus /// Srb-mediator complex /// nucleus /// mediator complex /// Srb-mediator complex
1641120_at	CG13506	CG13506	mate, loco	---	---	---
1641123_at	---	---	mate, aggress	---	---	---
1641134_at	CG7277	CG7277	loco, aggress	electron transport /// aromatic compound metabolism /// coenzyme metabolism /// ubiquinone biosynthesis /// metabolism	ubiquinone biosynthesis monooxygenase activity /// ubiquinone biosynthesis monooxygenase activity /// protein binding /// binding /// monooxygenase activity /// ubiquinone biosynthesis monooxygenase activity /// oxidoreductase activity /// FAD binding /// copper ion binding /// ubiquinone biosynthesis monooxygenase activity	---
1641137_at	Drop	Dr	mate, loco	regulation of transcription from RNA polymerase II promoter /// pattern specification /// ectoderm development /// nervous system development /// neuroblast fate determination /// central nervous system development /// ventral cord development /// ventral cord development /// brain development /// dorsal/ventral pattern formation, imaginal disc /// wing morphogenesis /// muscle development /// mu…	DNA binding /// DNA binding /// transcription factor activity /// transcription factor activity /// sequence-specific DNA binding /// DNA binding /// transcription factor activity	nucleus /// nucleus /// nucleus /// nucleus
1641148_a_at	Acetyl Coenzyme A synthase	AcCoAS	mate, aggress	fatty acid metabolism /// metabolism /// metabolism	acetate-CoA ligase activity /// acetate-CoA ligase activity /// catalytic activity /// acetate-CoA ligase activity /// AMP binding /// ligase activity /// acetate-CoA ligase activity	cytoplasm
1641169_s_at	CG11050	CG11050	mate, loco	---	---	---
1641178_s_at	---	CG9205	mate, loco, aggress	---	---	---
1641190_at	Jonah 65Aii	Jon65Aii	mate, loco, aggress	proteolysis	trypsin activity /// chymotrypsin activity /// serine-type endopeptidase activity /// serine-type endopeptidase activity	---
1641191_s_at	---	Ugt36Bc	mate, loco, aggress	steroid metabolism /// response to toxin /// polysaccharide metabolism /// defense response	glucuronosyltransferase activity	---
1641207_s_at	CG4991	CG4991	loco, aggress	amino acid transport	amino acid-polyamine transporter activity	membrane
1641212_a_at	CG32030	CG32030	mate, loco	cell organization and biogenesis /// actin cytoskeleton organization and biogenesis	actin binding /// DNA binding /// actin binding /// binding /// actin binding	nucleus
1641234_at	---	CG16997	mate, loco, aggress	proteolysis	trypsin activity /// serine-type endopeptidase activity /// chymotrypsin activity	---
1641270_at	CG8745	CG8745	mate, aggress	amino acid metabolism	ornithine-oxo-acid transaminase activity /// pyridoxal phosphate binding /// protein binding /// transaminase activity /// ornithine-oxo-acid transaminase activity	---
1641294_a_at	CG3625	CG3625	mate, loco	---	---	---
1641303_at	egalitarian	egl	mate, loco, aggress	intracellular mRNA localization /// intracellular mRNA localization /// oocyte fate determination (sensu Insecta) /// oogenesis (sensu Insecta) /// oocyte microtubule cytoskeleton organization /// oocyte dorsal/ventral axis determination (sensu Insecta) /// oocyte fate determination (sensu Insecta) /// oocyte nucleus migration during oocyte axis determination (sensu Insecta) /// oogenesis (sensu …	nucleic acid binding /// 3'-5' exonuclease activity	intracellular
1641304_s_at	---	CG9801	mate, loco, aggress	---	---	---
1641307_at	---	CG14419	mate, loco, aggress	---	---	---
1641310_at	knockout	ko	mate, aggress	motor axon guidance	---	---
1641315_at	CG15125	CG15125	mate, loco	---	protein binding	---
1641325_s_at	Tropomyosin 2	Tm2	mate, aggress	muscle contraction	actin binding /// structural constituent of cytoskeleton /// protein binding /// actin binding	muscle thin filament tropomyosin
1641337_at	CG11617	CG11617	mate, aggress	regulation of transcription, DNA-dependent /// transcription /// development /// regulation of transcription	transcription factor activity /// DNA binding /// transcription factor activity /// sequence-specific DNA binding /// transcription factor activity	nucleus /// nucleus /// nucleus
1641352_at	CG7922	CG7922	mate, loco	DNA restriction-modification system	nucleic acid binding /// ATP-dependent RNA helicase activity /// helicase activity /// ATP binding /// type III site-specific deoxyribonuclease activity /// ATP-dependent RNA helicase activity /// helicase activity	---
1641353_s_at	CG32066	CG32066	loco, aggress	---	---	---
1641362_at	CG13759	CG13759	mate, loco	---	N-acetyltransferase activity /// N-acetyltransferase activity	---
1641365_s_at	---	---	mate, loco, aggress	---	---	---
1641370_s_at	---	CG4199	mate, loco, aggress	oxygen and reactive oxygen species metabolism /// ferredoxin metabolism /// electron transport /// defense response	disulfide oxidoreductase activity /// oxidoreductase activity	---
1641371_at	CG2070	CG2070	mate, aggress	metabolism	oxidoreductase activity /// oxidoreductase activity /// oxidoreductase activity	---
1641382_at	Pms2	Pms2	mate, loco	mismatch repair /// phosphoenolpyruvate-dependent sugar phosphotransferase system /// DNA repair /// mismatch repair /// response to DNA damage stimulus /// mismatch repair	nucleic acid binding /// sugar porter activity /// ATP binding	---
1641389_at	CG14959	CG14959	mate, aggress	chitin metabolism	chitin binding	extracellular region
1641412_at	---	CG31809	mate, loco, aggress	steroid metabolism /// steroid metabolism /// lipid metabolism	steroid dehydrogenase activity /// oxidoreductase activity	---
1641422_at	huntingtin	huntingtin	mate, aggress	proteolysis /// axon cargo transport	carboxypeptidase A activity /// protein binding /// microtubule binding /// binding	cytoplasm
1641428_at	Cytochrome P450-9c1	Cyp9c1	mate, loco, aggress	electron transport	monooxygenase activity /// oxidoreductase activity /// electron transporter activity /// electron transporter activity	membrane /// microsome
1641434_at	CG32695	CG32695	mate, aggress	---	---	---
1641446_s_at	CG5171	CG5171	mate, loco	disaccharide metabolism /// trehalose biosynthesis /// metabolism	trehalose-phosphatase activity /// catalytic activity /// trehalose-phosphatase activity	---
1641451_at	Dihydropteridine reductase	Dhpr	loco, aggress	coenzyme metabolism /// amino acid catabolism /// pteridine and derivative metabolism /// prosthetic group metabolism /// metabolism	6,7-dihydropteridine reductase activity /// 6,7-dihydropteridine reductase activity /// oxidoreductase activity /// 6,7-dihydropteridine reductase activity	---
1641454_at	CG1461	CG1461	mate, loco	biosynthesis /// amino acid catabolism /// aromatic amino acid family metabolism /// metal ion transport /// amino acid and derivative metabolism	tyrosine transaminase activity /// 1-aminocyclopropane-1-carboxylate synthase activity /// metal ion binding /// protein binding /// tyrosine transaminase activity /// transaminase activity /// transferase activity, transferring nitrogenous groups /// tyrosine transaminase activity	---
1641456_at	CG10366	CG10366	mate, loco	nucleobase, nucleoside, nucleotide and nucleic acid metabolism /// regulation of transcription from RNA polymerase II promoter /// transcription from RNA polymerase II promoter /// G-protein coupled receptor protein signaling pathway /// cell proliferation	rhodopsin-like receptor activity /// nucleic acid binding /// zinc ion binding /// transcription regulator activity	nucleus /// integral to membrane
1641464_s_at	CG32850	CG32850	mate, loco	ubiquitin cycle	protein binding /// zinc ion binding /// metal ion binding	nucleus
1641474_s_at	Adult cuticle protein 1 /// CG31904	Acp1 /// CG31904	mate, aggress	transport /// neurotransmitter transport	structural constituent of adult cuticle (sensu Insecta) /// structural molecule activity /// structural constituent of cuticle /// neurotransmitter:sodium symporter activity /// symporter activity	integral to plasma membrane /// membrane /// integral to membrane
1641475_at	Synaptotagmin IV	SytIV	mate, loco	intracellular protein transport /// neurotransmitter secretion /// synaptic vesicle exocytosis /// vesicle-mediated transport /// transport /// synaptic vesicle exocytosis	transporter activity /// calcium-dependent phospholipid binding /// protein binding	plasma membrane /// synaptic vesicle /// synaptic vesicle /// membrane /// integral to membrane /// synaptic vesicle
1641477_at	CG32447	CG32447	mate, aggress	metabotropic glutamate receptor signaling pathway /// metabotropic glutamate receptor signaling pathway	metabotropic glutamate, GABA-B-like receptor activity /// metabotropic glutamate, GABA-B-like receptor activity /// metabotropic glutamate, GABA-B-like receptor activity	integral to membrane /// membrane /// integral to membrane
1641481_at	---	Ugt86Dd	mate, loco, aggress	steroid metabolism /// response to toxin /// polysaccharide metabolism /// defense response	glucuronosyltransferase activity	---
1641485_at	Proteasome 28kD subunit 1	Pros28.1	mate, aggress	ATP-dependent proteolysis /// ubiquitin-dependent protein catabolism /// ubiquitin-dependent protein catabolism	endopeptidase activity /// endopeptidase activity /// endopeptidase activity /// threonine endopeptidase activity /// peptidase activity /// hydrolase activity /// endopeptidase activity	proteasome complex (sensu Eukaryota) /// proteasome core complex (sensu Eukaryota) /// nucleus /// cytosol /// proteasome core complex (sensu Eukaryota) /// protein complex /// proteasome core complex (sensu Eukaryota)
1641502_a_at	CG9391	CG9391	mate, aggress	phospholipid metabolism /// intracellular signaling cascade /// dephosphorylation	inositol-1(or 4)-monophosphatase activity /// inositol or phosphatidylinositol phosphatase activity	---
1641532_at	TH1	TH1	mate, aggress	negative regulation of transcription from RNA polymerase II promoter, mitotic /// transcription /// regulation of transcription, DNA-dependent /// negative regulation of transcription	mRNA binding /// RNA binding	transcriptional repressor complex /// transcription elongation factor complex /// polytene chromosome puff /// polytene chromosome interband /// nucleus
1641538_at	CG30017	CG30017	loco, aggress	---	---	---
1641558_at	---	CG31005	mate, loco, aggress	isoprenoid biosynthesis	acyltransferase activity /// trans-hexaprenyltranstransferase activity	---
1641560_at	Dynamin related protein 1	Drp1	mate, aggress	cytokinesis /// synaptic vesicle budding	GTPase activity /// GTP binding	---
1641570_s_at	///	CG31683 /// CG18858	mate, loco, aggress	steroid metabolism /// phospholipid metabolism /// lipid metabolism /// cholesterol metabolism	phospholipase activity /// phosphatidylcholine-sterol O-acyltransferase activity /// transferase activity /// phospholipase activity /// lipase activity /// hydrolase activity /// acyltransferase activity	---
1641575_at	Cad87A	Cad87A	mate, aggress	homophilic cell adhesion /// signal transduction /// calcium-dependent cell-cell adhesion /// calcium-dependent cell-cell adhesion /// cell adhesion /// calcium-dependent cell-cell adhesion	calcium ion binding /// protein binding /// protein binding	integral to plasma membrane /// integral to membrane /// membrane /// integral to membrane /// integral to plasma membrane
1641590_at	timeout	timeout	mate, loco	development /// transmission of nerve impulse	---	---
1641600_at	Ribosomal protein L24	RpL24	mate, loco	protein biosynthesis /// protein biosynthesis /// protein biosynthesis	nucleic acid binding /// structural constituent of ribosome /// protein binding /// structural constituent of ribosome /// structural constituent of ribosome	cytosolic large ribosomal subunit (sensu Eukaryota) /// intracellular /// ribosome /// ribonucleoprotein complex /// cytosolic large ribosomal subunit (sensu Eukaryota)
1641607_at	Nedd2-like caspase	Nc	mate, loco	embryonic development (sensu Insecta) /// embryonic development (sensu Insecta) /// proteolysis /// apoptosis /// apoptosis /// apoptosis /// apoptosis /// apoptosis /// sperm individualization /// apoptotic program /// apoptotic program /// apoptotic program /// salivary gland cell autophagic cell death /// induction of programmed cell death by hormones /// regulation of apoptosis /// regulation…	protein binding /// caspase activity /// caspase activity /// caspase activity /// caspase activity /// protein binding /// peptidase activity /// cysteine-type peptidase activity /// hydrolase activity /// caspase activity /// caspase activity	cytoplasm /// mitochondrion
1641624_at	---	CG31957	mate, loco, aggress	---	nucleic acid binding	---
1641627_at	CG9396	CG9396	mate, loco	---	---	---
1641632_at	CG17048	CG17048	mate, loco	protein ubiquitination	ubiquitin-protein ligase activity /// zinc ion binding /// protein binding /// protein binding /// metal ion binding	ubiquitin ligase complex
1641634_at	Larval serum protein 2	Lsp2	mate, aggress	proteolysis /// transport	carboxypeptidase A activity /// oxygen transporter activity /// nutrient reservoir activity /// protein binding /// nutrient reservoir activity	extracellular region /// larval serum protein complex
1641642_at	CG6663	CG6663	mate, aggress	---	serine-type endopeptidase inhibitor activity /// serine-type endopeptidase inhibitor activity	---
1641647_at	CG9232	CG9232	mate, aggress	galactose metabolism /// carbohydrate metabolism /// galactose metabolism	UDP-glucose:hexose-1-phosphate uridylyltransferase activity /// UTP:galactose-1-phosphate uridylyltransferase activity /// protein binding /// iron ion binding /// UDP-glucose:hexose-1-phosphate uridylyltransferase activity /// zinc ion binding /// transferase activity /// nucleotidyltransferase activity /// metal ion binding /// UDP-glucose:hexose-1-phosphate uridylyltransferase activity	---
1641650_at	Esterase-5	Est5	mate, aggress	---	carboxylesterase activity /// carboxylesterase activity /// catalytic activity /// carboxylesterase activity	---
1641657_s_at	CG12424	CG12424	mate, aggress	---	---	---
1641677_at	slow border cells	slbo	mate, aggress	cell fate specification /// regulation of transcription, DNA-dependent /// border follicle cell migration (sensu Insecta) /// border follicle cell migration (sensu Insecta) /// border follicle cell migration (sensu Insecta) /// transcription /// regulation of transcription, DNA-dependent	DNA binding /// transcription regulator activity /// protein heterodimerization activity /// DNA binding /// sequence-specific DNA binding /// protein dimerization activity /// protein heterodimerization activity	nucleus /// nucleus
1641681_s_at	CG5288	CG5288	mate, aggress	monosaccharide metabolism /// galactose metabolism /// phosphorylation /// metabolism /// carbohydrate phosphorylation	galactokinase activity /// ATP binding /// protein binding /// galactokinase activity /// kinase activity /// phosphotransferase activity, alcohol group as acceptor /// galactokinase activity	cytoplasm
1641687_at	ADP ribosylation factor 84F	Arf84F	mate, loco, aggress	small GTPase mediated signal transduction /// G-protein coupled receptor protein signaling pathway /// regulation of exocytosis /// intracellular protein transport /// cell surface receptor linked signal transduction /// endosome transport /// synaptic vesicle endocytosis /// neurotransmitter secretion /// protein amino acid ADP-ribosylation /// protein amino acid ADP-ribosylation	signal transducer activity /// GTPase activity /// GTPase activity /// GTP binding /// GTP binding	---
1641688_at	CG18136	CG18136	mate, aggress	---	---	---
1641693_s_at	CG32158	CG32158	mate, aggress	G-protein coupled receptor protein signaling pathway /// intracellular signaling cascade /// cyclic nucleotide metabolism /// cyclic nucleotide biosynthesis	adenylate cyclase activity /// adenylate cyclase activity /// guanylate cyclase activity /// lyase activity /// phosphorus-oxygen lyase activity /// adenylate cyclase activity	integral to membrane
1641711_at	CG13360	CG13360	mate, loco	---	kinase activity /// transferase activity	---
1641715_at	CG11162	CG11162	mate, loco	cholesterol metabolism	C-4 methylsterol oxidase activity /// C-4 methylsterol oxidase activity	---
1641722_at	Rhythmically expressed gene 2	Reg-2	mate, loco, aggress	metabolism	catalytic activity	---
1641723_a_at	Peptidoglycan recognition protein LC	PGRP-LC	loco, aggress	regulation of transcription, DNA-dependent /// phagocytosis /// defense response /// immune response /// immune response /// antibacterial polypeptide induction /// antibacterial polypeptide induction /// anti-Gram-negative bacterial polypeptide induction /// peptidoglycan catabolism /// response to pest, pathogen or parasite /// detection of bacteria /// antibacterial humoral response /// innate…	transcription factor activity /// protein binding /// pattern recognition receptor activity /// Gram-negative bacterial binding /// N-acetylmuramoyl-L-alanine amidase activity /// peptidoglycan receptor activity /// peptidoglycan receptor activity /// peptidoglycan binding /// peptidoglycan binding /// peptidoglycan binding /// protein dimerization activity /// peptidoglycan binding	intracellular /// integral to plasma membrane /// integral to membrane /// integral to membrane /// integral to membrane /// membrane /// integral to membrane /// integral to membrane
1641725_at	CG7000	CG7000	mate, loco	apoptosis /// defense response /// cell adhesion /// sensory perception /// transmission of nerve impulse	scavenger receptor activity /// scavenger receptor activity /// scavenger receptor activity	integral to plasma membrane
