# Supplementary material for: Quantitative genomics of locomotor behavior in Drosophila melanogaster
Source: Genome Biol. 2007 Aug 21;8(8):R172. doi: 10.1186/gb-2007-8-8-r172 (PMC2375002; doi:10.1186/gb-2007-8-8-r172)
Supplement: Additional data file 7 — P values of significant contrasts for probe sets that are differentially expressed between lines independently selected for locomotor, aggressive and mating behavior. [file gb-2007-8-8-r172-S7.xls]

## Sheet: Sheet1
Table S7. P-values of signficant contrasts for probe sets that are differentially expressed between lines independently selected for locomotor, aggressive, and mating behavior
		P Values of Contrast Statements								Line Mean Expression Levels
		Locomotion			Aggression			Mate (F)	Mate (M)	Locomotion			Aggression			Mate (Females)		Mate (Males)
Probe Set ID	Gene_Symbol	H ≠ C	C ≠ L	H ≠ L	H ≠ C	C ≠ L	H ≠ L	F ≠ S	F ≠ S	H	C	L	H	C	L	F	S	F	S
1623008_at	CG5565	0.0152			0.0001		0.0001		0.0001	732.513	822.788	753.35	1025.2	769.112	814.575	12.1667	12.0667	1563.88	1885.37
1623027_s_at	CG6271 /// CG6277	1e-05	1e-05			0.0001	0.0001	0.0001	0.0001	376.262	958.2	272.938	894.5	909.85	511.6	1881.22	797.7	2557.52	1291.58
1623068_at	Cyp4e3		0.0009	0.0003	0.0001	0.0013		0.0001	0.0001	240.65	263.512	443.113	426.163	975.462	590.725	232.517	564.567	450.467	734.783
1623084_at	sgg	0.0007	0.0018	1e-05	0.0441	0.0001	0.0072		0.0324	388.05	289.538	202.662	276.988	219.562	359.438	122.583	151.983	274.05	230.583
1623087_at	Gef64C	0.0031	0.0179			0.002	0.0001	0.0001	0.0001	86.8	110.75	92.95	82.3	99.6125	138.325	54.15	91.3	66.4333	131.567
1623191_at	Rab9		0.005	0.028	0.0001		0.001	0.0001	0.0001	882.025	855.288	953.825	895.938	664.6	740.612	894.667	637.617	677.117	492.8
1623229_at	CG7881	0.0182	0.0014	1e-05	0.0001	0.0002		0.0047	0.0047	260.163	327.575	429.413	280.25	404.562	316.738	198.65	275.633	243.067	319.933
1623241_s_at	CG30104	0.0012	0.001		0.0003	0.0001	0.0001		0.0001	1123.29	1329.21	1119.74	1002.48	1178.97	813.562	666.583	683.6	1506.25	1273.77
1623256_at	GstE1	1e-05		1e-05	0.0063	0.0001	0.0001		0.0001	2109.18	1203.84	1330.91	1785.33	2307.34	3283.51	2167.8	2381.62	1977.33	3481.92
1623271_a_at	janB /// janA	0.0005		1e-05	0.0001		0.0001	0.0003	0.0068	1913.49	1696.15	1596.11	2195.06	1823.01	1726.28	2291.88	2060.78	2150.15	1991.2
1623277_at	CG17100	1e-05	0.0002		0.002	0.0039	0.0001	0.0002	0.0006	1305.65	1887.9	1365.62	967.913	1225.09	1458.49	1550.6	1910.2	1050.63	1378.87
1623281_s_at	His2B:CG40461 /// His2B:CG1794		0.0002	0.0077		0.0026		0.0022		746.375	612.15	962.862	1085.53	1002.01	1172.67	2438.25	1999.02	836.05	849.517
1623329_at	CG14500	1e-05	1e-05		0.0307	0.0001	0.0001	0.0002		329.8	742.763	393.9	759.612	915.413	324.3	613.017	416.383	560.083	482.267
1623349_x_at		0.0005		0.0007	0.0001	0.0051	0.0001	0.0001	0.0001	1861.58	1337.19	1353.94	350.137	769.825	675.225	274.967	532.15	406.9	715.95
1623416_at	CG33265		0.0008	0.0001	0.0053			0.0259	0.0035	347.8	376.363	483.425	421.538	563.487	505.425	514.45	439.833	553.867	449.8
1623434_at	CG3702	0.0001		1e-05	0.0001	0.0002		0.0001	0.0008	1799.09	2193.59	2338.55	2045.85	1813.16	2002.85	2428.87	2145.28	2376.55	2202.55
1623486_at	CG7900	1e-05	0.0002		0.0024	0.0004		0.0196		409.312	671.675	474.85	610.837	698.775	585.9	606.617	686.45	797.733	783.967
1623517_at	CG4962	0.0002	0.0019	1e-05	0.0005	0.0001	0.0001	0.0001	0.0001	212.7	113.812	37.95	104.938	175.113	1507.56	82.0333	851.9	99.5167	1225.55
1623648_s_at	Psa		0.0287	0.0006	0.0016	0.0013			0.0032	2063.16	2170.6	2294.09	1809.14	2147.69	1798.75	1336.85	1339.55	2364.25	2218.2
1623689_a_at	CG14642	0.0042	1e-05	1e-05	0.0001		0.0003	0.0136	0.0001	292.625	230.9	44.225	112.812	254.213	238.65	53.6167	86	219.917	289.867
1623757_at	Cry	0.0112	0.0012	1e-05	0.0009	0.0001	0.0264	0.0184		261.438	206.075	128.4	343.062	225.662	411.062	186.45	139.333	219.35	189.267
1623811_at	mRpL18 /// DyakmRpL18	1e-05		1e-05	0.0041		0.003	0.0001		427.262	756.188	738.362	596.75	733.188	739.462	1080.22	837	487.45	464.15
1623903_at	CG18473		0.0277	0.0017	0.0174	0.0008		0.0267	0.0041	435.65	397.738	334.637	426.6	500.438	380.562	254.917	303.617	431.933	498.7
1623919_a_at	CG5175		1e-05	0.0002	0.023	0.0032		0.0001		2813.55	2554.69	3560.43	3138.67	3414.45	3026.55	5887.8	5117.48	1313.23	1274.32
1623934_at	blp		0.0034		0.0001	0.0001		0.0005	0.0001	784.025	856.975	724.913	889.925	1036.2	854.65	921.2	1041.25	727.3	918.933
1624057_at	CG16713	0.0013	0.0007		0.0001	0.0105	0.0016	0.0118	0.0006	1238.45	1754.19	1191.62	3168.21	1757.17	2360.24	1721.15	1442.65	1863.35	1442.77
1624074_at	Obp56a	0.0002	0.0006			0.0042	0.001	0.0001		627.7	907.375	664.862	742.825	688.05	446.488	336.067	653.167	939.65	938.117
1624101_at	Cyp6a23	1e-05	1e-05	1e-05	0.0001	0.0001	0.0001	0.0001	0.0001	2631.26	4362.7	1662.94	1737.96	2375.66	1071.56	2574.95	2175.78	3430.75	2846.35
1624125_at	ft	0.0004		1e-05	0.0295	0.0001	0.0001	0.0001	0.0001	92.1125	62.5875	50.0875	47.0625	96.8	521.312	25.6667	325.517	86.6	468.467
1624205_at	Tom40	0.0004	0.004	1e-05	0.0179	0.0001	0.0007	0.0017		1786.71	1438.4	1184.9	1336.58	1087.76	1750.4	2214.43	1953.1	581.717	636
1624272_at	CG10618	1e-05	0.0034	0.0397	0.0233	0.0109	0.0001	0.0009	0.0001	409.725	604.65	485.35	337.887	448.762	577.163	605.6	502.1	994.383	721.35
1624377_s_at			1e-05	1e-05	0.0027		0.001	0.0227	0.002	49.35	61.5625	140.588	87.7375	52.7375	47.6375	49.5667	34.4	47.1833	24.9667
1624437_s_at	CG30031 /// CG30025 /// Try		1e-05	1e-05	0.0001	0.0007	0.0001	0.0001	0.0001	894.538	1146.17	3070.38	826.362	5247.92	3440.95	601.617	3982.37	821.667	3933.85
1624543_s_at		1e-05		0.0001	0.0001	0.0001	0.0001	0.0278	0.0278	455.163	241.45	269.175	475.663	672.663	253.175	230.383	210.567	263.067	239.667
1624560_at	ergic53	0.0016	1e-05		0.0032	0.0001	0.0006	0.0001	0.0001	1325.5	1036.09	1468.56	1656.42	1451.46	1913.94	914.95	1392.87	1223.67	1621.85
1624573_at	CG4998	1e-05		1e-05	0.0001	0.0001	0.0001		0.0057	76.6625	54.6	48.85	101.912	50.3375	153.688	61.4333	59.7167	89.7	118.567
1624577_at	Ace	1e-05	0.027	1e-05	0.0286	0.0023	0.0001	0.0107		741.962	547.087	465.837	522.913	587.788	688.375	302.883	380.917	606.367	608.467
1624580_at	CG9362		1e-05	1e-05	0.0001	0.0437	0.0049	0.0226	0.0226	215.325	226.088	343.575	167.125	289.075	240.8	343.233	372.517	148.217	178.583
1624692_at	CG6830	0.0034	0.0003	1e-05	0.0001	0.0104	0.001	0.0001	0.0001	2395.47	1906.11	1223.71	2033.61	1418.26	1672.61	1244.05	1925.63	1279.6	2068.12
1624732_at	GstE5	0.0117	1e-05	1e-05		0.0001	0.0001	0.0278	0.0002	821.862	699.362	377.15	1111.54	1220.14	662.3	349.85	402	679.55	781.267
1624797_at	CG1637		0.0015	0.0017	0.0001	0.0141	0.0008	0.0001	0.0001	334.75	332.825	457.863	489.038	325.012	389.175	401.8	547.367	552.417	646.117
1624800_at	CG5224	1e-05	0.0131	0.0014	0.0019		0.022	0.0001	0.0001	851.475	538.975	668.062	842.375	722.712	762.562	828.967	1465.2	426.817	930.967
1624818_s_at	Sply	0.0052	0.0002		0.0108		0.0131	0.008	0.0015	1772.38	1573.9	1884.61	1635.51	1523.99	1527.7	2765.33	2570.08	1989.03	1742.6
1624836_at	CG13795		0.0006	0.0024	0.0107	0.0047			0.0123	352.075	324.975	479.812	579.2	501.488	590.475	446.133	404.283	654.217	593.167
1624849_at	Prosap	0.0062		0.0002	0.0001		0.0001	0.0001	0.0059	736.3	645.625	591.788	379.613	564.388	558.712	549.633	687.55	335.6	409.7
1624939_at	Cyp6a21	1e-05		1e-05	0.0002		0.0057	0.0019	0.0001	607.525	410.413	354.125	797.987	618.2	683.062	165.583	244.417	294.433	534.183
1624994_at	dup		0.0003	0.0011			0.0206	0.0344		520.3	471.663	799.35	933.138	873.587	795.825	1950.93	1766	66.7	67.6333
1625022_a_at	CG6125		1e-05	1e-05	0.0002		0.0001	0.0098		613.962	619.888	897.938	785.025	621.837	558.8	528.967	684.583	816.217	992.833
1625050_s_at		1e-05	1e-05		0.0001		0.0001	0.0001		540.138	879.812	506.212	762.6	398.7	413.425	207.467	84.1	356.783	330.933
1625053_at	CG16898		0.014	0.0003	0.0002	0.0002	0.0001	0.0027	0.0002	2673.88	2280.34	1745.53	971.337	1441.24	1901.47	1257	1596.75	1611.68	2078.78
1625145_a_at	Anxb11		1e-05	1e-05	0.0013	0.0016			0.0203	1334.41	1271.62	572.1	1207.84	887.712	1199.45	1056.62	1132.83	881.317	999.683
1625193_at	CG31106	0.0014		0.0046	0.0096			0.0319	0.0021	627.5	864.125	826.638	1026.97	866.975	939.888	700.6	806.867	1129.77	1295.72
1625195_s_at	shn		0.0126	0.0219	0.0004	0.0001	0.0001	0.0003	0.0004	989.675	1031.86	615.675	414.188	631.55	927.138	527.3	793.65	861.117	1121.55
1625266_at	Ag5r	0.0007		0.0025		0.0054	0.0417	0.0004	0.0005	4148.95	4860.42	4752.08	5422.55	5120.54	6041.44	4475.22	5460.75	4801.68	5760.72
1625312_at	CG10553	1e-05		1e-05	0.0161	0.0001	0.0001		0.0001	2934.71	1895.6	2087.6	2570.62	2401.93	1864.59	1159.78	1190.32	2620	2273.53
1625388_at	Cyp4d20	1e-05	0.0002		0.0005	0.0007		0.0038	0.0003	1191.16	1427.05	1033.74	1524.71	1790.14	1533.38	911.283	1052.83	1239.27	1430.2
1625584_at	CG8654	0.0017	0.0237	1e-05	0.0001		0.0003		0.0046	1103.97	1356.89	1519.19	1718.24	2656.25	2388.05	1063.12	1110.1	1983.68	1780.02
1625652_s_at	CG12428		1e-05	1e-05	0.0007		0.0111	0.0111		1137.28	1107.66	1564.99	818.2	996.5	937.225	1045.65	1150.88	1043.25	978.133
1625710_at	CG31717		0.0002	0.0027	0.0001	0.0003		0.0024	0.0054	768.487	730.775	863.9	1062.1	821.05	1044.81	1109.72	966.3	1024.78	897.05
1625727_at	CG32006	0.0014	1e-05	0.0258	0.0007	0.0001	0.0001		0.0001	217.512	266.2	187.525	191.775	257.938	352.675	36.9167	33.2	497.783	378.45
1625745_at	CG31643			0.0429		0.0091	0.0024	0.0001	0.0201	277.525	293.462	308.2	301.312	289.525	239.438	338.383	473.683	136.683	179.267
1625750_at	CG17272		1e-05	1e-05		0.0004	0.0022		0.0064	1381.4	1404.06	1842.39	1845.45	1925.54	1507.99	1978	1876.3	1267.08	1419.25
1625776_at	CG2291	0.0082	1e-05	0.0064		0.0015	0.0006		0.0029	563.013	644.35	478.3	608.025	626.513	771.612	2.66667	3.26667	1284.63	1396.83
1625860_s_at	CG18542 /// CG32939	0.0001	0.0025	1e-05	0.0001	0.0001	0.022	0.0001	0.0004	763.675	611.375	508.462	382.188	612.013	316.225	574.817	672.4	339.067	419.033
1625873_at	CG15661	0.0001		0.0032	0.0001	0.0001	0.0001	0.0058		407.25	291.012	331.988	158.562	436.2	314.25	187.55	237.067	269.067	295.367
1625960_at	noc	0.0014	1e-05	0.0252			0.0242	0.0001	0.0084	1525.39	1804.16	1353.46	1275.33	1412.17	1467.69	904.833	1254.73	979.067	1184.85
1625986_at	CG31826 /// Ku80	0.0013		0.0002	0.0242	0.033		0.018	0.0001	212.75	297.325	317.038	313.038	282.475	311.038	129.567	169.067	491.15	600.65
1625997_s_at		0.0003	1e-05	1e-05		0.0001	0.0003	0.0009		3582.54	2800.79	1665.62	2263.53	2107.2	2897.53	1518.78	1819.97	2511.7	2646.95
1626038_at	frc		1e-05	1e-05	0.0001		0.0001		0.0247	1389.3	1405.42	1703.14	1495.55	1296.81	1325.01	1855.95	1803.15	1013.55	1110.13
1626088_at	CG2177		1e-05	1e-05		0.0075	0.0006	0.0001	0.0001	583.513	563.112	387.288	452.738	400.8	283.438	212.017	440.95	178.567	355.3
1626133_s_at		1e-05	1e-05			0.0001	0.0005	0.0001	0.0001	619.325	325.75	573.675	220.412	175.325	380.712	940.8	618.117	1232.57	569.283
1626319_a_at	IM10 /// CG33470	0.0033		0.0025	0.0001	0.0001	0.0001	0.0001	0.0001	758.175	481.575	470.062	1316.35	586.475	2124.76	344.75	1598.92	683.2	1772.72
1626350_at	Est10		0.0005	1e-05		0.0001	0.0002	0.0468		665.062	602.875	459.363	499.05	502.625	394.962	431.417	384.75	862.767	891.383
1626392_s_at		0.0007	1e-05	1e-05	0.0001		0.0001		0.0049	780.612	1184.36	2599.12	683.9	502.075	462.05	388.45	477.583	1050.62	835.717
1626394_at	Jon99Fi		1e-05	1e-05	0.0001	0.0006		0.0001	0.0021	4823.6	4915.75	9475.3	7358.5	12756.5	9004.3	11672.3	9291.82	6799.15	5134.53
1626473_a_at	CG15825	0.0001	0.0452	0.0062	0.0001		0.0007	0.0005		4816.98	3854.02	4242.31	4092.29	5064.75	4777.94	2749.03	3720.82	4147.37	4610.88
1626503_at	CG2254	1e-05	0.0017	0.0033	0.0026	0.0004	0.0001	0.004		1770.36	3898.22	2785.65	2323.9	2958.61	3780.14	2453.27	2983.85	7100.78	7400.4
1626508_at	CG32428	1e-05	1e-05		0.0001	0.0001	0.0002	0.0009		1305.34	989.062	1396.08	1249.21	972.163	1117.51	1460.58	1325.33	516.85	465.25
1626536_at	CG6776	0.0008	1e-05	0.0149	0.0001	0.0001		0.0003	0.0004	2502.55	3454.24	1894.04	3231.04	2249.4	3496.26	1388.08	1775.8	2155.85	2535.8
1626540_at	CG14076	0.0081		0.0075	0.003		0.0224		0.0001	178.05	227.65	228.275	214.725	157.438	174.287	23.7833	21.8667	416.4	313.783
1626566_at	CG12262	0.0168	0.0007	1e-05			0.0392	0.0007	0.0225	4461.32	5002.5	5885.8	6329.06	6082.76	5927.91	6566.85	5816.22	6021.47	5565.13
1626641_s_at	glob1		0.0094	0.0022	0.0002		0.0001	0.0001	0.0001	3672.11	3802.99	4315.56	5395	4500.31	4459.29	3320.53	3861.27	3633.48	4210.93
1626708_at	Cbl	1e-05	1e-05	1e-05	0.0123		0.0142	0.0001		313.188	616.087	899.138	797.938	653.775	657.5	1810.98	1444.2	224.9	243.3
1626740_at	CG4784	1e-05		1e-05	0.0002	0.0001		0.0001	0.0001	934.025	225.188	163.55	625.487	350.55	672.3	106.883	216.417	165.983	310.133
1626801_at	CG10638	1e-05	1e-05		0.0001	0.0007	0.006	0.0001	0.0001	807.263	1112.49	757.913	1047.47	1401.79	1198.46	1075.92	1312.77	552.367	1016.53
1626933_s_at	CG2469	0.0086	1e-05	0.0079		0.004			0.0432	850.888	674.125	1030.29	749.9	831.013	637.487	871.017	811.283	558.167	495.133
1626970_at	Ugt35b	1e-05	0.0048	0.0062		0.0001	0.0002	0.0001	0.0001	2373.51	1835.21	2110.04	1975.4	2011.34	1598.75	1011.28	1356.57	2264.6	2653.67
1626984_at	Gld		1e-05	1e-05	0.0001	0.0001			0.0002	490.775	454	931.1	459.738	669.2	491.188	131.383	142.917	1078.82	774.4
1627117_a_at	CG3301	1e-05	1e-05	0.0119		0.0001	0.0001	0.0001	0.0001	1356.64	2044.53	1007.91	1962.46	1686.16	957.638	1109.5	1536.22	2193.7	2710.08
1627131_at	spt4	0.004	1e-05	0.0001	0.0001		0.0005	0.0422	0.0422	627.725	529.625	782.225	971.825	745.013	782.288	1239.47	1322.63	350.967	400.967
1627173_at	CG4040 /// CG33224	0.004		0.0014	0.0164	0.0001	0.0001	0.0012		247.488	209.875	203.963	296.988	253.5	149.05	345.517	294.017	135.883	121.783
1627180_at	Cyp4d14		0.0049		0.0119	0.0001	0.0025	0.0001	0.0001	668.125	750.587	530.2	346.012	440.012	225.463	299.867	132.617	878.833	559.883
1627436_s_at	Pdp1	1e-05	1e-05	1e-05		0.0001	0.0001	0.0001	0.0003	437.062	951.675	693.962	370.5	386.387	620.425	322.783	466.733	578.483	706.267
1627595_at	CG11314	0.0003	0.0402	0.0207	0.0403	0.0053		0.0001	0.0001	9189.11	6952.79	7989.69	7709.66	6897.81	8098.83	4478.12	6381.52	6286.4	7916.73
1627627_at	CG10466		0.001	0.0009	0.0001	0.0004	0.0001	0.0039		211.525	212.738	265.5	300.012	215.5	253.037	424.7	381.933	201.75	183.817
1627716_at	CG11598	0.0143		0.0076	0.0034	0.0003			0.0001	1316.09	1106.42	1081.45	1054.2	1340.89	947.138	15.55	18.2333	2009.45	1632.47
1627773_a_at	Jheh2	0.0009		0.0002	0.0051	0.0053	0.0001	0.0001		6104.54	4973.52	4726.35	5846.02	5420.26	4996.86	3837.18	4244.23	6051.17	6130.95
1627817_at	CG33109	1e-05	1e-05	1e-05		0.0001	0.0033	0.0001	0.0001	2063.54	300.7	1063	1456.55	1822.75	842.125	2507.67	1963.02	1642.4	831.6
1627844_at	Cyp4e2	0.0037		0.0004		0.0005	0.0017		0.0001	5334.79	4525.36	4248.21	5493.29	5630.2	4672.41	4321.93	4241.05	7270.67	6430.92
1627886_at	Atg1	0.0047	0.0144			0.0001	0.0001	0.0001	0.0002	1685.47	1477.16	1649.33	1240.31	1258.42	1559.9	1757.78	1385.52	1036.58	847.883
1627895_at	CG18404	0.0004	0.0042		0.0471		0.006	0.0001	0.0001	2681.8	3939.32	3017.39	4290.71	3764.04	3498.35	3804.2	2241.12	3231.18	2083.85
1628020_at	CG15358	0.0002		1e-05	0.0004	0.0001	0.0001	0.0002	0.0001	237.938	588.85	723.075	912.625	694.975	393.6	472.283	874.833	1335.42	1909.3
1628080_at	CG1583		0.0002	0.0001	0.0001	0.0003	0.0008	0.0006	0.0075	969.275	989.038	1206.96	1248.25	1744.64	1482.83	1330.92	1553.97	1215.82	1055.8
1628155_at	klar	1e-05	0.0026	0.0005	0.0429	0.0038	0.0001	0.0085	0.0012	1114.85	1519.36	1339.61	1202.33	1344.94	1569.84	1456.87	1611.87	895.25	1098.03
1628188_at	Nop60B		1e-05	1e-05	0.0001		0.0001	0.0001		537.55	554.438	904.425	621.85	1042.61	1080.69	1316.55	1609.55	66.4333	60.8
1628261_at	CG13067	0.0007	0.0415	1e-05		0.0017	0.0001	0.0001	0.0001	1536.51	1023.8	765.288	902.625	1093.9	1469.96	763.533	1040.52	794.6	1004.07
1628353_at	GstD1	0.024	0.0029		0.0001	0.0029		0.0186		11268.3	10378.6	11659.6	11010.3	13120	11682.4	12781.8	11950.2	11172.9	11279.1
1628393_at	CG10039	1e-05	0.0013		0.021		0.0216	0.0112		822.362	1249.99	955.337	1143.71	1314.42	1313.56	829.55	1083.62	746.8	884.533
1628458_at	milt		0.0004	0.0055	0.0001	0.0007		0.0004	0.0217	1387.89	1483.2	1179.99	1150.03	1385.86	1192.04	1389.72	1618.87	1016.08	1146.65
1628465_a_at	CG3960	0.0154	1e-05	0.0135	0.0009	0.0063	0.0001	0.0001	0.0001	2368.54	2624.59	2105.94	1827.88	2199.12	2479.7	1206.63	1880.72	2143.65	2872.47
1628617_at	dro4	0.0242	0.0172		0.0001		0.0001	0.0001	0.0001	7204.25	6151.41	7279.56	11201.5	6789.66	6058.79	7235.98	9381.03	10721.3	13202.3
1628796_at	CG6353	0.0038	0.0083	1e-05	0.0006	0.0152	0.0001	0.016		183.162	228.488	268.525	196.275	287.212	343.238	354.333	386.117	75.2167	87.7333
1628823_at	CG14120	0.0004	0.0261	1e-05	0.0016	0.0156		0.0001	0.0001	851.263	1341.38	1600.38	1075.05	1455.44	1190.22	1546.8	1082.38	1155.28	847.767
1628840_at	ken	1e-05		1e-05		0.0053	0.0098		0.0008	590.188	835.362	800.8	727.163	717.788	814.6	1166.32	1142.78	281.533	413.833
1629050_at	CG10477	1e-05	0.0013		0.0033	0.0001	0.0025	0.0019	0.0001	1922.1	2869.89	2235.47	2127.39	2501.9	1737.69	4363.85	3710.63	5195.97	4235.28
1629083_at	CG16704	0.0003	0.0013	1e-05	0.0003		0.0014		0.0002	898.375	1669.35	2312.66	2608.16	1771.74	1925.15	1947.52	1999.07	1592.8	2033.7
1629242_x_at		0.003		0.0007	0.0002		0.0001	0.025		371.625	271.35	248.375	660.25	372.15	322.488	219.083	160.067	276.233	277.6
1629324_at	CG6870	0.0003		0.0013			0.018	0.0227	0.0001	2403.05	1571.56	1715.05	1287.64	1415.58	1606.53	1460.97	1346.78	1505.87	1271.32
1629332_at	CG9642		1e-05	1e-05	0.0001	0.0001		0.012	0.012	128.787	134.312	71.2	66.15	149.688	75.125	57.9833	46.0667	59.05	46.9
1629413_at	CG12703	0.0006	0.0015	1e-05	0.0001	0.0001		0.0013	0.0023	2839.24	3241.63	3596.34	2670.32	3005.6	2596.82	2177.32	2683.1	3803.6	4273.42
1629479_a_at	fok		1e-05	1e-05	0.0001	0.0001	0.0029		0.0008	5359.58	5656.44	3960.29	6057.79	8183.78	6914.18	6989.32	6645.07	5532.75	4659.1
1629633_at	CG15255		0.0055	0.0032	0.0001	0.0277	0.0001	0.0001	0.0001	2022.31	2068.36	2588.26	2057.54	2985.14	2751.74	2368.2	2884.4	1825.22	2433.78
1629718_at	CG16727	1e-05		1e-05	0.0003	0.0117	0.0001		0.0002	334.725	554.388	612.5	458.475	343.887	277.387	455.133	444.3	893.767	670.9
1629835_at	CG5048	0.0052	0.0142		0.0001	0.0025	0.0001		0.0002	1193.31	1364.28	1220.34	1766.08	1229.7	1444.45	11.25	9.65	2428.43	2255.8
1629875_a_at	Cyp4d1	1e-05		1e-05	0.0001	0.0001	0.0127	0.0184	0.0053	636.362	1077.01	1074.21	819.025	459.738	982.612	960.217	857.333	700.233	573.783
1630051_at	Tsp42Ec	1e-05		1e-05		0.0008	0.0296	0.0001	0.0337	1362.03	1010.05	1043.76	1270.55	1360.14	1159.91	1313.17	1113.63	979.183	890.917
1630088_at	CG16743	1e-05	0.0001		0.0035		0.0386	0.0001	0.0001	797.712	453.825	747.85	941.913	1108.09	1048.53	947.333	608.633	1216.12	634.833
1630241_at	Try	0.0005		0.0086	0.0017	0.0022		0.0017	0.0017	2514.01	3129.89	2927.36	2821.34	3252.96	2837.47	2590.33	2071.22	2830.6	2312
1630244_s_at	CG31810 /// CG31809	1e-05		1e-05	0.0001	0.0017	0.0001	0.0001	0.0001	731.688	328.387	238.6	1121.9	725.725	522.975	501.117	239.067	981.483	468.333
1630359_at	CG31810 /// CG31809	0.0219		0.0221	0.0001		0.0001	0.0001	0.0001	667.375	496.25	496.637	1628.36	620.438	537.462	288.15	170.2	516.917	257.95
1630429_s_at		1e-05	1e-05	1e-05	0.0001		0.0001	0.0001	0.0001	345.587	1295.97	1792.9	2271.44	1509.05	1598.36	758.133	508.2	1573.87	900.55
1630430_a_at	CG30437		0.0003	1e-05		0.0001	0.0001	0.0001	0.0001	415.775	383.663	291.925	264.962	283.837	514.65	327.283	477.517	241.05	469.767
1630456_at	Mbs	1e-05	0.0007		0.0001	0.0079	0.0341	0.0248		735.737	902.825	784.75	613.4	802.587	694.538	283.267	358.25	663.45	644.717
1630568_at		0.0187	0.0006		0.0005		0.0013	0.0001	0.0001	831.737	1293.62	516.413	353.1	562.638	539.275	410.033	86.5167	1080.18	382.4
1630570_at	CG13003	1e-05	1e-05		0.0017	0.0001	0.0001	0.0001	0.0002	245.713	340.65	240.825	156.963	201.363	301.288	125.667	221.183	201.067	280.633
1630593_at	NLaz	0.0007	0.0006		0.0001	0.0001		0.0045	0.0001	3456.06	2619.56	3469.59	3445.5	2630.43	3473.18	2755.62	2457.22	2933.15	2284.67
1630811_at	CG31988 /// CG31624	1e-05		1e-05		0.0078	0.0005		0.0001	2047.4	1105.85	1003.12	1149.97	1243.21	1435.49	2.95	2.98333	2067.4	2338.33
1630814_s_at	CG10353	0.0002	1e-05		0.0282		0.0016	0.0006	0.0002	667.663	861.763	626.375	564.125	628.05	667.875	574.583	720.567	496.05	664.367
1630827_s_at		0.0007	1e-05	0.0075	0.0009	0.0005	0.0001	0.0006	0.0043	241.688	318.325	187.387	71.5125	167.588	271.875	147.85	226.9	96.8667	158.133
1630842_s_at	CG32640 /// CG32641	1e-05		1e-05	0.0001	0.0002	0.0001	0.0011	0.0124	2717.96	1428.69	1318.76	1212.88	2044.26	2511.54	1753.05	2022.53	1811.42	1620.3
1630964_at	CG15211	1e-05		1e-05	0.0284	0.0001	0.0001	0.0004		968.288	685.75	610.587	622.5	563.288	781.538	401.333	486.15	588.25	611.683
1631083_at	l(1)G0144	0.0204	0.0016		0.0001	0.0099	0.0001	0.0001		818.5	734.6	862.112	633.788	820.263	762.075	1008.65	891.75	432.167	391.55
1631098_at	CG7194		1e-05	1e-05	0.0001		0.0001	0.0063	0.0172	264.887	254.875	398.212	297.438	492.05	450.75	269.933	319.067	225.483	267.033
1631115_at	Obp8a		1e-05	0.0003	0.0001	0.0001		0.0339	0.0118	200.6	218.113	137.05	226.488	126.6	247.725	108.6	65.9667	339.85	287.65
1631349_s_at		0.0035	0.0015	1e-05	0.0001	0.0003	0.0008	0.0005	0.0001	172.412	335.262	519.075	94.6625	274.525	178.25	240.883	149.8	409.8	154.883
1631355_at	mRpS28 /// DyakmRpS28	1e-05		1e-05	0.0001	0.0001	0.008		0.0003	695.888	931.538	954.475	1349.08	838.075	1165.9	1117.98	1142.02	451.783	564.567
1631420_at	CG9509	0.0002	1e-05	1e-05	0.0001		0.0001	0.0042	0.0001	971.975	1450.5	2460.99	2289.53	1310.99	1160.66	1306.3	1057.3	2468.1	1682.32
1631426_at	CG32412	0.0004	1e-05				0.0251		0.0022	1016.26	783.55	1105.44	1015.7	996.938	903.25	2261.05	2192.65	552.983	718.633
1631481_a_at	Kr-h1	0.0021		1e-05		0.0001	0.0006		0.0001	547.75	436.65	377.012	225.438	199.675	311.425	278.917	248.883	398.45	283.6
1631512_at	CG9377	0.0475	0.0275		0.0119	0.0005			0.0001	566.725	434.788	584.725	304.3	408.738	243.238	96.2167	84.5833	304.8	193.7
1631648_at	CG8268	0.0022		0.0003		0.0002	0.0001	0.0001		880.825	731	686.837	824.175	868.35	1028.26	1583.03	1376.63	601.333	609.2
1631670_at	Spn2		0.0017	0.0001	0.0034	0.0001	0.0038		0.0001	2448.46	3156.4	4988.71	4170.11	4738.94	3610.72	6.21667	12.1	6944.73	5160.98
1631805_at	CG3397	0.0004	0.0017	1e-05	0.0017		0.0002	0.0033	0.0001	107.95	231	333.938	304.887	238.65	219.988	216.667	280.433	261.417	404.6
1632177_at	hth	0.0061	1e-05	0.0103	0.0002	0.0024		0.0004	0.0078	329.387	384.438	279.075	166.637	246.8	189.7	114.75	169.983	202.867	240.55
1632301_at	CG9536		0.0045		0.0001		0.0001	0.0002		967.475	1028.78	925.013	807.612	1055.7	1068.89	1480.67	1272.32	955.633	889.367
1632394_s_at	CG31919	1e-05	0.0287	1e-05	0.0001	0.0039	0.0022		0.0471	3437.67	4108.59	3961.61	3326.16	3931.91	3641.44	3268.93	3382.88	3119.13	3291.78
1632565_at	Bin1	0.0016	1e-05	0.0032		0.0383		0.0001		634.962	558.1	704.625	888.612	906.65	849.7	1384.13	1206.98	309.483	328.433
1632683_s_at	copiaGIP	0.012	0.0001	0.0226	0.0001	0.0001	0.0001	0.0001	0.0001	10701	7558.76	13480.7	6292.24	13243	8897.24	11847.3	8828.37	12536.9	8673.32
1632958_a_at	CG15675	0.0216	0.0069	1e-05	0.0329	0.0012	0.0001	0.0002		258.137	299.337	350.2	280.8	323.35	397.812	409.817	320.067	212.767	205
1632978_at	CG32207	0.0131		0.0005	0.0014	0.0001	0.0048	0.0001		256.3	155.5	91.3875	188.012	225.95	156.312	454.567	364.233	63.75	44.5167
1633036_s_at	GS /// CG32495		1e-05	1e-05	0.0023	0.002		0.0001	0.0001	1269.96	1371.08	2057.81	1127.75	930.062	1131.49	1206.63	886.9	1645.03	1178.07
1633050_at	CG12813		1e-05	1e-05		0.0026	0.0098	0.0149	0.0005	1564.58	1699.7	2469.81	1783.05	1852.16	1487.12	1816.28	1494.65	2690.93	2177.63
1633059_at	CG6357	0.0047	1e-05	1e-05	0.0001	0.0127	0.0077	0.0001	0.0001	2026.84	2404.12	3610.7	1433.84	909.475	1160.16	713.717	1710.42	976.633	2029.75
1633150_a_at	CG12677		1e-05	1e-05	0.0001	0.0028	0.0021		0.0161	751	788.525	317.188	961.462	599.85	777	31.45	13.2667	1700.53	1592.15
1633286_at	CG32372	1e-05		1e-05	0.0185	0.0001	0.0009	0.0304		645.775	324.825	347.587	259.025	177.213	389.675	187.817	239.733	381.117	393.05
1633370_s_at		1e-05	1e-05		0.0001		0.0001	0.0001	0.0001	414	764.763	398.875	410.087	614.663	565.888	306.867	515.15	395.083	639.183
1633401_s_at	Cyp12d1-p /// Cyp12d1-d	1e-05	0.0042	1e-05	0.0001	0.0001		0.0093	0.0442	4186.7	2640.94	1694.64	2496.86	3620.87	2606.53	2009.17	1614.37	3711.2	3419.65
1633473_s_at	Ald		0.0036	0.0015	0.0006	0.0001		0.0083		4174.47	4255.15	4859.88	4106.99	4788.07	3874.21	2163.45	2452.85	5114.3	5130.72
1633476_at	Acox57D-d	1e-05		1e-05		0.0003	0.0146	0.0118		798.062	532.625	524.788	720.862	798.85	614.362	875.383	966.667	306.683	320.25
1633553_s_at	SP1173	0.0387	0.0014			0.0001	0.0001	0.0017		822.65	915.038	751.35	601.575	602.025	798.688	373.533	471.95	411.15	403.6
1633558_s_at	CG14997	0.0055	0.0022	1e-05	0.0001	0.0001			0.0329	558.725	653.388	762.075	754.5	951.388	767.175	736.183	814.633	819.217	913.633
1633631_at	CG9682	1e-05	0.0356	1e-05	0.0001	0.0042	0.0468	0.0001	0.0001	262.025	664.45	573.888	454.262	713.725	554.538	691.233	450.217	645.633	429.117
1633639_at	Cyp28d1		1e-05	1e-05		0.0004	0.0001	0.0005	0.0001	4701.25	4658.29	2167.41	3109.36	2720.39	1806.91	2844.92	2370.57	4276.32	3225.93
1633709_at	CG2772	1e-05	0.0035	1e-05	0.003	0.0002		0.001		96.8	350.613	436.137	223.512	164.35	246.175	370.267	268	367.967	333.833
1633946_at	CG31955	1e-05	0.0004	0.0265	0.0017		0.0226	0.0001	0.0055	290.45	144.55	240.188	139.525	230.25	198.338	165.45	377.05	229.517	300.033
1633956_s_at	CG7995	0.0024	0.0004	1e-05	0.0001	0.0023		0.0186		1504.5	1829.4	2236.55	1605.1	1967.55	1727.16	2334.4	2218.23	1478.6	1561.13
1633957_s_at	CG5316	1e-05	1e-05	0.0057		0.0013	0.0005	0.0001	0.0001	444.863	554.913	382.712	354.363	367.337	463.775	474.283	614.333	396.967	489.417
1633998_s_at		0.0014	0.0112	1e-05		0.0001	0.0048		0.0001	156.925	301.525	406.337	281.038	337.837	182.537	205.5	173.583	341	170.217
1634016_at	CG2781	0.0209	0.0333		0.0246	0.0003	0.0326	0.0035	0.0246	1872.34	1777.5	1863.28	1617.22	1807.28	1438.53	1046.53	1418.27	2294.65	2564.57
1634072_s_at	Hmgs		1e-05	1e-05	0.0001	0.0001	0.0163	0.0001	0.0022	2209.47	2132.82	2599.2	1715.78	2247.79	1880.44	1952.85	2345.45	1832.13	2042.12
1634096_at	Aldh	0.0026		0.0003	0.0001	0.0002		0.01	0.0001	8450.91	7456.16	7130.36	6824.38	9062.47	7308.25	7170.32	6636.5	9043.67	7884.08
1634112_a_at	CG5174	1e-05	0.03	1e-05		0.0082		0.0252		2971.94	2444.79	2584.85	2383.97	2302.22	2471.29	3724.78	3564.9	2222.62	2246.98
1634143_at	Cyp6w1	1e-05		1e-05	0.0001	0.0104	0.0001		0.0001	7187.79	2825.81	2563.24	7478.65	4336.7	3525.08	3466.75	3336.68	9368.42	7071.68
1634174_at	CG9702		0.0091	0.0127	0.0003		0.0025	0.0076		538.237	543.388	453.837	448.012	387.3	402.15	216.033	304.667	730.45	725.65
1634218_at	CG17270		0.0003	0.0067	0.0001	0.0001		0.0027		733.938	660.962	876.688	519.987	649.513	475.337	1293.67	1069.9	252.783	220.883
1634278_at	CG6409	1e-05		0.0005	0.0002	0.0201	0.0239	0.0001	0.0001	10178.1	7896.59	8417.9	9162.91	7324.29	8259.84	5944.23	7883.3	9214.53	11076.3
1634306_at	Klp98A	0.0106	0.0013		0.0001	0.0001		0.0009	0.001	324.65	422.95	286.925	368.913	548.962	376.4	319.467	395.017	211.967	286.167
1634314_s_at	Idh	0.0002	0.0018		0.0488	0.0014		0.0008	0.0001	10658.6	9195.68	10306.2	10427.1	11108.9	9826.95	8352.65	7731.33	11176.8	9864.42
1634421_at	CG8414		0.001	0.0002	0.0008	0.0001		0.0417		428.212	446.288	537.525	488.562	425.413	508.475	874.7	816.767	127.083	104.95
1634450_a_at		0.001		1e-05		0.0001	0.0001	0.0001	0.0001	175.725	131.963	110.638	121.213	124.25	346.45	63.3667	236.55	103.383	310.633
1634468_at	CG13397	1e-05	1e-05		0.0001	0.0094	0.0084	0.0001		222.475	459.75	229.387	464.9	323.45	393.5	848.983	581.6	224.583	196.383
1634514_at			0.0004	1e-05	0.0464			0.0042	0.0001	1760.47	1862.45	2463.4	2090.29	1878.11	1989.78	1128.63	921.65	1994.75	1425.43
1634591_at	CG11878	0.0068	1e-05	0.0018	0.0029	0.0001	0.0098	0.001	0.0001	1638.16	1948.95	1258.11	1804.15	2050.41	1601.8	1239.85	1500.63	1819.6	2219.72
1634623_a_at	Cyp6a14	0.0022		0.0001	0.0311		0.0007	0.0001	0.0001	300.1	376.975	412.538	362.8	313.962	272.5	370.733	166.683	413.183	190.05
1634666_at			0.0001	0.0037	0.0023	0.0038		0.0001		101.812	120.375	68.6375	76.1625	133.062	80.075	478.983	25.6333	93.1333	82.5
1634713_at	CG5532	1e-05	0.0467	1e-05		0.0066		0.0004	0.0107	2761.79	3897.54	3662.34	3775.28	4106.97	3521.38	3695.52	3190.27	3618.32	3289.17
1634787_at	CG32638	0.0056		0.0035	0.0001		0.0001	0.0001	0.0001	624.938	525.062	517.575	431.375	545.725	570.513	604.633	812.417	653.75	852.683
1634796_at	CG17257 /// CG17219		0.0014	0.0002	0.0053	0.0095		0.0001		185.088	173.825	138.287	108.325	146.375	111.875	209.8	153.317	78.0333	71.25
1634877_at	CG15546		0.0007	1e-05	0.0009	0.0046		0.0001		210.588	190.725	126.375	126.7	173.688	136.637	117.25	171	217.133	208.9
1634903_at	CG9981		0.0013	0.002	0.0002	0.0003	0.0001	0.0004	0.0012	133.912	136.825	82.4375	148.262	104.138	61.85	122.183	90.95	108.667	81.3333
1634944_at	l(2)tid	1e-05		1e-05	0.0001		0.0001	0.0033	0.0109	1320.5	967.362	871.312	1059.11	856.263	863.55	1169.27	967.25	1084.35	916.067
1635003_at	CG6697	0.0001	1e-05	0.0099	0.0001	0.025	0.0018	0.0443		727.413	587.888	804.263	944.9	808.987	862.013	1271.87	1196.72	717.283	667.733
1635033_at	CG30083	1e-05	0.0018	0.0016	0.0003		0.0006		0.0005	483.375	98.9375	289.925	121.162	277.312	262.762	263.367	306.833	512.317	414.183
1635137_a_at	CG11597 /// CG5946		0.0061			0.0001	0.0001	0.0001	0.0001	3431.32	3586.24	3154.73	3079.82	3290.65	2414.16	2522.8	3506.37	3731.55	4858.83
1635247_at	CG6013	0.0238	0.0001	0.0128		0.0117		0.05		610.438	535.8	694.737	682.837	641.4	733.075	665.183	622.217	533.117	527.167
1635294_at	CG9312	0.0007		1e-05	0.0003		0.0001	0.0001	0.0001	926.575	628.275	548.05	1137.58	744.462	695.962	444.05	919.333	759.633	1294.87
1635336_at	comm2	0.0019	1e-05	0.0206		0.0042	0.0232	0.0005	0.0001	421.762	498.062	370.462	425.875	439.575	387	229.383	306.333	410.5	510.767
1635525_at	CG9672		1e-05	1e-05	0.0001	0.0001	0.0074	0.0001	0.0001	1004.1	1249.29	2514.7	1452.56	3197.32	1156.55	1923.62	1462.8	1733.55	1307.28
1635591_at	ninA	0.0135	0.0123	1e-05	0.0152	0.0006		0.0001	0.0001	515.612	436.95	356.975	394.375	349.762	422.025	281.833	367.917	352.567	464.433
1635671_at	CG33290		1e-05	1e-05	0.0001	0.0003			0.0001	843.038	832.3	1657.33	779.438	1212.39	895.7	6.28333	11.55	1724.67	2498.8
1635715_at	His4:CG31611 /// His4:CG33909		0.007	0.0034	0.0001	0.0136	0.0047	0.0009		2252.07	2332.16	2997.69	3101.01	2309.04	2669.64	5789.07	5070.93	56.8167	37.15
1635725_a_at	CG31352 /// unc-115	0.0202	1e-05	1e-05	0.0001	0.0003	0.0122	0.0001	0.0001	2324.88	2111.7	1191.01	1199.1	2311.43	1612.09	668.333	1003.33	840.25	1216.05
1635730_at	CG30069	1e-05	0.002		0.0112	0.0159	0.0001	0.0002	0.0001	534.663	667.538	581.962	512.225	607.4	696.513	321.533	462.933	545.233	697.3
1635745_a_at	CG4389	1e-05	1e-05	1e-05	0.0001		0.0001	0.0293		3081.44	3985.14	4608	3102.58	4016.9	4074.6	5029.63	4881.1	3588.92	3648.75
1635799_at	HP1b	0.0343	0.0002	0.0108	0.0001	0.0116	0.0079	0.0019		632.312	555.038	729.862	731.15	581.125	653.625	1372.68	1277.62	353.767	351.7
1635886_s_at		1e-05		1e-05	0.0004	0.0001	0.0001	0.0001	0.0006	623.812	418.212	389.55	300.625	536.55	1313.66	431.183	914.05	596.383	847.85
1636015_s_at	CG32850	1e-05	0.0018	1e-05		0.0001	0.0001	0.0001	0.0001	2195.26	950.8	631.15	654.913	844.1	1408.54	408.2	1133.65	496.967	1320.73
1636101_a_at	CG31729	0.0004		0.0006	0.0001	0.0001		0.0001	0.0001	1699.81	2001.65	1989.36	1522.74	1008.44	1522.1	1295.18	807.65	1130.35	667.433
1636174_at	GstD9	0.0002	0.0001	1e-05	0.0001	0.0001	0.0311		0.0001	1546.54	1096.56	627.575	1664.79	919.112	1776.04	718.6	672.017	1066.77	1753.33
1636281_at	Sema-1b	1e-05	1e-05	0.0257	0.0001	0.0002	0.0003	0.0001	0.0007	907.85	1457.8	1064.47	901.013	1416.31	1149.21	983.933	1238.93	1008.43	1212.87
1636322_at	CG11190		1e-05	0.0001	0.0222	0.0001	0.0001	0.0091		250.537	239.925	343.125	299.688	334.275	201.7	366.633	415.55	233.3	267.883
1636343_at	CG6283	1e-05	0.0142	1e-05	0.0001		0.0001	0.0004	0.0001	194.05	1404.94	1004.62	1692.58	590.825	730.275	1249.1	674.717	2525.9	1412.78
1636513_a_at	kis	0.0388	1e-05	0.0018	0.0014		0.0001	0.001	0.0009	1100.91	1228.45	881.525	872.25	1036.64	1117.28	1017.3	1132.65	632.6	749.783
1636589_s_at	CG31960 /// CG31958		1e-05	0.0009			0.0233		0.0013	272.375	297.9	190.787	270.175	246.338	236.113	9.25	2.36667	472.3	432.75
1636622_at	Peritrophin-15a	1e-05	1e-05		0.0001	0.0001		0.0001	0.0097	3440.78	1950.53	3886.61	4031.18	7402.9	4273.3	3124.68	2513.42	2463.58	2148.88
1636689_at	CG4259		0.0163		0.0001	0.0001		0.0001	0.0001	413.425	368.613	463.5	441.663	746.862	469.038	499.017	389.033	363.867	234.1
1636894_s_at	CG15864	0.0017	0.0187	1e-05	0.0001	0.0001			0.0001	324.95	236.463	176.625	192.738	288.113	188.312	17.1167	39.0167	621.233	495.083
1636921_at	l(2)06496	1e-05		0.0004	0.003	0.0001	0.0013	0.0027	0.0006	594.413	765.987	740.9	514.212	638.2	374.812	459.467	382.417	348.8	255.883
1636947_at	CG9598	1e-05		1e-05	0.0001	0.0001	0.0001	0.0001	0.0001	826.237	1099.94	1053.66	913.875	1118.26	1322.03	1026.78	1281.03	1040.05	1408.5
1636953_a_at	Lmpt	0.0014	0.0211	1e-05	0.0002	0.0002	0.0001	0.0006	0.0001	5816.25	4729.69	4031.39	3023.74	4001.62	4934.04	1878.05	1409.12	3552.72	2201.47
1636960_a_at	micr		0.0003	0.0022	0.0001	0.0061	0.0119	0.0001	0.0017	1229.05	1282.14	1052.53	1273.61	1490.42	1375.7	1283.75	1553.85	1075.38	1233.5
1636967_a_at	CG5315		1e-05	0.0002	0.0004		0.0015	0.001		4094.33	3868.6	5274.35	4163.24	5178.56	5022.97	3658.5	4124.28	5194.88	5436.47
1637041_a_at	CG3332	0.003		0.0012		0.0232	0.0098	0.0424	0.0424	339.113	387.337	394.1	331.212	324.812	288.925	260.733	286.217	273.783	305.433
1637224_at	CG13905	1e-05		1e-05	0.0001	0.0004	0.0141	0.0102	0.0001	969.888	313.363	371.012	293.012	743.388	461.137	372.05	183.567	809.533	372
1637361_a_at	CG12179 /// CG12184	0.0065		0.0017	0.0009	0.0012	0.0001		0.0031	380.125	447.312	462.225	509.525	372.837	240.875	340.933	324.667	415.633	529.3
1637378_s_at	ia2	0.0197			0.0001	0.0001	0.0013		0.0021	3261.74	2660.82	3063.38	1991.59	3249.19	1547.12	923.033	841.133	2044.32	1595.5
1637390_at	CG4406			0.008		0.0005	0.0001	0.0001	0.007	898.837	947.025	980.875	851.6	872.038	991.375	1353.63	1139.6	823.4	733
1637428_a_at	pyd	0.0014	0.0033	1e-05	0.0335	0.0004	0.0001	0.0002	0.0001	1546.05	1729.91	1892.4	1370.15	1477.5	1693.4	2126.4	2495.87	1167.17	1576.68
1637491_s_at	CG3835	0.0045		0.0013	0.0001	0.0168	0.0001	0.0001	0.0001	2800.38	3337.36	3445.76	3647.31	2867.13	3086.64	3028.7	2475.65	4968.85	3523.93
1637562_at	GCR(ich)		0.0006	0.0005		0.0001	0.0001	0.0001	0.0001	131.625	131.238	78.3	118.938	115.088	188.863	56.4167	105.133	80.35	156.967
1637567_at	CG30360	0.0008		0.0003	0.0001	0.0012	0.0039	0.0001	0.0001	6029.54	4504.69	4300.34	7505.1	4616.85	6178.74	7069.18	3639.35	10095.4	5647.62
1637598_at	CG15715	0.0005	1e-05			0.0093	0.0049	0.0001	0.0037	2896.58	2633.42	3006.96	2879.81	2922.02	3295.34	3298.78	4176.1	1851.93	2271.9
1637647_at	CG31148		0.017	0.0088	0.0061*	0.0015*			0.0322	574.7	544.075	305.25	515.65	502.55	529.8	301.1	269.883	465.817	401.25
1637857_at	lectin-24A	1e-05		1e-05		0.0001	0.0001	0.001		665.575	258.75	198.225	180.037	203.3	294.363	207.333	130.733	194.8	211.5
1638074_at	CG6673		0.0001	0.0001	0.0001	0.0003		0.0255	0.0255	717.175	717.212	481.825	746.2	582.288	722.138	542.65	584.55	613.567	647.983
1638080_at	CG13658	0.0394	0.0001	0.008	0.0001	0.0007	0.0048	0.0004	0.0001	420.587	498.587	313.363	488.962	338.15	423.875	359.817	251.3	513.533	339.45
1638183_at	CG13868	0.0153	0.0011		0.0002	0.0357	0.0001	0.0001	0.0001	504.812	707.025	401.812	812.962	535.763	408	190.083	339.467	303.5	424.483
1638252_at	pll	1e-05		0.0003	0.0034	0.0365	0.0001	0.0334	0.0334	225.213	301.212	285.075	230.062	270.825	297.212	398.6	372	146.75	131.017
1638264_at	CG1304		0.0159	0.0046	0.0122	0.0001	0.0005	0.0001	0.0001	841.112	889.6	1092.21	850.038	742.05	1022.09	862.217	567.95	733.683	417.617
1638377_x_at	CG30031 /// CG30025 /// Try		1e-05	1e-05	0.0001	0.0045	0.0001	0.0001	0.0001	2115.64	2434.4	5313.35	1404.16	7236.94	5441.29	739.55	5492.08	1071.28	5471.97
1638469_s_at	CG3857	0.0004	0.0062		0.0001	0.0001	0.001	0.0001	0.0001	369.788	623.4	450.625	827.462	323.625	974.288	358.45	573.583	589.033	1029.18
1638508_at	CG14934	1e-05	0.0055	0.0031	0.0255	0.0244		0.0003	0.0001	976.112	1866.4	1441.35	924.737	740.062	926.487	1332.75	1858.67	642.6	1556.38
1638511_at	Aats-trp	1e-05	0.0002	1e-05	0.0003	0.0436	0.0201	0.0001	0.0002	881.075	1044.55	1162.4	956.275	1051.96	1008.21	1511.28	1182.72	861.6	723.217
1638562_a_at	Cyp6d5		1e-05	1e-05	0.0001	0.001	0.0001	0.0005	0.0001	10081.3	10139.5	7183.26	11667.9	9415.86	8358.35	10349.1	9384.45	13214.6	11702.6
1638716_a_at	CG10725	1e-05		1e-05	0.0013	0.0001	0.0001	0.0009	0.0255	1020.54	400.087	228.225	137.875	236.6	857.788	529.717	348.783	492.367	383.383
1638742_at	CG18348	1e-05	1e-05		0.0147		0.0485		0.0001	271.387	596.362	335.212	495.363	337.7	373.812	40.25	36.0333	294.483	1049.37
1638772_at	CG18107	0.0046	0.0028	1e-05	0.0091		0.0366	0.0081	0.0368	4211.88	3591.29	2922.82	3373.74	2668.55	2839.35	2735.42	3459.17	3400.8	3945.93
1638830_at	alien	0.0456	1e-05	0.0018		0.0422		0.0074		1189.46	1126.31	1302.36	1354.53	1369.97	1324.01	1665.83	1791.67	891.933	968.917
1638869_at	CG10112	1e-05	0.0094	0.0058	0.0177	0.0001	0.0001	0.0001	0.0001	572.312	365.15	464.562	654.375	544.25	954.15	204.367	656.283	687.133	1467.95
1638885_at		0.0028	1e-05	1e-05	0.0001	0.0001	0.0001		0.0001	299.7	343.875	183.912	546.337	255.525	404.562	15.2333	20.5	492.85	815.817
1638903_at	CG5724	0.0005	0.0216	1e-05	0.0001	0.0001	0.0001		0.0177	1126.72	639.763	366	1005.39	324.738	611.875	663.317	718.567	649.5	778.45
1639046_at	CG5454	1e-05	1e-05			0.0017	0.0006	0.0001	0.0078	912.125	660.312	935.312	855.05	886.513	1089.15	1229.23	1039.05	644.983	553.2
1639069_at	Cyp12d1-p /// Cyp12d1-d			0.0034	0.0001	0.0001	0.0001		0.0316	2103.88	1707.75	1221.58	349.762	2616.9	1117.15	690.617	647.133	1294.82	1561.18
1639110_at	CG4484			0.0084		0.0001	0.0001	0.0001	0.0001	223.938	251.375	289.225	283.688	270.462	216.412	178.55	254.883	387.717	475.833
1639158_at	CG13473		0.001	0.0156	0.0001	0.0001	0.0033		0.0001	324.6	357.8	263.512	493.637	380.163	450.475	12.7167	18.1	823.367	744.733
1639203_at	CG32556		0.0019	0.0007	0.0009	0.0001	0.0001	0.0004	0.0001	506.188	489.663	366.012	223.5	312.425	465.05	318.1	457.75	330.5	544.4
1639222_at	CG32191		1e-05	1e-05	0.0007	0.0001	0.0001	0.011		465.575	494.712	237.312	322.762	368.6	426.288	255.067	320.25	367.983	407.783
1639262_at	CG11669		0.0005	1e-05	0.0015	0.024			0.0164	5422.11	5017.52	3477.15	2849.09	2098.05	2572.32	3552.82	3745.63	5744.32	6547.4
1639295_at	CG4734	1e-05	0.0001	0.0019	0.0007	0.0017		0.0072		1952.61	4213.89	2889.49	1291.09	3059.73	1473.51	1279.5	1515.05	1421.88	1434.12
1639335_at		1e-05	1e-05		0.0114		0.0019	0.0069	0.0097	528.538	699.038	548.138	490.938	561.038	584.138	423.583	500.2	396.9	469.367
1639495_at	Cyp9b1	0.0001	0.0001		0.0001	0.0003	0.0032	0.0001	0.0001	285.913	387.738	287.125	281.387	138.975	221.075	289.6	174.7	342.733	178.967
1639575_at	CG18446		1e-05	1e-05		0.0354	0.0066	0.0001		464.738	525.038	199.475	654.4	678.013	739.688	1079.83	895.433	51.3	50.55
1639666_at	S1P	0.0005	0.0086			0.0009	0.0002	0.0034		224.25	174.338	207.825	239.438	222.975	148.95	403.233	311.05	128.3	86.5833
1639729_s_at			0.0002	1e-05		0.0023	0.0002	0.0001	0.0001	901	827.962	553.775	358.137	409.613	538.612	399.033	220.85	642.25	259.95
1639768_at	CG2813		0.006		0.0004		0.0003	0.0001	0.0011	833.888	794.675	895.625	701.138	907.075	912.975	1439.18	1077.42	630.65	502.933
1640043_s_at	CG31688		1e-05	1e-05		0.0035	0.0185	0.0001	0.0215	804.712	889.888	548.062	684.025	656.6	767.35	951.35	1261.65	866.483	932.717
1640059_at	CG6040		0.003	0.0175	0.0173	0.0001	0.0001	0.0003	0.0001	355.45	372.288	307.238	238.525	273.275	443.35	286.45	390.933	296.8	459.15
1640077_at	CalpC		0.0237	0.0123		0.0001	0.0001	0.0487	0.0211	163.425	167.2	194.662	122.6	101.525	195.4	251.417	275.05	104.2	132.533
1640167_s_at	CG12094 /// Tequila	1e-05	1e-05			0.0047	0.0013	0.0001	0.0001	1632.34	900.025	1670.49	995.638	1171.56	2036.94	816.25	1825.75	903.533	2038.93
1640215_at	CG4338	0.035	1e-05	1e-05	0.0403	0.0001	0.0001	0.0071		660.112	593.875	891.587	556.212	526.75	675.663	794.083	710.3	411.283	392.067
1640217_at	CG30154	0.0069		0.0055	0.0001	0.0251	0.007		0.002	384.6	304.738	301.875	418.225	293.4	348.425	181.5	177.55	372.25	294.033
1640221_at	CG10479	1e-05	0.0052	0.01		0.0001	0.0001	0.0401	0.0009	454.275	582.263	514.775	542.7	575.788	403.863	316.017	347.417	583.65	640.567
1640249_at	CG33173	1e-05	0.0079	1e-05	0.0001	0.0001		0.0074		2123.35	1385.42	1570.75	1521.62	2328.53	1681.31	1758.45	1488.1	1558.62	1493.33
1640303_a_at	pst /// Dyakpst	0.0041	0.0112		0.0001	0.0253	0.0001	0.0009		6263.48	5650.6	6169.3	4829.82	6585.29	7252.71	6088.57	6636.22	6394.65	6328.65
1640448_x_at		0.0111	0.0004		0.0005	0.0004		0.0001		67.7875	84.025	58.125	81.925	140.375	79.475	409.633	42.0833	60.7667	48.95
1640451_at	CG10863	0.0001		0.0005	0.0001	0.002	0.0315	0.0011	0.0001	7705.44	5885	6179.64	8075.48	6035.04	7294.62	7656.5	6747.17	8958.18	7729.5
1640529_at	CG15408	0.0105	0.0007		0.002		0.0002	0.0283	0.0029	740.087	637.913	790.913	635.3	547.763	516.425	435.917	510.1	710.9	818.8
1640650_at	Irp-1B		0.0001	1e-05	0.0117	0.0001	0.0045		0.0186	1249.49	1261.89	1513.11	1373.22	1536.55	1181.49	1483.3	1502.2	2149.83	1974.62
1640666_at	CG31205		0.0008	0.0004	0.0006		0.0001	0.0001	0.0001	1476.74	1421.81	867.362	2075.55	1405.15	1108.01	1667.63	2654.47	2187.32	3113.68
1640743_at	Dip-C	1e-05	0.0001	1e-05	0.0072	0.002		0.0001	0.0001	613.663	1181.74	1441.95	925.062	1091.36	889.188	1498.97	1200.62	1237.2	950.967
1640746_at	CG18542 /// CG32939	0.0105	0.0017	1e-05	0.0001	0.0001		0.0001	0.0001	987.538	866.663	706.5	681.7	1033.21	668.712	727.5	937.9	449.133	582.8
1640827_at	CG15422	0.0393	0.0002	0.0139		0.0068	0.0002		0.0017	1447.89	1682.34	1156.16	1374.69	1472	1626.69	1508.88	1391.12	1294.58	1079.53
1640857_at	CG10208	0.0002		1e-05	0.0009		0.0013	0.0441		614.587	493.762	464.613	553.263	455.475	461.1	689.833	757.483	597.267	637.2
1640912_s_at	scarface	0.0343	0.0011			0.0019	0.0016	0.0001	0.0033	350.962	396.462	315.538	306.163	308.087	393.825	173.717	285.833	383.183	445.433
1641178_s_at	CG9205		1e-05	1e-05		0.0001	0.0001	0.0001	0.0001	731.725	690.487	491.225	859.325	838.375	631.188	874.733	668.167	606.467	456.683
1641190_at	Jon65Aii	1e-05	0.026	1e-05	0.0009	0.0001	0.0043	0.0001	0.0001	1745.34	3666.78	4506.34	2471	3722.1	1462.69	4653.85	2019.82	2516.15	1264.65
1641191_s_at	Ugt36Bc	1e-05	1e-05	1e-05		0.0001	0.0002	0.0002	0.0003	1534.94	1215.62	802.3	826.712	807.675	1044.89	677.25	972.567	1042.05	1329.5
1641234_at	CG16997	0.0177	0.0006		0.0001	0.0001		0.0059	0.0001	807.225	940.812	715.125	684.6	424.137	683.425	801.25	678.933	1156.78	856.5
1641303_at	egl	1e-05	1e-05			0.0375	0.0009	0.0275		1527.24	1881.75	1575.14	1198.3	1330.58	1484.45	1575.32	1705.57	915.85	1001.58
1641304_s_at	CG9801	0.0002		0.0001	0.0082	0.0003			0.0418	489.613	692.862	699.775	626.487	738.05	557.925	599.967	655.233	512.45	580.617
1641307_at	CG14419	0.0298	0.0279	0.0003		0.0001	0.0001	0.0001	0.0001	227.8	181.213	133.938	98.025	125.125	303.663	70.2167	140.783	57.35	167.267
1641365_s_at		0.0141	0.0007		0.0001		0.0001	0.0001	0.0001	648.725	777.025	576.288	404.788	635.788	662.062	594.367	446.517	788.683	595.433
1641370_s_at	CG4199	0.0026		0.0002	0.0002*	0.0153*	0.0323*		0.0001	1749.96	1449.5	1337.33	1138.79	1107.64	1162.51	1650.7	1665.07	1087.37	1373.7
1641412_at	CG31810 /// CG31809	1e-05	0.0009	1e-05		0.004	0.0059	0.0003	0.0001	526.462	299.137	135.525	514.375	525.575	339.575	412.533	236.117	645.883	403.383
1641428_at	Cyp9c1	0.0012	0.0002	1e-05	0.0001		0.0001	0.0029	0.0056	476.262	401.462	304.725	420.65	304.875	318.738	288.367	333.967	408.817	450.45
1641481_at	Ugt86Dd	0.0002	0.0049	1e-05	0.0001	0.0001	0.0001	0.0002	0.0025	3372.26	2173.94	1390.6	4035.76	2394.32	1233.51	2226.3	1819.57	4043.97	3739.6
1641558_at	CG31005	1e-05	0.0012	0.0056	0.0001	0.0074	0.0001	0.0075		483.387	625.075	546.438	474.2	574.625	631.788	441.917	541.683	469.533	525.85
1641570_s_at	CG31683 /// CG18858	0.0368	1e-05	1e-05		0.0003	0.0011	0.0001	0.0001	1989.71	1820.84	2508.64	1807.54	1738.78	2170.4	1965.98	2698.57	1340.77	1697.12
1641624_at	CG31957	0.0094	0.0031		0.0004		0.0006	0.0479	0.0016	420.938	353.15	433.975	605.7	488.55	492.45	838.133	921.333	297.683	444.967
1641687_at	Arf84F		0.0052	0.0011	0.0001	0.0001		0.0093		329.8	343.663	397.05	489.012	368.55	475.45	506.583	458.433	477.55	456.733
1641722_at	Reg-2	1e-05	0.0019		0.0296			0.0258	0.0001	1198.26	841.013	1077.2	1334.39	1195.41	1289.6	803	876.867	1284.42	1118
<
>
ns
